# Supplementary material for: The causal relationship between genetically predicted blood metabolites and idiopathic pulmonary fibrosis: A bidirectional two-sample Mendelian randomization study
Source: PLoS One. 2024 Apr 16;19(4):e0300423. doi: 10.1371/journal.pone.0300423 (PMC11020755; doi:10.1371/journal.pone.0300423)
Supplement: S1 Table — (XLSX) [file pone.0300423.s007.xlsx]

## Sheet: Sheet1
Supplementary Table 1 Summary information for the cohorts of blood metabolites GWAS
Cohorts	Country of origin	N by gender (M/F)	Age (years, mean (SD))	BMI (kg/m2, mean (SD))	Sample type (serum)	Sample type (plasma)
TwinsUK	UK	6,056 (433/5,623)	53.4 (14.0)	26.1 (4.9)	1052	5004
KORA F4	Germany	1,768 (858/910)	60.8 (8.8)	28.2 (4.8)	1768
