# Supplementary material for: The causal relationship between genetically predicted blood metabolites and idiopathic pulmonary fibrosis: A bidirectional two-sample Mendelian randomization study
Source: PLoS One. 2024 Apr 16;19(4):e0300423. doi: 10.1371/journal.pone.0300423 (PMC11020755; doi:10.1371/journal.pone.0300423)
Supplement: S2 Table — (XLSX) [file pone.0300423.s008.xlsx]

## Sheet: Sheet1
Supplementary Table 2 Metabolite information
	Metabolite ID	exposure	Metabolite	Status	Super-pathway
1	M00053	M00053.metabolites.txt.gz	glutamine	Known	Amino acid
2	M00054	M00054.metabolites.txt.gz	tryptophan	Known	Amino acid
3	M00059	M00059.metabolites.txt.gz	histidine	Known	Amino acid
4	M00060	M00060.metabolites.txt.gz	leucine	Known	Amino acid
5	M00063	M00063.metabolites.txt.gz	cholesterol	Known	Lipid
6	M00064	M00064.metabolites.txt.gz	phenylalanine	Known	Amino acid
7	M00513	M00513.metabolites.txt.gz	creatinine	Known	Amino acid
8	M00527	M00527.metabolites.txt.gz	lactate	Known	Carbohydrate
9	M00542	M00542.metabolites.txt.gz	3-hydroxybutyrate (BHBA)	Known	Lipid
10	M00553	M00553.xenobiotics.txt.gz	cotinine	Known	Xenobiotics
11	M00569	M00569.xenobiotics.txt.gz	caffeine	Known	Xenobiotics
12	M00575	M00575.metabolites.txt.gz	arabinose	Known	Carbohydrate
13	M00577	M00577.metabolites.txt.gz	fructose	Known	Carbohydrate
14	M00584	M00584.metabolites.txt.gz	mannose	Known	Carbohydrate
15	M00599	M00599.metabolites.txt.gz	pyruvate	Known	Carbohydrate
16	M00606	M00606.metabolites.txt.gz	uridine	Known	Nucleotide
17	M01105	M01105.metabolites.txt.gz	linoleate (18:2n6)	Known	Lipid
18	M01107	M01107.metabolites.txt.gz	allantoin	Known	Nucleotide
19	M01110	M01110.metabolites.txt.gz	arachidonate (20:4n6)	Known	Lipid
20	M01114	M01114.metabolites.txt.gz	deoxycholate	Known	Lipid
21	M01121	M01121.metabolites.txt.gz	margarate (17:0)	Known	Lipid
22	M01123	M01123.metabolites.txt.gz	inosine	Known	Nucleotide
23	M01125	M01125.metabolites.txt.gz	isoleucine	Known	Amino acid
24	M01284	M01284.metabolites.txt.gz	threonine	Known	Amino acid
25	M01299	M01299.metabolites.txt.gz	tyrosine	Known	Amino acid
26	M01301	M01301.metabolites.txt.gz	lysine	Known	Amino acid
27	M01302	M01302.metabolites.txt.gz	methionine	Known	Amino acid
28	M01303	M01303.metabolites.txt.gz	malate	Known	Energy
29	M01336	M01336.metabolites.txt.gz	palmitate (16:0)	Known	Lipid
30	M01356	M01356.metabolites.txt.gz	nonadecanoate (19:0)	Known	Lipid
31	M01358	M01358.metabolites.txt.gz	stearate (18:0)	Known	Lipid
32	M01359	M01359.metabolites.txt.gz	oleate (18:1n9)	Known	Lipid
33	M01361	M01361.metabolites.txt.gz	pentadecanoate (15:0)	Known	Lipid
34	M01365	M01365.metabolites.txt.gz	myristate (14:0)	Known	Lipid
35	M01444	M01444.metabolites.txt.gz	pipecolate	Known	Amino acid
36	M01493	M01493.metabolites.txt.gz	ornithine	Known	Amino acid
37	M01494	M01494.metabolites.txt.gz	5-oxoproline	Known	Amino acid
38	M01508	M01508.metabolites.txt.gz	pantothenate	Known	Cofactors and vitamins
39	M01515	M01515.xenobiotics.txt.gz	salicylate	Known	Xenobiotics
40	M01558	M01558.metabolites.txt.gz	4-acetamidobutanoate	Known	Amino acid
41	M01561	M01561.metabolites.txt.gz	alpha-tocopherol	Known	Cofactors and vitamins
42	M01564	M01564.metabolites.txt.gz	citrate	Known	Energy
43	M01572	M01572.metabolites.txt.gz	glycerate	Known	Carbohydrate
44	M01573	M01573.metabolites.txt.gz	guanosine	Known	Nucleotide
45	M01585	M01585.metabolites.txt.gz	N-acetylalanine	Known	Amino acid
46	M01604	M01604.metabolites.txt.gz	urate	Known	Nucleotide
47	M01605	M01605.metabolites.txt.gz	ursodeoxycholate	Known	Lipid
48	M01638	M01638.metabolites.txt.gz	arginine	Known	Amino acid
49	M01640	M01640.metabolites.txt.gz	ascorbate (Vitamin C)	Known	Cofactors and vitamins
50	M01644	M01644.metabolites.txt.gz	heptanoate (7:0)	Known	Lipid
51	M01645	M01645.metabolites.txt.gz	laurate (12:0)	Known	Lipid
52	M01649	M01649.metabolites.txt.gz	valine	Known	Amino acid
53	M01670	M01670.metabolites.txt.gz	urea	Known	Amino acid
54	M01712	M01712.metabolites.txt.gz	cortisol	Known	Lipid
55	M01769	M01769.metabolites.txt.gz	cortisone	Known	Lipid
56	M01898	M01898.metabolites.txt.gz	proline	Known	Amino acid
57	M02132	M02132.metabolites.txt.gz	citrulline	Known	Amino acid
58	M02137	M02137.metabolites.txt.gz	biliverdin	Known	Cofactors and vitamins
59	M02342	M02342.metabolites.txt.gz	serotonin (5HT)	Known	Amino acid
60	M02730	M02730.metabolites.txt.gz	gamma-glutamylglutamine	Known	Peptide
61	M02734	M02734.metabolites.txt.gz	gamma-glutamyltyrosine	Known	Peptide
62	M03127	M03127.metabolites.txt.gz	hypoxanthine	Known	Nucleotide
63	M03141	M03141.metabolites.txt.gz	betaine	Known	Amino acid
64	M03147	M03147.metabolites.txt.gz	xanthine	Known	Nucleotide
65	M10642	M10642.metabolites.txt.gz	caprate (10:0)	Known	Lipid
66	M11438	M11438.metabolites.txt.gz	phosphate	Known	Energy
67	M12017	M12017.metabolites.txt.gz	3-methoxytyrosine	Known	Amino acid
68	M12035	M12035.metabolites.txt.gz	pelargonate (9:0)	Known	Lipid
69	M12067	M12067.metabolites.txt.gz	undecanoate (11:0)	Known	Lipid
70	M12129	M12129.metabolites.txt.gz	beta-hydroxyisovalerate	Known	Amino acid
71	M12261	M12261.metabolites.txt.gz	taurodeoxycholate	Known	Lipid
72	M12593	M12593.metabolites.txt.gz	X-02973	Unknown
73	M12626	M12626.metabolites.txt.gz	X-03003	Unknown
74	M12768	M12768.metabolites.txt.gz	X-03088	Unknown
75	M12774	M12774.metabolites.txt.gz	X-03094	Unknown
76	M15122	M15122.metabolites.txt.gz	glycerol	Known	Lipid
77	M15140	M15140.metabolites.txt.gz	kynurenine	Known	Amino acid
78	M15335	M15335.metabolites.txt.gz	mannitol	Known	Carbohydrate
79	M15365	M15365.metabolites.txt.gz	glycerol 3-phosphate (G3P)	Known	Lipid
80	M15488	M15488.metabolites.txt.gz	acetylphosphate	Known	Energy
81	M15500	M15500.metabolites.txt.gz	carnitine	Known	Lipid
82	M15506	M15506.metabolites.txt.gz	choline	Known	Lipid
83	M15630	M15630.metabolites.txt.gz	N-acetylornithine	Known	Amino acid
84	M15650	M15650.metabolites.txt.gz	N1-methyladenosine	Known	Nucleotide
85	M15676	M15676.metabolites.txt.gz	3-methyl-2-oxovalerate	Known	Amino acid
86	M15677	M15677.metabolites.txt.gz	3-methylhistidine	Known	Amino acid
87	M15749	M15749.metabolites.txt.gz	3-phenylpropionate (hydrocinnamate)	Known	Amino acid
88	M15753	M15753.xenobiotics.txt.gz	hippurate	Known	Xenobiotics
89	M15778	M15778.xenobiotics.txt.gz	benzoate	Known	Xenobiotics
90	M15958	M15958.metabolites.txt.gz	phenylacetate	Known	Amino acid
91	M15990	M15990.metabolites.txt.gz	glycerophosphorylcholine (GPC)	Known	Lipid
92	M15996	M15996.metabolites.txt.gz	aspartate	Known	Amino acid
93	M16634	M16634.metabolites.txt.gz	X-04357	Unknown
94	M16816	M16816.metabolites.txt.gz	X-04494	Unknown
95	M16818	M16818.metabolites.txt.gz	X-04495	Unknown
96	M16821	M16821.metabolites.txt.gz	X-04498	Unknown
97	M16822	M16822.metabolites.txt.gz	X-04499--3,4-dihydroxybutyrate	Identified	Amino acid
98	M16823	M16823.metabolites.txt.gz	X-04500	Unknown
99	M17799	M17799.xenobiotics.txt.gz	ibuprofen	Known	Xenobiotics
100	M17805	M17805.metabolites.txt.gz	dihomo-linoleate (20:2n6)	Known	Lipid
101	M17807	M17807.metabolites.txt.gz	X-18601	Unknown
102	M17945	M17945.metabolites.txt.gz	2-hydroxystearate	Known	Lipid
103	M18254	M18254.xenobiotics.txt.gz	paraxanthine	Known	Xenobiotics
104	M18281	M18281.xenobiotics.txt.gz	2-hydroxyhippurate (salicylurate)	Known	Xenobiotics
105	M18283	M18283.metabolites.txt.gz	X-05426	Unknown
106	M18335	M18335.xenobiotics.txt.gz	quinate	Known	Xenobiotics
107	M18349	M18349.metabolites.txt.gz	indolelactate	Known	Amino acid
108	M18357	M18357.metabolites.txt.gz	glycylvaline	Known	Peptide
109	M18369	M18369.metabolites.txt.gz	gamma-glutamylleucine	Known	Peptide
110	M18392	M18392.xenobiotics.txt.gz	theobromine	Known	Xenobiotics
111	M18394	M18394.xenobiotics.txt.gz	theophylline	Known	Xenobiotics
112	M18467	M18467.metabolites.txt.gz	eicosapentaenoate (EPA; 20:5n3)	Known	Lipid
113	M18474	M18474.metabolites.txt.gz	estrone 3-sulfate	Known	Lipid
114	M18476	M18476.metabolites.txt.gz	glycocholate	Known	Lipid
115	M18477	M18477.metabolites.txt.gz	glycodeoxycholate	Known	Lipid
116	M18494	M18494.metabolites.txt.gz	taurochenodeoxycholate	Known	Lipid
117	M18497	M18497.metabolites.txt.gz	taurocholate	Known	Lipid
118	M18929	M18929.metabolites.txt.gz	X-05907	Unknown
119	M19323	M19323.metabolites.txt.gz	docosahexaenoate (DHA; 22:6n3)	Known	Lipid
120	M19324	M19324.metabolites.txt.gz	1-stearoylglycerophosphoinositol	Known	Lipid
121	M19362	M19362.metabolites.txt.gz	X-06226	Unknown
122	M19364	M19364.metabolites.txt.gz	X-06246	Unknown
123	M19368	M19368.metabolites.txt.gz	X-06267	Unknown
124	M19396	M19396.metabolites.txt.gz	X-06307	Unknown
125	M19414	M19414.metabolites.txt.gz	X-06350	Unknown
126	M19415	M19415.metabolites.txt.gz	X-06351	Unknown
127	M19934	M19934.metabolites.txt.gz	myo-inositol	linoleat	Lipid
128	M20489	M20489.metabolites.txt.gz	glucose	Known	Carbohydrate
129	M20675	M20675.metabolites.txt.gz	1,5-anhydroglucitol (1,5-AG)	Known	Carbohydrate
130	M20699	M20699.xenobiotics.txt.gz	erythritol	Known	Xenobiotics
131	M21044	M21044.metabolites.txt.gz	2-hydroxybutyrate (AHB)	Known	Amino acid
132	M21047	M21047.metabolites.txt.gz	3-methyl-2-oxobutyrate	Known	Amino acid
133	M21049	M21049.metabolites.txt.gz	1,6-anhydroglucose	Known	Carbohydrate
134	M21127	M21127.metabolites.txt.gz	1-palmitoylglycerol (1-monopalmitin)	Known	Lipid
135	M21151	M21151.xenobiotics.txt.gz	saccharin	Known	Xenobiotics
136	M21184	M21184.metabolites.txt.gz	1-oleoylglycerol (1-monoolein)	Known	Lipid
137	M21188	M21188.metabolites.txt.gz	1-stearoylglycerol (1-monostearin)	Known	Lipid
138	M21630	M21630.metabolites.txt.gz	X-08402	Unknown
139	M22030	M22030.metabolites.txt.gz	2-hydroxyisobutyrate	Known	Amino acid
140	M22032	M22032.metabolites.txt.gz	X-08766	Unknown
141	M22116	M22116.metabolites.txt.gz	4-methyl-2-oxopentanoate	Known	Amino acid
142	M22130	M22130.metabolites.txt.gz	phenyllactate (PLA)	Known	Amino acid
143	M22138	M22138.metabolites.txt.gz	homocitrulline	Known	Amino acid
144	M22175	M22175.metabolites.txt.gz	aspartylphenylalanine	Known	Peptide
145	M22177	M22177.metabolites.txt.gz	levulinate (4-oxovalerate)	Known	Amino acid
146	M22189	M22189.metabolites.txt.gz	palmitoylcarnitine	Known	Lipid
147	M22481	M22481.metabolites.txt.gz	X-08988	Unknown
148	M22548	M22548.metabolites.txt.gz	X-09026	Unknown
149	M22649	M22649.metabolites.txt.gz	X-09108	Unknown
150	M22842	M22842.metabolites.txt.gz	cholate	Known	Lipid
151	M24074	M24074.metabolites.txt.gz	X-09706	Unknown
152	M25459	M25459.metabolites.txt.gz	X-10395	Unknown
153	M25599	M25599.metabolites.txt.gz	X-10429	Unknown
154	M27256	M27256.metabolites.txt.gz	X-10500	Unknown
155	M27273	M27273.metabolites.txt.gz	X-10506	Unknown
156	M27278	M27278.metabolites.txt.gz	X-10510	Unknown
157	M27447	M27447.metabolites.txt.gz	1-linoleoylglycerol (1-monolinolein)	Known	Lipid
158	M27513	M27513.metabolites.txt.gz	indoleacetate	Known	Amino acid
159	M27531	M27531.metabolites.txt.gz	hyodeoxycholate	Known	Lipid
160	M27672	M27672.metabolites.txt.gz	3-indoxyl sulfate	Known	Amino acid
161	M27710	M27710.metabolites.txt.gz	N-acetylglycine	Known	Amino acid
162	M27716	M27716.metabolites.txt.gz	bilirubin (Z,Z)	Known	Cofactors and vitamins
163	M27718	M27718.metabolites.txt.gz	creatine	Known	Amino acid
164	M27722	M27722.metabolites.txt.gz	erythrose	Known	Carbohydrate
165	M27728	M27728.xenobiotics.txt.gz	glycerol 2-phosphate	Known	Xenobiotics
166	M27738	M27738.metabolites.txt.gz	threonate	Known	Cofactors and vitamins
167	M30805	M30805.metabolites.txt.gz	X-10810	Unknown
168	M31453	M31453.metabolites.txt.gz	cysteine	Known	Amino acid
169	M31522	M31522.metabolites.txt.gz	pyroglutamylglycine	Known	Peptide
170	M31536	M31536.xenobiotics.txt.gz	N-(2-furoyl)glycine	Known	Xenobiotics
171	M31548	M31548.metabolites.txt.gz	DSGEGDFXAEGGGVR*	Known	Peptide
172	M31555	M31555.metabolites.txt.gz	pyridoxate	Known	Cofactors and vitamins
173	M31591	M31591.metabolites.txt.gz	androsterone sulfate	Known	Lipid
174	M31787	M31787.metabolites.txt.gz	3-carboxy-4-methyl-5-propyl-2-furanpropanoate (CMPF)	Known	Lipid
175	M32197	M32197.metabolites.txt.gz	3-(4-hydroxyphenyl)lactate	Known	Amino acid
176	M32198	M32198.metabolites.txt.gz	acetylcarnitine	Known	Lipid
177	M32315	M32315.metabolites.txt.gz	serine	Known	Amino acid
178	M32319	M32319.metabolites.txt.gz	trans-4-hydroxyproline	Known	Amino acid
179	M32322	M32322.metabolites.txt.gz	glutamate	Known	Amino acid
180	M32328	M32328.metabolites.txt.gz	hexanoylcarnitine	Known	Lipid
181	M32338	M32338.metabolites.txt.gz	glycine	Known	Amino acid
182	M32339	M32339.metabolites.txt.gz	alanine	Known	Amino acid
183	M32346	M32346.metabolites.txt.gz	glycochenodeoxycholate	Known	Lipid
184	M32348	M32348.metabolites.txt.gz	2-aminobutyrate	Known	Amino acid
185	M32379	M32379.metabolites.txt.gz	scyllo-inositol	Known	Lipid
186	M32388	M32388.metabolites.txt.gz	dodecanedioate	Known	Lipid
187	M32393	M32393.metabolites.txt.gz	gamma-glutamylvaline	Known	Peptide
188	M32405	M32405.metabolites.txt.gz	indolepropionate	Known	Amino acid
189	M32412	M32412.metabolites.txt.gz	butyrylcarnitine	Known	Lipid
190	M32418	M32418.metabolites.txt.gz	myristoleate (14:1n5)	Known	Lipid
191	M32425	M32425.metabolites.txt.gz	dehydroisoandrosterone sulfate (DHEA-S)	Known	Lipid
192	M32445	M32445.xenobiotics.txt.gz	3-methylxanthine	Known	Xenobiotics
193	M32452	M32452.metabolites.txt.gz	propionylcarnitine	Known	Lipid
194	M32489	M32489.metabolites.txt.gz	caproate (6:0)	Known	Lipid
195	M32492	M32492.metabolites.txt.gz	caprylate (8:0)	Known	Lipid
196	M32497	M32497.metabolites.txt.gz	10-undecenoate (11:1n1)	Known	Lipid
197	M32504	M32504.metabolites.txt.gz	docosapentaenoate (n3 DPA; 22:5n3)	Known	Lipid
198	M32518	M32518.metabolites.txt.gz	X-11204	Unknown
199	M32549	M32549.metabolites.txt.gz	X-02269	Unknown
200	M32553	M32553.metabolites.txt.gz	phenol sulfate	Known	Amino acid
201	M32557	M32557.metabolites.txt.gz	X-06126	Unknown
202	M32560	M32560.metabolites.txt.gz	X-07765	Unknown
203	M32564	M32564.metabolites.txt.gz	X-11247	Unknown
204	M32578	M32578.metabolites.txt.gz	X-11261	Unknown
205	M32586	M32586.metabolites.txt.gz	bilirubin (E,E)*	Known	Cofactors and vitamins
206	M32587	M32587.metabolites.txt.gz	X-02249	Unknown
207	M32593	M32593.metabolites.txt.gz	heme*	Known	Cofactors and vitamins
208	M32616	M32616.metabolites.txt.gz	X-11299	Unknown
209	M32632	M32632.metabolites.txt.gz	X-11315	Unknown
210	M32634	M32634.metabolites.txt.gz	X-11317	Unknown
211	M32635	M32635.metabolites.txt.gz	1-linoleoylglycerophosphoethanolamine*	Known	Lipid
212	M32644	M32644.metabolites.txt.gz	X-11327	Unknown
213	M32651	M32651.metabolites.txt.gz	X-11334	Unknown
214	M32654	M32654.metabolites.txt.gz	3-dehydrocarnitine*	Known	Lipid
215	M32672	M32672.metabolites.txt.gz	pyroglutamine*	Known	Amino acid
216	M32675	M32675.metabolites.txt.gz	C-glycosyltryptophan*	Known	Amino acid
217	M32691	M32691.metabolites.txt.gz	X-11374	Unknown
218	M32698	M32698.metabolites.txt.gz	X-11381	Unknown
219	M32709	M32709.metabolites.txt.gz	X-03056--N-[3-(2-Oxopyrrolidin-1-yl)propyl]acetamide	Identified	Amino acid
220	M32729	M32729.metabolites.txt.gz	X-11412	Unknown
221	M32735	M32735.metabolites.txt.gz	X-01911	Unknown
222	M32739	M32739.metabolites.txt.gz	X-11422--xanthine	Identified	Nucleotide
223	M32740	M32740.metabolites.txt.gz	X-11423--O-sulfo-L-tyrosine	Identified	Amino acid
224	M32753	M32753.metabolites.txt.gz	X-09789	Unknown
225	M32754	M32754.metabolites.txt.gz	X-11437	Unknown
226	M32755	M32755.metabolites.txt.gz	X-11438	Unknown
227	M32757	M32757.metabolites.txt.gz	X-11440	Unknown
228	M32758	M32758.metabolites.txt.gz	X-11441	Unknown
229	M32759	M32759.metabolites.txt.gz	X-11442	Unknown
230	M32761	M32761.metabolites.txt.gz	X-11444	Unknown
231	M32762	M32762.metabolites.txt.gz	X-11445--5-alpha-pregnan-3beta,20alpha-disulfate	Identified	Lipid
232	M32769	M32769.metabolites.txt.gz	X-11452	Unknown
233	M32786	M32786.metabolites.txt.gz	X-11469	Unknown
234	M32787	M32787.metabolites.txt.gz	X-11470	Unknown
235	M32795	M32795.metabolites.txt.gz	X-11478	Unknown
236	M32800	M32800.metabolites.txt.gz	X-11483	Unknown
237	M32802	M32802.metabolites.txt.gz	X-11485	Unknown
238	M32808	M32808.metabolites.txt.gz	X-11491	Unknown
239	M32814	M32814.metabolites.txt.gz	X-11497	Unknown
240	M32836	M32836.metabolites.txt.gz	HWESASXX*	Known	Peptide
241	M32838	M32838.metabolites.txt.gz	X-11521	Unknown
242	M32846	M32846.metabolites.txt.gz	X-11529	Unknown
243	M32847	M32847.metabolites.txt.gz	X-11530	Unknown
244	M32854	M32854.metabolites.txt.gz	X-11537	Unknown
245	M32855	M32855.metabolites.txt.gz	X-11538	Unknown
246	M32857	M32857.metabolites.txt.gz	X-11540	Unknown
247	M32863	M32863.metabolites.txt.gz	X-11546	Unknown
248	M32867	M32867.metabolites.txt.gz	X-11550	Unknown
249	M32869	M32869.metabolites.txt.gz	X-11552	Unknown
250	M32910	M32910.metabolites.txt.gz	X-11593--O-methylascorbate*	Identified	Cofactors and vitamins
251	M32980	M32980.metabolites.txt.gz	adrenate (22:4n6)	Known	Lipid
252	M33009	M33009.metabolites.txt.gz	homostachydrine*	Known	Xenobiotics
253	M33084	M33084.metabolites.txt.gz	ADSGEGDFXAEGGGVR*	Known	Peptide
254	M33131	M33131.metabolites.txt.gz	X-11786--methylcysteine	Identified	Amino acid
255	M33132	M33132.metabolites.txt.gz	X-11787	Unknown
256	M33137	M33137.metabolites.txt.gz	X-11792	Unknown
257	M33138	M33138.metabolites.txt.gz	X-11793--oxidized bilirubin*	Identified	Cofactors and vitamins
258	M33140	M33140.metabolites.txt.gz	X-11795	Unknown
259	M33144	M33144.metabolites.txt.gz	X-11799	Unknown
260	M33150	M33150.metabolites.txt.gz	X-11805	Unknown
261	M33163	M33163.metabolites.txt.gz	X-11818	Unknown
262	M33165	M33165.metabolites.txt.gz	X-11820	Unknown
263	M33173	M33173.xenobiotics.txt.gz	2-hydroxyacetaminophen sulfate*	Known	Xenobiotics
264	M33178	M33178.xenobiotics.txt.gz	2-methoxyacetaminophen sulfate*	Known	Xenobiotics
265	M33188	M33188.metabolites.txt.gz	X-11843	Unknown
266	M33190	M33190.metabolites.txt.gz	X-11845	Unknown
267	M33192	M33192.metabolites.txt.gz	X-11847	Unknown
268	M33194	M33194.metabolites.txt.gz	X-11849	Unknown
269	M33195	M33195.metabolites.txt.gz	X-11850	Unknown
270	M33197	M33197.metabolites.txt.gz	X-11852	Unknown
271	M33203	M33203.metabolites.txt.gz	X-11858	Unknown
272	M33204	M33204.metabolites.txt.gz	X-11859	Unknown
273	M33221	M33221.metabolites.txt.gz	X-11876	Unknown
274	M33228	M33228.metabolites.txt.gz	1-arachidonoylglycerophosphocholine*	Known	Lipid
275	M33230	M33230.metabolites.txt.gz	1-palmitoleoylglycerophosphocholine*	Known	Lipid
276	M33250	M33250.metabolites.txt.gz	X-11905	Unknown
277	M33353	M33353.metabolites.txt.gz	X-12007	Unknown
278	M33359	M33359.metabolites.txt.gz	X-12013	Unknown
279	M33363	M33363.metabolites.txt.gz	gamma-glutamylmethionine*	Known	Peptide
280	M33364	M33364.metabolites.txt.gz	gamma-glutamylthreonine*	Known	Peptide
281	M33380	M33380.metabolites.txt.gz	X-12029	Unknown
282	M33384	M33384.xenobiotics.txt.gz	salicyluric glucuronide*	Known	Xenobiotics
283	M33389	M33389.metabolites.txt.gz	X-12038	Unknown
284	M33390	M33390.metabolites.txt.gz	X-12039	Unknown
285	M33391	M33391.metabolites.txt.gz	X-12040	Unknown
286	M33408	M33408.metabolites.txt.gz	X-12056	Unknown
287	M33415	M33415.metabolites.txt.gz	X-12063	Unknown
288	M33420	M33420.metabolites.txt.gz	gamma-tocopherol	Known	Cofactors and vitamins
289	M33422	M33422.metabolites.txt.gz	gamma-glutamylphenylalanine	Known	Peptide
290	M33423	M33423.xenobiotics.txt.gz	p-acetamidophenylglucuronide	Known	Xenobiotics
291	M33441	M33441.metabolites.txt.gz	isobutyrylcarnitine	Known	Amino acid
292	M33442	M33442.metabolites.txt.gz	pseudouridine	Known	Nucleotide
293	M33443	M33443.metabolites.txt.gz	valerate	Known	Lipid
294	M33447	M33447.metabolites.txt.gz	palmitoleate (16:1n7)	Known	Lipid
295	M33453	M33453.metabolites.txt.gz	alpha-ketoglutarate	Known	Energy
296	M33477	M33477.metabolites.txt.gz	erythronate*	Known	Carbohydrate
297	M33488	M33488.metabolites.txt.gz	lathosterol	Known	Lipid
298	M33507	M33507.metabolites.txt.gz	X-12092	Unknown
299	M33508	M33508.metabolites.txt.gz	X-12093	Unknown
300	M33509	M33509.metabolites.txt.gz	X-12094	Unknown
301	M33510	M33510.metabolites.txt.gz	X-12095--N1-methyl-3-pyridone-4-carboxamide	Identified	Nucleotide
302	M33515	M33515.metabolites.txt.gz	X-12100--hydroxytryptophan*	Identified	Amino acid
303	M33531	M33531.metabolites.txt.gz	X-12116	Unknown
304	M33587	M33587.metabolites.txt.gz	eicosenoate (20:1n9 or 11)	Known	Lipid
305	M33609	M33609.metabolites.txt.gz	X-12188	Unknown
306	M33610	M33610.metabolites.txt.gz	X-12189	Unknown
307	M33627	M33627.metabolites.txt.gz	X-12206	Unknown
308	M33633	M33633.metabolites.txt.gz	X-12212	Unknown
309	M33637	M33637.metabolites.txt.gz	X-12216	Unknown
310	M33638	M33638.metabolites.txt.gz	X-12217	Unknown
311	M33652	M33652.metabolites.txt.gz	X-12230	Unknown
312	M33653	M33653.metabolites.txt.gz	X-12231	Unknown
313	M33658	M33658.metabolites.txt.gz	X-12236	Unknown
314	M33666	M33666.metabolites.txt.gz	X-12244--N-acetylcarnosine	Identified	Peptide
315	M33675	M33675.metabolites.txt.gz	X-12253	Unknown
316	M33683	M33683.metabolites.txt.gz	X-12261	Unknown
317	M33751	M33751.metabolites.txt.gz	X-12329	Unknown
318	M33782	M33782.metabolites.txt.gz	X-10346	Unknown
319	M33801	M33801.metabolites.txt.gz	ADpSGEGDFXAEGGGVR*	Known	Peptide
320	M33821	M33821.metabolites.txt.gz	1-eicosatrienoylglycerophosphocholine*	Known	Lipid
321	M33822	M33822.metabolites.txt.gz	1-docosahexaenoylglycerophosphocholine*	Known	Lipid
322	M33833	M33833.metabolites.txt.gz	X-12405	Unknown
323	M33835	M33835.metabolites.txt.gz	X-12407	Unknown
324	M33864	M33864.metabolites.txt.gz	X-12428	Unknown
325	M33871	M33871.metabolites.txt.gz	1-eicosadienoylglycerophosphocholine*	Known	Lipid
326	M33877	M33877.metabolites.txt.gz	X-12435	Unknown
327	M33883	M33883.metabolites.txt.gz	X-12441--12-hydroxyeicosatetraenoate (12-HETE)	Identified	Lipid
328	M33884	M33884.metabolites.txt.gz	X-12442--5,8-tetradecadienoate	Identified	Lipid
329	M33885	M33885.metabolites.txt.gz	X-12443	Unknown
330	M33892	M33892.metabolites.txt.gz	X-12450	Unknown
331	M33901	M33901.metabolites.txt.gz	X-12456	Unknown
332	M33910	M33910.metabolites.txt.gz	X-12465	Unknown
333	M33935	M33935.xenobiotics.txt.gz	piperine	Known	Xenobiotics
334	M33936	M33936.metabolites.txt.gz	octanoylcarnitine	Known	Lipid
335	M33937	M33937.metabolites.txt.gz	alpha-hydroxyisovalerate	Known	Amino acid
336	M33939	M33939.metabolites.txt.gz	N-acetylthreonine	Known	Amino acid
337	M33941	M33941.metabolites.txt.gz	decanoylcarnitine	Known	Lipid
338	M33955	M33955.metabolites.txt.gz	1-palmitoylglycerophosphocholine	Known	Lipid
339	M33957	M33957.metabolites.txt.gz	1-heptadecanoylglycerophosphocholine	Known	Lipid
340	M33960	M33960.metabolites.txt.gz	1-oleoylglycerophosphocholine	Known	Lipid
341	M33961	M33961.metabolites.txt.gz	1-stearoylglycerophosphocholine	Known	Lipid
342	M33968	M33968.metabolites.txt.gz	5-dodecenoate (12:1n7)	Known	Lipid
343	M33969	M33969.metabolites.txt.gz	stearidonate (18:4n3)	Known	Lipid
344	M33971	M33971.metabolites.txt.gz	10-heptadecenoate (17:1n7)	Known	Lipid
345	M33972	M33972.metabolites.txt.gz	10-nonadecenoate (19:1n9)	Known	Lipid
346	M33973	M33973.metabolites.txt.gz	epiandrosterone sulfate	Known	Lipid
347	M34035	M34035.metabolites.txt.gz	linolenate [alpha or gamma; (18:3n3 or 6)]	Known	Lipid
348	M34040	M34040.metabolites.txt.gz	X-12510--2-aminooctanoic acid	Identified	Amino acid
349	M34062	M34062.metabolites.txt.gz	X-12524	Unknown
350	M34106	M34106.metabolites.txt.gz	bilirubin (E,Z or Z,E)*	Known	Cofactors and vitamins
351	M34109	M34109.xenobiotics.txt.gz	metoprolol acid metabolite*	Known	Xenobiotics
352	M34112	M34112.metabolites.txt.gz	X-12544	Unknown
353	M34123	M34123.metabolites.txt.gz	X-12556	Unknown
354	M34214	M34214.metabolites.txt.gz	1-arachidonoylglycerophosphoinositol*	Known	Lipid
355	M34221	M34221.metabolites.txt.gz	X-12627	Unknown
356	M34244	M34244.metabolites.txt.gz	X-12644	Unknown
357	M34245	M34245.metabolites.txt.gz	X-12645	Unknown
358	M34283	M34283.metabolites.txt.gz	asparagine	Known	Amino acid
359	M34289	M34289.metabolites.txt.gz	X-12680	Unknown
360	M34306	M34306.metabolites.txt.gz	X-12696	Unknown
361	M34314	M34314.metabolites.txt.gz	X-12704	Unknown
362	M34322	M34322.metabolites.txt.gz	X-12712	Unknown
363	M34327	M34327.metabolites.txt.gz	X-12717	Unknown
364	M34329	M34329.metabolites.txt.gz	X-12719	Unknown
365	M34336	M34336.metabolites.txt.gz	X-12726	Unknown
366	M34338	M34338.metabolites.txt.gz	X-12728	Unknown
367	M34339	M34339.metabolites.txt.gz	X-12729	Unknown
368	M34344	M34344.metabolites.txt.gz	X-12734	Unknown
369	M34350	M34350.metabolites.txt.gz	X-12740	Unknown
370	M34359	M34359.metabolites.txt.gz	X-12749	Unknown
371	M34365	M34365.xenobiotics.txt.gz	3-(cystein-S-yl)acetaminophen*	Known	Xenobiotics
372	M34384	M34384.xenobiotics.txt.gz	stachydrine	Known	Xenobiotics
373	M34389	M34389.xenobiotics.txt.gz	1-methylxanthine	Known	Xenobiotics
374	M34390	M34390.xenobiotics.txt.gz	7-methylxanthine	Known	Xenobiotics
375	M34395	M34395.xenobiotics.txt.gz	1-methylurate	Known	Xenobiotics
376	M34400	M34400.xenobiotics.txt.gz	1,7-dimethylurate	Known	Xenobiotics
377	M34404	M34404.xenobiotics.txt.gz	1,3,7-trimethylurate	Known	Xenobiotics
378	M34407	M34407.metabolites.txt.gz	isovalerylcarnitine	Known	Amino acid
379	M34409	M34409.metabolites.txt.gz	stearoylcarnitine	Known	Lipid
380	M34416	M34416.metabolites.txt.gz	1-stearoylglycerophosphoethanolamine	Known	Lipid
381	M34419	M34419.metabolites.txt.gz	1-linoleoylglycerophosphocholine	Known	Lipid
382	M34420	M34420.metabolites.txt.gz	bradykinin, des-arg(9)	Known	Peptide
383	M34441	M34441.metabolites.txt.gz	X-12771	Unknown
384	M34453	M34453.metabolites.txt.gz	X-12776	Unknown
385	M34456	M34456.metabolites.txt.gz	gamma-glutamylisoleucine*	Known	Peptide
386	M34469	M34469.metabolites.txt.gz	X-12786	Unknown
387	M34481	M34481.metabolites.txt.gz	X-12798	Unknown
388	M34499	M34499.metabolites.txt.gz	X-12816	Unknown
389	M34513	M34513.metabolites.txt.gz	X-12830	Unknown
390	M34516	M34516.metabolites.txt.gz	X-12833	Unknown
391	M34527	M34527.metabolites.txt.gz	X-12844	Unknown
392	M34530	M34530.metabolites.txt.gz	X-12847	Unknown
393	M34533	M34533.metabolites.txt.gz	X-12850	Unknown
394	M34534	M34534.metabolites.txt.gz	laurylcarnitine	Known	Lipid
395	M34535	M34535.metabolites.txt.gz	X-12851	Unknown
396	M34539	M34539.metabolites.txt.gz	X-12855	Unknown
397	M34674	M34674.metabolites.txt.gz	X-12990--docosapentaenoic acid (n6-DPA)	Identified	Lipid
398	M34732	M34732.metabolites.txt.gz	isovalerate	Known	Lipid
399	M34761	M34761.metabolites.txt.gz	X-13069	Unknown
400	M34878	M34878.metabolites.txt.gz	X-13183--stearamide	Identified	Lipid
401	M34912	M34912.metabolites.txt.gz	X-13215	Unknown
402	M35114	M35114.metabolites.txt.gz	7-methylguanine	Known	Nucleotide
403	M35126	M35126.metabolites.txt.gz	phenylacetylglutamine	Known	Amino acid
404	M35127	M35127.metabolites.txt.gz	pro-hydroxy-pro	Known	Peptide
405	M35137	M35137.metabolites.txt.gz	N2,N2-dimethylguanosine	Known	Nucleotide
406	M35159	M35159.metabolites.txt.gz	cysteine-glutathione disulfide	Known	Amino acid
407	M35160	M35160.metabolites.txt.gz	oleoylcarnitine	Known	Lipid
408	M35186	M35186.metabolites.txt.gz	1-arachidonoylglycerophosphoethanolamine*	Known	Lipid
409	M35187	M35187.metabolites.txt.gz	X-13429	Unknown
410	M35189	M35189.metabolites.txt.gz	X-13431--nonanoylcarnitine*	Identified	Lipid
411	M35193	M35193.metabolites.txt.gz	X-13435	Unknown
412	M35240	M35240.metabolites.txt.gz	X-13477	Unknown
413	M35253	M35253.metabolites.txt.gz	2-palmitoylglycerophosphocholine*	Known	Lipid
414	M35254	M35254.metabolites.txt.gz	2-oleoylglycerophosphocholine*	Known	Lipid
415	M35255	M35255.metabolites.txt.gz	2-stearoylglycerophosphocholine*	Known	Lipid
416	M35257	M35257.metabolites.txt.gz	2-linoleoylglycerophosphocholine*	Known	Lipid
417	M35270	M35270.metabolites.txt.gz	X-13496	Unknown
418	M35305	M35305.metabolites.txt.gz	1-palmitoylglycerophosphoinositol*	Known	Lipid
419	M35320	M35320.xenobiotics.txt.gz	catechol sulfate	Known	Xenobiotics
420	M35322	M35322.xenobiotics.txt.gz	hydroquinone sulfate	Known	Xenobiotics
421	M35326	M35326.metabolites.txt.gz	X-13548	Unknown
422	M35327	M35327.metabolites.txt.gz	X-13549	Unknown
423	M35331	M35331.metabolites.txt.gz	X-13553	Unknown
424	M35397	M35397.metabolites.txt.gz	X-13619	Unknown
425	M35431	M35431.metabolites.txt.gz	2-methylbutyroylcarnitine	Known	Amino acid
426	M35433	M35433.metabolites.txt.gz	hydroxyisovaleroyl carnitine	Known	Amino acid
427	M35439	M35439.metabolites.txt.gz	glutaroyl carnitine	Known	Amino acid
428	M35451	M35451.metabolites.txt.gz	X-13658	Unknown
429	M35464	M35464.metabolites.txt.gz	X-13671	Unknown
430	M35472	M35472.metabolites.txt.gz	2-tetradecenoyl carnitine	Known	Lipid
431	M35527	M35527.metabolites.txt.gz	4-hydroxyhippurate	Known	Xenobiotics
432	M35551	M35551.metabolites.txt.gz	X-13741	Unknown
433	M35626	M35626.metabolites.txt.gz	1-myristoylglycerophosphocholine	Known	Lipid
434	M35628	M35628.metabolites.txt.gz	1-oleoylglycerophosphoethanolamine	Known	Lipid
435	M35631	M35631.metabolites.txt.gz	1-palmitoylglycerophosphoethanolamine	Known	Lipid
436	M35635	M35635.metabolites.txt.gz	3-(3-hydroxyphenyl)propionate	Known	Amino acid
437	M35669	M35669.metabolites.txt.gz	tetradecanedioate	Known	Lipid
438	M35675	M35675.metabolites.txt.gz	2-hydroxypalmitate	Known	Lipid
439	M35678	M35678.metabolites.txt.gz	hexadecanedioate	Known	Lipid
440	M35718	M35718.metabolites.txt.gz	dihomo-linolenate (20:3n3 or n6)	Known	Lipid
441	M35754	M35754.metabolites.txt.gz	X-13859	Unknown
442	M35854	M35854.metabolites.txt.gz	threitol	Known	Carbohydrate
443	M35977	M35977.metabolites.txt.gz	X-14056	Unknown
444	M35978	M35978.metabolites.txt.gz	X-14057	Unknown
445	M36009	M36009.metabolites.txt.gz	X-14086	Unknown
446	M36095	M36095.xenobiotics.txt.gz	thymol sulfate	Known	Xenobiotics
447	M36097	M36097.xenobiotics.txt.gz	4-acetaminophen sulfate	Known	Xenobiotics
448	M36098	M36098.xenobiotics.txt.gz	4-vinylphenol sulfate	Known	Xenobiotics
449	M36099	M36099.xenobiotics.txt.gz	4-ethylphenylsulfate	Known	Xenobiotics
450	M36103	M36103.metabolites.txt.gz	p-cresol sulfate	Known	Amino acid
451	M36115	M36115.metabolites.txt.gz	X-14189--leucylalanine	Identified	Peptide
452	M36131	M36131.metabolites.txt.gz	X-14205--alpha-glutamyltyrosine	Identified	Peptide
453	M36134	M36134.metabolites.txt.gz	X-14208--phenylalanylserine	Identified	Peptide
454	M36230	M36230.metabolites.txt.gz	X-14304--leucylalanine	Identified	Peptide
455	M36300	M36300.metabolites.txt.gz	X-14374	Unknown
456	M36376	M36376.metabolites.txt.gz	X-14450--phenylalanylleucine	Identified	Peptide
457	M36399	M36399.metabolites.txt.gz	X-14473	Unknown
458	M36468	M36468.metabolites.txt.gz	X-14541	Unknown
459	M36515	M36515.metabolites.txt.gz	X-14588	Unknown
460	M36552	M36552.metabolites.txt.gz	X-14625	Unknown
461	M36553	M36553.metabolites.txt.gz	X-14626	Unknown
462	M36559	M36559.metabolites.txt.gz	X-14632	Unknown
463	M36585	M36585.metabolites.txt.gz	X-14658	Unknown
464	M36589	M36589.metabolites.txt.gz	X-14662	Unknown
465	M36673	M36673.metabolites.txt.gz	X-14745	Unknown
466	M36738	M36738.metabolites.txt.gz	gamma-glutamylglutamate	Known	Peptide
467	M36754	M36754.metabolites.txt.gz	octadecanedioate	Known	Lipid
468	M36756	M36756.metabolites.txt.gz	leucylleucine	Known	Peptide
469	M36776	M36776.metabolites.txt.gz	7-alpha-hydroxy-3-oxo-4-cholestenoate (7-Hoca)	Known	Lipid
470	M36802	M36802.metabolites.txt.gz	n-Butyl Oleate	Known	Lipid
471	M36808	M36808.metabolites.txt.gz	dimethylarginine (SDMA + ADMA)	Known	Amino acid
472	M36850	M36850.metabolites.txt.gz	taurolithocholate 3-sulfate	Known	Lipid
473	M37004	M37004.metabolites.txt.gz	X-14977--vanillin	Identified	Xenobiotics
474	M37058	M37058.metabolites.txt.gz	succinylcarnitine	Known	Energy
475	M37097	M37097.metabolites.txt.gz	tryptophan betaine	Known	Amino acid
476	M37104	M37104.metabolites.txt.gz	cyclo(leu-pro)	Known	Peptide
477	M37112	M37112.metabolites.txt.gz	chiro-inositol	Known	Lipid
478	M37190	M37190.metabolites.txt.gz	5alpha-androstan-3beta,17beta-diol disulfate	Known	Lipid
479	M37202	M37202.metabolites.txt.gz	4-androsten-3beta,17beta-diol disulfate 1*	Known	Lipid
480	M37203	M37203.metabolites.txt.gz	4-androsten-3beta,17beta-diol disulfate 2*	Known	Lipid
481	M37253	M37253.metabolites.txt.gz	2-hydroxyglutarate	Known	Lipid
482	M37459	M37459.metabolites.txt.gz	ergothioneine	Known	Xenobiotics
483	M37506	M37506.metabolites.txt.gz	palmitoyl sphingomyelin	Known	Lipid
484	M38150	M38150.metabolites.txt.gz	phenylalanylphenylalanine	Known	Peptide
485	M38178	M38178.metabolites.txt.gz	cis-4-decenoyl carnitine	Known	Lipid
486	M38768	M38768.metabolites.txt.gz	15-methylpalmitate (isobar with 2-methylpalmitate)	Known	Lipid
