# Supplementary material for: The causal relationship between genetically predicted blood metabolites and idiopathic pulmonary fibrosis: A bidirectional two-sample Mendelian randomization study
Source: PLoS One. 2024 Apr 16;19(4):e0300423. doi: 10.1371/journal.pone.0300423 (PMC11020755; doi:10.1371/journal.pone.0300423)
Supplement: S3 Table — (XLSX) [file pone.0300423.s009.xlsx]

## Sheet: Sheet1
Supplementary Table 3 The composition of IPF GWAS from Zhou et al.
Endpoint	Sex	Ancestry*	Biobank	Case	Control
IPF	Bothsex	nfe	BioVU	745	49259
IPF	Bothsex	nfe	Colorado Center for Personalized Medicine	163	21694
IPF	Bothsex	nfe	Estonian Biobank	250	133968
IPF	Bothsex	fin	FinnGen	1028	196986
IPF	Bothsex	nfe	HUNT Study	235	64845
IPF	Bothsex	nfe	Mass General Brigham	1305	16628
IPF	Bothsex	nfe	Michigan Genomics Initiative	566	43611
IPF	Bothsex	nfe	UCLA Precision Health Biobank	700	15941
IPF	Bothsex	nfe	UK Biobank	1265	404684
Total			13	6257	947616
*fin: Finnish
*nfe: non-Finnish European
