# Supplementary material for: The causal relationship between genetically predicted blood metabolites and idiopathic pulmonary fibrosis: A bidirectional two-sample Mendelian randomization study
Source: PLoS One. 2024 Apr 16;19(4):e0300423. doi: 10.1371/journal.pone.0300423 (PMC11020755; doi:10.1371/journal.pone.0300423)
Supplement: S4 Table — (XLSX) [file pone.0300423.s010.xlsx]

## Sheet: Sheet1
Supplementary Table 4 The formula used to calculate R2 and F statistic between exposure and outcome.
The formula used to calculate R2 and F statistic between exposure and outcome[1].
Description							Formula
F statistic
R2 calculate
N: the sample size of participants.
R2: the instrumental variable explains the degree of exposure (determinant coefficient of regression equation).
EAF: effect allele frequency
β: the effect size for the genetic variant of interest.
Se(β): standard error of effect size for the genetic variant of interest
References:
[1] Gill D, Efstathiadou A, Cawood K, Tzoulaki I, Dehghan A. Education protects against coronary heart disease and stroke independently of cognitive function: Evidence from Mendelian randomization. Int J Epidemiol. 2019;48(5):1468–77.
