# Supplementary material for: The causal relationship between genetically predicted blood metabolites and idiopathic pulmonary fibrosis: A bidirectional two-sample Mendelian randomization study
Source: PLoS One. 2024 Apr 16;19(4):e0300423. doi: 10.1371/journal.pone.0300423 (PMC11020755; doi:10.1371/journal.pone.0300423)
Supplement: S6 Table — (XLSX) [file pone.0300423.s012.xlsx]

## Sheet: Sheet1
Supplementary Table 6: Effect of blood metabolites on IPF risk (IPF GWAS from Zhou et al.)
exposure	method	nsnp	beta	se	pval	or	or_lci95	or_uci95	OR(or_lci95,or_uci95)
M00053.metal.pos.txt.gz	Inverse variance weighted	7	-0.529965	0.817828	0.516975	0.588625	0.118492	2.92408	0.59 (0.12- 2.92)
M00053.metal.pos.txt.gz	Weighted median	7	-0.672894	1.13492	0.553247	0.51023	0.0551703	4.71874	0.51 (0.06- 4.72)
M00053.metal.pos.txt.gz	MR Egger	7	-1.96277	1.45951	0.236462	0.140468	0.00803931	2.45436	0.14 (0.01- 2.45)
M00053.metal.pos.txt.gz	Weighted mode	7	-1.43051	1.38572	0.341723	0.239186	0.0158194	3.61644	0.24 (0.02- 3.62)
M00054.metal.pos.txt.gz	Inverse variance weighted	112	-0.175606	0.411738	0.669744	0.838948	0.374332	1.88024	0.84 (0.37- 1.88)
M00054.metal.pos.txt.gz	Weighted median	112	-0.0932923	0.613452	0.879126	0.910927	0.273718	3.03155	0.91 (0.27- 3.03)
M00054.metal.pos.txt.gz	MR Egger	112	-3.39279	1.99392	0.0916611	0.0336147	0.000674949	1.67412	0.03 (0.00- 1.67)
M00054.metal.pos.txt.gz	Weighted mode	112	-0.182951	1.54187	0.905763	0.832809	0.0405579	17.1008	0.83 (0.04-17.10)
M00059.metal.pos.txt.gz	Inverse variance weighted	6	0.760619	1.10278	0.490363	2.1396	0.246394	18.5796	2.14 (0.25- 18.58)
M00059.metal.pos.txt.gz	Weighted median	6	0.541767	1.38297	0.695249	1.71904	0.114309	25.852	1.72 (0.11- 25.85)
M00059.metal.pos.txt.gz	MR Egger	6	0.316498	2.0695	0.885855	1.37231	0.0237606	79.2591	1.37 (0.02- 79.26)
M00059.metal.pos.txt.gz	Weighted mode	6	0.550446	1.755	0.766454	1.73403	0.0556124	54.0679	1.73 (0.06- 54.07)
M00060.metal.pos.txt.gz	Inverse variance weighted	127	-0.121288	0.363944	0.738938	0.885779	0.434041	1.80768	0.89 (0.43- 1.81)
M00060.metal.pos.txt.gz	Weighted median	127	0.483223	0.602276	0.422363	1.62129	0.497959	5.27873	1.62 (0.50- 5.28)
M00060.metal.pos.txt.gz	MR Egger	127	0.311219	1.08978	0.775673	1.36509	0.161258	11.5558	1.37 (0.16-11.56)
M00060.metal.pos.txt.gz	Weighted mode	127	0.723615	0.956832	0.450904	2.06187	0.316075	13.4504	2.06 (0.32-13.45)
M00063.metal.pos.txt.gz	Inverse variance weighted	34	-0.121381	0.394757	0.758475	0.885696	0.408564	1.92003	0.89 (0.41-1.92)
M00063.metal.pos.txt.gz	Weighted median	34	-0.245614	0.568357	0.665635	0.782224	0.256765	2.38302	0.78 (0.26-2.38)
M00063.metal.pos.txt.gz	MR Egger	34	-0.44076	0.984368	0.657344	0.643547	0.0934693	4.4309	0.64 (0.09-4.43)
M00063.metal.pos.txt.gz	Weighted mode	34	-0.378558	0.77781	0.62969	0.684849	0.149111	3.14543	0.68 (0.15-3.15)
M00064.metal.pos.txt.gz	Inverse variance weighted	4	-0.314026	1.36189	0.81764	0.7305	0.0506238	10.5411	0.73 (0.05-10.54)
M00064.metal.pos.txt.gz	Weighted median	4	-0.807173	1.58918	0.611511	0.446118	0.0198022	10.0504	0.45 (0.02-10.05)
M00064.metal.pos.txt.gz	MR Egger	4	-2.04154	2.47318	0.495895	0.129829	0.00101897	16.5417	0.13 (0.00-16.54)
M00064.metal.pos.txt.gz	Weighted mode	4	-0.853701	1.77835	0.664019	0.425836	0.013046	13.8998	0.43 (0.01-13.90)
M00513.metal.pos.txt.gz	Inverse variance weighted	20	-0.715369	0.692879	0.301857	0.489012	0.125756	1.90156	0.49 (0.13-1.90)
M00513.metal.pos.txt.gz	Weighted median	20	-0.738096	0.951316	0.437827	0.478023	0.0740751	3.08479	0.48 (0.07-3.08)
M00513.metal.pos.txt.gz	MR Egger	20	-0.967404	1.54846	0.539973	0.380068	0.0182721	7.90562	0.38 (0.02-7.91)
M00513.metal.pos.txt.gz	Weighted mode	20	-0.326936	1.18496	0.785599	0.72113	0.0706902	7.35644	0.72 (0.07-7.36)
M00527.metal.pos.txt.gz	Inverse variance weighted	10	0.550426	0.532306	0.301118	1.73399	0.610855	4.92215	1.73 (0.61- 4.92)
M00527.metal.pos.txt.gz	Weighted median	10	0.231225	0.685276	0.735801	1.26014	0.328928	4.82768	1.26 (0.33- 4.83)
M00527.metal.pos.txt.gz	MR Egger	10	0.716313	1.60887	0.667955	2.04687	0.0874172	47.9275	2.05 (0.09-47.93)
M00527.metal.pos.txt.gz	Weighted mode	10	0.0810924	0.894368	0.929741	1.08447	0.187895	6.25921	1.08 (0.19- 6.26)
M00542.metal.pos.txt.gz	Inverse variance weighted	6	0.13822	0.179592	0.441517	1.14823	0.807526	1.63268	1.15 (0.81-1.63)
M00542.metal.pos.txt.gz	Weighted median	6	0.271271	0.142258	0.0565348	1.31163	0.992473	1.73342	1.31 (0.99-1.73)
M00542.metal.pos.txt.gz	MR Egger	6	0.493227	0.161278	0.0377233	1.63759	1.19378	2.24641	1.64 (1.19-2.25)
M00542.metal.pos.txt.gz	Weighted mode	6	0.275764	0.134063	0.0947984	1.31754	1.01308	1.71348	1.32 (1.01-1.71)
M00553.metal.pos.txt.gz	Inverse variance weighted	12	0.0418006	0.0464653	0.368329	1.04269	0.951923	1.1421	1.04 (0.95-1.14)
M00553.metal.pos.txt.gz	Weighted median	12	0.0194455	0.0628577	0.757049	1.01964	0.901446	1.15332	1.02 (0.90-1.15)
M00553.metal.pos.txt.gz	MR Egger	12	0.0734552	0.0770515	0.3629	1.07622	0.925366	1.25167	1.08 (0.93-1.25)
M00553.metal.pos.txt.gz	Weighted mode	12	0.031427	0.0707164	0.665363	1.03193	0.898366	1.18534	1.03 (0.90-1.19)
M00569.metal.pos.txt.gz	Inverse variance weighted	10	-0.0630607	0.117912	0.59278	0.938886	0.745151	1.18299	0.94 (0.75-1.18)
M00569.metal.pos.txt.gz	Weighted median	10	-0.116036	0.158459	0.464002	0.890444	0.652714	1.21476	0.89 (0.65-1.21)
M00569.metal.pos.txt.gz	MR Egger	10	-0.439047	0.339416	0.231922	0.644651	0.331442	1.25384	0.64 (0.33-1.25)
M00569.metal.pos.txt.gz	Weighted mode	10	-0.185071	0.221257	0.424551	0.831045	0.538626	1.28222	0.83 (0.54-1.28)
M00575.metal.pos.txt.gz	Inverse variance weighted	4	-0.0645349	0.230889	0.779857	0.937503	0.596261	1.47404	0.94 (0.60-1.47)
M00575.metal.pos.txt.gz	Weighted median	4	-0.068919	0.244149	0.777727	0.933402	0.578422	1.50624	0.93 (0.58-1.51)
M00575.metal.pos.txt.gz	MR Egger	4	-0.181291	0.430898	0.714851	0.834193	0.358492	1.94113	0.83 (0.36-1.94)
M00575.metal.pos.txt.gz	Weighted mode	4	-0.0776831	0.227848	0.755628	0.925258	0.59199	1.44614	0.93 (0.59-1.45)
M00584.metal.pos.txt.gz	Inverse variance weighted	14	0.255979	0.293975	0.383891	1.29173	0.725995	2.2983	1.29 (0.73-2.30)
M00584.metal.pos.txt.gz	Weighted median	14	0.259004	0.382861	0.498726	1.29564	0.611767	2.74399	1.30 (0.61-2.74)
M00584.metal.pos.txt.gz	MR Egger	14	0.0667983	0.579335	0.910113	1.06908	0.343455	3.32775	1.07 (0.34-3.33)
M00584.metal.pos.txt.gz	Weighted mode	14	0.241271	0.384577	0.541282	1.27287	0.598996	2.70484	1.27 (0.60-2.70)
M00599.metal.pos.txt.gz	Inverse variance weighted	12	0.417517	0.296269	0.158762	1.51819	0.849446	2.71341	1.52 (0.85- 2.71)
M00599.metal.pos.txt.gz	Weighted median	12	0.208242	0.403879	0.60613	1.23151	0.55802	2.71786	1.23 (0.56- 2.72)
M00599.metal.pos.txt.gz	MR Egger	12	0.956341	0.794033	0.256163	2.60216	0.548831	12.3375	2.60 (0.55-12.34)
M00599.metal.pos.txt.gz	Weighted mode	12	0.0117117	0.503754	0.981868	1.01178	0.376948	2.71576	1.01 (0.38- 2.72)
M00606.metal.pos.txt.gz	Inverse variance weighted	16	-0.4529	0.76831	0.555542	0.635782	0.141029	2.8662	0.64 (0.14- 2.87)
M00606.metal.pos.txt.gz	Weighted median	16	0.901275	0.911971	0.32302	2.46274	0.412224	14.7131	2.46 (0.41- 14.71)
M00606.metal.pos.txt.gz	MR Egger	16	3.69954	1.71711	0.0491015	40.4289	1.39657	1170.37	40.43 (1.40-1170.37)
M00606.metal.pos.txt.gz	Weighted mode	16	0.720753	1.01481	0.488455	2.05598	0.281316	15.026	2.06 (0.28- 15.03)
M01105.metal.pos.txt.gz	Inverse variance weighted	15	-0.302361	0.459902	0.510894	0.739071	0.300061	1.82038	0.74 (0.30-1.82)
M01105.metal.pos.txt.gz	Weighted median	15	-0.103198	0.656798	0.875148	0.901948	0.248945	3.26783	0.90 (0.25-3.27)
M01105.metal.pos.txt.gz	MR Egger	15	-1.98039	1.55032	0.223803	0.138016	0.006611	2.88132	0.14 (0.01-2.88)
M01105.metal.pos.txt.gz	Weighted mode	15	-0.615793	1.1299	0.594332	0.540212	0.0589891	4.94717	0.54 (0.06-4.95)
M01107.metal.pos.txt.gz	Inverse variance weighted	17	0.0325847	0.23764	0.890938	1.03312	0.648437	1.64602	1.03 (0.65-1.65)
M01107.metal.pos.txt.gz	Weighted median	17	0.186957	0.300697	0.53411	1.20558	0.668707	2.17347	1.21 (0.67-2.17)
M01107.metal.pos.txt.gz	MR Egger	17	-0.221928	0.46728	0.641674	0.800973	0.320524	2.00159	0.80 (0.32-2.00)
M01107.metal.pos.txt.gz	Weighted mode	17	0.190167	0.470336	0.69133	1.20945	0.481094	3.04051	1.21 (0.48-3.04)
M01110.metal.pos.txt.gz	Inverse variance weighted	18	-0.652869	0.496809	0.188804	0.52055	0.196594	1.37834	0.52 (0.20- 1.38)
M01110.metal.pos.txt.gz	Weighted median	18	-0.0603354	0.655818	0.926698	0.941449	0.260347	3.4044	0.94 (0.26- 3.40)
M01110.metal.pos.txt.gz	MR Egger	18	0.337742	1.08799	0.760243	1.40178	0.166174	11.8248	1.40 (0.17-11.82)
M01110.metal.pos.txt.gz	Weighted mode	18	0.446323	0.708327	0.537002	1.56256	0.389848	6.2629	1.56 (0.39- 6.26)
M01114.metal.pos.txt.gz	Inverse variance weighted	11	-0.123108	0.181201	0.496884	0.884168	0.61986	1.26118	0.88 (0.62-1.26)
M01114.metal.pos.txt.gz	Weighted median	11	-0.177821	0.219151	0.417132	0.837093	0.544789	1.28623	0.84 (0.54-1.29)
M01114.metal.pos.txt.gz	MR Egger	11	-0.10435	0.389042	0.794574	0.90091	0.420264	1.93126	0.90 (0.42-1.93)
M01114.metal.pos.txt.gz	Weighted mode	11	-0.294147	0.297254	0.345734	0.745167	0.416127	1.33439	0.75 (0.42-1.33)
M01121.metal.pos.txt.gz	Inverse variance weighted	8	0.605492	0.433794	0.162773	1.83215	0.782905	4.28761	1.83 (0.78- 4.29)
M01121.metal.pos.txt.gz	Weighted median	8	0.785583	0.536058	0.14279	2.19369	0.767136	6.27302	2.19 (0.77- 6.27)
M01121.metal.pos.txt.gz	MR Egger	8	0.849099	1.3903	0.563782	2.33754	0.153218	35.6622	2.34 (0.15-35.66)
M01121.metal.pos.txt.gz	Weighted mode	8	0.806916	0.679858	0.273985	2.24099	0.591197	8.49466	2.24 (0.59- 8.49)
M01123.metal.pos.txt.gz	Inverse variance weighted	7	0.0167955	0.0871323	0.847148	1.01694	0.857286	1.20632	1.02 (0.86-1.21)
M01123.metal.pos.txt.gz	Weighted median	7	0.000399163	0.0779296	0.995913	1.0004	0.858694	1.16549	1.00 (0.86-1.17)
M01123.metal.pos.txt.gz	MR Egger	7	-0.0798143	0.108696	0.495742	0.923288	0.746128	1.14251	0.92 (0.75-1.14)
M01123.metal.pos.txt.gz	Weighted mode	7	-0.0120686	0.0708636	0.870366	0.988004	0.859881	1.13522	0.99 (0.86-1.14)
M01125.metal.pos.txt.gz	Inverse variance weighted	15	-0.44184	0.82205	0.590932	0.642853	0.128342	3.21999	0.64 (0.13- 3.22)
M01125.metal.pos.txt.gz	Weighted median	15	-0.160693	0.932731	0.863216	0.851554	0.136853	5.2987	0.85 (0.14- 5.30)
M01125.metal.pos.txt.gz	MR Egger	15	1.36849	1.8005	0.460781	3.9294	0.115269	133.949	3.93 (0.12-133.95)
M01125.metal.pos.txt.gz	Weighted mode	15	-0.0388407	0.956018	0.968167	0.961904	0.14769	6.26485	0.96 (0.15- 6.26)
M01284.metal.pos.txt.gz	Inverse variance weighted	18	0.381606	0.391361	0.329524	1.46464	0.680136	3.15401	1.46 (0.68-3.15)
M01284.metal.pos.txt.gz	Weighted median	18	0.273852	0.561971	0.626041	1.31502	0.437092	3.95632	1.32 (0.44-3.96)
M01284.metal.pos.txt.gz	MR Egger	18	-0.725855	1.41133	0.614068	0.483911	0.0304382	7.69327	0.48 (0.03-7.69)
M01284.metal.pos.txt.gz	Weighted mode	18	-0.523012	0.976145	0.599042	0.592733	0.0874878	4.01578	0.59 (0.09-4.02)
M01299.metal.pos.txt.gz	Inverse variance weighted	24	-0.26108	0.525536	0.619339	0.77022	0.27496	2.15754	0.77 (0.27- 2.16)
M01299.metal.pos.txt.gz	Weighted median	24	-0.0920737	0.75915	0.903465	0.912038	0.205973	4.03845	0.91 (0.21- 4.04)
M01299.metal.pos.txt.gz	MR Egger	24	1.08681	2.57987	0.67765	2.96479	0.0188783	465.613	2.96 (0.02-465.61)
M01299.metal.pos.txt.gz	Weighted mode	24	0.10218	1.12933	0.92869	1.10758	0.121079	10.1317	1.11 (0.12- 10.13)
M01301.metal.pos.txt.gz	Inverse variance weighted	17	1.44407	0.690991	0.0366312	4.2379	1.09387	16.4185	4.24 (1.09-16.42)
M01301.metal.pos.txt.gz	Weighted median	17	0.753393	0.997475	0.450069	2.1242	0.300695	15.0059	2.12 (0.30-15.01)
M01301.metal.pos.txt.gz	MR Egger	17	-1.8946	3.29076	0.573332	0.150378	0.0002377	95.1348	0.15 (0.00-95.13)
M01301.metal.pos.txt.gz	Weighted mode	17	0.265586	1.23441	0.832367	1.3042	0.116035	14.6587	1.30 (0.12-14.66)
M01302.metal.pos.txt.gz	Inverse variance weighted	18	0.832445	0.761737	0.27447	2.29893	0.516563	10.2313	2.30 (0.52- 10.23)
M01302.metal.pos.txt.gz	Weighted median	18	0.103237	1.12016	0.926569	1.10875	0.123407	9.96165	1.11 (0.12- 9.96)
M01302.metal.pos.txt.gz	MR Egger	18	2.10715	2.4837	0.408734	8.22478	0.0632345	1069.78	8.22 (0.06-1069.78)
M01302.metal.pos.txt.gz	Weighted mode	18	-1.17051	1.78571	0.520927	0.310208	0.00936755	10.2726	0.31 (0.01- 10.27)
M01303.metal.pos.txt.gz	Inverse variance weighted	10	-0.803056	0.454101	0.0769853	0.447958	0.183949	1.09088	0.45 (0.18-1.09)
M01303.metal.pos.txt.gz	Weighted median	10	-0.77603	0.635207	0.221822	0.46023	0.132518	1.59836	0.46 (0.13-1.60)
M01303.metal.pos.txt.gz	MR Egger	10	0.00406182	0.879658	0.996429	1.00407	0.179054	5.63046	1.00 (0.18-5.63)
M01303.metal.pos.txt.gz	Weighted mode	10	-0.416927	0.733482	0.58365	0.659069	0.156523	2.77513	0.66 (0.16-2.78)
M01336.metal.pos.txt.gz	Inverse variance weighted	17	0.29515	0.497053	0.552647	1.34333	0.507086	3.55863	1.34 (0.51- 3.56)
M01336.metal.pos.txt.gz	Weighted median	17	0.33471	0.667502	0.616063	1.39754	0.377723	5.17073	1.40 (0.38- 5.17)
M01336.metal.pos.txt.gz	MR Egger	17	0.0391464	1.26255	0.975674	1.03992	0.0875583	12.3511	1.04 (0.09-12.35)
M01336.metal.pos.txt.gz	Weighted mode	17	0.269338	0.96277	0.783251	1.3091	0.198356	8.63969	1.31 (0.20- 8.64)
M01356.metal.pos.txt.gz	Inverse variance weighted	13	0.415915	0.321172	0.195323	1.51576	0.807686	2.84457	1.52 (0.81- 2.84)
M01356.metal.pos.txt.gz	Weighted median	13	0.687007	0.420351	0.102183	1.98776	0.872073	4.53078	1.99 (0.87- 4.53)
M01356.metal.pos.txt.gz	MR Egger	13	1.11824	0.576893	0.078658	3.05946	0.987605	9.47775	3.06 (0.99- 9.48)
M01356.metal.pos.txt.gz	Weighted mode	13	0.974133	0.638923	0.15326	2.64887	0.757179	9.26665	2.65 (0.76- 9.27)
M01358.metal.pos.txt.gz	Inverse variance weighted	34	-0.430292	0.356518	0.22746	0.650319	0.323335	1.30798	0.65 (0.32- 1.31)
M01358.metal.pos.txt.gz	Weighted median	34	-0.110612	0.51809	0.830937	0.895286	0.324306	2.47155	0.90 (0.32- 2.47)
M01358.metal.pos.txt.gz	MR Egger	34	1.71129	0.882996	0.0614836	5.53608	0.9808	31.2481	5.54 (0.98-31.25)
M01358.metal.pos.txt.gz	Weighted mode	34	0.452567	0.785238	0.568293	1.57234	0.337396	7.32749	1.57 (0.34- 7.33)
M01359.metal.pos.txt.gz	Inverse variance weighted	15	0.124391	0.608233	0.837954	1.13246	0.343782	3.73044	1.13 (0.34- 3.73)
M01359.metal.pos.txt.gz	Weighted median	15	0.426352	0.72356	0.555699	1.53166	0.370899	6.32513	1.53 (0.37- 6.33)
M01359.metal.pos.txt.gz	MR Egger	15	1.73605	2.20061	0.444323	5.67491	0.0759904	423.798	5.67 (0.08-423.80)
M01359.metal.pos.txt.gz	Weighted mode	15	0.378379	1.06725	0.72822	1.45992	0.180247	11.8247	1.46 (0.18- 11.82)
M01361.metal.pos.txt.gz	Inverse variance weighted	15	0.344525	0.382172	0.367326	1.41132	0.66729	2.98495	1.41 (0.67- 2.98)
M01361.metal.pos.txt.gz	Weighted median	15	0.73944	0.564348	0.19011	2.09476	0.69303	6.33166	2.09 (0.69- 6.33)
M01361.metal.pos.txt.gz	MR Egger	15	-0.627597	0.982655	0.534125	0.533873	0.077801	3.66345	0.53 (0.08- 3.66)
M01361.metal.pos.txt.gz	Weighted mode	15	0.968944	0.953115	0.326588	2.63516	0.406911	17.0653	2.64 (0.41-17.07)
M01365.metal.pos.txt.gz	Inverse variance weighted	21	0.11884	0.290844	0.682831	1.12619	0.636854	1.99151	1.13 (0.64-1.99)
M01365.metal.pos.txt.gz	Weighted median	21	0.0599129	0.443805	0.892613	1.06174	0.444883	2.53393	1.06 (0.44-2.53)
M01365.metal.pos.txt.gz	MR Egger	21	0.27333	0.540338	0.61878	1.31433	0.455786	3.7901	1.31 (0.46-3.79)
M01365.metal.pos.txt.gz	Weighted mode	21	-0.251995	0.655001	0.704502	0.777249	0.215284	2.80613	0.78 (0.22-2.81)
M01444.metal.pos.txt.gz	Inverse variance weighted	14	-0.22887	0.25792	0.374881	0.795432	0.479797	1.31871	0.80 (0.48- 1.32)
M01444.metal.pos.txt.gz	Weighted median	14	-0.120539	0.385425	0.754477	0.886443	0.416457	1.88682	0.89 (0.42- 1.89)
M01444.metal.pos.txt.gz	MR Egger	14	1.11993	0.837021	0.205701	3.06464	0.594146	15.8076	3.06 (0.59-15.81)
M01444.metal.pos.txt.gz	Weighted mode	14	0.221959	0.638209	0.733569	1.24852	0.357389	4.36164	1.25 (0.36- 4.36)
M01493.metal.pos.txt.gz	Inverse variance weighted	9	0.369326	0.522224	0.479432	1.44676	0.519841	4.02645	1.45 (0.52- 4.03)
M01493.metal.pos.txt.gz	Weighted median	9	0.718789	0.756429	0.341991	2.05195	0.465887	9.03756	2.05 (0.47- 9.04)
M01493.metal.pos.txt.gz	MR Egger	9	1.915	1.52083	0.248325	6.78695	0.344447	133.729	6.79 (0.34-133.73)
M01493.metal.pos.txt.gz	Weighted mode	9	0.919274	0.860118	0.316356	2.50747	0.464609	13.5327	2.51 (0.46- 13.53)
M01494.metal.pos.txt.gz	Inverse variance weighted	18	0.284796	0.41412	0.491632	1.32949	0.590445	2.99358	1.33 (0.59-2.99)
M01494.metal.pos.txt.gz	Weighted median	18	0.275874	0.501569	0.582304	1.31768	0.493022	3.52172	1.32 (0.49-3.52)
M01494.metal.pos.txt.gz	MR Egger	18	0.59454	0.656632	0.378666	1.8122	0.500345	6.5636	1.81 (0.50-6.56)
M01494.metal.pos.txt.gz	Weighted mode	18	0.236109	0.513508	0.651488	1.26631	0.462844	3.46455	1.27 (0.46-3.46)
M01508.metal.pos.txt.gz	Inverse variance weighted	20	-0.657537	0.327006	0.0443488	0.518126	0.272949	0.983532	0.52 (0.27-0.98)
M01508.metal.pos.txt.gz	Weighted median	20	-0.485672	0.413981	0.240726	0.615284	0.27333	1.38504	0.62 (0.27-1.39)
M01508.metal.pos.txt.gz	MR Egger	20	-0.53715	0.68951	0.446083	0.584411	0.151285	2.25757	0.58 (0.15-2.26)
M01508.metal.pos.txt.gz	Weighted mode	20	-0.617686	0.504376	0.235673	0.539191	0.200636	1.44903	0.54 (0.20-1.45)
M01515.metal.pos.txt.gz	Inverse variance weighted	13	-0.0351988	0.02782	0.205787	0.965413	0.914182	1.01952	0.97 (0.91-1.02)
M01515.metal.pos.txt.gz	Weighted median	13	-0.0496917	0.0398065	0.21191	0.951523	0.880106	1.02873	0.95 (0.88-1.03)
M01515.metal.pos.txt.gz	MR Egger	13	-0.0409173	0.0372381	0.295322	0.959909	0.892344	1.03259	0.96 (0.89-1.03)
M01515.metal.pos.txt.gz	Weighted mode	13	-0.0465663	0.0325286	0.177799	0.954501	0.895545	1.01734	0.95 (0.90-1.02)
M01558.metal.pos.txt.gz	Inverse variance weighted	32	-0.0206054	0.354857	0.953696	0.979605	0.488642	1.96386	0.98 (0.49-1.96)
M01558.metal.pos.txt.gz	Weighted median	32	0.00977783	0.582298	0.986603	1.00983	0.322541	3.16161	1.01 (0.32-3.16)
M01558.metal.pos.txt.gz	MR Egger	32	0.50194	0.848692	0.558664	1.65192	0.313018	8.71788	1.65 (0.31-8.72)
M01558.metal.pos.txt.gz	Weighted mode	32	0.0611486	0.617356	0.921737	1.06306	0.316995	3.56501	1.06 (0.32-3.57)
M01561.metal.pos.txt.gz	Inverse variance weighted	6	-0.602521	0.451463	0.182008	0.54743	0.225962	1.32624	0.55 (0.23-1.33)
M01561.metal.pos.txt.gz	Weighted median	6	-0.959321	0.539793	0.0755351	0.383153	0.133012	1.10371	0.38 (0.13-1.10)
M01561.metal.pos.txt.gz	MR Egger	6	-2.49787	1.02222	0.0709341	0.0822602	0.0110933	0.609983	0.08 (0.01-0.61)
M01561.metal.pos.txt.gz	Weighted mode	6	-1.11569	0.656723	0.150096	0.32769	0.0904586	1.18707	0.33 (0.09-1.19)
M01564.metal.pos.txt.gz	Inverse variance weighted	32	0.30432	0.371049	0.412124	1.3557	0.655121	2.80548	1.36 (0.66- 2.81)
M01564.metal.pos.txt.gz	Weighted median	32	0.542403	0.548192	0.322448	1.72014	0.587398	5.03724	1.72 (0.59- 5.04)
M01564.metal.pos.txt.gz	MR Egger	32	-0.616982	1.03244	0.554593	0.53957	0.0713212	4.08204	0.54 (0.07- 4.08)
M01564.metal.pos.txt.gz	Weighted mode	32	0.72099	0.900537	0.429444	2.05647	0.352021	12.0136	2.06 (0.35-12.01)
M01572.metal.pos.txt.gz	Inverse variance weighted	13	0.264715	0.477796	0.579556	1.30306	0.510806	3.32409	1.30 (0.51- 3.32)
M01572.metal.pos.txt.gz	Weighted median	13	-0.375155	0.65172	0.564859	0.687182	0.191565	2.46506	0.69 (0.19- 2.47)
M01572.metal.pos.txt.gz	MR Egger	13	1.06537	1.50397	0.493454	2.90191	0.152221	55.3212	2.90 (0.15-55.32)
M01572.metal.pos.txt.gz	Weighted mode	13	-0.560425	0.942278	0.563054	0.570966	0.0900591	3.61988	0.57 (0.09- 3.62)
M01573.metal.pos.txt.gz	Inverse variance weighted	8	0.450973	0.195686	0.0211902	1.56984	1.06975	2.3037	1.57 (1.07-2.30)
M01573.metal.pos.txt.gz	Weighted median	8	0.264994	0.254294	0.297375	1.30342	0.79182	2.14558	1.30 (0.79-2.15)
M01573.metal.pos.txt.gz	MR Egger	8	0.0751771	0.676431	0.915132	1.07808	0.286325	4.05918	1.08 (0.29-4.06)
M01573.metal.pos.txt.gz	Weighted mode	8	0.138639	0.38086	0.726592	1.14871	0.544522	2.42329	1.15 (0.54-2.42)
M01585.metal.pos.txt.gz	Inverse variance weighted	20	-0.85143	0.709161	0.229901	0.426804	0.106311	1.71348	0.43 (0.11-1.71000e+00)
M01585.metal.pos.txt.gz	Weighted median	20	-1.45555	0.998354	0.144853	0.233271	0.0329644	1.65073	0.23 (0.03-1.65000e+00)
M01585.metal.pos.txt.gz	MR Egger	20	1.3236	12.3525	0.915853	3.75692	1.14861e-10	1.22883e+11	3.76 (0.00-1.22883e+11)
M01585.metal.pos.txt.gz	Weighted mode	20	-2.23848	1.89739	0.252654	0.10662	0.00258671	4.39473	0.11 (0.00-4.39000e+00)
M01604.metal.pos.txt.gz	Inverse variance weighted	15	-0.0460203	0.520871	0.929596	0.955023	0.344064	2.65087	0.96 (0.34- 2.65)
M01604.metal.pos.txt.gz	Weighted median	15	-0.133186	0.596505	0.823319	0.875302	0.271896	2.81782	0.88 (0.27- 2.82)
M01604.metal.pos.txt.gz	MR Egger	15	0.675484	0.94945	0.489377	1.96498	0.305612	12.6342	1.96 (0.31-12.63)
M01604.metal.pos.txt.gz	Weighted mode	15	0.0498818	0.58411	0.933154	1.05115	0.334548	3.30269	1.05 (0.33- 3.30)
M01605.metal.pos.txt.gz	Inverse variance weighted	7	0.228144	0.164973	0.16669	1.25627	0.909188	1.73584	1.26 (0.91-1.74)
M01605.metal.pos.txt.gz	Weighted median	7	0.229104	0.205369	0.264606	1.25747	0.840785	1.88067	1.26 (0.84-1.88)
M01605.metal.pos.txt.gz	MR Egger	7	0.481527	0.321885	0.194912	1.61854	0.861253	3.04171	1.62 (0.86-3.04)
M01605.metal.pos.txt.gz	Weighted mode	7	0.262064	0.219989	0.278534	1.29961	0.844413	2.00019	1.30 (0.84-2.00)
M01638.metal.pos.txt.gz	Inverse variance weighted	15	-0.591876	0.438811	0.177396	0.553288	0.234114	1.3076	0.55 (0.23- 1.31)
M01638.metal.pos.txt.gz	Weighted median	15	-0.826559	0.603128	0.170545	0.437552	0.134164	1.427	0.44 (0.13- 1.43)
M01638.metal.pos.txt.gz	MR Egger	15	1.65547	1.17995	0.184049	5.23553	0.518279	52.8881	5.24 (0.52-52.89)
M01638.metal.pos.txt.gz	Weighted mode	15	-0.984567	1.04818	0.363498	0.373601	0.0478823	2.91502	0.37 (0.05- 2.92)
M01640.metal.pos.txt.gz	Inverse variance weighted	13	-0.0119666	0.0881603	0.892029	0.988105	0.831303	1.17448	0.99 (0.83-1.17)
M01640.metal.pos.txt.gz	Weighted median	13	0.0679422	0.119957	0.571129	1.0703	0.846053	1.35399	1.07 (0.85-1.35)
M01640.metal.pos.txt.gz	MR Egger	13	0.144666	0.208418	0.502007	1.15565	0.768101	1.73875	1.16 (0.77-1.74)
M01640.metal.pos.txt.gz	Weighted mode	13	0.128782	0.140808	0.378415	1.13744	0.863121	1.49895	1.14 (0.86-1.50)
M01644.metal.pos.txt.gz	Inverse variance weighted	27	0.0567217	0.395601	0.885989	1.05836	0.487407	2.29814	1.06 (0.49-2.30)
M01644.metal.pos.txt.gz	Weighted median	27	0.413226	0.566492	0.465728	1.51169	0.498028	4.58849	1.51 (0.50-4.59)
M01644.metal.pos.txt.gz	MR Egger	27	-0.16428	1.20167	0.892355	0.848504	0.0804953	8.94412	0.85 (0.08-8.94)
M01644.metal.pos.txt.gz	Weighted mode	27	0.26272	0.885985	0.769182	1.30046	0.229051	7.38353	1.30 (0.23-7.38)
M01645.metal.pos.txt.gz	Inverse variance weighted	29	-0.39797	0.441598	0.36748	0.671682	0.282662	1.5961	0.67 (0.28-1.60)
M01645.metal.pos.txt.gz	Weighted median	29	-0.592027	0.573613	0.302024	0.553205	0.179729	1.70277	0.55 (0.18-1.70)
M01645.metal.pos.txt.gz	MR Egger	29	-0.650664	1.02085	0.52925	0.521699	0.0705431	3.85822	0.52 (0.07-3.86)
M01645.metal.pos.txt.gz	Weighted mode	29	-1.2188	0.891742	0.182574	0.295584	0.0514772	1.69725	0.30 (0.05-1.70)
M01649.metal.pos.txt.gz	Inverse variance weighted	5	1.19246	0.917728	0.193818	3.29519	0.545375	19.9098	3.30 (0.55-19.91)
M01649.metal.pos.txt.gz	Weighted median	5	0.828363	1.08825	0.446546	2.28957	0.271278	19.3238	2.29 (0.27-19.32)
M01649.metal.pos.txt.gz	MR Egger	5	0.187133	1.19459	0.885468	1.20579	0.11599	12.535	1.21 (0.12-12.53)
M01649.metal.pos.txt.gz	Weighted mode	5	0.672918	1.14348	0.587834	1.95995	0.208397	18.4331	1.96 (0.21-18.43)
M01670.metal.pos.txt.gz	Inverse variance weighted	8	1.83052	0.643545	0.00444902	6.23714	1.76681	22.0182	6.24 (1.77-22.02)
M01670.metal.pos.txt.gz	Weighted median	8	1.11042	0.833596	0.182832	3.03564	0.592487	15.5533	3.04 (0.59-15.55)
M01670.metal.pos.txt.gz	MR Egger	8	0.263915	1.66954	0.879583	1.30202	0.0493711	34.3368	1.30 (0.05-34.34)
M01670.metal.pos.txt.gz	Weighted mode	8	1.10338	1.05465	0.330241	3.01433	0.381468	23.819	3.01 (0.38-23.82)
M01712.metal.pos.txt.gz	Inverse variance weighted	11	0.0608102	0.328047	0.852939	1.0627	0.558689	2.02138	1.06 (0.56-2.02)
M01712.metal.pos.txt.gz	Weighted median	11	-0.171726	0.42744	0.687865	0.84221	0.364398	1.94654	0.84 (0.36-1.95)
M01712.metal.pos.txt.gz	MR Egger	11	-0.354746	0.711891	0.630212	0.701352	0.173765	2.83081	0.70 (0.17-2.83)
M01712.metal.pos.txt.gz	Weighted mode	11	-0.298253	0.593022	0.625899	0.742113	0.232102	2.3728	0.74 (0.23-2.37)
M01769.metal.pos.txt.gz	Inverse variance weighted	28	-0.507544	0.424009	0.231302	0.601972	0.262212	1.38197	0.60 (0.26-1.38)
M01769.metal.pos.txt.gz	Weighted median	28	-0.748983	0.573707	0.191718	0.472847	0.153593	1.45569	0.47 (0.15-1.46)
M01769.metal.pos.txt.gz	MR Egger	28	-1.54021	1.44488	0.296233	0.214336	0.0126237	3.63918	0.21 (0.01-3.64)
M01769.metal.pos.txt.gz	Weighted mode	28	-1.10952	1.10125	0.322632	0.329717	0.0380839	2.85457	0.33 (0.04-2.85)
M01898.metal.pos.txt.gz	Inverse variance weighted	24	0.418387	0.335565	0.212467	1.51951	0.787162	2.9332	1.52 (0.79-2.93)
M01898.metal.pos.txt.gz	Weighted median	24	0.596107	0.452398	0.187617	1.81504	0.747821	4.40529	1.82 (0.75-4.41)
M01898.metal.pos.txt.gz	MR Egger	24	0.498678	0.556367	0.37979	1.64654	0.55333	4.89962	1.65 (0.55-4.90)
M01898.metal.pos.txt.gz	Weighted mode	24	0.553294	0.465573	0.246797	1.73897	0.698214	4.33108	1.74 (0.70-4.33)
M02132.metal.pos.txt.gz	Inverse variance weighted	33	-0.2819	0.376902	0.454496	0.754349	0.360368	1.57906	0.75 (0.36-1.58)
M02132.metal.pos.txt.gz	Weighted median	33	-0.328439	0.534742	0.539083	0.720047	0.252452	2.05372	0.72 (0.25-2.05)
M02132.metal.pos.txt.gz	MR Egger	33	-0.649473	1.02882	0.532486	0.522321	0.0695322	3.92364	0.52 (0.07-3.92)
M02132.metal.pos.txt.gz	Weighted mode	33	-0.572712	0.818024	0.488914	0.563994	0.11349	2.80279	0.56 (0.11-2.80)
M02137.metal.pos.txt.gz	Inverse variance weighted	13	-0.0863262	0.14779	0.559143	0.917295	0.686606	1.22549	0.92 (0.69-1.23)
M02137.metal.pos.txt.gz	Weighted median	13	-0.105485	0.163737	0.519423	0.899888	0.652849	1.24041	0.90 (0.65-1.24)
M02137.metal.pos.txt.gz	MR Egger	13	0.0214796	0.221481	0.924485	1.02171	0.661911	1.57709	1.02 (0.66-1.58)
M02137.metal.pos.txt.gz	Weighted mode	13	-0.100513	0.164233	0.55195	0.904374	0.655465	1.2478	0.90 (0.66-1.25)
M02342.metal.pos.txt.gz	Inverse variance weighted	13	-0.781193	0.271581	0.00402153	0.457859	0.26888	0.779662	0.46 (0.27-0.78)
M02342.metal.pos.txt.gz	Weighted median	13	-0.983816	0.364062	0.00688548	0.373882	0.183163	0.763185	0.37 (0.18-0.76)
M02342.metal.pos.txt.gz	MR Egger	13	-0.883902	0.533005	0.125462	0.413168	0.145353	1.17444	0.41 (0.15-1.17)
M02342.metal.pos.txt.gz	Weighted mode	13	-1.02185	0.519208	0.072598	0.359927	0.130094	0.995802	0.36 (0.13-1.00)
M02730.metal.pos.txt.gz	Inverse variance weighted	19	-0.0540344	0.375406	0.885551	0.9474	0.453922	1.97736	0.95 (0.45-1.98)
M02730.metal.pos.txt.gz	Weighted median	19	0.346285	0.512025	0.498847	1.41381	0.518257	3.85686	1.41 (0.52-3.86)
M02730.metal.pos.txt.gz	MR Egger	19	0.727525	0.77547	0.361294	2.06995	0.452759	9.46354	2.07 (0.45-9.46)
M02730.metal.pos.txt.gz	Weighted mode	19	0.397062	0.555139	0.483631	1.48745	0.501069	4.41556	1.49 (0.50-4.42)
M02734.metal.pos.txt.gz	Inverse variance weighted	30	-0.533689	0.437711	0.222741	0.586437	0.248676	1.38296	0.59 (0.25-1.38)
M02734.metal.pos.txt.gz	Weighted median	30	-0.585774	0.57988	0.312416	0.556675	0.178648	1.73462	0.56 (0.18-1.73)
M02734.metal.pos.txt.gz	MR Egger	30	-2.00811	1.38409	0.157934	0.134243	0.00890696	2.02326	0.13 (0.01-2.02)
M02734.metal.pos.txt.gz	Weighted mode	30	-0.744549	0.872117	0.400254	0.474949	0.0859578	2.62427	0.47 (0.09-2.62)
M03127.metal.pos.txt.gz	Inverse variance weighted	15	-0.520853	0.384198	0.175198	0.594014	0.279744	1.26134	0.59 (0.28-1.26)
M03127.metal.pos.txt.gz	Weighted median	15	-0.574812	0.506162	0.256112	0.562811	0.208693	1.51781	0.56 (0.21-1.52)
M03127.metal.pos.txt.gz	MR Egger	15	-0.389034	1.06128	0.719836	0.677711	0.0846573	5.42531	0.68 (0.08-5.43)
M03127.metal.pos.txt.gz	Weighted mode	15	-0.815401	0.811291	0.331921	0.442462	0.0902176	2.17	0.44 (0.09-2.17)
M03141.metal.pos.txt.gz	Inverse variance weighted	17	-0.403469	0.465338	0.385917	0.667999	0.268332	1.66295	0.67 (0.27-1.66)
M03141.metal.pos.txt.gz	Weighted median	17	-0.742832	0.484536	0.125256	0.475764	0.184054	1.22981	0.48 (0.18-1.23)
M03141.metal.pos.txt.gz	MR Egger	17	-0.0652334	1.03458	0.950557	0.936849	0.123316	7.11738	0.94 (0.12-7.12)
M03141.metal.pos.txt.gz	Weighted mode	17	-0.630059	0.545696	0.265209	0.53256	0.182752	1.55194	0.53 (0.18-1.55)
M03147.metal.pos.txt.gz	Inverse variance weighted	5	-0.65026	0.580058	0.262277	0.52191	0.167433	1.62687	0.52 (0.17- 1.63)
M03147.metal.pos.txt.gz	Weighted median	5	-0.312949	0.783069	0.689419	0.731287	0.157589	3.39351	0.73 (0.16- 3.39)
M03147.metal.pos.txt.gz	MR Egger	5	-0.0765268	1.33802	0.957987	0.926328	0.0672695	12.7559	0.93 (0.07-12.76)
M03147.metal.pos.txt.gz	Weighted mode	5	-0.32332	0.781836	0.700421	0.723742	0.156341	3.3504	0.72 (0.16- 3.35)
M10642.metal.pos.txt.gz	Inverse variance weighted	25	0.229908	0.334903	0.492404	1.25848	0.652788	2.42618	1.26 (0.65-2.43)
M10642.metal.pos.txt.gz	Weighted median	25	0.645444	0.460507	0.161037	1.90683	0.773252	4.70224	1.91 (0.77-4.70)
M10642.metal.pos.txt.gz	MR Egger	25	0.983375	0.512803	0.0676567	2.67346	0.978516	7.30434	2.67 (0.98-7.30)
M10642.metal.pos.txt.gz	Weighted mode	25	0.621072	0.43411	0.165414	1.86092	0.794706	4.35763	1.86 (0.79-4.36)
M11438.metal.pos.txt.gz	Inverse variance weighted	5	0.00605092	0.74299	0.993502	1.00607	0.234521	4.31593	1.01 (0.23- 4.32)
M11438.metal.pos.txt.gz	Weighted median	5	-0.0546371	0.927672	0.953034	0.946829	0.153681	5.8334	0.95 (0.15- 5.83)
M11438.metal.pos.txt.gz	MR Egger	5	0.617742	1.21675	0.646638	1.85474	0.170829	20.1373	1.85 (0.17-20.14)
M11438.metal.pos.txt.gz	Weighted mode	5	0.595231	1.00777	0.586518	1.81345	0.251579	13.0719	1.81 (0.25-13.07)
M12017.metal.pos.txt.gz	Inverse variance weighted	10	0.52421	0.481908	0.276692	1.68912	0.656831	4.3438	1.69 (0.66- 4.34)
M12017.metal.pos.txt.gz	Weighted median	10	0.340694	0.602694	0.57188	1.40592	0.431458	4.58126	1.41 (0.43- 4.58)
M12017.metal.pos.txt.gz	MR Egger	10	-0.4785	1.44315	0.748735	0.619712	0.0366234	10.4863	0.62 (0.04-10.49)
M12017.metal.pos.txt.gz	Weighted mode	10	0.37592	0.855095	0.670576	1.45633	0.272514	7.78272	1.46 (0.27- 7.78)
M12035.metal.pos.txt.gz	Inverse variance weighted	24	0.568927	0.44225	0.19829	1.76637	0.742388	4.20274	1.77 (0.74- 4.20)
M12035.metal.pos.txt.gz	Weighted median	24	0.827721	0.633528	0.191374	2.2881	0.661005	7.92035	2.29 (0.66- 7.92)
M12035.metal.pos.txt.gz	MR Egger	24	3.63272	1.84907	0.0622132	37.8156	1.00858	1417.86	37.82 (1.01-1417.86)
M12035.metal.pos.txt.gz	Weighted mode	24	1.36929	1.10331	0.22709	3.93254	0.452392	34.1847	3.93 (0.45- 34.18)
M12067.metal.pos.txt.gz	Inverse variance weighted	19	0.988915	0.592238	0.0949601	2.68832	0.842088	8.58229	2.69 (0.84- 8.58)
M12067.metal.pos.txt.gz	Weighted median	19	0.674021	0.796656	0.397517	1.96211	0.411715	9.35085	1.96 (0.41- 9.35)
M12067.metal.pos.txt.gz	MR Egger	19	-1.09214	1.82585	0.557622	0.335496	0.00936462	12.0195	0.34 (0.01-12.02)
M12067.metal.pos.txt.gz	Weighted mode	19	0.550925	1.14683	0.636738	1.73486	0.183257	16.4236	1.73 (0.18-16.42)
M12129.metal.pos.txt.gz	Inverse variance weighted	21	0.496659	0.349816	0.155674	1.64322	0.827802	3.26187	1.64 (0.83-3.26)
M12129.metal.pos.txt.gz	Weighted median	21	-0.268715	0.439178	0.540631	0.764361	0.323193	1.80773	0.76 (0.32-1.81)
M12129.metal.pos.txt.gz	MR Egger	21	-0.0894	0.879418	0.920093	0.91448	0.163154	5.12566	0.91 (0.16-5.13)
M12129.metal.pos.txt.gz	Weighted mode	21	-0.285458	0.473947	0.553743	0.75167	0.29689	1.90309	0.75 (0.30-1.90)
M12261.metal.pos.txt.gz	Inverse variance weighted	10	-0.0052534	0.11756	0.964357	0.99476	0.790041	1.25253	0.99 (0.79-1.25)
M12261.metal.pos.txt.gz	Weighted median	10	-0.0714791	0.155362	0.645458	0.931016	0.68661	1.26242	0.93 (0.69-1.26)
M12261.metal.pos.txt.gz	MR Egger	10	-0.0695921	0.351958	0.848189	0.932774	0.467934	1.85938	0.93 (0.47-1.86)
M12261.metal.pos.txt.gz	Weighted mode	10	-0.199246	0.230751	0.410302	0.819349	0.521254	1.28792	0.82 (0.52-1.29)
M12593.metal.pos.txt.gz	Inverse variance weighted	20	-0.351107	0.592652	0.55356	0.703908	0.220313	2.24901	0.70 (0.22- 2.25)
M12593.metal.pos.txt.gz	Weighted median	20	-0.0461807	0.913234	0.95967	0.954869	0.159435	5.7188	0.95 (0.16- 5.72)
M12593.metal.pos.txt.gz	MR Egger	20	0.511502	1.45512	0.72928	1.66779	0.0962765	28.8911	1.67 (0.10-28.89)
M12593.metal.pos.txt.gz	Weighted mode	20	0.288919	1.27185	0.822722	1.33498	0.110371	16.1472	1.33 (0.11-16.15)
M12626.metal.pos.txt.gz	Inverse variance weighted	5	-0.986931	1.02257	0.334473	0.372719	0.0502283	2.76576	0.37 (0.05-2.77)
M12626.metal.pos.txt.gz	Weighted median	5	-0.697769	1.15401	0.545413	0.497694	0.0518383	4.77831	0.50 (0.05-4.78)
M12626.metal.pos.txt.gz	MR Egger	5	-58.1396	25.3746	0.105835	5.6271e-26	1.41564e-47	0.000223674	0.00 (0.00-0.00)
M12626.metal.pos.txt.gz	Weighted mode	5	-0.971543	1.50195	0.552973	0.378499	0.0199333	7.18704	0.38 (0.02-7.19)
M12768.metal.pos.txt.gz	Inverse variance weighted	11	-0.452097	0.344217	0.189046	0.636292	0.324081	1.24928	0.64 (0.32-1.25)
M12768.metal.pos.txt.gz	Weighted median	11	-0.242335	0.457679	0.596467	0.784793	0.320016	1.92459	0.78 (0.32-1.92)
M12768.metal.pos.txt.gz	MR Egger	11	-0.12298	0.54011	0.824973	0.884281	0.306789	2.54883	0.88 (0.31-2.55)
M12768.metal.pos.txt.gz	Weighted mode	11	-0.172011	0.442526	0.705645	0.84197	0.353681	2.00439	0.84 (0.35-2.00)
M12774.metal.pos.txt.gz	Inverse variance weighted	26	0.12862	0.341137	0.70615	1.13726	0.582743	2.21943	1.14 (0.58-2.22)
M12774.metal.pos.txt.gz	Weighted median	26	-0.208907	0.476115	0.660825	0.811471	0.31915	2.06324	0.81 (0.32-2.06)
M12774.metal.pos.txt.gz	MR Egger	26	-0.682575	0.802689	0.403529	0.505314	0.104785	2.43682	0.51 (0.10-2.44)
M12774.metal.pos.txt.gz	Weighted mode	26	-0.25035	0.631712	0.695244	0.778529	0.22571	2.68534	0.78 (0.23-2.69)
M15122.metal.pos.txt.gz	Inverse variance weighted	15	0.209161	0.366452	0.568153	1.23264	0.601045	2.52795	1.23 (0.60-2.53)
M15122.metal.pos.txt.gz	Weighted median	15	-0.0528978	0.524637	0.919687	0.948477	0.339193	2.6522	0.95 (0.34-2.65)
M15122.metal.pos.txt.gz	MR Egger	15	-0.491588	0.676772	0.480486	0.611654	0.16234	2.30455	0.61 (0.16-2.30)
M15122.metal.pos.txt.gz	Weighted mode	15	-0.54339	0.565171	0.352633	0.580776	0.191834	1.7583	0.58 (0.19-1.76)
M15140.metal.pos.txt.gz	Inverse variance weighted	29	-0.0376547	0.359811	0.916653	0.963045	0.47574	1.9495	0.96 (0.48-1.95)
M15140.metal.pos.txt.gz	Weighted median	29	-0.187373	0.481545	0.697197	0.829135	0.322646	2.13071	0.83 (0.32-2.13)
M15140.metal.pos.txt.gz	MR Egger	29	-0.767113	0.668235	0.261051	0.464352	0.125324	1.72052	0.46 (0.13-1.72)
M15140.metal.pos.txt.gz	Weighted mode	29	-0.391664	0.496017	0.436388	0.675931	0.255673	1.78699	0.68 (0.26-1.79)
M15335.metal.pos.txt.gz	Inverse variance weighted	12	0.0732956	0.108174	0.498045	1.07605	0.870466	1.33018	1.08 (0.87-1.33)
M15335.metal.pos.txt.gz	Weighted median	12	0.0856967	0.144657	0.553574	1.08948	0.820508	1.44661	1.09 (0.82-1.45)
M15335.metal.pos.txt.gz	MR Egger	12	-0.201065	0.269054	0.472086	0.817859	0.482675	1.3858	0.82 (0.48-1.39)
M15335.metal.pos.txt.gz	Weighted mode	12	0.0930451	0.17972	0.614904	1.09751	0.771664	1.56095	1.10 (0.77-1.56)
M15365.metal.pos.txt.gz	Inverse variance weighted	13	0.0584755	0.448373	0.896236	1.06022	0.440284	2.55304	1.06 (0.44- 2.55)
M15365.metal.pos.txt.gz	Weighted median	13	0.0704714	0.63772	0.912009	1.07301	0.307445	3.74493	1.07 (0.31- 3.74)
M15365.metal.pos.txt.gz	MR Egger	13	1.69652	1.04865	0.133994	5.45491	0.698492	42.6003	5.45 (0.70-42.60)
M15365.metal.pos.txt.gz	Weighted mode	13	0.496743	0.818235	0.555104	1.64336	0.33055	8.17012	1.64 (0.33- 8.17)
M15488.metal.pos.txt.gz	Inverse variance weighted	15	0.185831	0.683003	0.785561	1.20422	0.315734	4.59292	1.20 (0.32- 4.59)
M15488.metal.pos.txt.gz	Weighted median	15	0.316533	0.901009	0.725356	1.37236	0.234701	8.02459	1.37 (0.23- 8.02)
M15488.metal.pos.txt.gz	MR Egger	15	2.31096	2.46915	0.366369	10.0841	0.0797726	1274.75	10.08 (0.08-1274.75)
M15488.metal.pos.txt.gz	Weighted mode	15	0.538854	1.51845	0.727976	1.71404	0.0873951	33.6168	1.71 (0.09- 33.62)
M15500.metal.pos.txt.gz	Inverse variance weighted	123	0.0368546	0.376029	0.921924	1.03754	0.496505	2.16814	1.04 (0.50- 2.17)
M15500.metal.pos.txt.gz	Weighted median	123	-0.695032	0.691001	0.314496	0.499059	0.128813	1.9335	0.50 (0.13- 1.93)
M15500.metal.pos.txt.gz	MR Egger	123	-1.7732	1.03211	0.088349	0.169789	0.0224572	1.28369	0.17 (0.02- 1.28)
M15500.metal.pos.txt.gz	Weighted mode	123	-0.632147	0.780722	0.419692	0.53145	0.115053	2.45485	0.53 (0.12- 2.45)
M15506.metal.pos.txt.gz	Inverse variance weighted	19	-0.799343	0.685669	0.243701	0.449624	0.117273	1.72386	0.45 (0.12- 1.72)
M15506.metal.pos.txt.gz	Weighted median	19	-0.707032	0.921437	0.442895	0.493106	0.0810208	3.00112	0.49 (0.08- 3.00)
M15506.metal.pos.txt.gz	MR Egger	19	-2.01326	2.20327	0.373621	0.133553	0.00177908	10.0256	0.13 (0.00-10.03)
M15506.metal.pos.txt.gz	Weighted mode	19	-1.01645	1.34444	0.459407	0.361878	0.025951	5.04628	0.36 (0.03- 5.05)
M15630.metal.pos.txt.gz	Inverse variance weighted	11	0.0185152	0.132246	0.888655	1.01869	0.786088	1.32011	1.02 (0.79-1.32)
M15630.metal.pos.txt.gz	Weighted median	11	-0.00277299	0.144098	0.984647	0.997231	0.75186	1.32268	1.00 (0.75-1.32)
M15630.metal.pos.txt.gz	MR Egger	11	-0.0579874	0.176604	0.75016	0.943662	0.667557	1.33397	0.94 (0.67-1.33)
M15630.metal.pos.txt.gz	Weighted mode	11	0.00362349	0.135062	0.979124	1.00363	0.770206	1.3078	1.00 (0.77-1.31)
M15650.metal.pos.txt.gz	Inverse variance weighted	5	-1.37186	2.03365	0.499943	0.253635	0.0047112	13.6549	0.25 (0.00-13.65)
M15650.metal.pos.txt.gz	Weighted median	5	-2.73922	2.40545	0.254804	0.0646205	0.000579178	7.2099	0.06 (0.00- 7.21)
M15650.metal.pos.txt.gz	MR Egger	5	-29.4661	16.3307	0.168945	1.59605e-13	2.00483e-27	12.7062	0.00 (0.00-12.71)
M15650.metal.pos.txt.gz	Weighted mode	5	-3.62397	3.57246	0.367756	0.0266767	2.42768e-05	29.3138	0.03 (0.00-29.31)
M15676.metal.pos.txt.gz	Inverse variance weighted	22	-0.134114	0.415699	0.74698	0.87449	0.387173	1.97517	0.87 (0.39- 1.98)
M15676.metal.pos.txt.gz	Weighted median	22	-0.295362	0.591749	0.617685	0.744262	0.233356	2.37374	0.74 (0.23- 2.37)
M15676.metal.pos.txt.gz	MR Egger	22	-0.654595	1.1022	0.559238	0.519653	0.0599106	4.50736	0.52 (0.06- 4.51)
M15676.metal.pos.txt.gz	Weighted mode	22	-0.463172	0.940038	0.627326	0.629284	0.0996943	3.97213	0.63 (0.10- 3.97)
M15677.metal.pos.txt.gz	Inverse variance weighted	7	0.0522408	0.194752	0.788512	1.05363	0.719303	1.54335	1.05 (0.72-1.54)
M15677.metal.pos.txt.gz	Weighted median	7	0.051545	0.253924	0.83914	1.0529	0.640091	1.73193	1.05 (0.64-1.73)
M15677.metal.pos.txt.gz	MR Egger	7	-0.453704	0.776437	0.584361	0.635271	0.138689	2.90988	0.64 (0.14-2.91)
M15677.metal.pos.txt.gz	Weighted mode	7	0.337212	0.37975	0.408733	1.40104	0.665579	2.94916	1.40 (0.67-2.95)
M15749.metal.pos.txt.gz	Inverse variance weighted	11	-0.21166	0.253778	0.40426	0.80924	0.492104	1.33075	0.81 (0.49-1.33)
M15749.metal.pos.txt.gz	Weighted median	11	-0.314693	0.338975	0.353218	0.730013	0.375655	1.41864	0.73 (0.38-1.42)
M15749.metal.pos.txt.gz	MR Egger	11	-0.7092	0.594217	0.263183	0.492038	0.153529	1.57691	0.49 (0.15-1.58)
M15749.metal.pos.txt.gz	Weighted mode	11	-0.315113	0.445252	0.495284	0.729707	0.304889	1.74644	0.73 (0.30-1.75)
M15753.metal.pos.txt.gz	Inverse variance weighted	9	-0.0632204	0.32153	0.844122	0.938737	0.499864	1.76293	0.94 (0.50- 1.76)
M15753.metal.pos.txt.gz	Weighted median	9	-0.303549	0.341348	0.37386	0.738194	0.378102	1.44122	0.74 (0.38- 1.44)
M15753.metal.pos.txt.gz	MR Egger	9	1.12847	0.745415	0.173825	3.09092	0.717096	13.3229	3.09 (0.72-13.32)
M15753.metal.pos.txt.gz	Weighted mode	9	-0.461566	0.442497	0.327398	0.630296	0.264779	1.50039	0.63 (0.26- 1.50)
M15778.metal.pos.txt.gz	Inverse variance weighted	32	0.157454	0.425993	0.711668	1.17053	0.507889	2.69771	1.17 (0.51-2.70)
M15778.metal.pos.txt.gz	Weighted median	32	-0.545342	0.591696	0.356706	0.579643	0.18176	1.84851	0.58 (0.18-1.85)
M15778.metal.pos.txt.gz	MR Egger	32	-1.50439	1.29733	0.255356	0.222154	0.0174722	2.82462	0.22 (0.02-2.82)
M15778.metal.pos.txt.gz	Weighted mode	32	-0.479401	0.914248	0.603753	0.619154	0.103175	3.71555	0.62 (0.10-3.72)
M15990.metal.pos.txt.gz	Inverse variance weighted	15	-0.114773	0.170704	0.501358	0.891568	0.638041	1.24584	0.89 (0.64-1.25)
M15990.metal.pos.txt.gz	Weighted median	15	-0.151521	0.240111	0.528011	0.8594	0.536796	1.37588	0.86 (0.54-1.38)
M15990.metal.pos.txt.gz	MR Egger	15	-0.132794	0.230821	0.574904	0.875646	0.556993	1.3766	0.88 (0.56-1.38)
M15990.metal.pos.txt.gz	Weighted mode	15	-0.140402	0.195748	0.485011	0.869009	0.592107	1.27541	0.87 (0.59-1.28)
M16634.metal.pos.txt.gz	Inverse variance weighted	9	0.158072	0.256242	0.53731	1.17125	0.708814	1.93538	1.17 (0.71-1.94)
M16634.metal.pos.txt.gz	Weighted median	9	-0.046941	0.332818	0.887838	0.954144	0.496951	1.83195	0.95 (0.50-1.83)
M16634.metal.pos.txt.gz	MR Egger	9	-0.65064	0.528295	0.25787	0.521712	0.185241	1.46935	0.52 (0.19-1.47)
M16634.metal.pos.txt.gz	Weighted mode	9	-0.115921	0.41148	0.785311	0.890546	0.397555	1.99487	0.89 (0.40-1.99)
M16816.metal.pos.txt.gz	Inverse variance weighted	14	0.163443	0.366468	0.6556	1.17756	0.574167	2.41505	1.18 (0.57-2.42)
M16816.metal.pos.txt.gz	Weighted median	14	0.251119	0.516211	0.626637	1.28546	0.467361	3.53563	1.29 (0.47-3.54)
M16816.metal.pos.txt.gz	MR Egger	14	0.569656	0.691835	0.426343	1.76766	0.455508	6.85963	1.77 (0.46-6.86)
M16816.metal.pos.txt.gz	Weighted mode	14	0.27782	0.537155	0.613698	1.32025	0.460702	3.78348	1.32 (0.46-3.78)
M16818.metal.pos.txt.gz	Inverse variance weighted	9	-0.0479502	0.385702	0.901062	0.953181	0.447569	2.02998	0.95 (0.45-2.03)
M16818.metal.pos.txt.gz	Weighted median	9	-0.0582065	0.460627	0.899444	0.943455	0.382496	2.3271	0.94 (0.38-2.33)
M16818.metal.pos.txt.gz	MR Egger	9	0.0239892	0.999682	0.981525	1.02428	0.144368	7.26716	1.02 (0.14-7.27)
M16818.metal.pos.txt.gz	Weighted mode	9	0.034515	0.539126	0.950525	1.03512	0.359813	2.97785	1.04 (0.36-2.98)
M16821.metal.pos.txt.gz	Inverse variance weighted	19	-0.0362044	0.293742	0.901907	0.964443	0.542298	1.7152	0.96 (0.54-1.72)
M16821.metal.pos.txt.gz	Weighted median	19	0.0106168	0.416506	0.979664	1.01067	0.44676	2.28638	1.01 (0.45-2.29)
M16821.metal.pos.txt.gz	MR Egger	19	-0.15104	0.696653	0.830939	0.859813	0.219483	3.36827	0.86 (0.22-3.37)
M16821.metal.pos.txt.gz	Weighted mode	19	0.0404645	0.496448	0.935937	1.04129	0.39354	2.75523	1.04 (0.39-2.76)
M16822.metal.pos.txt.gz	Inverse variance weighted	17	-0.0620384	0.436402	0.886954	0.939847	0.399562	2.2107	0.94 (0.40-2.21)
M16822.metal.pos.txt.gz	Weighted median	17	-0.389518	0.567846	0.49274	0.677383	0.222574	2.06156	0.68 (0.22-2.06)
M16822.metal.pos.txt.gz	MR Egger	17	-2.92142	1.57158	0.0827714	0.0538571	0.0024745	1.17219	0.05 (0.00-1.17)
M16822.metal.pos.txt.gz	Weighted mode	17	-0.42823	0.940487	0.654991	0.651661	0.103148	4.117	0.65 (0.10-4.12)
M16823.metal.pos.txt.gz	Inverse variance weighted	9	-0.020246	0.0971306	0.834885	0.979958	0.81008	1.18546	0.98 (0.81-1.19)
M16823.metal.pos.txt.gz	Weighted median	9	-0.0788053	0.125656	0.530559	0.92422	0.722462	1.18232	0.92 (0.72-1.18)
M16823.metal.pos.txt.gz	MR Egger	9	-0.216783	0.249941	0.414498	0.805105	0.493286	1.31403	0.81 (0.49-1.31)
M16823.metal.pos.txt.gz	Weighted mode	9	-0.0900595	0.135022	0.523542	0.913877	0.701382	1.19075	0.91 (0.70-1.19)
M17799.metal.pos.txt.gz	Inverse variance weighted	86	0.0168563	0.0369499	0.64825	1.017	0.94595	1.09338	1.02 (0.95-1.09)
M17799.metal.pos.txt.gz	Weighted median	86	-0.00270069	0.0517881	0.95841	0.997303	0.90104	1.10385	1.00 (0.90-1.10)
M17799.metal.pos.txt.gz	MR Egger	86	-0.0406649	0.110401	0.713548	0.960151	0.773328	1.19211	0.96 (0.77-1.19)
M17799.metal.pos.txt.gz	Weighted mode	86	-0.0318844	0.0843743	0.706453	0.968619	0.820979	1.14281	0.97 (0.82-1.14)
M17805.metal.pos.txt.gz	Inverse variance weighted	9	-0.311474	0.361883	0.389401	0.732366	0.360319	1.48857	0.73 (0.36- 1.49)
M17805.metal.pos.txt.gz	Weighted median	9	-0.156317	0.519014	0.763276	0.855288	0.309256	2.36541	0.86 (0.31- 2.37)
M17805.metal.pos.txt.gz	MR Egger	9	0.0663239	1.14763	0.955529	1.06857	0.112699	10.1318	1.07 (0.11-10.13)
M17805.metal.pos.txt.gz	Weighted mode	9	-0.0906777	0.583052	0.880262	0.913312	0.291283	2.86367	0.91 (0.29- 2.86)
M17807.metal.pos.txt.gz	Inverse variance weighted	20	0.115228	0.164236	0.482928	1.12213	0.813285	1.54826	1.12 (0.81-1.55)
M17807.metal.pos.txt.gz	Weighted median	20	-0.226389	0.226626	0.317816	0.797408	0.511414	1.24334	0.80 (0.51-1.24)
M17807.metal.pos.txt.gz	MR Egger	20	-0.275379	0.348599	0.439834	0.759284	0.383417	1.50362	0.76 (0.38-1.50)
M17807.metal.pos.txt.gz	Weighted mode	20	-0.189077	0.262772	0.480561	0.827723	0.494549	1.38535	0.83 (0.49-1.39)
M17945.metal.pos.txt.gz	Inverse variance weighted	23	-0.432902	0.454823	0.341197	0.648624	0.265974	1.58178	0.65 (0.27- 1.58)
M17945.metal.pos.txt.gz	Weighted median	23	-0.484182	0.614812	0.430973	0.616201	0.184665	2.05618	0.62 (0.18- 2.06)
M17945.metal.pos.txt.gz	MR Egger	23	-1.13911	0.907189	0.223037	0.320105	0.0540852	1.89456	0.32 (0.05- 1.89)
M17945.metal.pos.txt.gz	Weighted mode	23	-1.33293	0.780521	0.101759	0.263704	0.0571115	1.21761	0.26 (0.06- 1.22)
M18254.metal.pos.txt.gz	Inverse variance weighted	8	-0.0494239	0.226573	0.827323	0.951778	0.610481	1.48388	0.95 (0.61-1.48)
M18254.metal.pos.txt.gz	Weighted median	8	-0.266457	0.248417	0.28344	0.766089	0.470785	1.24662	0.77 (0.47-1.25)
M18254.metal.pos.txt.gz	MR Egger	8	0.343707	0.861442	0.703713	1.41017	0.260613	7.63034	1.41 (0.26-7.63)
M18254.metal.pos.txt.gz	Weighted mode	8	-0.297517	0.28215	0.326699	0.74266	0.427188	1.2911	0.74 (0.43-1.29)
M18281.metal.pos.txt.gz	Inverse variance weighted	10	0.0786537	0.0573064	0.169904	1.08183	0.966894	1.21043	1.08 (0.97-1.21)
M18281.metal.pos.txt.gz	Weighted median	10	0.118182	0.0748028	0.114127	1.12545	0.971969	1.30316	1.13 (0.97-1.30)
M18281.metal.pos.txt.gz	MR Egger	10	0.087289	0.133968	0.532948	1.09121	0.839215	1.41888	1.09 (0.84-1.42)
M18281.metal.pos.txt.gz	Weighted mode	10	0.119281	0.110578	0.308782	1.12669	0.907145	1.39936	1.13 (0.91-1.40)
M18283.metal.pos.txt.gz	Inverse variance weighted	8	0.135234	0.317685	0.670336	1.1448	0.614204	2.13379	1.14 (0.61- 2.13)
M18283.metal.pos.txt.gz	Weighted median	8	0.217343	0.314592	0.489646	1.24277	0.670818	2.30238	1.24 (0.67- 2.30)
M18283.metal.pos.txt.gz	MR Egger	8	0.329977	1.0842	0.77114	1.39094	0.166119	11.6465	1.39 (0.17-11.65)
M18283.metal.pos.txt.gz	Weighted mode	8	0.282889	0.362611	0.460867	1.32696	0.651923	2.70096	1.33 (0.65- 2.70)
M18335.metal.pos.txt.gz	Inverse variance weighted	5	-0.06039	0.186859	0.746555	0.941397	0.652703	1.35778	0.94 (0.65-1.36)
M18335.metal.pos.txt.gz	Weighted median	5	-0.0790659	0.257083	0.758425	0.923979	0.558249	1.52931	0.92 (0.56-1.53)
M18335.metal.pos.txt.gz	MR Egger	5	0.569867	0.562209	0.385408	1.76803	0.587392	5.32172	1.77 (0.59-5.32)
M18335.metal.pos.txt.gz	Weighted mode	5	-0.0963327	0.304082	0.767242	0.908162	0.500407	1.64817	0.91 (0.50-1.65)
M18349.metal.pos.txt.gz	Inverse variance weighted	14	-0.232984	0.414112	0.573699	0.792166	0.351817	1.78367	0.79 (0.35- 1.78)
M18349.metal.pos.txt.gz	Weighted median	14	-0.365921	0.551835	0.507268	0.693558	0.235153	2.04557	0.69 (0.24- 2.05)
M18349.metal.pos.txt.gz	MR Egger	14	0.755504	1.51587	0.627215	2.12868	0.109087	41.5383	2.13 (0.11-41.54)
M18349.metal.pos.txt.gz	Weighted mode	14	-0.327317	0.67792	0.637249	0.720855	0.190894	2.72211	0.72 (0.19- 2.72)
M18357.metal.pos.txt.gz	Inverse variance weighted	7	0.177748	0.19389	0.359276	1.19452	0.816869	1.74678	1.19 (0.82- 1.75)
M18357.metal.pos.txt.gz	Weighted median	7	0.250164	0.26202	0.339704	1.28424	0.768438	2.14625	1.28 (0.77- 2.15)
M18357.metal.pos.txt.gz	MR Egger	7	0.611271	0.88779	0.521756	1.84277	0.323422	10.4996	1.84 (0.32-10.50)
M18357.metal.pos.txt.gz	Weighted mode	7	0.292168	0.373958	0.464337	1.33933	0.643528	2.78745	1.34 (0.64- 2.79)
M18369.metal.pos.txt.gz	Inverse variance weighted	27	0.0313048	0.372323	0.932993	1.0318	0.497356	2.14054	1.03 (0.50-2.14)
M18369.metal.pos.txt.gz	Weighted median	27	-0.13073	0.523462	0.802787	0.877454	0.314517	2.44796	0.88 (0.31-2.45)
M18369.metal.pos.txt.gz	MR Egger	27	0.508083	0.757269	0.50841	1.6621	0.376753	7.33261	1.66 (0.38-7.33)
M18369.metal.pos.txt.gz	Weighted mode	27	-0.213282	0.732256	0.773158	0.807928	0.192338	3.39376	0.81 (0.19-3.39)
M18392.metal.pos.txt.gz	Inverse variance weighted	5	-0.231062	0.36424	0.52584	0.79369	0.38869	1.62068	0.79 (0.39- 1.62)
M18392.metal.pos.txt.gz	Weighted median	5	-0.176491	0.436993	0.686304	0.838206	0.355939	1.97391	0.84 (0.36- 1.97)
M18392.metal.pos.txt.gz	MR Egger	5	-0.0270176	2.80974	0.992932	0.973344	0.00394969	239.866	0.97 (0.00-239.87)
M18392.metal.pos.txt.gz	Weighted mode	5	-0.223545	0.61084	0.732925	0.799679	0.241523	2.64772	0.80 (0.24- 2.65)
M18394.metal.pos.txt.gz	Inverse variance weighted	11	-0.0162235	0.161888	0.920174	0.983907	0.716395	1.35131	0.98 (0.72-1.35)
M18394.metal.pos.txt.gz	Weighted median	11	-0.0896965	0.219604	0.682946	0.914209	0.594449	1.40597	0.91 (0.59-1.41)
M18394.metal.pos.txt.gz	MR Egger	11	-0.314322	0.356037	0.400291	0.730284	0.363435	1.46743	0.73 (0.36-1.47)
M18394.metal.pos.txt.gz	Weighted mode	11	-0.108156	0.237125	0.658054	0.897488	0.563876	1.42848	0.90 (0.56-1.43)
M18467.metal.pos.txt.gz	Inverse variance weighted	10	-0.11897	0.256097	0.642254	0.887835	0.53745	1.46665	0.89 (0.54-1.47)
M18467.metal.pos.txt.gz	Weighted median	10	-0.232625	0.359077	0.517087	0.792451	0.392031	1.60186	0.79 (0.39-1.60)
M18467.metal.pos.txt.gz	MR Egger	10	-0.281301	0.606042	0.654901	0.754801	0.230123	2.47574	0.75 (0.23-2.48)
M18467.metal.pos.txt.gz	Weighted mode	10	-0.376648	0.534935	0.499181	0.686158	0.24048	1.95781	0.69 (0.24-1.96)
M18474.metal.pos.txt.gz	Inverse variance weighted	8	0.0426536	0.0990831	0.666844	1.04358	0.859376	1.26726	1.04 (0.86-1.27)
M18474.metal.pos.txt.gz	Weighted median	8	0.0435986	0.142378	0.75944	1.04456	0.790205	1.3808	1.04 (0.79-1.38)
M18474.metal.pos.txt.gz	MR Egger	8	-0.043095	0.168738	0.806947	0.95782	0.6881	1.33326	0.96 (0.69-1.33)
M18474.metal.pos.txt.gz	Weighted mode	8	0.0673387	0.171493	0.706253	1.06966	0.764305	1.497	1.07 (0.76-1.50)
M18476.metal.pos.txt.gz	Inverse variance weighted	7	0.0330138	0.192514	0.863841	1.03356	0.708706	1.50733	1.03 (0.71-1.51)
M18476.metal.pos.txt.gz	Weighted median	7	0.109378	0.180321	0.544134	1.11558	0.783447	1.58853	1.12 (0.78-1.59)
M18476.metal.pos.txt.gz	MR Egger	7	0.299695	0.263245	0.306519	1.34945	0.805521	2.26066	1.35 (0.81-2.26)
M18476.metal.pos.txt.gz	Weighted mode	7	0.05153	0.172348	0.775034	1.05288	0.751058	1.47599	1.05 (0.75-1.48)
M18477.metal.pos.txt.gz	Inverse variance weighted	7	-0.0624398	0.125789	0.619623	0.93947	0.734191	1.20214	0.94 (0.73-1.20)
M18477.metal.pos.txt.gz	Weighted median	7	0.040686	0.15768	0.796385	1.04153	0.764627	1.4187	1.04 (0.76-1.42)
M18477.metal.pos.txt.gz	MR Egger	7	0.653728	0.401007	0.163984	1.9227	0.876126	4.21944	1.92 (0.88-4.22)
M18477.metal.pos.txt.gz	Weighted mode	7	0.163756	0.233325	0.509076	1.17793	0.745604	1.86092	1.18 (0.75-1.86)
M18494.metal.pos.txt.gz	Inverse variance weighted	11	0.2441	0.132241	0.0649106	1.27647	0.985021	1.65416	1.28 (0.99-1.65)
M18494.metal.pos.txt.gz	Weighted median	11	0.0711606	0.185159	0.70074	1.07375	0.746955	1.54353	1.07 (0.75-1.54)
M18494.metal.pos.txt.gz	MR Egger	11	0.119333	0.218374	0.598032	1.12675	0.734416	1.72866	1.13 (0.73-1.73)
M18494.metal.pos.txt.gz	Weighted mode	11	0.069753	0.188364	0.718875	1.07224	0.741233	1.55107	1.07 (0.74-1.55)
M18497.metal.pos.txt.gz	Inverse variance weighted	14	0.179596	0.104526	0.0857596	1.19673	0.975043	1.46883	1.20 (0.98-1.47)
M18497.metal.pos.txt.gz	Weighted median	14	0.0601271	0.130779	0.645687	1.06197	0.821849	1.37225	1.06 (0.82-1.37)
M18497.metal.pos.txt.gz	MR Egger	14	0.0423522	0.153292	0.787031	1.04326	0.772517	1.40889	1.04 (0.77-1.41)
M18497.metal.pos.txt.gz	Weighted mode	14	0.0733655	0.140655	0.610722	1.07612	0.816835	1.41772	1.08 (0.82-1.42)
M18929.metal.pos.txt.gz	Inverse variance weighted	11	-0.128669	0.488084	0.792073	0.879265	0.337796	2.28868	0.88 (0.34-2.29)
M18929.metal.pos.txt.gz	Weighted median	11	-0.626658	0.605256	0.300501	0.534375	0.16317	1.75005	0.53 (0.16-1.75)
M18929.metal.pos.txt.gz	MR Egger	11	-1.03286	1.19367	0.409358	0.355988	0.0343052	3.69411	0.36 (0.03-3.69)
M18929.metal.pos.txt.gz	Weighted mode	11	-0.734451	0.676766	0.303286	0.479769	0.127338	1.80762	0.48 (0.13-1.81)
M19323.metal.pos.txt.gz	Inverse variance weighted	5	0.224715	0.36974	0.543343	1.25197	0.606546	2.58417	1.25 (0.61-2.58)
M19323.metal.pos.txt.gz	Weighted median	5	0.469228	0.466809	0.314809	1.59876	0.640364	3.99153	1.60 (0.64-3.99)
M19323.metal.pos.txt.gz	MR Egger	5	-0.371509	0.82021	0.681342	0.689693	0.138191	3.44217	0.69 (0.14-3.44)
M19323.metal.pos.txt.gz	Weighted mode	5	0.607358	0.756542	0.467076	1.83557	0.416668	8.08637	1.84 (0.42-8.09)
M19324.metal.pos.txt.gz	Inverse variance weighted	5	-0.172982	0.285224	0.544198	0.841153	0.480936	1.47117	0.84 (0.48-1.47)
M19324.metal.pos.txt.gz	Weighted median	5	-0.328678	0.366223	0.369462	0.719875	0.351173	1.47568	0.72 (0.35-1.48)
M19324.metal.pos.txt.gz	MR Egger	5	-0.403754	0.482838	0.464406	0.667808	0.25921	1.72049	0.67 (0.26-1.72)
M19324.metal.pos.txt.gz	Weighted mode	5	-0.435972	0.455204	0.392425	0.646636	0.264961	1.57811	0.65 (0.26-1.58)
M19362.metal.pos.txt.gz	Inverse variance weighted	21	-0.731525	0.425628	0.0856699	0.481175	0.20893	1.10817	0.48 (0.21-1.11)
M19362.metal.pos.txt.gz	Weighted median	21	-0.465089	0.587034	0.428204	0.628079	0.198757	1.98476	0.63 (0.20-1.98)
M19362.metal.pos.txt.gz	MR Egger	21	-0.772683	0.847015	0.373071	0.461772	0.0877877	2.42897	0.46 (0.09-2.43)
M19362.metal.pos.txt.gz	Weighted mode	21	0.0388201	0.885336	0.96546	1.03958	0.183335	5.89484	1.04 (0.18-5.89)
M19364.metal.pos.txt.gz	Inverse variance weighted	18	0.212276	0.323113	0.511199	1.23649	0.656373	2.32932	1.24 (0.66-2.33)
M19364.metal.pos.txt.gz	Weighted median	18	0.182354	0.442034	0.679949	1.20004	0.504578	2.85405	1.20 (0.50-2.85)
M19364.metal.pos.txt.gz	MR Egger	18	0.16646	0.810691	0.839903	1.18112	0.241112	5.78584	1.18 (0.24-5.79)
M19364.metal.pos.txt.gz	Weighted mode	18	0.238242	0.591344	0.692056	1.26902	0.398204	4.04417	1.27 (0.40-4.04)
M19368.metal.pos.txt.gz	Inverse variance weighted	10	-0.274538	0.540396	0.611432	0.759923	0.263497	2.19162	0.76 (0.26- 2.19)
M19368.metal.pos.txt.gz	Weighted median	10	0.102137	0.669044	0.878666	1.10753	0.298439	4.11016	1.11 (0.30- 4.11)
M19368.metal.pos.txt.gz	MR Egger	10	-2.26852	1.09323	0.0716616	0.103465	0.0121401	0.881788	0.10 (0.01- 0.88)
M19368.metal.pos.txt.gz	Weighted mode	10	0.99117	1.53812	0.535389	2.69439	0.132187	54.92	2.69 (0.13-54.92)
M19396.metal.pos.txt.gz	Inverse variance weighted	8	-0.180117	0.348677	0.605454	0.835172	0.421673	1.65415	0.84 (0.42-1.65)
M19396.metal.pos.txt.gz	Weighted median	8	-0.20158	0.456646	0.658898	0.817438	0.334002	2.0006	0.82 (0.33-2.00)
M19396.metal.pos.txt.gz	MR Egger	8	-0.919249	1.14017	0.450871	0.398818	0.0426815	3.72658	0.40 (0.04-3.73)
M19396.metal.pos.txt.gz	Weighted mode	8	-0.218943	0.566352	0.710547	0.803368	0.264744	2.43783	0.80 (0.26-2.44)
M19414.metal.pos.txt.gz	Inverse variance weighted	8	-0.769592	0.498905	0.122937	0.463202	0.174218	1.23154	0.46 (0.17- 1.23)
M19414.metal.pos.txt.gz	Weighted median	8	-0.833071	0.656309	0.204324	0.434712	0.120099	1.57349	0.43 (0.12- 1.57)
M19414.metal.pos.txt.gz	MR Egger	8	0.56285	2.35664	0.819182	1.75567	0.0173152	178.015	1.76 (0.02-178.02)
M19414.metal.pos.txt.gz	Weighted mode	8	-0.9666	0.922124	0.329369	0.380374	0.0624142	2.31813	0.38 (0.06- 2.32)
M19415.metal.pos.txt.gz	Inverse variance weighted	5	-0.0547665	0.395635	0.889903	0.946706	0.435957	2.05583	0.95 (0.44-2.06)
M19415.metal.pos.txt.gz	Weighted median	5	-0.0208806	0.49102	0.96608	0.979336	0.374082	2.56387	0.98 (0.37-2.56)
M19415.metal.pos.txt.gz	MR Egger	5	-0.0131802	0.73367	0.986795	0.986906	0.234295	4.15708	0.99 (0.23-4.16)
M19415.metal.pos.txt.gz	Weighted mode	5	0.0318601	0.509213	0.953113	1.03237	0.380527	2.80084	1.03 (0.38-2.80)
M19934.metal.pos.txt.gz	Inverse variance weighted	30	0.0923503	0.344265	0.788504	1.09675	0.558551	2.15353	1.10 (0.56-2.15)
M19934.metal.pos.txt.gz	Weighted median	30	0.123059	0.448466	0.783778	1.13095	0.469571	2.72387	1.13 (0.47-2.72)
M19934.metal.pos.txt.gz	MR Egger	30	0.488639	0.656521	0.462905	1.6301	0.450165	5.90275	1.63 (0.45-5.90)
M19934.metal.pos.txt.gz	Weighted mode	30	-0.0756829	0.60385	0.901124	0.92711	0.283873	3.02788	0.93 (0.28-3.03)
M20489.metal.pos.txt.gz	Inverse variance weighted	31	0.911789	0.403462	0.0238265	2.48877	1.12863	5.48805	2.49 (1.13- 5.49)
M20489.metal.pos.txt.gz	Weighted median	31	0.222169	0.626537	0.72289	1.24878	0.365736	4.26389	1.25 (0.37- 4.26)
M20489.metal.pos.txt.gz	MR Egger	31	0.304907	0.731659	0.679941	1.3565	0.32331	5.69141	1.36 (0.32- 5.69)
M20489.metal.pos.txt.gz	Weighted mode	31	0.111817	0.706002	0.875218	1.11831	0.280285	4.46193	1.12 (0.28- 4.46)
M20675.metal.pos.txt.gz	Inverse variance weighted	22	-0.0313197	0.27626	0.909737	0.969166	0.56395	1.66554	0.97 (0.56-1.67)
M20675.metal.pos.txt.gz	Weighted median	22	0.173826	0.391871	0.657346	1.18985	0.551982	2.56483	1.19 (0.55-2.56)
M20675.metal.pos.txt.gz	MR Egger	22	0.97034	0.669459	0.162715	2.63884	0.71049	9.80096	2.64 (0.71-9.80)
M20675.metal.pos.txt.gz	Weighted mode	22	0.427758	0.442041	0.344214	1.53381	0.644911	3.64792	1.53 (0.64-3.65)
M20699.metal.pos.txt.gz	Inverse variance weighted	23	-0.0773462	0.219094	0.724067	0.925569	0.602439	1.42202	0.93 (0.60-1.42)
M20699.metal.pos.txt.gz	Weighted median	23	-0.314032	0.330227	0.341625	0.730496	0.382405	1.39544	0.73 (0.38-1.40)
M20699.metal.pos.txt.gz	MR Egger	23	-0.504225	0.35852	0.17423	0.603974	0.299116	1.21954	0.60 (0.30-1.22)
M20699.metal.pos.txt.gz	Weighted mode	23	-0.301487	0.320516	0.357109	0.739718	0.394673	1.38642	0.74 (0.39-1.39)
M21044.metal.pos.txt.gz	Inverse variance weighted	12	-0.35969	0.371427	0.332845	0.697893	0.336995	1.44529	0.70 (0.34-1.45)
M21044.metal.pos.txt.gz	Weighted median	12	-0.28641	0.465573	0.538437	0.750954	0.301516	1.87033	0.75 (0.30-1.87)
M21044.metal.pos.txt.gz	MR Egger	12	-0.515769	0.804535	0.535888	0.597041	0.123359	2.8896	0.60 (0.12-2.89)
M21044.metal.pos.txt.gz	Weighted mode	12	-0.276156	0.704141	0.702411	0.758695	0.190849	3.01609	0.76 (0.19-3.02)
M21047.metal.pos.txt.gz	Inverse variance weighted	13	-0.0422576	0.681468	0.950555	0.958623	0.252099	3.64523	0.96 (0.25- 3.65)
M21047.metal.pos.txt.gz	Weighted median	13	0.466827	0.8113	0.565017	1.59493	0.325198	7.82228	1.59 (0.33- 7.82)
M21047.metal.pos.txt.gz	MR Egger	13	2.36141	2.4318	0.352391	10.6058	0.0902723	1246.05	10.61 (0.09-1246.05)
M21047.metal.pos.txt.gz	Weighted mode	13	0.856827	0.987732	0.402699	2.35567	0.339892	16.3264	2.36 (0.34- 16.33)
M21049.metal.pos.txt.gz	Inverse variance weighted	12	0.0742003	0.171288	0.664876	1.07702	0.769878	1.5067	1.08 (0.77-1.51)
M21049.metal.pos.txt.gz	Weighted median	12	0.0591268	0.196639	0.763653	1.06091	0.721599	1.55977	1.06 (0.72-1.56)
M21049.metal.pos.txt.gz	MR Egger	12	-0.0553697	0.356761	0.879751	0.946135	0.470188	1.90386	0.95 (0.47-1.90)
M21049.metal.pos.txt.gz	Weighted mode	12	0.0564615	0.24047	0.81868	1.05809	0.660433	1.69517	1.06 (0.66-1.70)
M21127.metal.pos.txt.gz	Inverse variance weighted	10	0.732738	0.421508	0.0821449	2.08077	0.910814	4.75356	2.08 (0.91- 4.75)
M21127.metal.pos.txt.gz	Weighted median	10	0.651653	0.568677	0.251833	1.91871	0.629421	5.84893	1.92 (0.63- 5.85)
M21127.metal.pos.txt.gz	MR Egger	10	1.31892	1.3791	0.366894	3.73937	0.250543	55.8104	3.74 (0.25-55.81)
M21127.metal.pos.txt.gz	Weighted mode	10	0.50945	0.737564	0.507163	1.66438	0.392125	7.06445	1.66 (0.39- 7.06)
M21151.metal.pos.txt.gz	Inverse variance weighted	5	0.0166404	0.134056	0.901212	1.01678	0.781837	1.32232	1.02 (0.78-1.32)
M21151.metal.pos.txt.gz	Weighted median	5	-0.0164997	0.167074	0.921331	0.983636	0.708954	1.36474	0.98 (0.71-1.36)
M21151.metal.pos.txt.gz	MR Egger	5	-0.0373933	0.203895	0.866183	0.963297	0.645953	1.43655	0.96 (0.65-1.44)
M21151.metal.pos.txt.gz	Weighted mode	5	-0.0338422	0.184278	0.863223	0.966724	0.673662	1.38728	0.97 (0.67-1.39)
M21184.metal.pos.txt.gz	Inverse variance weighted	13	-0.00807756	0.218314	0.970485	0.991955	0.646636	1.52168	0.99 (0.65-1.52)
M21184.metal.pos.txt.gz	Weighted median	13	0.161559	0.287273	0.573851	1.17534	0.669318	2.06394	1.18 (0.67-2.06)
M21184.metal.pos.txt.gz	MR Egger	13	-0.0267062	0.861378	0.975822	0.973647	0.179962	5.26771	0.97 (0.18-5.27)
M21184.metal.pos.txt.gz	Weighted mode	13	0.282169	0.456011	0.54763	1.326	0.542476	3.24122	1.33 (0.54-3.24)
M21188.metal.pos.txt.gz	Inverse variance weighted	19	-0.257172	0.338401	0.447278	0.773235	0.398345	1.50094	0.77 (0.40-1.50)
M21188.metal.pos.txt.gz	Weighted median	19	-0.542866	0.477212	0.255297	0.581081	0.228048	1.48063	0.58 (0.23-1.48)
M21188.metal.pos.txt.gz	MR Egger	19	-0.0622718	0.859214	0.94307	0.939627	0.174412	5.06214	0.94 (0.17-5.06)
M21188.metal.pos.txt.gz	Weighted mode	19	-0.578218	0.621067	0.364169	0.560897	0.166043	1.89472	0.56 (0.17-1.89)
M21630.metal.pos.txt.gz	Inverse variance weighted	15	-0.269214	0.278417	0.333572	0.76398	0.442678	1.31849	0.76 (0.44-1.32)
M21630.metal.pos.txt.gz	Weighted median	15	-0.000221698	0.350375	0.999495	0.999778	0.503105	1.98678	1.00 (0.50-1.99)
M21630.metal.pos.txt.gz	MR Egger	15	0.200436	0.438037	0.65481	1.22194	0.517825	2.88346	1.22 (0.52-2.88)
M21630.metal.pos.txt.gz	Weighted mode	15	0.0486008	0.34413	0.889702	1.0498	0.534784	2.0608	1.05 (0.53-2.06)
M22030.metal.pos.txt.gz	Inverse variance weighted	16	0.280189	0.464445	0.546324	1.32338	0.532526	3.28873	1.32 (0.53- 3.29)
M22030.metal.pos.txt.gz	Weighted median	16	0.417343	0.540927	0.440391	1.51792	0.52578	4.38224	1.52 (0.53- 4.38)
M22030.metal.pos.txt.gz	MR Egger	16	0.409661	1.32114	0.761066	1.50631	0.113068	20.0673	1.51 (0.11-20.07)
M22030.metal.pos.txt.gz	Weighted mode	16	0.315644	0.622238	0.61934	1.37114	0.40497	4.64239	1.37 (0.40- 4.64)
M22032.metal.pos.txt.gz	Inverse variance weighted	12	-0.209061	0.373725	0.57589	0.811346	0.390019	1.68782	0.81 (0.39-1.69)
M22032.metal.pos.txt.gz	Weighted median	12	-0.70582	0.493985	0.153053	0.493704	0.18749	1.30003	0.49 (0.19-1.30)
M22032.metal.pos.txt.gz	MR Egger	12	-1.797	0.821071	0.0534619	0.165795	0.0331636	0.828862	0.17 (0.03-0.83)
M22032.metal.pos.txt.gz	Weighted mode	12	-0.782847	0.560704	0.190195	0.457103	0.152312	1.37181	0.46 (0.15-1.37)
M22116.metal.pos.txt.gz	Inverse variance weighted	10	-0.0579834	0.496225	0.90698	0.943666	0.356798	2.49582	0.94 (0.36- 2.50)
M22116.metal.pos.txt.gz	Weighted median	10	0.128407	0.657091	0.845067	1.13702	0.313646	4.12186	1.14 (0.31- 4.12)
M22116.metal.pos.txt.gz	MR Egger	10	1.85797	1.72998	0.314153	6.41073	0.215933	190.325	6.41 (0.22-190.33)
M22116.metal.pos.txt.gz	Weighted mode	10	0.578394	0.894198	0.533889	1.78317	0.309056	10.2884	1.78 (0.31- 10.29)
M22130.metal.pos.txt.gz	Inverse variance weighted	14	0.00794969	0.360569	0.98241	1.00798	0.497199	2.0435	1.01 (0.50- 2.04)
M22130.metal.pos.txt.gz	Weighted median	14	-0.002724	0.483997	0.995509	0.99728	0.386216	2.57516	1.00 (0.39- 2.58)
M22130.metal.pos.txt.gz	MR Egger	14	0.791393	1.00974	0.448377	2.20647	0.30492	15.9665	2.21 (0.30-15.97)
M22130.metal.pos.txt.gz	Weighted mode	14	0.0499104	0.615477	0.936604	1.05118	0.314609	3.51221	1.05 (0.31- 3.51)
M22138.metal.pos.txt.gz	Inverse variance weighted	7	0.224859	0.311272	0.470057	1.25215	0.680291	2.3047	1.25 (0.68-2.30)
M22138.metal.pos.txt.gz	Weighted median	7	-0.0346556	0.421536	0.934478	0.965938	0.422796	2.20682	0.97 (0.42-2.21)
M22138.metal.pos.txt.gz	MR Egger	7	0.405041	0.933577	0.682473	1.49936	0.240564	9.3451	1.50 (0.24-9.35)
M22138.metal.pos.txt.gz	Weighted mode	7	-0.12944	0.590575	0.833779	0.878587	0.276107	2.79571	0.88 (0.28-2.80)
M22175.metal.pos.txt.gz	Inverse variance weighted	6	-0.500437	0.302049	0.0975588	0.606266	0.335393	1.0959	0.61 (0.34-1.10)
M22175.metal.pos.txt.gz	Weighted median	6	-0.116325	0.341002	0.733009	0.890186	0.456261	1.73679	0.89 (0.46-1.74)
M22175.metal.pos.txt.gz	MR Egger	6	-0.54311	0.800521	0.534711	0.580939	0.12098	2.78964	0.58 (0.12-2.79)
M22175.metal.pos.txt.gz	Weighted mode	6	-0.0737145	0.395089	0.859326	0.928937	0.428232	2.01508	0.93 (0.43-2.02)
M22177.metal.pos.txt.gz	Inverse variance weighted	40	-0.151716	0.30276	0.616292	0.859232	0.474675	1.55534	0.86 (0.47-1.56)
M22177.metal.pos.txt.gz	Weighted median	40	0.247959	0.501751	0.621174	1.28141	0.479278	3.42599	1.28 (0.48-3.43)
M22177.metal.pos.txt.gz	MR Egger	40	0.156908	0.612469	0.799186	1.16989	0.352209	3.88588	1.17 (0.35-3.89)
M22177.metal.pos.txt.gz	Weighted mode	40	0.194279	0.603812	0.749357	1.21443	0.371877	3.96597	1.21 (0.37-3.97)
M22189.metal.pos.txt.gz	Inverse variance weighted	8	-0.559694	0.357443	0.117389	0.571384	0.283574	1.1513	0.57 (0.28-1.15)
M22189.metal.pos.txt.gz	Weighted median	8	-0.609616	0.499626	0.22241	0.543559	0.204154	1.44723	0.54 (0.20-1.45)
M22189.metal.pos.txt.gz	MR Egger	8	-0.900549	0.90365	0.357452	0.406346	0.0691344	2.38836	0.41 (0.07-2.39)
M22189.metal.pos.txt.gz	Weighted mode	8	-0.485645	0.556383	0.411678	0.6153	0.206769	1.83101	0.62 (0.21-1.83)
M22481.metal.pos.txt.gz	Inverse variance weighted	27	-0.0389766	0.278303	0.88862	0.961773	0.557413	1.65947	0.96 (0.56-1.66)
M22481.metal.pos.txt.gz	Weighted median	27	-0.143405	0.367813	0.69662	0.866403	0.421339	1.78159	0.87 (0.42-1.78)
M22481.metal.pos.txt.gz	MR Egger	27	0.0975294	0.41934	0.817982	1.10244	0.484626	2.50788	1.10 (0.48-2.51)
M22481.metal.pos.txt.gz	Weighted mode	27	-0.0399724	0.330941	0.904791	0.960816	0.50227	1.83799	0.96 (0.50-1.84)
M22548.metal.pos.txt.gz	Inverse variance weighted	12	0.256559	0.441986	0.561599	1.29247	0.543496	3.0736	1.29 (0.54- 3.07)
M22548.metal.pos.txt.gz	Weighted median	12	0.0717575	0.624463	0.908516	1.07439	0.315944	3.65357	1.07 (0.32- 3.65)
M22548.metal.pos.txt.gz	MR Egger	12	-1.04163	1.71857	0.557955	0.35288	0.0121548	10.2449	0.35 (0.01-10.24)
M22548.metal.pos.txt.gz	Weighted mode	12	-0.752682	0.802	0.368135	0.471101	0.0978223	2.26877	0.47 (0.10- 2.27)
M22649.metal.pos.txt.gz	Inverse variance weighted	13	-0.849835	0.652429	0.192721	0.427485	0.119004	1.53561	0.43 (0.12-1.54)
M22649.metal.pos.txt.gz	Weighted median	13	-0.827496	0.751886	0.271088	0.437142	0.100139	1.90828	0.44 (0.10-1.91)
M22649.metal.pos.txt.gz	MR Egger	13	-1.10715	1.54924	0.489718	0.330499	0.0158648	6.88503	0.33 (0.02-6.89)
M22649.metal.pos.txt.gz	Weighted mode	13	-0.820926	0.940753	0.399991	0.440024	0.0696131	2.78139	0.44 (0.07-2.78)
M22842.metal.pos.txt.gz	Inverse variance weighted	8	0.0433256	0.105828	0.682248	1.04428	0.84866	1.28499	1.04 (0.85-1.28)
M22842.metal.pos.txt.gz	Weighted median	8	0.0606952	0.14263	0.670441	1.06258	0.803434	1.4053	1.06 (0.80-1.41)
M22842.metal.pos.txt.gz	MR Egger	8	0.155052	0.225616	0.517601	1.16772	0.750395	1.81713	1.17 (0.75-1.82)
M22842.metal.pos.txt.gz	Weighted mode	8	0.0888358	0.163387	0.603514	1.0929	0.79342	1.50542	1.09 (0.79-1.51)
M24074.metal.pos.txt.gz	Inverse variance weighted	17	0.418993	0.483839	0.386504	1.52043	0.588998	3.92481	1.52 (0.59-3.92)
M24074.metal.pos.txt.gz	Weighted median	17	-0.0518628	0.553797	0.925388	0.949459	0.320682	2.81111	0.95 (0.32-2.81)
M24074.metal.pos.txt.gz	MR Egger	17	-1.75289	1.00969	0.10304	0.173272	0.0239475	1.25371	0.17 (0.02-1.25)
M24074.metal.pos.txt.gz	Weighted mode	17	-0.580709	0.891397	0.523997	0.559501	0.0975055	3.2105	0.56 (0.10-3.21)
M25459.metal.pos.txt.gz	Inverse variance weighted	22	0.0523821	0.220662	0.812357	1.05378	0.683783	1.62398	1.05 (0.68-1.62)
M25459.metal.pos.txt.gz	Weighted median	22	-0.32237	0.331222	0.330416	0.72443	0.37849	1.38656	0.72 (0.38-1.39)
M25459.metal.pos.txt.gz	MR Egger	22	-0.014268	0.283439	0.960352	0.985833	0.565634	1.71819	0.99 (0.57-1.72)
M25459.metal.pos.txt.gz	Weighted mode	22	-0.0245698	0.277244	0.930222	0.97573	0.566676	1.68006	0.98 (0.57-1.68)
M25599.metal.pos.txt.gz	Inverse variance weighted	16	-0.0517417	0.26255	0.84377	0.949574	0.567599	1.58861	0.95 (0.57-1.59)
M25599.metal.pos.txt.gz	Weighted median	16	0.28528	0.387589	0.461707	1.33013	0.622263	2.84327	1.33 (0.62-2.84)
M25599.metal.pos.txt.gz	MR Egger	16	0.246772	0.433463	0.578171	1.27989	0.547269	2.99325	1.28 (0.55-2.99)
M25599.metal.pos.txt.gz	Weighted mode	16	0.333584	0.420579	0.440055	1.39596	0.612167	3.1833	1.40 (0.61-3.18)
M27256.metal.pos.txt.gz	Inverse variance weighted	26	-0.562678	0.446369	0.207465	0.569681	0.237506	1.36644	0.57 (0.24-1.37)
M27256.metal.pos.txt.gz	Weighted median	26	-0.656057	0.613429	0.284848	0.518893	0.155925	1.72679	0.52 (0.16-1.73)
M27256.metal.pos.txt.gz	MR Egger	26	-1.26147	1.36056	0.363071	0.283238	0.0196798	4.07647	0.28 (0.02-4.08)
M27256.metal.pos.txt.gz	Weighted mode	26	-0.730859	0.796753	0.367752	0.481495	0.101014	2.2951	0.48 (0.10-2.30)
M27273.metal.pos.txt.gz	Inverse variance weighted	11	-0.421832	0.5317	0.427565	0.655844	0.231318	1.85948	0.66 (0.23- 1.86)
M27273.metal.pos.txt.gz	Weighted median	11	0.15996	0.733637	0.8274	1.17346	0.278603	4.94258	1.17 (0.28- 4.94)
M27273.metal.pos.txt.gz	MR Egger	11	-0.15853	1.9803	0.937946	0.853397	0.017599	41.3822	0.85 (0.02-41.38)
M27273.metal.pos.txt.gz	Weighted mode	11	0.42797	1.028	0.685976	1.53414	0.204555	11.5059	1.53 (0.20-11.51)
M27278.metal.pos.txt.gz	Inverse variance weighted	20	0.0590806	0.363328	0.870826	1.06086	0.52046	2.16237	1.06 (0.52-2.16)
M27278.metal.pos.txt.gz	Weighted median	20	0.288092	0.430631	0.503496	1.33388	0.57353	3.10225	1.33 (0.57-3.10)
M27278.metal.pos.txt.gz	MR Egger	20	-0.21547	0.795675	0.789625	0.806163	0.169485	3.83456	0.81 (0.17-3.83)
M27278.metal.pos.txt.gz	Weighted mode	20	0.0501875	0.468171	0.915755	1.05147	0.42003	2.63216	1.05 (0.42-2.63)
M27447.metal.pos.txt.gz	Inverse variance weighted	13	-0.18157	0.163759	0.267531	0.83396	0.604994	1.14958	0.83 (0.60-1.15)
M27447.metal.pos.txt.gz	Weighted median	13	0.00811421	0.223746	0.971071	1.00815	0.65023	1.56308	1.01 (0.65-1.56)
M27447.metal.pos.txt.gz	MR Egger	13	-0.396831	0.410946	0.354969	0.672447	0.300506	1.50475	0.67 (0.30-1.50)
M27447.metal.pos.txt.gz	Weighted mode	13	0.177004	0.371767	0.642543	1.19364	0.575993	2.47358	1.19 (0.58-2.47)
M27513.metal.pos.txt.gz	Inverse variance weighted	18	-0.044613	0.265621	0.866617	0.956367	0.568229	1.60963	0.96 (0.57-1.61)
M27513.metal.pos.txt.gz	Weighted median	18	0.224766	0.39348	0.567845	1.25203	0.578999	2.70739	1.25 (0.58-2.71)
M27513.metal.pos.txt.gz	MR Egger	18	-0.359706	0.48169	0.466043	0.697882	0.271493	1.79393	0.70 (0.27-1.79)
M27513.metal.pos.txt.gz	Weighted mode	18	0.2511	0.480194	0.607784	1.28544	0.501535	3.29459	1.29 (0.50-3.29)
M27531.metal.pos.txt.gz	Inverse variance weighted	15	0.0534135	0.111274	0.631215	1.05487	0.848162	1.31194	1.05 (0.85-1.31)
M27531.metal.pos.txt.gz	Weighted median	15	0.203981	0.158334	0.197644	1.22628	0.899106	1.6725	1.23 (0.90-1.67)
M27531.metal.pos.txt.gz	MR Egger	15	-0.127489	0.19819	0.531233	0.880303	0.596939	1.29818	0.88 (0.60-1.30)
M27531.metal.pos.txt.gz	Weighted mode	15	0.288956	0.233895	0.237008	1.33503	0.844106	2.11148	1.34 (0.84-2.11)
M27672.metal.pos.txt.gz	Inverse variance weighted	4	-0.114318	0.582067	0.844297	0.891974	0.285028	2.79137	0.89 (0.29-2.79)
M27672.metal.pos.txt.gz	Weighted median	4	-0.334406	0.418543	0.424303	0.715763	0.315136	1.6257	0.72 (0.32-1.63)
M27672.metal.pos.txt.gz	MR Egger	4	-6.29199	3.93787	0.25118	0.00185106	8.23073e-07	4.16298	0.00 (0.00-4.16)
M27672.metal.pos.txt.gz	Weighted mode	4	-0.344592	0.38864	0.440569	0.708509	0.330772	1.51762	0.71 (0.33-1.52)
M27710.metal.pos.txt.gz	Inverse variance weighted	10	-0.174533	0.253194	0.490618	0.839849	0.511302	1.37951	0.84 (0.51-1.38)
M27710.metal.pos.txt.gz	Weighted median	10	0.0993733	0.20272	0.623992	1.10448	0.742333	1.6433	1.10 (0.74-1.64)
M27710.metal.pos.txt.gz	MR Egger	10	0.582541	0.37985	0.163669	1.79058	0.850471	3.7699	1.79 (0.85-3.77)
M27710.metal.pos.txt.gz	Weighted mode	10	0.0830277	0.191549	0.674889	1.08657	0.746464	1.58164	1.09 (0.75-1.58)
M27716.metal.pos.txt.gz	Inverse variance weighted	7	-0.0833949	0.0982043	0.395771	0.919988	0.758908	1.11526	0.92 (0.76-1.12)
M27716.metal.pos.txt.gz	Weighted median	7	-0.0703897	0.106217	0.507526	0.932031	0.756861	1.14774	0.93 (0.76-1.15)
M27716.metal.pos.txt.gz	MR Egger	7	-0.0551256	0.183725	0.776218	0.946366	0.66019	1.35659	0.95 (0.66-1.36)
M27716.metal.pos.txt.gz	Weighted mode	7	-0.077521	0.111321	0.512254	0.925408	0.744004	1.15104	0.93 (0.74-1.15)
M27718.metal.pos.txt.gz	Inverse variance weighted	7	0.205662	0.336622	0.541228	1.22834	0.635008	2.37605	1.23 (0.64-2.38)
M27718.metal.pos.txt.gz	Weighted median	7	0.333709	0.362071	0.356702	1.39614	0.686636	2.83876	1.40 (0.69-2.84)
M27718.metal.pos.txt.gz	MR Egger	7	0.768307	0.716843	0.332797	2.15611	0.529032	8.78741	2.16 (0.53-8.79)
M27718.metal.pos.txt.gz	Weighted mode	7	0.347148	0.356339	0.367578	1.41503	0.703789	2.84503	1.42 (0.70-2.85)
M27722.metal.pos.txt.gz	Inverse variance weighted	5	0.27469	0.491965	0.576603	1.31612	0.501797	3.45196	1.32 (0.50- 3.45)
M27722.metal.pos.txt.gz	Weighted median	5	0.703703	0.636633	0.269007	2.02122	0.580365	7.03926	2.02 (0.58- 7.04)
M27722.metal.pos.txt.gz	MR Egger	5	1.02782	1.11471	0.424505	2.79496	0.314425	24.8447	2.79 (0.31-24.84)
M27722.metal.pos.txt.gz	Weighted mode	5	0.862361	0.75095	0.314824	2.36875	0.543623	10.3214	2.37 (0.54-10.32)
M27728.metal.pos.txt.gz	Inverse variance weighted	24	-0.319745	0.29183	0.27323	0.726334	0.409945	1.28691	0.73 (0.41-1.29)
M27728.metal.pos.txt.gz	Weighted median	24	-0.501119	0.396883	0.20672	0.605852	0.278313	1.31887	0.61 (0.28-1.32)
M27728.metal.pos.txt.gz	MR Egger	24	-0.224712	0.675614	0.742581	0.798746	0.212478	3.00264	0.80 (0.21-3.00)
M27728.metal.pos.txt.gz	Weighted mode	24	-0.842734	0.699433	0.240501	0.430532	0.109304	1.6958	0.43 (0.11-1.70)
M27738.metal.pos.txt.gz	Inverse variance weighted	15	0.0397392	0.211005	0.850615	1.04054	0.688094	1.57351	1.04 (0.69-1.57)
M27738.metal.pos.txt.gz	Weighted median	15	0.102755	0.265214	0.69843	1.10822	0.658978	1.86372	1.11 (0.66-1.86)
M27738.metal.pos.txt.gz	MR Egger	15	0.144735	0.3332	0.671137	1.15573	0.601494	2.22067	1.16 (0.60-2.22)
M27738.metal.pos.txt.gz	Weighted mode	15	0.152194	0.325493	0.647279	1.16439	0.615222	2.20375	1.16 (0.62-2.20)
M30805.metal.pos.txt.gz	Inverse variance weighted	12	-0.198067	0.245376	0.419553	0.820315	0.507121	1.32693	0.82 (0.51-1.33)
M30805.metal.pos.txt.gz	Weighted median	12	-0.181143	0.29848	0.543928	0.834316	0.464793	1.49762	0.83 (0.46-1.50)
M30805.metal.pos.txt.gz	MR Egger	12	-0.151503	0.344183	0.669167	0.859415	0.437752	1.68724	0.86 (0.44-1.69)
M30805.metal.pos.txt.gz	Weighted mode	12	-0.177093	0.283991	0.545613	0.837702	0.480122	1.4616	0.84 (0.48-1.46)
M31453.metal.pos.txt.gz	Inverse variance weighted	16	0.122715	0.280477	0.661733	1.13056	0.65245	1.95903	1.13 (0.65-1.96)
M31453.metal.pos.txt.gz	Weighted median	16	0.0888949	0.403956	0.825824	1.09297	0.495168	2.41246	1.09 (0.50-2.41)
M31453.metal.pos.txt.gz	MR Egger	16	0.00137989	0.443578	0.997562	1.00138	0.419776	2.3888	1.00 (0.42-2.39)
M31453.metal.pos.txt.gz	Weighted mode	16	0.0596193	0.41224	0.886934	1.06143	0.473136	2.38121	1.06 (0.47-2.38)
M31536.metal.pos.txt.gz	Inverse variance weighted	24	0.0115762	0.0360514	0.748132	1.01164	0.942627	1.08571	1.01 (0.94-1.09)
M31536.metal.pos.txt.gz	Weighted median	24	-0.0472367	0.0544484	0.385641	0.953862	0.85731	1.06129	0.95 (0.86-1.06)
M31536.metal.pos.txt.gz	MR Egger	24	-0.053327	0.0559082	0.350533	0.94807	0.84967	1.05787	0.95 (0.85-1.06)
M31536.metal.pos.txt.gz	Weighted mode	24	-0.0653565	0.0506523	0.20977	0.936733	0.848203	1.0345	0.94 (0.85-1.03)
M31548.metal.pos.txt.gz	Inverse variance weighted	12	-0.368479	0.197637	0.0622618	0.691786	0.469613	1.01907	0.69 (0.47-1.02)
M31548.metal.pos.txt.gz	Weighted median	12	-0.35237	0.240566	0.142988	0.70302	0.438727	1.12653	0.70 (0.44-1.13)
M31548.metal.pos.txt.gz	MR Egger	12	-0.462069	0.604925	0.462601	0.629979	0.192488	2.06181	0.63 (0.19-2.06)
M31548.metal.pos.txt.gz	Weighted mode	12	-0.443205	0.392438	0.282771	0.641976	0.297488	1.38538	0.64 (0.30-1.39)
M31555.metal.pos.txt.gz	Inverse variance weighted	7	0.122562	0.353823	0.729046	1.13039	0.564999	2.26156	1.13 (0.56-2.26)
M31555.metal.pos.txt.gz	Weighted median	7	0.172008	0.4445	0.698779	1.18769	0.496976	2.83837	1.19 (0.50-2.84)
M31555.metal.pos.txt.gz	MR Egger	7	-0.323173	0.630336	0.63	0.723848	0.210424	2.49001	0.72 (0.21-2.49)
M31555.metal.pos.txt.gz	Weighted mode	7	-0.364167	0.537932	0.523649	0.694775	0.242074	1.99407	0.69 (0.24-1.99)
M31591.metal.pos.txt.gz	Inverse variance weighted	18	-0.0488714	0.0904515	0.588987	0.952304	0.797593	1.13702	0.95 (0.80-1.14)
M31591.metal.pos.txt.gz	Weighted median	18	-0.00360715	0.0971774	0.97039	0.996399	0.823596	1.20546	1.00 (0.82-1.21)
M31591.metal.pos.txt.gz	MR Egger	18	-0.0106077	0.133048	0.937442	0.989448	0.762326	1.28424	0.99 (0.76-1.28)
M31591.metal.pos.txt.gz	Weighted mode	18	-0.00555303	0.105234	0.958532	0.994462	0.809117	1.22227	0.99 (0.81-1.22)
M31787.metal.pos.txt.gz	Inverse variance weighted	13	0.0262014	0.123182	0.831558	1.02655	0.806351	1.30687	1.03 (0.81-1.31)
M31787.metal.pos.txt.gz	Weighted median	13	-0.000857261	0.145182	0.995289	0.999143	0.751703	1.32803	1.00 (0.75-1.33)
M31787.metal.pos.txt.gz	MR Egger	13	-0.0924532	0.323662	0.780455	0.911692	0.483439	1.71931	0.91 (0.48-1.72)
M31787.metal.pos.txt.gz	Weighted mode	13	0.0166424	0.176034	0.92624	1.01678	0.720086	1.43572	1.02 (0.72-1.44)
M32197.metal.pos.txt.gz	Inverse variance weighted	12	0.327908	0.419876	0.434823	1.38806	0.609542	3.16092	1.39 (0.61-3.16)
M32197.metal.pos.txt.gz	Weighted median	12	0.166371	0.593692	0.7793	1.18101	0.368887	3.78107	1.18 (0.37-3.78)
M32197.metal.pos.txt.gz	MR Egger	12	-1.22902	0.986009	0.241004	0.29258	0.0423581	2.02094	0.29 (0.04-2.02)
M32197.metal.pos.txt.gz	Weighted mode	12	-0.508713	1.22878	0.686833	0.601269	0.0540888	6.68389	0.60 (0.05-6.68)
M32198.metal.pos.txt.gz	Inverse variance weighted	15	0.0208005	0.375015	0.955767	1.02102	0.48957	2.12938	1.02 (0.49-2.13)
M32198.metal.pos.txt.gz	Weighted median	15	-0.23823	0.506351	0.638009	0.788021	0.292094	2.12595	0.79 (0.29-2.13)
M32198.metal.pos.txt.gz	MR Egger	15	-1.14198	0.982379	0.265942	0.319186	0.0465399	2.18908	0.32 (0.05-2.19)
M32198.metal.pos.txt.gz	Weighted mode	15	-1.0656	0.672894	0.135607	0.344523	0.092138	1.28824	0.34 (0.09-1.29)
M32315.metal.pos.txt.gz	Inverse variance weighted	24	0.104649	0.408559	0.79784	1.11032	0.498513	2.47298	1.11 (0.50- 2.47)
M32315.metal.pos.txt.gz	Weighted median	24	0.752573	0.561965	0.180512	2.12245	0.705479	6.38546	2.12 (0.71- 6.39)
M32315.metal.pos.txt.gz	MR Egger	24	-0.194044	1.19814	0.87282	0.823622	0.0786777	8.62192	0.82 (0.08- 8.62)
M32315.metal.pos.txt.gz	Weighted mode	24	0.719977	0.815058	0.386191	2.05439	0.415806	10.1502	2.05 (0.42-10.15)
M32319.metal.pos.txt.gz	Inverse variance weighted	4	0.02448	0.395828	0.950686	1.02478	0.471733	2.22621	1.02 (0.47-2.23)
M32319.metal.pos.txt.gz	Weighted median	4	0.274138	0.471041	0.560578	1.3154	0.522515	3.31142	1.32 (0.52-3.31)
M32319.metal.pos.txt.gz	MR Egger	4	0.668284	0.695107	0.437792	1.95089	0.49951	7.61938	1.95 (0.50-7.62)
M32319.metal.pos.txt.gz	Weighted mode	4	0.256873	0.492039	0.637725	1.29288	0.492864	3.39149	1.29 (0.49-3.39)
M32328.metal.pos.txt.gz	Inverse variance weighted	14	-0.00238726	0.210251	0.990941	0.997616	0.660684	1.50637	1.00 (0.66-1.51)
M32328.metal.pos.txt.gz	Weighted median	14	0.115224	0.265568	0.664379	1.12212	0.666783	1.88841	1.12 (0.67-1.89)
M32328.metal.pos.txt.gz	MR Egger	14	0.109163	0.392619	0.785716	1.11534	0.51666	2.40776	1.12 (0.52-2.41)
M32328.metal.pos.txt.gz	Weighted mode	14	0.142088	0.270924	0.608787	1.15268	0.677787	1.9603	1.15 (0.68-1.96)
M32338.metal.pos.txt.gz	Inverse variance weighted	19	0.255781	0.286123	0.371346	1.29147	0.737108	2.26276	1.29 (0.74- 2.26)
M32338.metal.pos.txt.gz	Weighted median	19	0.225043	0.265691	0.39699	1.25238	0.744001	2.10812	1.25 (0.74- 2.11)
M32338.metal.pos.txt.gz	MR Egger	19	-0.093188	0.425919	0.829417	0.911022	0.395347	2.09932	0.91 (0.40- 2.10)
M32338.metal.pos.txt.gz	Weighted mode	19	0.262531	0.262336	0.330215	1.30022	0.777519	2.17431	1.30 (0.78- 2.17)
M32339.metal.pos.txt.gz	Inverse variance weighted	29	0.388525	0.393614	0.323609	1.4748	0.681841	3.18996	1.47 (0.68- 3.19)
M32339.metal.pos.txt.gz	Weighted median	29	0.297962	0.561882	0.595909	1.34711	0.447837	4.05216	1.35 (0.45- 4.05)
M32339.metal.pos.txt.gz	MR Egger	29	0.211214	1.40918	0.88197	1.23518	0.0780204	19.5546	1.24 (0.08-19.55)
M32339.metal.pos.txt.gz	Weighted mode	29	0.120152	0.888759	0.893428	1.12767	0.19754	6.43736	1.13 (0.20- 6.44)
M32346.metal.pos.txt.gz	Inverse variance weighted	12	0.000289225	0.13605	0.998304	1.00029	0.766157	1.30597	1.00 (0.77-1.31)
M32346.metal.pos.txt.gz	Weighted median	12	0.0701662	0.181199	0.698584	1.07269	0.752026	1.53007	1.07 (0.75-1.53)
M32346.metal.pos.txt.gz	MR Egger	12	-0.032983	0.32529	0.921241	0.967555	0.511426	1.83049	0.97 (0.51-1.83)
M32346.metal.pos.txt.gz	Weighted mode	12	0.0958774	0.207605	0.653206	1.10062	0.732693	1.65332	1.10 (0.73-1.65)
M32348.metal.pos.txt.gz	Inverse variance weighted	35	0.285118	0.378492	0.45127	1.32992	0.633353	2.79257	1.33 (0.63- 2.79)
M32348.metal.pos.txt.gz	Weighted median	35	0.472343	0.531703	0.374347	1.60375	0.565642	4.54706	1.60 (0.57- 4.55)
M32348.metal.pos.txt.gz	MR Egger	35	-0.783483	1.14457	0.498426	0.456812	0.0484684	4.30543	0.46 (0.05- 4.31)
M32348.metal.pos.txt.gz	Weighted mode	35	0.823852	0.878088	0.354742	2.27926	0.407709	12.742	2.28 (0.41-12.74)
M32379.metal.pos.txt.gz	Inverse variance weighted	10	0.198044	0.237224	0.403806	1.21902	0.765739	1.94061	1.22 (0.77-1.94)
M32379.metal.pos.txt.gz	Weighted median	10	0.0669392	0.314366	0.831378	1.06923	0.577401	1.98	1.07 (0.58-1.98)
M32379.metal.pos.txt.gz	MR Egger	10	0.450479	0.406158	0.299603	1.56906	0.707803	3.47831	1.57 (0.71-3.48)
M32379.metal.pos.txt.gz	Weighted mode	10	0.202973	0.344789	0.570547	1.22504	0.623246	2.40791	1.23 (0.62-2.41)
M32388.metal.pos.txt.gz	Inverse variance weighted	5	-0.663303	0.326735	0.042347	0.515147	0.271524	0.977358	0.52 (0.27- 0.98)
M32388.metal.pos.txt.gz	Weighted median	5	-0.714949	0.440583	0.104646	0.489217	0.206286	1.1602	0.49 (0.21- 1.16)
M32388.metal.pos.txt.gz	MR Egger	5	0.413553	1.16285	0.745649	1.51218	0.154798	14.7721	1.51 (0.15-14.77)
M32388.metal.pos.txt.gz	Weighted mode	5	-1.09787	0.542875	0.113197	0.333581	0.115106	0.966731	0.33 (0.12- 0.97)
M32393.metal.pos.txt.gz	Inverse variance weighted	10	0.246925	0.556774	0.657409	1.28008	0.429836	3.81219	1.28 (0.43- 3.81)
M32393.metal.pos.txt.gz	Weighted median	10	-0.291825	0.758377	0.700384	0.746899	0.168935	3.30221	0.75 (0.17- 3.30)
M32393.metal.pos.txt.gz	MR Egger	10	-1.70171	2.20426	0.462302	0.182371	0.00242466	13.717	0.18 (0.00-13.72)
M32393.metal.pos.txt.gz	Weighted mode	10	-0.826669	1.2091	0.511378	0.437504	0.0409049	4.67939	0.44 (0.04- 4.68)
M32405.metal.pos.txt.gz	Inverse variance weighted	9	0.227107	0.2905	0.434344	1.25496	0.710155	2.21773	1.25 (0.71-2.22)
M32405.metal.pos.txt.gz	Weighted median	9	0.229079	0.358085	0.522346	1.25744	0.623275	2.53685	1.26 (0.62-2.54)
M32405.metal.pos.txt.gz	MR Egger	9	0.287608	0.551953	0.618389	1.33323	0.451934	3.93313	1.33 (0.45-3.93)
M32405.metal.pos.txt.gz	Weighted mode	9	0.221669	0.342758	0.535923	1.24816	0.637541	2.4436	1.25 (0.64-2.44)
M32412.metal.pos.txt.gz	Inverse variance weighted	20	-0.0673989	0.122838	0.583223	0.934822	0.734797	1.1893	0.93 (0.73-1.19)
M32412.metal.pos.txt.gz	Weighted median	20	-0.028268	0.14648	0.846973	0.972128	0.72952	1.29542	0.97 (0.73-1.30)
M32412.metal.pos.txt.gz	MR Egger	20	-0.026929	0.175301	0.879622	0.97343	0.690375	1.37254	0.97 (0.69-1.37)
M32412.metal.pos.txt.gz	Weighted mode	20	-0.0370507	0.160883	0.820323	0.963627	0.703013	1.32085	0.96 (0.70-1.32)
M32418.metal.pos.txt.gz	Inverse variance weighted	12	-0.0446451	0.2851	0.875564	0.956337	0.546926	1.67222	0.96 (0.55-1.67)
M32418.metal.pos.txt.gz	Weighted median	12	0.186408	0.382198	0.625743	1.20491	0.569669	2.54853	1.20 (0.57-2.55)
M32418.metal.pos.txt.gz	MR Egger	12	0.182229	0.895946	0.842907	1.19989	0.207251	6.94681	1.20 (0.21-6.95)
M32418.metal.pos.txt.gz	Weighted mode	12	0.314251	0.556858	0.583854	1.36923	0.459695	4.07835	1.37 (0.46-4.08)
M32425.metal.pos.txt.gz	Inverse variance weighted	18	-0.0964292	0.177229	0.586377	0.908074	0.641595	1.28523	0.91 (0.64-1.29)
M32425.metal.pos.txt.gz	Weighted median	18	-0.168993	0.255037	0.507572	0.844514	0.512289	1.39219	0.84 (0.51-1.39)
M32425.metal.pos.txt.gz	MR Egger	18	0.138661	0.514503	0.790986	1.14873	0.41905	3.149	1.15 (0.42-3.15)
M32425.metal.pos.txt.gz	Weighted mode	18	-0.185505	0.348976	0.601902	0.830685	0.419162	1.64623	0.83 (0.42-1.65)
M32445.metal.pos.txt.gz	Inverse variance weighted	10	-0.125657	0.198274	0.526243	0.881918	0.597935	1.30078	0.88 (0.60-1.30)
M32445.metal.pos.txt.gz	Weighted median	10	0.165694	0.280439	0.554629	1.18021	0.681154	2.04491	1.18 (0.68-2.04)
M32445.metal.pos.txt.gz	MR Egger	10	-0.190036	0.49042	0.708494	0.826929	0.316238	2.16233	0.83 (0.32-2.16)
M32445.metal.pos.txt.gz	Weighted mode	10	0.212917	0.37328	0.582368	1.23728	0.595287	2.57165	1.24 (0.60-2.57)
M32452.metal.pos.txt.gz	Inverse variance weighted	22	-0.0453613	0.32587	0.889292	0.955652	0.504561	1.81003	0.96 (0.50-1.81)
M32452.metal.pos.txt.gz	Weighted median	22	-0.328962	0.44876	0.46353	0.719671	0.298636	1.73431	0.72 (0.30-1.73)
M32452.metal.pos.txt.gz	MR Egger	22	-0.966246	0.630724	0.141197	0.380509	0.11053	1.30993	0.38 (0.11-1.31)
M32452.metal.pos.txt.gz	Weighted mode	22	-0.481025	0.47422	0.321961	0.61815	0.244022	1.56588	0.62 (0.24-1.57)
M32489.metal.pos.txt.gz	Inverse variance weighted	20	-0.545336	0.633574	0.389387	0.579647	0.167438	2.00665	0.58 (0.17- 2.01)
M32489.metal.pos.txt.gz	Weighted median	20	0.206205	0.759357	0.785966	1.22901	0.277444	5.44417	1.23 (0.28- 5.44)
M32489.metal.pos.txt.gz	MR Egger	20	3.06127	2.01162	0.145434	21.3548	0.414162	1101.08	21.35 (0.41-1101.08)
M32489.metal.pos.txt.gz	Weighted mode	20	0.537408	0.990828	0.59386	1.71157	0.245462	11.9345	1.71 (0.25- 11.93)
M32492.metal.pos.txt.gz	Inverse variance weighted	35	0.604033	0.27091	0.0257712	1.82948	1.07578	3.11123	1.83 (1.08- 3.11)
M32492.metal.pos.txt.gz	Weighted median	35	0.718235	0.47269	0.128646	2.05081	0.812015	5.17949	2.05 (0.81- 5.18)
M32492.metal.pos.txt.gz	MR Egger	35	0.471246	0.457309	0.310281	1.60199	0.653717	3.92581	1.60 (0.65- 3.93)
M32492.metal.pos.txt.gz	Weighted mode	35	0.83569	0.415915	0.0524991	2.3064	1.02071	5.21158	2.31 (1.02- 5.21)
M32497.metal.pos.txt.gz	Inverse variance weighted	18	0.0914622	0.20504	0.655547	1.09578	0.733142	1.63778	1.10 (0.73-1.64)
M32497.metal.pos.txt.gz	Weighted median	18	0.0568463	0.192707	0.768003	1.05849	0.725525	1.54427	1.06 (0.73-1.54)
M32497.metal.pos.txt.gz	MR Egger	18	0.0486023	0.284533	0.866511	1.0498	0.601047	1.83361	1.05 (0.60-1.83)
M32497.metal.pos.txt.gz	Weighted mode	18	0.0726789	0.181163	0.693285	1.07539	0.753972	1.53381	1.08 (0.75-1.53)
M32504.metal.pos.txt.gz	Inverse variance weighted	7	0.542342	0.314881	0.0850025	1.72003	0.927906	3.18837	1.72 (0.93-3.19)
M32504.metal.pos.txt.gz	Weighted median	7	0.86865	0.424529	0.0407415	2.38369	1.03725	5.47793	2.38 (1.04-5.48)
M32504.metal.pos.txt.gz	MR Egger	7	0.306699	0.894189	0.745555	1.35893	0.235531	7.84056	1.36 (0.24-7.84)
M32504.metal.pos.txt.gz	Weighted mode	7	0.936238	0.58971	0.163469	2.55037	0.802845	8.10166	2.55 (0.80-8.10)
M32518.metal.pos.txt.gz	Inverse variance weighted	30	-0.259568	0.434621	0.550355	0.771385	0.32909	1.80812	0.77 (0.33-1.81)
M32518.metal.pos.txt.gz	Weighted median	30	-0.613829	0.598749	0.305276	0.541275	0.167399	1.75018	0.54 (0.17-1.75)
M32518.metal.pos.txt.gz	MR Egger	30	-1.59047	1.64655	0.342342	0.203829	0.00808529	5.1385	0.20 (0.01-5.14)
M32518.metal.pos.txt.gz	Weighted mode	30	-0.868499	1.06702	0.422307	0.419581	0.0518265	3.39687	0.42 (0.05-3.40)
M32549.metal.pos.txt.gz	Inverse variance weighted	8	-0.182156	0.18518	0.325278	0.833472	0.579779	1.19817	0.83 (0.58-1.20)
M32549.metal.pos.txt.gz	Weighted median	8	0.0113605	0.243467	0.962783	1.01143	0.627611	1.62996	1.01 (0.63-1.63)
M32549.metal.pos.txt.gz	MR Egger	8	-0.251501	0.655342	0.714379	0.777633	0.215246	2.8094	0.78 (0.22-2.81)
M32549.metal.pos.txt.gz	Weighted mode	8	0.17272	0.439451	0.705988	1.18853	0.502277	2.81242	1.19 (0.50-2.81)
M32553.metal.pos.txt.gz	Inverse variance weighted	10	-0.0516462	0.218104	0.812815	0.949665	0.619322	1.45621	0.95 (0.62-1.46)
M32553.metal.pos.txt.gz	Weighted median	10	-0.155007	0.293135	0.59695	0.856409	0.482126	1.52126	0.86 (0.48-1.52)
M32553.metal.pos.txt.gz	MR Egger	10	-0.489226	0.644632	0.469667	0.613101	0.173304	2.16897	0.61 (0.17-2.17)
M32553.metal.pos.txt.gz	Weighted mode	10	-0.113934	0.357111	0.756974	0.892317	0.443139	1.79679	0.89 (0.44-1.80)
M32557.metal.pos.txt.gz	Inverse variance weighted	13	-0.0683039	0.195652	0.727007	0.933977	0.636493	1.3705	0.93 (0.64-1.37)
M32557.metal.pos.txt.gz	Weighted median	13	-0.147413	0.268193	0.582557	0.862938	0.51014	1.45972	0.86 (0.51-1.46)
M32557.metal.pos.txt.gz	MR Egger	13	0.172284	0.702997	0.810913	1.18802	0.299515	4.71222	1.19 (0.30-4.71)
M32557.metal.pos.txt.gz	Weighted mode	13	-0.375873	0.42869	0.397812	0.68669	0.296382	1.59099	0.69 (0.30-1.59)
M32560.metal.pos.txt.gz	Inverse variance weighted	10	0.0468253	0.130096	0.7189	1.04794	0.812075	1.35231	1.05 (0.81-1.35)
M32560.metal.pos.txt.gz	Weighted median	10	-0.182784	0.146387	0.211798	0.832948	0.625188	1.10975	0.83 (0.63-1.11)
M32560.metal.pos.txt.gz	MR Egger	10	0.213784	0.225675	0.371213	1.23836	0.795695	1.92728	1.24 (0.80-1.93)
M32560.metal.pos.txt.gz	Weighted mode	10	-0.191158	0.167603	0.283502	0.826002	0.594722	1.14722	0.83 (0.59-1.15)
M32564.metal.pos.txt.gz	Inverse variance weighted	12	-0.254277	0.159876	0.11173	0.775477	0.566865	1.06086	0.78 (0.57-1.06)
M32564.metal.pos.txt.gz	Weighted median	12	-0.335664	0.207963	0.106514	0.714863	0.475556	1.07459	0.71 (0.48-1.07)
M32564.metal.pos.txt.gz	MR Egger	12	-0.152554	0.422771	0.725722	0.858512	0.374866	1.96615	0.86 (0.37-1.97)
M32564.metal.pos.txt.gz	Weighted mode	12	-0.373123	0.297348	0.235544	0.688581	0.384457	1.23328	0.69 (0.38-1.23)
M32578.metal.pos.txt.gz	Inverse variance weighted	14	-0.140968	0.174211	0.418413	0.868517	0.617287	1.222	0.87 (0.62-1.22)
M32578.metal.pos.txt.gz	Weighted median	14	0.0899362	0.245343	0.713938	1.0941	0.676423	1.7697	1.09 (0.68-1.77)
M32578.metal.pos.txt.gz	MR Egger	14	0.524913	0.410925	0.225624	1.69031	0.755407	3.78228	1.69 (0.76-3.78)
M32578.metal.pos.txt.gz	Weighted mode	14	0.115511	0.268253	0.673808	1.12245	0.663475	1.89892	1.12 (0.66-1.90)
M32586.metal.pos.txt.gz	Inverse variance weighted	8	-0.170551	0.129812	0.188905	0.8432	0.653781	1.0875	0.84 (0.65-1.09)
M32586.metal.pos.txt.gz	Weighted median	8	-0.115614	0.151021	0.443944	0.890819	0.66258	1.19768	0.89 (0.66-1.20)
M32586.metal.pos.txt.gz	MR Egger	8	0.0870346	0.2232	0.710048	1.09093	0.704379	1.68963	1.09 (0.70-1.69)
M32586.metal.pos.txt.gz	Weighted mode	8	-0.0986429	0.154782	0.544201	0.906066	0.66897	1.22719	0.91 (0.67-1.23)
M32587.metal.pos.txt.gz	Inverse variance weighted	9	0.361462	0.464311	0.43628	1.43543	0.577765	3.56624	1.44 (0.58- 3.57)
M32587.metal.pos.txt.gz	Weighted median	9	0.957507	0.497622	0.0543338	2.60519	0.982326	6.90915	2.61 (0.98- 6.91)
M32587.metal.pos.txt.gz	MR Egger	9	0.917769	1.60172	0.584579	2.5037	0.108436	57.8085	2.50 (0.11-57.81)
M32587.metal.pos.txt.gz	Weighted mode	9	1.05556	0.611444	0.122561	2.87358	0.866866	9.52567	2.87 (0.87- 9.53)
M32593.metal.pos.txt.gz	Inverse variance weighted	9	-0.125399	0.323422	0.69822	0.882145	0.467991	1.66281	0.88 (0.47-1.66)
M32593.metal.pos.txt.gz	Weighted median	9	0.0814144	0.434034	0.851209	1.08482	0.463341	2.53989	1.08 (0.46-2.54)
M32593.metal.pos.txt.gz	MR Egger	9	-0.179696	1.21533	0.886624	0.835524	0.0771699	9.04628	0.84 (0.08-9.05)
M32593.metal.pos.txt.gz	Weighted mode	9	0.289986	0.687671	0.684352	1.33641	0.347202	5.14395	1.34 (0.35-5.14)
M32616.metal.pos.txt.gz	Inverse variance weighted	10	0.0506521	0.207979	0.807584	1.05196	0.699782	1.58137	1.05 (0.70- 1.58)
M32616.metal.pos.txt.gz	Weighted median	10	-0.100767	0.219796	0.646623	0.904143	0.587683	1.39101	0.90 (0.59- 1.39)
M32616.metal.pos.txt.gz	MR Egger	10	0.323414	1.0971	0.77566	1.38184	0.160911	11.8667	1.38 (0.16-11.87)
M32616.metal.pos.txt.gz	Weighted mode	10	-0.397252	0.461415	0.411618	0.672165	0.27209	1.6605	0.67 (0.27- 1.66)
M32632.metal.pos.txt.gz	Inverse variance weighted	22	0.277474	0.255865	0.278163	1.31979	0.799298	2.17923	1.32 (0.80-2.18)
M32632.metal.pos.txt.gz	Weighted median	22	0.381245	0.353329	0.280584	1.46411	0.732508	2.92639	1.46 (0.73-2.93)
M32632.metal.pos.txt.gz	MR Egger	22	0.260691	0.470635	0.585779	1.29783	0.515946	3.26459	1.30 (0.52-3.26)
M32632.metal.pos.txt.gz	Weighted mode	22	0.730272	0.535455	0.187061	2.07564	0.726715	5.92846	2.08 (0.73-5.93)
M32634.metal.pos.txt.gz	Inverse variance weighted	33	0.144839	0.375766	0.699904	1.15585	0.553407	2.41413	1.16 (0.55- 2.41)
M32634.metal.pos.txt.gz	Weighted median	33	0.427795	0.568011	0.451363	1.53387	0.503835	4.66971	1.53 (0.50- 4.67)
M32634.metal.pos.txt.gz	MR Egger	33	0.693338	0.856934	0.42463	2.00038	0.372971	10.7288	2.00 (0.37-10.73)
M32634.metal.pos.txt.gz	Weighted mode	33	0.630408	0.648347	0.338178	1.87838	0.527107	6.69371	1.88 (0.53- 6.69)
M32635.metal.pos.txt.gz	Inverse variance weighted	10	0.0221689	0.354018	0.950068	1.02242	0.510836	2.04632	1.02 (0.51-2.05)
M32635.metal.pos.txt.gz	Weighted median	10	-0.483607	0.370031	0.191234	0.616555	0.298535	1.27335	0.62 (0.30-1.27)
M32635.metal.pos.txt.gz	MR Egger	10	0.074009	0.961986	0.940566	1.07682	0.163412	7.09579	1.08 (0.16-7.10)
M32635.metal.pos.txt.gz	Weighted mode	10	-0.459116	0.383454	0.261766	0.631842	0.297993	1.33971	0.63 (0.30-1.34)
M32644.metal.pos.txt.gz	Inverse variance weighted	20	0.72143	0.495483	0.145389	2.05737	0.779021	5.43346	2.06 (0.78- 5.43)
M32644.metal.pos.txt.gz	Weighted median	20	0.53138	0.671079	0.42846	1.70128	0.456606	6.33884	1.70 (0.46- 6.34)
M32644.metal.pos.txt.gz	MR Egger	20	0.526237	1.64122	0.752177	1.69255	0.0678437	42.2254	1.69 (0.07-42.23)
M32644.metal.pos.txt.gz	Weighted mode	20	0.676631	1.60906	0.678828	1.96724	0.0839846	46.0802	1.97 (0.08-46.08)
M32651.metal.pos.txt.gz	Inverse variance weighted	21	0.0281555	0.352373	0.936315	1.02856	0.515564	2.05198	1.03 (0.52-2.05)
M32651.metal.pos.txt.gz	Weighted median	21	0.181635	0.463563	0.695189	1.19918	0.483381	2.97493	1.20 (0.48-2.97)
M32651.metal.pos.txt.gz	MR Egger	21	-0.928127	1.07203	0.397419	0.395294	0.0483492	3.23184	0.40 (0.05-3.23)
M32651.metal.pos.txt.gz	Weighted mode	21	0.759284	0.682021	0.278788	2.13675	0.561313	8.13394	2.14 (0.56-8.13)
M32654.metal.pos.txt.gz	Inverse variance weighted	13	0.0742277	0.569136	0.896233	1.07705	0.353003	3.28621	1.08 (0.35- 3.29)
M32654.metal.pos.txt.gz	Weighted median	13	0.126365	0.700903	0.856925	1.1347	0.287249	4.4823	1.13 (0.29- 4.48)
M32654.metal.pos.txt.gz	MR Egger	13	-0.519477	1.62302	0.754914	0.594831	0.0247087	14.3198	0.59 (0.02-14.32)
M32654.metal.pos.txt.gz	Weighted mode	13	0.364696	0.797208	0.655508	1.44008	0.301848	6.8704	1.44 (0.30- 6.87)
M32672.metal.pos.txt.gz	Inverse variance weighted	18	0.0592922	0.188085	0.752578	1.06109	0.733921	1.53409	1.06 (0.73-1.53)
M32672.metal.pos.txt.gz	Weighted median	18	-0.0590864	0.253084	0.8154	0.942625	0.573997	1.54799	0.94 (0.57-1.55)
M32672.metal.pos.txt.gz	MR Egger	18	-0.102674	0.503031	0.840841	0.902422	0.336683	2.41879	0.90 (0.34-2.42)
M32672.metal.pos.txt.gz	Weighted mode	18	-0.284325	0.399866	0.486695	0.752522	0.343674	1.64775	0.75 (0.34-1.65)
M32675.metal.pos.txt.gz	Inverse variance weighted	19	0.194749	0.657792	0.767181	1.21501	0.334699	4.41064	1.22 (0.33- 4.41)
M32675.metal.pos.txt.gz	Weighted median	19	0.255252	0.847308	0.763223	1.29079	0.245251	6.79356	1.29 (0.25- 6.79)
M32675.metal.pos.txt.gz	MR Egger	19	1.18446	1.43475	0.420493	3.26891	0.196392	54.4107	3.27 (0.20-54.41)
M32675.metal.pos.txt.gz	Weighted mode	19	0.302367	1.0559	0.777873	1.35306	0.17081	10.7181	1.35 (0.17-10.72)
M32691.metal.pos.txt.gz	Inverse variance weighted	15	0.0685683	0.139301	0.622557	1.07097	0.815086	1.4072	1.07 (0.82-1.41)
M32691.metal.pos.txt.gz	Weighted median	15	-0.0808865	0.208206	0.697651	0.922298	0.613258	1.38707	0.92 (0.61-1.39)
M32691.metal.pos.txt.gz	MR Egger	15	-0.143016	0.29563	0.636599	0.866741	0.485561	1.54716	0.87 (0.49-1.55)
M32691.metal.pos.txt.gz	Weighted mode	15	-0.119333	0.217286	0.591521	0.887512	0.579718	1.35872	0.89 (0.58-1.36)
M32698.metal.pos.txt.gz	Inverse variance weighted	14	-0.436498	0.423381	0.302549	0.646296	0.281866	1.4819	0.65 (0.28- 1.48)
M32698.metal.pos.txt.gz	Weighted median	14	-0.116187	0.598044	0.845958	0.890309	0.275724	2.87479	0.89 (0.28- 2.87)
M32698.metal.pos.txt.gz	MR Egger	14	0.869226	1.16021	0.468169	2.38506	0.245422	23.1786	2.39 (0.25-23.18)
M32698.metal.pos.txt.gz	Weighted mode	14	0.262782	0.849755	0.762037	1.30054	0.245923	6.87782	1.30 (0.25- 6.88)
M32709.metal.pos.txt.gz	Inverse variance weighted	23	0.372615	0.268254	0.164822	1.45152	0.857989	2.45565	1.45 (0.86-2.46)
M32709.metal.pos.txt.gz	Weighted median	23	0.128306	0.31968	0.688157	1.1369	0.607583	2.12735	1.14 (0.61-2.13)
M32709.metal.pos.txt.gz	MR Egger	23	0.673768	0.503483	0.195137	1.96162	0.731207	5.26244	1.96 (0.73-5.26)
M32709.metal.pos.txt.gz	Weighted mode	23	0.346893	0.356898	0.341633	1.41467	0.702839	2.84742	1.41 (0.70-2.85)
M32729.metal.pos.txt.gz	Inverse variance weighted	29	0.279361	0.373238	0.454171	1.32228	0.636236	2.74809	1.32 (0.64- 2.75)
M32729.metal.pos.txt.gz	Weighted median	29	0.663878	0.521772	0.203247	1.94231	0.698518	5.40082	1.94 (0.70- 5.40)
M32729.metal.pos.txt.gz	MR Egger	29	0.182952	0.850281	0.831254	1.20076	0.22682	6.35665	1.20 (0.23- 6.36)
M32729.metal.pos.txt.gz	Weighted mode	29	0.148843	0.688109	0.830316	1.16049	0.301239	4.47067	1.16 (0.30- 4.47)
M32735.metal.pos.txt.gz	Inverse variance weighted	14	-0.0882368	0.156858	0.573756	0.915544	0.673224	1.24509	0.92 (0.67-1.25)
M32735.metal.pos.txt.gz	Weighted median	14	-0.145937	0.225832	0.518138	0.864212	0.555122	1.3454	0.86 (0.56-1.35)
M32735.metal.pos.txt.gz	MR Egger	14	0.587083	0.439925	0.206808	1.79873	0.759443	4.26028	1.80 (0.76-4.26)
M32735.metal.pos.txt.gz	Weighted mode	14	-0.243792	0.362381	0.512888	0.783651	0.385174	1.59436	0.78 (0.39-1.59)
M32739.metal.pos.txt.gz	Inverse variance weighted	6	0.404794	0.538707	0.452401	1.49899	0.521487	4.3088	1.50 (0.52- 4.31)
M32739.metal.pos.txt.gz	Weighted median	6	0.410976	0.715434	0.565668	1.50829	0.371103	6.1302	1.51 (0.37- 6.13)
M32739.metal.pos.txt.gz	MR Egger	6	-2.01336	1.58147	0.271942	0.13354	0.0060178	2.96334	0.13 (0.01- 2.96)
M32739.metal.pos.txt.gz	Weighted mode	6	1.30085	1.27127	0.353115	3.67241	0.303964	44.369	3.67 (0.30-44.37)
M32740.metal.pos.txt.gz	Inverse variance weighted	36	0.315791	0.429038	0.461704	1.37134	0.591482	3.17944	1.37 (0.59- 3.18)
M32740.metal.pos.txt.gz	Weighted median	36	0.0656892	0.582523	0.910216	1.06789	0.340937	3.34489	1.07 (0.34- 3.34)
M32740.metal.pos.txt.gz	MR Egger	36	-0.0456948	1.45539	0.975137	0.955333	0.0551193	16.558	0.96 (0.06-16.56)
M32740.metal.pos.txt.gz	Weighted mode	36	-0.0815971	0.872756	0.926045	0.921643	0.166593	5.0988	0.92 (0.17- 5.10)
M32753.metal.pos.txt.gz	Inverse variance weighted	9	-0.0993005	0.228847	0.664349	0.905471	0.578197	1.41799	0.91 (0.58-1.42)
M32753.metal.pos.txt.gz	Weighted median	9	-0.295449	0.2824	0.295465	0.744197	0.427863	1.29441	0.74 (0.43-1.29)
M32753.metal.pos.txt.gz	MR Egger	9	-1.25682	0.697381	0.114516	0.284558	0.0725351	1.11633	0.28 (0.07-1.12)
M32753.metal.pos.txt.gz	Weighted mode	9	-0.472395	0.375702	0.244084	0.623507	0.298564	1.3021	0.62 (0.30-1.30)
M32754.metal.pos.txt.gz	Inverse variance weighted	11	-0.0286643	0.0926501	0.757031	0.971743	0.810375	1.16524	0.97 (0.81-1.17)
M32754.metal.pos.txt.gz	Weighted median	11	-0.0549752	0.122769	0.654302	0.946509	0.744083	1.204	0.95 (0.74-1.20)
M32754.metal.pos.txt.gz	MR Egger	11	-0.0392184	0.138011	0.78271	0.961541	0.733653	1.26022	0.96 (0.73-1.26)
M32754.metal.pos.txt.gz	Weighted mode	11	-0.0544365	0.13446	0.69411	0.947019	0.727619	1.23257	0.95 (0.73-1.23)
M32755.metal.pos.txt.gz	Inverse variance weighted	21	-0.276346	0.185079	0.135404	0.758551	0.527767	1.09025	0.76 (0.53-1.09)
M32755.metal.pos.txt.gz	Weighted median	21	-0.353222	0.272003	0.194083	0.702421	0.412158	1.1971	0.70 (0.41-1.20)
M32755.metal.pos.txt.gz	MR Egger	21	-0.430709	0.360421	0.246784	0.650048	0.320737	1.31747	0.65 (0.32-1.32)
M32755.metal.pos.txt.gz	Weighted mode	21	-0.37337	0.33456	0.27765	0.688411	0.357326	1.32627	0.69 (0.36-1.33)
M32757.metal.pos.txt.gz	Inverse variance weighted	16	0.00976147	0.117415	0.933743	1.00981	0.80222	1.27112	1.01 (0.80-1.27)
M32757.metal.pos.txt.gz	Weighted median	16	-0.0444261	0.149733	0.766694	0.956546	0.713264	1.28281	0.96 (0.71-1.28)
M32757.metal.pos.txt.gz	MR Egger	16	-0.0648421	0.178614	0.722006	0.937215	0.660389	1.33008	0.94 (0.66-1.33)
M32757.metal.pos.txt.gz	Weighted mode	16	-0.0556415	0.140155	0.69696	0.945878	0.718675	1.24491	0.95 (0.72-1.24)
M32758.metal.pos.txt.gz	Inverse variance weighted	10	-0.253199	0.170114	0.136645	0.776314	0.556203	1.08353	0.78 (0.56-1.08)
M32758.metal.pos.txt.gz	Weighted median	10	-0.142462	0.169833	0.40156	0.86722	0.621677	1.20975	0.87 (0.62-1.21)
M32758.metal.pos.txt.gz	MR Egger	10	0.209413	0.235057	0.398982	1.23295	0.77779	1.95448	1.23 (0.78-1.95)
M32758.metal.pos.txt.gz	Weighted mode	10	-0.115669	0.173663	0.522079	0.89077	0.633783	1.25196	0.89 (0.63-1.25)
M32759.metal.pos.txt.gz	Inverse variance weighted	12	-0.130055	0.160736	0.418445	0.878047	0.640761	1.2032	0.88 (0.64-1.20)
M32759.metal.pos.txt.gz	Weighted median	12	-0.10575	0.163584	0.517984	0.89965	0.652872	1.23971	0.90 (0.65-1.24)
M32759.metal.pos.txt.gz	MR Egger	12	0.0305447	0.247952	0.904399	1.03102	0.634169	1.6762	1.03 (0.63-1.68)
M32759.metal.pos.txt.gz	Weighted mode	12	-0.0932287	0.173293	0.601304	0.910985	0.648636	1.27944	0.91 (0.65-1.28)
M32761.metal.pos.txt.gz	Inverse variance weighted	9	-0.578161	0.356658	0.105006	0.560929	0.278814	1.1285	0.56 (0.28-1.13)
M32761.metal.pos.txt.gz	Weighted median	9	-0.379741	0.437365	0.385259	0.684038	0.29026	1.61203	0.68 (0.29-1.61)
M32761.metal.pos.txt.gz	MR Egger	9	-0.848352	0.781782	0.313806	0.42812	0.092491	1.98167	0.43 (0.09-1.98)
M32761.metal.pos.txt.gz	Weighted mode	9	-0.467578	0.58657	0.44838	0.626518	0.198443	1.97803	0.63 (0.20-1.98)
M32762.metal.pos.txt.gz	Inverse variance weighted	10	-0.0798798	0.154833	0.605917	0.923227	0.681573	1.25056	0.92 (0.68-1.25)
M32762.metal.pos.txt.gz	Weighted median	10	-0.169371	0.205247	0.409256	0.844196	0.56459	1.26227	0.84 (0.56-1.26)
M32762.metal.pos.txt.gz	MR Egger	10	-0.219223	0.483631	0.662385	0.803143	0.311256	2.07237	0.80 (0.31-2.07)
M32762.metal.pos.txt.gz	Weighted mode	10	-0.415749	0.316867	0.221976	0.659846	0.354585	1.22791	0.66 (0.35-1.23)
M32786.metal.pos.txt.gz	Inverse variance weighted	13	0.019709	0.204451	0.923203	1.0199	0.683167	1.52262	1.02 (0.68-1.52)
M32786.metal.pos.txt.gz	Weighted median	13	0.193506	0.248458	0.436081	1.2135	0.74567	1.97483	1.21 (0.75-1.97)
M32786.metal.pos.txt.gz	MR Egger	13	-1.08705	0.808865	0.206038	0.33721	0.0690845	1.64596	0.34 (0.07-1.65)
M32786.metal.pos.txt.gz	Weighted mode	13	0.460038	0.484497	0.36109	1.58413	0.612886	4.09453	1.58 (0.61-4.09)
M32787.metal.pos.txt.gz	Inverse variance weighted	8	-0.787879	0.336957	0.0193759	0.454808	0.234966	0.880343	0.45 (0.23-0.88)
M32787.metal.pos.txt.gz	Weighted median	8	-0.911913	0.453953	0.0445554	0.401755	0.165025	0.978078	0.40 (0.17-0.98)
M32787.metal.pos.txt.gz	MR Egger	8	-0.79774	0.742328	0.323837	0.450345	0.105115	1.92942	0.45 (0.11-1.93)
M32787.metal.pos.txt.gz	Weighted mode	8	-0.930873	0.542741	0.130035	0.394209	0.136062	1.14214	0.39 (0.14-1.14)
M32795.metal.pos.txt.gz	Inverse variance weighted	9	-0.394996	0.185275	0.0330111	0.673683	0.46854	0.968644	0.67 (0.47-0.97)
M32795.metal.pos.txt.gz	Weighted median	9	-0.440757	0.243853	0.0706894	0.643549	0.399034	1.0379	0.64 (0.40-1.04)
M32795.metal.pos.txt.gz	MR Egger	9	-0.56433	0.300785	0.102739	0.568741	0.315414	1.02553	0.57 (0.32-1.03)
M32795.metal.pos.txt.gz	Weighted mode	9	-0.504538	0.258431	0.0866817	0.603784	0.363832	1.00199	0.60 (0.36-1.00)
M32800.metal.pos.txt.gz	Inverse variance weighted	9	-0.0415534	0.122847	0.735171	0.959298	0.754023	1.22046	0.96 (0.75-1.22)
M32800.metal.pos.txt.gz	Weighted median	9	-0.0667879	0.135449	0.621952	0.935394	0.717296	1.21981	0.94 (0.72-1.22)
M32800.metal.pos.txt.gz	MR Egger	9	-0.136755	0.168179	0.442904	0.872184	0.627265	1.21273	0.87 (0.63-1.21)
M32800.metal.pos.txt.gz	Weighted mode	9	-0.0827672	0.12853	0.537625	0.920565	0.715563	1.1843	0.92 (0.72-1.18)
M32802.metal.pos.txt.gz	Inverse variance weighted	4	0.333993	0.394665	0.397402	1.39653	0.644326	3.02689	1.40 (0.64-3.03)
M32802.metal.pos.txt.gz	Weighted median	4	0.0736105	0.391409	0.850825	1.07639	0.499798	2.31816	1.08 (0.50-2.32)
M32802.metal.pos.txt.gz	MR Egger	4	-2.9699	1.57488	0.199974	0.0513085	0.00234219	1.12398	0.05 (0.00-1.12)
M32802.metal.pos.txt.gz	Weighted mode	4	0.0588524	0.356984	0.879537	1.06062	0.526852	2.13516	1.06 (0.53-2.14)
M32808.metal.pos.txt.gz	Inverse variance weighted	11	-0.0809099	0.158755	0.610296	0.922277	0.675656	1.25892	0.92 (0.68-1.26)
M32808.metal.pos.txt.gz	Weighted median	11	-0.259201	0.217268	0.232869	0.771668	0.504066	1.18133	0.77 (0.50-1.18)
M32808.metal.pos.txt.gz	MR Egger	11	-0.00121829	0.316631	0.997014	0.998782	0.536969	1.85777	1.00 (0.54-1.86)
M32808.metal.pos.txt.gz	Weighted mode	11	-0.313112	0.297232	0.316934	0.731168	0.408327	1.30926	0.73 (0.41-1.31)
M32814.metal.pos.txt.gz	Inverse variance weighted	9	-0.737866	0.531951	0.165413	0.478133	0.168555	1.3563	0.48 (0.17- 1.36)
M32814.metal.pos.txt.gz	Weighted median	9	-0.63614	0.704854	0.366785	0.529332	0.132967	2.10723	0.53 (0.13- 2.11)
M32814.metal.pos.txt.gz	MR Egger	9	-0.158348	2.44256	0.950123	0.853552	0.00711348	102.419	0.85 (0.01-102.42)
M32814.metal.pos.txt.gz	Weighted mode	9	-0.43191	1.04382	0.689906	0.649268	0.0839285	5.02271	0.65 (0.08- 5.02)
M32836.metal.pos.txt.gz	Inverse variance weighted	4	-0.541265	0.370936	0.144514	0.582012	0.28131	1.20414	0.58 (0.28- 1.20)
M32836.metal.pos.txt.gz	Weighted median	4	-0.85608	0.452819	0.0586832	0.424824	0.174889	1.03194	0.42 (0.17- 1.03)
M32836.metal.pos.txt.gz	MR Egger	4	0.564602	1.52884	0.747338	1.75875	0.0878675	35.2029	1.76 (0.09-35.20)
M32836.metal.pos.txt.gz	Weighted mode	4	-1.04347	0.611628	0.18654	0.352229	0.106218	1.16803	0.35 (0.11- 1.17)
M32838.metal.pos.txt.gz	Inverse variance weighted	8	-0.140185	0.318228	0.659561	0.869197	0.465841	1.62181	0.87 (0.47-1.62)
M32838.metal.pos.txt.gz	Weighted median	8	-0.354801	0.433018	0.412576	0.701313	0.300137	1.63872	0.70 (0.30-1.64)
M32838.metal.pos.txt.gz	MR Egger	8	-0.181341	1.01072	0.863515	0.834151	0.115055	6.0476	0.83 (0.12-6.05)
M32838.metal.pos.txt.gz	Weighted mode	8	-0.423322	0.507042	0.431351	0.654868	0.24241	1.76912	0.65 (0.24-1.77)
M32846.metal.pos.txt.gz	Inverse variance weighted	10	-0.10532	0.0745938	0.157976	0.900037	0.777615	1.04173	0.90 (0.78-1.04)
M32846.metal.pos.txt.gz	Weighted median	10	-0.107833	0.0787122	0.170697	0.897777	0.769427	1.04754	0.90 (0.77-1.05)
M32846.metal.pos.txt.gz	MR Egger	10	-0.137558	0.100349	0.207662	0.871484	0.715881	1.06091	0.87 (0.72-1.06)
M32846.metal.pos.txt.gz	Weighted mode	10	-0.109724	0.0823408	0.215427	0.896081	0.762531	1.05302	0.90 (0.76-1.05)
M32847.metal.pos.txt.gz	Inverse variance weighted	9	-0.0322553	0.195782	0.86914	0.968259	0.659688	1.42117	0.97 (0.66-1.42)
M32847.metal.pos.txt.gz	Weighted median	9	-0.099158	0.174537	0.569954	0.9056	0.643231	1.27499	0.91 (0.64-1.27)
M32847.metal.pos.txt.gz	MR Egger	9	-0.228666	0.289764	0.455918	0.795594	0.450858	1.40392	0.80 (0.45-1.40)
M32847.metal.pos.txt.gz	Weighted mode	9	-0.0892464	0.171725	0.617339	0.91462	0.653229	1.28061	0.91 (0.65-1.28)
M32854.metal.pos.txt.gz	Inverse variance weighted	4	-0.0952224	0.30248	0.752909	0.909171	0.502538	1.64483	0.91 (0.50- 1.64)
M32854.metal.pos.txt.gz	Weighted median	4	-0.139651	0.377474	0.711412	0.869662	0.41499	1.82248	0.87 (0.41- 1.82)
M32854.metal.pos.txt.gz	MR Egger	4	-0.937192	1.72115	0.640684	0.391726	0.0134249	11.4302	0.39 (0.01-11.43)
M32854.metal.pos.txt.gz	Weighted mode	4	-0.296382	0.468829	0.572165	0.743504	0.296625	1.86363	0.74 (0.30- 1.86)
M32855.metal.pos.txt.gz	Inverse variance weighted	12	-0.268853	0.184419	0.144886	0.764255	0.532424	1.09703	0.76 (0.53-1.10)
M32855.metal.pos.txt.gz	Weighted median	12	-0.335836	0.21579	0.119635	0.71474	0.468235	1.09102	0.71 (0.47-1.09)
M32855.metal.pos.txt.gz	MR Egger	12	-0.385888	0.325811	0.263644	0.679847	0.358984	1.2875	0.68 (0.36-1.29)
M32855.metal.pos.txt.gz	Weighted mode	12	-0.356586	0.221777	0.136167	0.700062	0.453269	1.08123	0.70 (0.45-1.08)
M32857.metal.pos.txt.gz	Inverse variance weighted	6	0.22717	0.329203	0.490157	1.25504	0.658317	2.39267	1.26 (0.66- 2.39)
M32857.metal.pos.txt.gz	Weighted median	6	0.22213	0.356705	0.533463	1.24873	0.620636	2.51248	1.25 (0.62- 2.51)
M32857.metal.pos.txt.gz	MR Egger	6	0.0691661	1.2302	0.95786	1.07161	0.0961321	11.9456	1.07 (0.10-11.95)
M32857.metal.pos.txt.gz	Weighted mode	6	0.468306	0.5379	0.423783	1.59729	0.556561	4.58409	1.60 (0.56- 4.58)
M32863.metal.pos.txt.gz	Inverse variance weighted	8	0.0268403	0.123748	0.82829	1.0272	0.805973	1.30916	1.03 (0.81-1.31)
M32863.metal.pos.txt.gz	Weighted median	8	0.0399154	0.15242	0.793416	1.04072	0.771956	1.40306	1.04 (0.77-1.40)
M32863.metal.pos.txt.gz	MR Egger	8	-0.207385	0.258792	0.453481	0.812707	0.48938	1.34965	0.81 (0.49-1.35)
M32863.metal.pos.txt.gz	Weighted mode	8	0.0406929	0.162507	0.809464	1.04153	0.757432	1.43219	1.04 (0.76-1.43)
M32867.metal.pos.txt.gz	Inverse variance weighted	17	0.909264	0.747428	0.223785	2.48249	0.573674	10.7427	2.48 (0.57- 10.74)
M32867.metal.pos.txt.gz	Weighted median	17	0.700403	1.04962	0.504584	2.01456	0.257472	15.7628	2.01 (0.26- 15.76)
M32867.metal.pos.txt.gz	MR Egger	17	1.20876	2.59152	0.64761	3.34934	0.0208456	538.15	3.35 (0.02-538.15)
M32867.metal.pos.txt.gz	Weighted mode	17	-0.33489	1.62238	0.839067	0.715417	0.0297552	17.2011	0.72 (0.03- 17.20)
M32869.metal.pos.txt.gz	Inverse variance weighted	13	-0.144888	0.268872	0.589975	0.865119	0.510749	1.46536	0.87 (0.51-1.47)
M32869.metal.pos.txt.gz	Weighted median	13	0.0765972	0.329736	0.816306	1.07961	0.565703	2.06036	1.08 (0.57-2.06)
M32869.metal.pos.txt.gz	MR Egger	13	-0.563132	1.08394	0.613689	0.569423	0.0680404	4.76544	0.57 (0.07-4.77)
M32869.metal.pos.txt.gz	Weighted mode	13	0.14265	0.48405	0.773259	1.15333	0.446601	2.97841	1.15 (0.45-2.98)
M32910.metal.pos.txt.gz	Inverse variance weighted	34	0.0858697	0.303563	0.777274	1.08966	0.601028	1.97556	1.09 (0.60-1.98)
M32910.metal.pos.txt.gz	Weighted median	34	-0.374288	0.370398	0.312255	0.687779	0.332782	1.42147	0.69 (0.33-1.42)
M32910.metal.pos.txt.gz	MR Egger	34	-0.638122	0.483693	0.196441	0.528284	0.20471	1.36331	0.53 (0.20-1.36)
M32910.metal.pos.txt.gz	Weighted mode	34	-0.361972	0.364617	0.328057	0.696302	0.340745	1.42287	0.70 (0.34-1.42)
M32980.metal.pos.txt.gz	Inverse variance weighted	11	0.40286	0.280326	0.150686	1.4961	0.863658	2.59166	1.50 (0.86-2.59)
M32980.metal.pos.txt.gz	Weighted median	11	0.453105	0.359225	0.207187	1.57319	0.778041	3.18097	1.57 (0.78-3.18)
M32980.metal.pos.txt.gz	MR Egger	11	0.400322	0.695709	0.57911	1.49231	0.381644	5.83521	1.49 (0.38-5.84)
M32980.metal.pos.txt.gz	Weighted mode	11	0.409975	0.469437	0.402965	1.50678	0.600423	3.78131	1.51 (0.60-3.78)
M33009.metal.pos.txt.gz	Inverse variance weighted	5	-0.194281	0.322271	0.546608	0.823426	0.437826	1.54863	0.82 (0.44- 1.55)
M33009.metal.pos.txt.gz	Weighted median	5	-0.366072	0.383598	0.339926	0.693453	0.326958	1.47076	0.69 (0.33- 1.47)
M33009.metal.pos.txt.gz	MR Egger	5	0.245717	1.07964	0.834592	1.27854	0.154066	10.6101	1.28 (0.15-10.61)
M33009.metal.pos.txt.gz	Weighted mode	5	-0.343347	0.530761	0.552949	0.709392	0.250665	2.00761	0.71 (0.25- 2.01)
M33084.metal.pos.txt.gz	Inverse variance weighted	7	0.0500386	0.212605	0.81393	1.05131	0.69304	1.59479	1.05 (0.69-1.59)
M33084.metal.pos.txt.gz	Weighted median	7	0.0874156	0.254615	0.731354	1.09135	0.66257	1.79761	1.09 (0.66-1.80)
M33084.metal.pos.txt.gz	MR Egger	7	0.0987116	0.433221	0.828783	1.10375	0.472177	2.58009	1.10 (0.47-2.58)
M33084.metal.pos.txt.gz	Weighted mode	7	0.0879792	0.261641	0.748123	1.09197	0.653877	1.82357	1.09 (0.65-1.82)
M33131.metal.pos.txt.gz	Inverse variance weighted	11	0.509262	0.220329	0.0208124	1.66406	1.08049	2.56281	1.66 (1.08-2.56)
M33131.metal.pos.txt.gz	Weighted median	11	0.39848	0.287871	0.166287	1.48956	0.847261	2.61877	1.49 (0.85-2.62)
M33131.metal.pos.txt.gz	MR Egger	11	-0.610119	0.875168	0.50332	0.543286	0.0977397	3.01986	0.54 (0.10-3.02)
M33131.metal.pos.txt.gz	Weighted mode	11	0.358619	0.384049	0.372413	1.43135	0.674275	3.03848	1.43 (0.67-3.04)
M33132.metal.pos.txt.gz	Inverse variance weighted	20	-0.50698	0.57173	0.375214	0.602312	0.196406	1.84709	0.60 (0.20- 1.85)
M33132.metal.pos.txt.gz	Weighted median	20	-1.22209	0.755163	0.105597	0.294615	0.0670575	1.29438	0.29 (0.07- 1.29)
M33132.metal.pos.txt.gz	MR Egger	20	-2.35719	1.17496	0.0601014	0.0946857	0.00946538	0.947175	0.09 (0.01- 0.95)
M33132.metal.pos.txt.gz	Weighted mode	20	-1.53403	0.738573	0.0516059	0.215665	0.05071	0.917204	0.22 (0.05- 0.92)
M33137.metal.pos.txt.gz	Inverse variance weighted	12	0.0178977	0.0934341	0.848091	1.01806	0.847696	1.22266	1.02 (0.85-1.22)
M33137.metal.pos.txt.gz	Weighted median	12	-0.00156542	0.117399	0.989361	0.998436	0.79321	1.25676	1.00 (0.79-1.26)
M33137.metal.pos.txt.gz	MR Egger	12	0.0271554	0.295149	0.928511	1.02753	0.576179	1.83244	1.03 (0.58-1.83)
M33137.metal.pos.txt.gz	Weighted mode	12	-0.0413507	0.137612	0.769408	0.959493	0.732663	1.25655	0.96 (0.73-1.26)
M33138.metal.pos.txt.gz	Inverse variance weighted	12	-0.249272	0.18487	0.177542	0.779368	0.542473	1.11971	0.78 (0.54-1.12)
M33138.metal.pos.txt.gz	Weighted median	12	-0.168584	0.197216	0.392651	0.844861	0.574	1.24354	0.84 (0.57-1.24)
M33138.metal.pos.txt.gz	MR Egger	12	-0.00435847	0.312865	0.989159	0.995651	0.539251	1.83833	1.00 (0.54-1.84)
M33138.metal.pos.txt.gz	Weighted mode	12	-0.149922	0.200033	0.469288	0.860775	0.581592	1.27397	0.86 (0.58-1.27)
M33140.metal.pos.txt.gz	Inverse variance weighted	10	-1.09575	0.386243	0.0045549	0.33429	0.1568	0.712689	0.33 (0.16-0.71)
M33140.metal.pos.txt.gz	Weighted median	10	-0.851563	0.506091	0.0924475	0.426748	0.158262	1.15071	0.43 (0.16-1.15)
M33140.metal.pos.txt.gz	MR Egger	10	-2.45483	1.18212	0.0714881	0.0858776	0.00846524	0.871206	0.09 (0.01-0.87)
M33140.metal.pos.txt.gz	Weighted mode	10	-0.696401	0.844756	0.431028	0.498376	0.0951669	2.60992	0.50 (0.10-2.61)
M33144.metal.pos.txt.gz	Inverse variance weighted	7	0.242814	0.130689	0.063177	1.27483	0.986751	1.64702	1.27 (0.99-1.65)
M33144.metal.pos.txt.gz	Weighted median	7	0.404657	0.173793	0.0198915	1.49879	1.06612	2.10705	1.50 (1.07-2.11)
M33144.metal.pos.txt.gz	MR Egger	7	0.326114	0.278113	0.293777	1.38557	0.803333	2.38981	1.39 (0.80-2.39)
M33144.metal.pos.txt.gz	Weighted mode	7	0.435019	0.189883	0.061861	1.54499	1.06486	2.2416	1.54 (1.06-2.24)
M33150.metal.pos.txt.gz	Inverse variance weighted	8	-0.0427653	0.0855996	0.617359	0.958136	0.810146	1.13316	0.96 (0.81-1.13)
M33150.metal.pos.txt.gz	Weighted median	8	0.0209152	0.110254	0.849544	1.02114	0.822684	1.26746	1.02 (0.82-1.27)
M33150.metal.pos.txt.gz	MR Egger	8	0.0424694	0.117404	0.729947	1.04338	0.82891	1.31335	1.04 (0.83-1.31)
M33150.metal.pos.txt.gz	Weighted mode	8	0.0320261	0.104465	0.768087	1.03254	0.841368	1.26716	1.03 (0.84-1.27)
M33163.metal.pos.txt.gz	Inverse variance weighted	13	0.100612	0.34584	0.771112	1.10585	0.561449	2.17811	1.11 (0.56-2.18)
M33163.metal.pos.txt.gz	Weighted median	13	0.21107	0.480604	0.660533	1.235	0.481469	3.16785	1.23 (0.48-3.17)
M33163.metal.pos.txt.gz	MR Egger	13	-0.783185	0.726018	0.30379	0.456948	0.11012	1.89612	0.46 (0.11-1.90)
M33163.metal.pos.txt.gz	Weighted mode	13	0.129018	0.650728	0.846155	1.13771	0.317776	4.07326	1.14 (0.32-4.07)
M33165.metal.pos.txt.gz	Inverse variance weighted	10	0.252909	0.217602	0.245133	1.28777	0.84064	1.97271	1.29 (0.84-1.97)
M33165.metal.pos.txt.gz	Weighted median	10	0.355345	0.291196	0.222353	1.42667	0.80622	2.52462	1.43 (0.81-2.52)
M33165.metal.pos.txt.gz	MR Egger	10	0.117341	0.445689	0.798988	1.1245	0.469442	2.69364	1.12 (0.47-2.69)
M33165.metal.pos.txt.gz	Weighted mode	10	0.439135	0.365962	0.260792	1.55137	0.757183	3.17854	1.55 (0.76-3.18)
M33173.metal.pos.txt.gz	Inverse variance weighted	41	0.0112025	0.0109989	0.308432	1.01127	0.989698	1.0333	1.01 (0.99-1.03)
M33173.metal.pos.txt.gz	Weighted median	41	0.0209583	0.0172208	0.223592	1.02118	0.987287	1.05624	1.02 (0.99-1.06)
M33173.metal.pos.txt.gz	MR Egger	41	0.0331296	0.0198485	0.103101	1.03368	0.994243	1.07469	1.03 (0.99-1.07)
M33173.metal.pos.txt.gz	Weighted mode	41	0.0242302	0.0161765	0.14202	1.02453	0.992552	1.05753	1.02 (0.99-1.06)
M33178.metal.pos.txt.gz	Inverse variance weighted	244	0.0276249	0.0106837	0.00971822	1.02801	1.00671	1.04976	1.03 (1.01-1.05)
M33178.metal.pos.txt.gz	Weighted median	244	0.026841	0.016522	0.104256	1.0272	0.994473	1.06101	1.03 (0.99-1.06)
M33178.metal.pos.txt.gz	MR Egger	244	0.00452344	0.0340099	0.894301	1.00453	0.939755	1.07378	1.00 (0.94-1.07)
M33178.metal.pos.txt.gz	Weighted mode	244	0.0273593	0.0267878	0.308112	1.02774	0.975169	1.08314	1.03 (0.98-1.08)
M33190.metal.pos.txt.gz	Inverse variance weighted	14	0.0409127	0.100231	0.683137	1.04176	0.855954	1.2679	1.04 (0.86-1.27)
M33190.metal.pos.txt.gz	Weighted median	14	0.0209279	0.12066	0.862301	1.02115	0.806085	1.29359	1.02 (0.81-1.29)
M33190.metal.pos.txt.gz	MR Egger	14	0.198268	0.24143	0.427533	1.21929	0.759621	1.95712	1.22 (0.76-1.96)
M33190.metal.pos.txt.gz	Weighted mode	14	0.0208935	0.131831	0.876508	1.02111	0.788601	1.32218	1.02 (0.79-1.32)
M33192.metal.pos.txt.gz	Inverse variance weighted	11	-0.0628065	0.116878	0.591012	0.939125	0.746853	1.1809	0.94 (0.75-1.18)
M33192.metal.pos.txt.gz	Weighted median	11	-0.122221	0.164027	0.456196	0.884953	0.641649	1.22051	0.88 (0.64-1.22)
M33192.metal.pos.txt.gz	MR Egger	11	-0.153373	0.320934	0.644118	0.85781	0.457306	1.60907	0.86 (0.46-1.61)
M33192.metal.pos.txt.gz	Weighted mode	11	-0.310837	0.257432	0.255041	0.732833	0.442461	1.21377	0.73 (0.44-1.21)
M33194.metal.pos.txt.gz	Inverse variance weighted	10	0.164027	0.118646	0.166822	1.17825	0.933775	1.48672	1.18 (0.93-1.49)
M33194.metal.pos.txt.gz	Weighted median	10	0.139627	0.135964	0.304447	1.14984	0.880855	1.50098	1.15 (0.88-1.50)
M33194.metal.pos.txt.gz	MR Egger	10	-0.0637639	0.258143	0.811121	0.938227	0.565682	1.55612	0.94 (0.57-1.56)
M33194.metal.pos.txt.gz	Weighted mode	10	0.112302	0.168208	0.521115	1.11885	0.80462	1.5558	1.12 (0.80-1.56)
M33195.metal.pos.txt.gz	Inverse variance weighted	6	0.197614	0.130817	0.130886	1.21849	0.942908	1.57462	1.22 (0.94-1.57)
M33195.metal.pos.txt.gz	Weighted median	6	0.155254	0.176736	0.379701	1.16795	0.826009	1.65146	1.17 (0.83-1.65)
M33195.metal.pos.txt.gz	MR Egger	6	0.225684	0.301967	0.496376	1.25318	0.693383	2.26492	1.25 (0.69-2.26)
M33195.metal.pos.txt.gz	Weighted mode	6	0.161896	0.191372	0.436169	1.17574	0.808001	1.71084	1.18 (0.81-1.71)
M33197.metal.pos.txt.gz	Inverse variance weighted	8	-0.0596025	0.104651	0.568991	0.942139	0.767423	1.15663	0.94 (0.77-1.16)
M33197.metal.pos.txt.gz	Weighted median	8	-0.1071	0.132707	0.419642	0.898436	0.692668	1.16533	0.90 (0.69-1.17)
M33197.metal.pos.txt.gz	MR Egger	8	-0.154091	0.171218	0.40281	0.857194	0.612824	1.19901	0.86 (0.61-1.20)
M33197.metal.pos.txt.gz	Weighted mode	8	-0.127803	0.152264	0.429002	0.880026	0.652959	1.18606	0.88 (0.65-1.19)
M33203.metal.pos.txt.gz	Inverse variance weighted	14	0.0346921	0.0701456	0.620902	1.0353	0.902313	1.18789	1.04 (0.90-1.19)
M33203.metal.pos.txt.gz	Weighted median	14	0.0531961	0.0918539	0.562496	1.05464	0.880877	1.26267	1.05 (0.88-1.26)
M33203.metal.pos.txt.gz	MR Egger	14	-0.075629	0.132288	0.578076	0.92716	0.715401	1.2016	0.93 (0.72-1.20)
M33203.metal.pos.txt.gz	Weighted mode	14	0.0275911	0.118119	0.818944	1.02798	0.815526	1.29577	1.03 (0.82-1.30)
M33204.metal.pos.txt.gz	Inverse variance weighted	10	0.0627674	0.34691	0.85642	1.06478	0.539466	2.10162	1.06 (0.54-2.10)
M33204.metal.pos.txt.gz	Weighted median	10	0.044953	0.457621	0.921748	1.04598	0.426568	2.56482	1.05 (0.43-2.56)
M33204.metal.pos.txt.gz	MR Egger	10	-0.678039	0.854007	0.450131	0.507612	0.0951889	2.70693	0.51 (0.10-2.71)
M33204.metal.pos.txt.gz	Weighted mode	10	-0.137805	0.658109	0.838802	0.871268	0.23986	3.16479	0.87 (0.24-3.16)
M33221.metal.pos.txt.gz	Inverse variance weighted	15	0.239964	0.19955	0.22916	1.2712	0.859715	1.87964	1.27 (0.86-1.88)
M33221.metal.pos.txt.gz	Weighted median	15	0.0304927	0.296735	0.918153	1.03096	0.576311	1.84429	1.03 (0.58-1.84)
M33221.metal.pos.txt.gz	MR Egger	15	0.997013	0.379736	0.0209642	2.71017	1.28754	5.70473	2.71 (1.29-5.70)
M33221.metal.pos.txt.gz	Weighted mode	15	-0.0439485	0.539399	0.936216	0.957003	0.332481	2.75461	0.96 (0.33-2.75)
M33228.metal.pos.txt.gz	Inverse variance weighted	15	0.328477	0.258579	0.203973	1.38885	0.836659	2.30549	1.39 (0.84- 2.31)
M33228.metal.pos.txt.gz	Weighted median	15	0.459797	0.330221	0.163804	1.58375	0.829082	3.02536	1.58 (0.83- 3.03)
M33228.metal.pos.txt.gz	MR Egger	15	0.527014	0.469987	0.282431	1.69387	0.674246	4.2554	1.69 (0.67- 4.26)
M33228.metal.pos.txt.gz	Weighted mode	15	0.465048	0.33952	0.192343	1.59209	0.818394	3.09723	1.59 (0.82- 3.10)
M33230.metal.pos.txt.gz	Inverse variance weighted	12	-0.55603	0.380855	0.144303	0.573481	0.27185	1.20979	0.57 (0.27-1.21)
M33230.metal.pos.txt.gz	Weighted median	12	-0.896306	0.506537	0.0768141	0.408075	0.151205	1.10132	0.41 (0.15-1.10)
M33230.metal.pos.txt.gz	MR Egger	12	-0.1229	1.194	0.920053	0.884352	0.0851671	9.18288	0.88 (0.09-9.18)
M33230.metal.pos.txt.gz	Weighted mode	12	-0.886712	0.745602	0.259377	0.412008	0.0955513	1.77654	0.41 (0.10-1.78)
M33250.metal.pos.txt.gz	Inverse variance weighted	14	0.182889	0.153749	0.234233	1.20068	0.888287	1.62294	1.20 (0.89-1.62)
M33250.metal.pos.txt.gz	Weighted median	14	-0.0322459	0.212071	0.879145	0.968268	0.638965	1.46728	0.97 (0.64-1.47)
M33250.metal.pos.txt.gz	MR Egger	14	0.413785	0.247774	0.120774	1.51253	0.930669	2.45818	1.51 (0.93-2.46)
M33250.metal.pos.txt.gz	Weighted mode	14	-0.155554	0.279412	0.587178	0.855941	0.494998	1.48008	0.86 (0.49-1.48)
M33353.metal.pos.txt.gz	Inverse variance weighted	15	0.000552431	0.0735646	0.994008	1.00055	0.866205	1.15574	1.00 (0.87-1.16)
M33353.metal.pos.txt.gz	Weighted median	15	0.0221167	0.10728	0.836666	1.02236	0.828489	1.26161	1.02 (0.83-1.26)
M33353.metal.pos.txt.gz	MR Egger	15	-0.00835999	0.13577	0.951838	0.991675	0.759975	1.29401	0.99 (0.76-1.29)
M33353.metal.pos.txt.gz	Weighted mode	15	0.0309717	0.105089	0.772533	1.03146	0.839455	1.26737	1.03 (0.84-1.27)
M33359.metal.pos.txt.gz	Inverse variance weighted	7	0.0581394	0.0978045	0.552215	1.05986	0.874977	1.28382	1.06 (0.87-1.28)
M33359.metal.pos.txt.gz	Weighted median	7	0.086727	0.120913	0.47321	1.0906	0.860481	1.38226	1.09 (0.86-1.38)
M33359.metal.pos.txt.gz	MR Egger	7	0.113997	0.132053	0.427452	1.12075	0.865171	1.45183	1.12 (0.87-1.45)
M33359.metal.pos.txt.gz	Weighted mode	7	0.098259	0.123444	0.456372	1.10325	0.866155	1.40524	1.10 (0.87-1.41)
M33363.metal.pos.txt.gz	Inverse variance weighted	7	-0.142683	0.349336	0.682951	0.867029	0.437193	1.71947	0.87 (0.44-1.72)
M33363.metal.pos.txt.gz	Weighted median	7	0.375626	0.404583	0.353185	1.4559	0.658786	3.21751	1.46 (0.66-3.22)
M33363.metal.pos.txt.gz	MR Egger	7	-0.138839	0.770588	0.864092	0.870368	0.192205	3.94131	0.87 (0.19-3.94)
M33363.metal.pos.txt.gz	Weighted mode	7	0.53418	0.519625	0.343591	1.70605	0.616138	4.72395	1.71 (0.62-4.72)
M33364.metal.pos.txt.gz	Inverse variance weighted	8	0.743485	0.425333	0.0804627	2.10325	0.913778	4.84108	2.10 (0.91-4.84)
M33364.metal.pos.txt.gz	Weighted median	8	0.345441	0.544104	0.525507	1.41261	0.486264	4.10369	1.41 (0.49-4.10)
M33364.metal.pos.txt.gz	MR Egger	8	-0.742283	1.02127	0.494703	0.476026	0.0643142	3.52333	0.48 (0.06-3.52)
M33364.metal.pos.txt.gz	Weighted mode	8	0.0552778	0.700822	0.939339	1.05683	0.267581	4.17406	1.06 (0.27-4.17)
M33380.metal.pos.txt.gz	Inverse variance weighted	29	0.102913	0.347494	0.767109	1.1084	0.560921	2.19022	1.11 (0.56-2.19)
M33380.metal.pos.txt.gz	Weighted median	29	0.198316	0.566941	0.726489	1.21935	0.401363	3.70439	1.22 (0.40-3.70)
M33380.metal.pos.txt.gz	MR Egger	29	0.360404	0.581086	0.54031	1.43391	0.459083	4.4787	1.43 (0.46-4.48)
M33380.metal.pos.txt.gz	Weighted mode	29	0.279769	0.502351	0.582007	1.32282	0.494188	3.54089	1.32 (0.49-3.54)
M33384.metal.pos.txt.gz	Inverse variance weighted	11	0.0611773	0.0635692	0.335862	1.06309	0.938551	1.20415	1.06 (0.94-1.20)
M33384.metal.pos.txt.gz	Weighted median	11	0.041047	0.0705272	0.560565	1.0419	0.907387	1.19636	1.04 (0.91-1.20)
M33384.metal.pos.txt.gz	MR Egger	11	-0.00880448	0.122636	0.944336	0.991234	0.779446	1.26057	0.99 (0.78-1.26)
M33384.metal.pos.txt.gz	Weighted mode	11	0.0213636	0.111257	0.85157	1.02159	0.821436	1.27052	1.02 (0.82-1.27)
M33389.metal.pos.txt.gz	Inverse variance weighted	43	0.112787	0.343746	0.742828	1.11939	0.570663	2.19576	1.12 (0.57- 2.20)
M33389.metal.pos.txt.gz	Weighted median	43	0.518616	0.503573	0.30307	1.6797	0.626011	4.50695	1.68 (0.63- 4.51)
M33389.metal.pos.txt.gz	MR Egger	43	2.19793	1.7545	0.217399	9.00638	0.289126	280.552	9.01 (0.29-280.55)
M33389.metal.pos.txt.gz	Weighted mode	43	0.603817	1.08	0.579068	1.82909	0.220253	15.1896	1.83 (0.22- 15.19)
M33390.metal.pos.txt.gz	Inverse variance weighted	13	0.128916	0.142705	0.366329	1.13759	0.860031	1.50474	1.14 (0.86-1.50)
M33390.metal.pos.txt.gz	Weighted median	13	0.0887948	0.181778	0.62521	1.09286	0.765299	1.56061	1.09 (0.77-1.56)
M33390.metal.pos.txt.gz	MR Egger	13	0.249035	0.273587	0.382199	1.28279	0.750365	2.19299	1.28 (0.75-2.19)
M33390.metal.pos.txt.gz	Weighted mode	13	0.0908037	0.266491	0.739192	1.09505	0.649522	1.84619	1.10 (0.65-1.85)
M33391.metal.pos.txt.gz	Inverse variance weighted	13	0.0518664	0.0416002	0.212477	1.05324	0.970766	1.14271	1.05 (0.97-1.14)
M33391.metal.pos.txt.gz	Weighted median	13	0.0169904	0.0597895	0.776279	1.01714	0.904659	1.1436	1.02 (0.90-1.14)
M33391.metal.pos.txt.gz	MR Egger	13	0.0632455	0.0709712	0.391928	1.06529	0.926948	1.22428	1.07 (0.93-1.22)
M33391.metal.pos.txt.gz	Weighted mode	13	0.0133046	0.0626815	0.835469	1.01339	0.896236	1.14587	1.01 (0.90-1.15)
M33408.metal.pos.txt.gz	Inverse variance weighted	12	0.13322	0.151791	0.380132	1.1425	0.848496	1.53838	1.14 (0.85-1.54)
M33408.metal.pos.txt.gz	Weighted median	12	0.126017	0.214472	0.556822	1.1343	0.745017	1.72699	1.13 (0.75-1.73)
M33408.metal.pos.txt.gz	MR Egger	12	0.0715075	0.336955	0.836201	1.07413	0.554923	2.07911	1.07 (0.55-2.08)
M33408.metal.pos.txt.gz	Weighted mode	12	0.0507996	0.251496	0.843612	1.05211	0.642664	1.72242	1.05 (0.64-1.72)
M33415.metal.pos.txt.gz	Inverse variance weighted	13	-0.051309	0.154819	0.740334	0.949985	0.701345	1.28677	0.95 (0.70-1.29)
M33415.metal.pos.txt.gz	Weighted median	13	0.136066	0.17313	0.431917	1.14576	0.816058	1.60866	1.15 (0.82-1.61)
M33415.metal.pos.txt.gz	MR Egger	13	0.176383	0.216925	0.433404	1.19289	0.779743	1.82496	1.19 (0.78-1.82)
M33415.metal.pos.txt.gz	Weighted mode	13	0.158028	0.152102	0.319306	1.1712	0.869278	1.57798	1.17 (0.87-1.58)
M33420.metal.pos.txt.gz	Inverse variance weighted	12	-0.137813	0.171859	0.422611	0.871261	0.622099	1.22022	0.87 (0.62-1.22)
M33420.metal.pos.txt.gz	Weighted median	12	-0.237959	0.254402	0.3496	0.788235	0.478745	1.2978	0.79 (0.48-1.30)
M33420.metal.pos.txt.gz	MR Egger	12	-0.228155	0.365623	0.546587	0.796001	0.388767	1.62981	0.80 (0.39-1.63)
M33420.metal.pos.txt.gz	Weighted mode	12	-0.47403	0.371845	0.228647	0.622488	0.300338	1.29018	0.62 (0.30-1.29)
M33422.metal.pos.txt.gz	Inverse variance weighted	24	0.0594647	0.393831	0.879983	1.06127	0.490444	2.29647	1.06 (0.49-2.30)
M33422.metal.pos.txt.gz	Weighted median	24	0.0292543	0.616675	0.962164	1.02969	0.307454	3.44849	1.03 (0.31-3.45)
M33422.metal.pos.txt.gz	MR Egger	24	-0.431139	0.653275	0.516126	0.649769	0.180584	2.33796	0.65 (0.18-2.34)
M33422.metal.pos.txt.gz	Weighted mode	24	-0.038174	0.58578	0.948603	0.962545	0.305348	3.03422	0.96 (0.31-3.03)
M33423.metal.pos.txt.gz	Inverse variance weighted	43	-0.00221971	0.0063388	0.726205	0.997783	0.985463	1.01026	1.00 (0.99-1.01)
M33423.metal.pos.txt.gz	Weighted median	43	0.0104123	0.0103224	0.313114	1.01047	0.990228	1.03112	1.01 (0.99-1.03)
M33423.metal.pos.txt.gz	MR Egger	43	0.0012947	0.0120291	0.914813	1.0013	0.977964	1.02518	1.00 (0.98-1.03)
M33423.metal.pos.txt.gz	Weighted mode	43	0.0154225	0.0126019	0.22784	1.01554	0.990766	1.04094	1.02 (0.99-1.04)
M33441.metal.pos.txt.gz	Inverse variance weighted	7	-0.161874	0.272586	0.552615	0.850548	0.498504	1.45121	0.85 (0.50-1.45)
M33441.metal.pos.txt.gz	Weighted median	7	-0.0954866	0.283893	0.736609	0.908931	0.521046	1.58557	0.91 (0.52-1.59)
M33441.metal.pos.txt.gz	MR Egger	7	0.417248	0.487678	0.43131	1.51778	0.583563	3.94756	1.52 (0.58-3.95)
M33441.metal.pos.txt.gz	Weighted mode	7	-0.0441441	0.290737	0.884294	0.956816	0.541188	1.69164	0.96 (0.54-1.69)
M33442.metal.pos.txt.gz	Inverse variance weighted	23	0.375987	0.594232	0.526911	1.45643	0.454432	4.66777	1.46 (0.45- 4.67)
M33442.metal.pos.txt.gz	Weighted median	23	0.955695	0.793118	0.22821	2.60048	0.549461	12.3075	2.60 (0.55-12.31)
M33442.metal.pos.txt.gz	MR Egger	23	1.15205	1.64639	0.491767	3.16468	0.125572	79.7561	3.16 (0.13-79.76)
M33442.metal.pos.txt.gz	Weighted mode	23	1.05085	1.19873	0.390155	2.86009	0.272899	29.9748	2.86 (0.27-29.97)
M33443.metal.pos.txt.gz	Inverse variance weighted	9	-0.200444	0.424386	0.636702	0.818368	0.356208	1.88015	0.82 (0.36- 1.88)
M33443.metal.pos.txt.gz	Weighted median	9	0.0662375	0.547574	0.903718	1.06848	0.365311	3.12515	1.07 (0.37- 3.13)
M33443.metal.pos.txt.gz	MR Egger	9	1.40079	1.29106	0.313869	4.05843	0.323139	50.9713	4.06 (0.32-50.97)
M33443.metal.pos.txt.gz	Weighted mode	9	0.295386	0.744028	0.701742	1.34364	0.312576	5.77582	1.34 (0.31- 5.78)
M33447.metal.pos.txt.gz	Inverse variance weighted	9	0.259783	0.305751	0.395517	1.29665	0.712134	2.36093	1.30 (0.71-2.36)
M33447.metal.pos.txt.gz	Weighted median	9	0.194378	0.412343	0.637356	1.21456	0.541283	2.72528	1.21 (0.54-2.73)
M33447.metal.pos.txt.gz	MR Egger	9	-0.0104118	0.618371	0.987036	0.989642	0.294517	3.32542	0.99 (0.29-3.33)
M33447.metal.pos.txt.gz	Weighted mode	9	0.280727	0.526494	0.608384	1.32409	0.4718	3.71603	1.32 (0.47-3.72)
M33453.metal.pos.txt.gz	Inverse variance weighted	15	0.148384	0.243139	0.541672	1.15996	0.720242	1.86813	1.16 (0.72-1.87)
M33453.metal.pos.txt.gz	Weighted median	15	0.240792	0.356123	0.498946	1.27226	0.633048	2.55689	1.27 (0.63-2.56)
M33453.metal.pos.txt.gz	MR Egger	15	0.843797	0.499909	0.11526	2.32518	0.872821	6.19424	2.33 (0.87-6.19)
M33453.metal.pos.txt.gz	Weighted mode	15	0.314912	0.402915	0.447476	1.37014	0.622008	3.0181	1.37 (0.62-3.02)
M33477.metal.pos.txt.gz	Inverse variance weighted	36	0.429451	0.463844	0.354522	1.53641	0.61898	3.81364	1.54 (0.62- 3.81)
M33477.metal.pos.txt.gz	Weighted median	36	0.857345	0.571477	0.133556	2.35689	0.768934	7.22422	2.36 (0.77- 7.22)
M33477.metal.pos.txt.gz	MR Egger	36	0.64534	2.95771	0.828586	1.90664	0.00578913	627.946	1.91 (0.01-627.95)
M33477.metal.pos.txt.gz	Weighted mode	36	1.16473	1.34298	0.391702	3.20505	0.230497	44.566	3.21 (0.23- 44.57)
M33488.metal.pos.txt.gz	Inverse variance weighted	11	-0.31003	0.220324	0.15938	0.733425	0.476225	1.12953	0.73 (0.48-1.13)
M33488.metal.pos.txt.gz	Weighted median	11	-0.230868	0.291582	0.42849	0.793844	0.448266	1.40584	0.79 (0.45-1.41)
M33488.metal.pos.txt.gz	MR Egger	11	-0.603318	0.483764	0.243825	0.546994	0.211931	1.41179	0.55 (0.21-1.41)
M33488.metal.pos.txt.gz	Weighted mode	11	-0.0816207	0.387703	0.837487	0.921621	0.431056	1.97048	0.92 (0.43-1.97)
M33507.metal.pos.txt.gz	Inverse variance weighted	20	0.0857541	0.075458	0.255769	1.08954	0.939748	1.2632	1.09 (0.94-1.26)
M33507.metal.pos.txt.gz	Weighted median	20	0.0545785	0.0817398	0.504319	1.0561	0.899756	1.2396	1.06 (0.90-1.24)
M33507.metal.pos.txt.gz	MR Egger	20	0.0512522	0.0965737	0.60211	1.05259	0.87107	1.27193	1.05 (0.87-1.27)
M33507.metal.pos.txt.gz	Weighted mode	20	0.0517627	0.0779194	0.514474	1.05313	0.90397	1.22689	1.05 (0.90-1.23)
M33508.metal.pos.txt.gz	Inverse variance weighted	9	0.0701232	0.115926	0.545247	1.07264	0.854626	1.34627	1.07 (0.85-1.35)
M33508.metal.pos.txt.gz	Weighted median	9	0.118191	0.139169	0.395737	1.12546	0.856774	1.4784	1.13 (0.86-1.48)
M33508.metal.pos.txt.gz	MR Egger	9	0.144555	0.244469	0.572908	1.15553	0.715622	1.86585	1.16 (0.72-1.87)
M33508.metal.pos.txt.gz	Weighted mode	9	0.141232	0.155574	0.390503	1.15169	0.849002	1.5623	1.15 (0.85-1.56)
M33509.metal.pos.txt.gz	Inverse variance weighted	8	-0.185639	0.484516	0.701613	0.830573	0.321329	2.14687	0.83 (0.32- 2.15)
M33509.metal.pos.txt.gz	Weighted median	8	-0.574119	0.495379	0.246477	0.563201	0.213299	1.48709	0.56 (0.21- 1.49)
M33509.metal.pos.txt.gz	MR Egger	8	-0.61538	1.65368	0.722587	0.540435	0.02114	13.816	0.54 (0.02-13.82)
M33509.metal.pos.txt.gz	Weighted mode	8	-0.68147	0.694737	0.359319	0.505873	0.129619	1.9743	0.51 (0.13- 1.97)
M33510.metal.pos.txt.gz	Inverse variance weighted	16	-0.297691	0.267231	0.265286	0.74253	0.439787	1.25368	0.74 (0.44-1.25)
M33510.metal.pos.txt.gz	Weighted median	16	-0.106485	0.367651	0.772094	0.898988	0.437323	1.84801	0.90 (0.44-1.85)
M33510.metal.pos.txt.gz	MR Egger	16	0.194679	0.46321	0.680659	1.21492	0.490067	3.0119	1.21 (0.49-3.01)
M33510.metal.pos.txt.gz	Weighted mode	16	-0.0535646	0.419062	0.899989	0.947845	0.416893	2.15501	0.95 (0.42-2.16)
M33515.metal.pos.txt.gz	Inverse variance weighted	26	-0.12962	0.402317	0.747314	0.878429	0.399253	1.93271	0.88 (0.40- 1.93)
M33515.metal.pos.txt.gz	Weighted median	26	0.121097	0.554464	0.827114	1.12873	0.380735	3.34627	1.13 (0.38- 3.35)
M33515.metal.pos.txt.gz	MR Egger	26	-1.24448	1.43249	0.393586	0.28809	0.0173849	4.77404	0.29 (0.02- 4.77)
M33515.metal.pos.txt.gz	Weighted mode	26	0.798612	1.14025	0.490156	2.22245	0.237811	20.7699	2.22 (0.24-20.77)
M33531.metal.pos.txt.gz	Inverse variance weighted	7	0.0172859	0.262536	0.947504	1.01744	0.60818	1.70209	1.02 (0.61-1.70)
M33531.metal.pos.txt.gz	Weighted median	7	0.12538	0.343976	0.715483	1.13358	0.577635	2.22459	1.13 (0.58-2.22)
M33531.metal.pos.txt.gz	MR Egger	7	-0.73941	1.08791	0.526905	0.477395	0.0566015	4.02651	0.48 (0.06-4.03)
M33531.metal.pos.txt.gz	Weighted mode	7	0.238492	0.534681	0.67121	1.26933	0.445088	3.61998	1.27 (0.45-3.62)
M33587.metal.pos.txt.gz	Inverse variance weighted	11	0.0457961	0.300009	0.878675	1.04686	0.581455	1.88479	1.05 (0.58-1.88)
M33587.metal.pos.txt.gz	Weighted median	11	0.303522	0.406269	0.455006	1.35462	0.610934	3.0036	1.35 (0.61-3.00)
M33587.metal.pos.txt.gz	MR Egger	11	-0.516081	0.820331	0.544911	0.596855	0.119561	2.97954	0.60 (0.12-2.98)
M33587.metal.pos.txt.gz	Weighted mode	11	0.504682	0.608097	0.425943	1.65646	0.502989	5.45511	1.66 (0.50-5.46)
M33609.metal.pos.txt.gz	Inverse variance weighted	17	-0.0110359	0.057468	0.847714	0.989025	0.883669	1.10694	0.99 (0.88-1.11)
M33609.metal.pos.txt.gz	Weighted median	17	-0.0552412	0.0712292	0.438019	0.946257	0.822958	1.08803	0.95 (0.82-1.09)
M33609.metal.pos.txt.gz	MR Egger	17	0.113116	0.101465	0.282467	1.11976	0.917819	1.36614	1.12 (0.92-1.37)
M33609.metal.pos.txt.gz	Weighted mode	17	-0.0725055	0.0746003	0.345556	0.930061	0.803545	1.0765	0.93 (0.80-1.08)
M33610.metal.pos.txt.gz	Inverse variance weighted	20	-0.0835684	0.0418815	0.0460042	0.919828	0.847338	0.99852	0.92 (0.85-1.00)
M33610.metal.pos.txt.gz	Weighted median	20	-0.100012	0.06185	0.105875	0.904826	0.801525	1.02144	0.90 (0.80-1.02)
M33610.metal.pos.txt.gz	MR Egger	20	-0.0847447	0.0647464	0.207043	0.918747	0.80925	1.04306	0.92 (0.81-1.04)
M33610.metal.pos.txt.gz	Weighted mode	20	-0.110074	0.063777	0.100588	0.895768	0.79051	1.01504	0.90 (0.79-1.02)
M33627.metal.pos.txt.gz	Inverse variance weighted	8	-0.123077	0.380416	0.746292	0.884195	0.4195	1.86365	0.88 (0.42- 1.86)
M33627.metal.pos.txt.gz	Weighted median	8	-0.00255342	0.502231	0.995943	0.99745	0.37272	2.66931	1.00 (0.37- 2.67)
M33627.metal.pos.txt.gz	MR Egger	8	0.108565	1.27341	0.934832	1.11468	0.0918764	13.5237	1.11 (0.09-13.52)
M33627.metal.pos.txt.gz	Weighted mode	8	0.115177	0.755772	0.883174	1.12207	0.255091	4.93568	1.12 (0.26- 4.94)
M33633.metal.pos.txt.gz	Inverse variance weighted	9	-0.402972	0.172521	0.0195026	0.668331	0.476583	0.937226	0.67 (0.48-0.94)
M33633.metal.pos.txt.gz	Weighted median	9	-0.495838	0.24421	0.0423186	0.609061	0.377385	0.982961	0.61 (0.38-0.98)
M33633.metal.pos.txt.gz	MR Egger	9	-0.787042	0.29714	0.0330027	0.455189	0.25425	0.814934	0.46 (0.25-0.81)
M33633.metal.pos.txt.gz	Weighted mode	9	-0.669465	0.295271	0.0531146	0.511982	0.287022	0.913261	0.51 (0.29-0.91)
M33637.metal.pos.txt.gz	Inverse variance weighted	7	0.306219	0.174223	0.0788103	1.35828	0.965357	1.91113	1.36 (0.97-1.91)
M33637.metal.pos.txt.gz	Weighted median	7	0.399271	0.21901	0.0682919	1.49074	0.970457	2.28995	1.49 (0.97-2.29)
M33637.metal.pos.txt.gz	MR Egger	7	0.711277	0.294969	0.0607616	2.03659	1.14241	3.63067	2.04 (1.14-3.63)
M33637.metal.pos.txt.gz	Weighted mode	7	0.395516	0.215699	0.116399	1.48515	0.973114	2.26661	1.49 (0.97-2.27)
M33638.metal.pos.txt.gz	Inverse variance weighted	6	0.0237716	0.33637	0.94366	1.02406	0.529663	1.97992	1.02 (0.53-1.98)
M33638.metal.pos.txt.gz	Weighted median	6	0.36109	0.399479	0.366047	1.43489	0.655807	3.13951	1.43 (0.66-3.14)
M33638.metal.pos.txt.gz	MR Egger	6	0.093863	0.675183	0.896154	1.09841	0.29244	4.12564	1.10 (0.29-4.13)
M33638.metal.pos.txt.gz	Weighted mode	6	0.453701	0.487211	0.394483	1.57413	0.605783	4.09037	1.57 (0.61-4.09)
M33652.metal.pos.txt.gz	Inverse variance weighted	9	0.00490404	0.184543	0.978799	1.00492	0.699913	1.44283	1.00 (0.70-1.44)
M33652.metal.pos.txt.gz	Weighted median	9	-0.129419	0.262604	0.622132	0.878606	0.525123	1.47003	0.88 (0.53-1.47)
M33652.metal.pos.txt.gz	MR Egger	9	-0.220441	0.328261	0.523412	0.802165	0.421543	1.52646	0.80 (0.42-1.53)
M33652.metal.pos.txt.gz	Weighted mode	9	-0.135848	0.253096	0.606044	0.872975	0.531572	1.43364	0.87 (0.53-1.43)
M33653.metal.pos.txt.gz	Inverse variance weighted	11	0.0425409	0.212856	0.841592	1.04346	0.687525	1.58366	1.04 (0.69-1.58)
M33653.metal.pos.txt.gz	Weighted median	11	-0.220501	0.289267	0.445896	0.802117	0.454997	1.41406	0.80 (0.45-1.41)
M33653.metal.pos.txt.gz	MR Egger	11	0.262729	0.487961	0.603346	1.30047	0.499736	3.38425	1.30 (0.50-3.38)
M33653.metal.pos.txt.gz	Weighted mode	11	-0.519065	0.539347	0.358545	0.595077	0.206762	1.71267	0.60 (0.21-1.71)
M33658.metal.pos.txt.gz	Inverse variance weighted	8	0.18152	0.160778	0.258893	1.19904	0.874936	1.6432	1.20 (0.87-1.64)
M33658.metal.pos.txt.gz	Weighted median	8	0.131223	0.213545	0.538886	1.14022	0.750268	1.73285	1.14 (0.75-1.73)
M33658.metal.pos.txt.gz	MR Egger	8	-0.359526	0.390651	0.392902	0.698007	0.324587	1.50103	0.70 (0.32-1.50)
M33658.metal.pos.txt.gz	Weighted mode	8	0.110508	0.24535	0.666034	1.11685	0.690473	1.80651	1.12 (0.69-1.81)
M33666.metal.pos.txt.gz	Inverse variance weighted	13	0.353039	0.414939	0.394869	1.42339	0.631131	3.21016	1.42 (0.63- 3.21)
M33666.metal.pos.txt.gz	Weighted median	13	0.00318618	0.582439	0.995635	1.00319	0.320333	3.14171	1.00 (0.32- 3.14)
M33666.metal.pos.txt.gz	MR Egger	13	0.72278	1.36984	0.608229	2.06015	0.140562	30.1948	2.06 (0.14-30.19)
M33666.metal.pos.txt.gz	Weighted mode	13	-0.0336966	0.704947	0.962662	0.966865	0.24283	3.84972	0.97 (0.24- 3.85)
M33675.metal.pos.txt.gz	Inverse variance weighted	8	-0.0725993	0.222435	0.744134	0.929973	0.601353	1.43817	0.93 (0.60-1.44)
M33675.metal.pos.txt.gz	Weighted median	8	-0.177253	0.288197	0.538528	0.837568	0.476104	1.47346	0.84 (0.48-1.47)
M33675.metal.pos.txt.gz	MR Egger	8	-0.641601	0.814388	0.460776	0.526449	0.106693	2.59763	0.53 (0.11-2.60)
M33675.metal.pos.txt.gz	Weighted mode	8	-0.233209	0.335502	0.509399	0.791988	0.410331	1.52863	0.79 (0.41-1.53)
M33683.metal.pos.txt.gz	Inverse variance weighted	8	0.110398	0.151124	0.465076	1.11672	0.830436	1.5017	1.12 (0.83-1.50)
M33683.metal.pos.txt.gz	Weighted median	8	0.158729	0.14931	0.287746	1.17202	0.874661	1.57047	1.17 (0.87-1.57)
M33683.metal.pos.txt.gz	MR Egger	8	0.0496204	0.232745	0.838233	1.05087	0.665937	1.65831	1.05 (0.67-1.66)
M33683.metal.pos.txt.gz	Weighted mode	8	0.184341	0.135887	0.217037	1.20243	0.921275	1.56938	1.20 (0.92-1.57)
M33751.metal.pos.txt.gz	Inverse variance weighted	20	-0.0246296	0.0292243	0.399353	0.975671	0.921356	1.03319	0.98 (0.92-1.03)
M33751.metal.pos.txt.gz	Weighted median	20	-0.0399278	0.0426055	0.348681	0.960859	0.88388	1.04454	0.96 (0.88-1.04)
M33751.metal.pos.txt.gz	MR Egger	20	0.00791579	0.0374323	0.834897	1.00795	0.936644	1.08468	1.01 (0.94-1.08)
M33751.metal.pos.txt.gz	Weighted mode	20	-0.0543762	0.0454913	0.246673	0.947076	0.866287	1.0354	0.95 (0.87-1.04)
M33782.metal.pos.txt.gz	Inverse variance weighted	12	0.00835955	0.0864848	0.922997	1.00839	0.851164	1.19467	1.01 (0.85-1.19)
M33782.metal.pos.txt.gz	Weighted median	12	-0.058089	0.113425	0.608556	0.943566	0.75548	1.17848	0.94 (0.76-1.18)
M33782.metal.pos.txt.gz	MR Egger	12	0.0549517	0.152086	0.725378	1.05649	0.784164	1.42339	1.06 (0.78-1.42)
M33782.metal.pos.txt.gz	Weighted mode	12	-0.0622855	0.140557	0.666258	0.939615	0.713354	1.23764	0.94 (0.71-1.24)
M33801.metal.pos.txt.gz	Inverse variance weighted	5	0.529902	0.269843	0.0495595	1.69877	1.00101	2.88289	1.70 (1.00-2.88)
M33801.metal.pos.txt.gz	Weighted median	5	0.344903	0.35147	0.326437	1.41185	0.708945	2.81168	1.41 (0.71-2.81)
M33801.metal.pos.txt.gz	MR Egger	5	0.224341	0.891262	0.817522	1.2515	0.218159	7.17939	1.25 (0.22-7.18)
M33801.metal.pos.txt.gz	Weighted mode	5	0.0841186	0.555891	0.887047	1.08776	0.365888	3.23382	1.09 (0.37-3.23)
M33821.metal.pos.txt.gz	Inverse variance weighted	17	-0.279791	0.245668	0.254744	0.755941	0.467059	1.2235	0.76 (0.47-1.22)
M33821.metal.pos.txt.gz	Weighted median	17	0.106966	0.362428	0.767888	1.1129	0.546953	2.26443	1.11 (0.55-2.26)
M33821.metal.pos.txt.gz	MR Egger	17	-0.600512	0.630946	0.356302	0.548531	0.159268	1.88918	0.55 (0.16-1.89)
M33821.metal.pos.txt.gz	Weighted mode	17	0.335689	0.581102	0.571524	1.3989	0.447862	4.3695	1.40 (0.45-4.37)
M33822.metal.pos.txt.gz	Inverse variance weighted	4	0.09859	0.479369	0.837052	1.10361	0.43129	2.824	1.10 (0.43- 2.82)
M33822.metal.pos.txt.gz	Weighted median	4	-0.15768	0.592947	0.790296	0.854123	0.267174	2.73053	0.85 (0.27- 2.73)
M33822.metal.pos.txt.gz	MR Egger	4	0.305653	1.75169	0.877546	1.35751	0.0438199	42.0548	1.36 (0.04-42.05)
M33822.metal.pos.txt.gz	Weighted mode	4	-0.178045	0.612382	0.79019	0.836905	0.252003	2.77937	0.84 (0.25- 2.78)
M33833.metal.pos.txt.gz	Inverse variance weighted	6	-0.193787	0.288891	0.502349	0.823833	0.46766	1.45127	0.82 (0.47-1.45)
M33833.metal.pos.txt.gz	Weighted median	6	-0.170125	0.388362	0.661345	0.84356	0.394036	1.80591	0.84 (0.39-1.81)
M33833.metal.pos.txt.gz	MR Egger	6	-1.24724	0.848231	0.215404	0.287296	0.0544881	1.51481	0.29 (0.05-1.51)
M33833.metal.pos.txt.gz	Weighted mode	6	-0.282682	0.410742	0.521934	0.75376	0.336979	1.68602	0.75 (0.34-1.69)
M33835.metal.pos.txt.gz	Inverse variance weighted	7	-0.0827081	0.13261	0.532828	0.92062	0.709905	1.19388	0.92 (0.71-1.19)
M33835.metal.pos.txt.gz	Weighted median	7	-0.123673	0.17576	0.481651	0.883668	0.626151	1.24709	0.88 (0.63-1.25)
M33835.metal.pos.txt.gz	MR Egger	7	0.131476	0.349027	0.72186	1.14051	0.575441	2.26046	1.14 (0.58-2.26)
M33835.metal.pos.txt.gz	Weighted mode	7	0.147532	0.241052	0.562975	1.15897	0.722578	1.85892	1.16 (0.72-1.86)
M33864.metal.pos.txt.gz	Inverse variance weighted	7	0.17955	0.191169	0.347618	1.19668	0.822718	1.74062	1.20 (0.82-1.74)
M33864.metal.pos.txt.gz	Weighted median	7	0.20783	0.25431	0.413795	1.231	0.747803	2.02643	1.23 (0.75-2.03)
M33864.metal.pos.txt.gz	MR Egger	7	-0.309064	0.684911	0.670709	0.734134	0.191764	2.8105	0.73 (0.19-2.81)
M33864.metal.pos.txt.gz	Weighted mode	7	0.474888	0.344233	0.216935	1.60783	0.818887	3.15688	1.61 (0.82-3.16)
M33871.metal.pos.txt.gz	Inverse variance weighted	11	-0.335551	0.23861	0.159642	0.714944	0.447882	1.14125	0.71 (0.45-1.14)
M33871.metal.pos.txt.gz	Weighted median	11	-0.0441597	0.327725	0.892812	0.956801	0.503335	1.81881	0.96 (0.50-1.82)
M33871.metal.pos.txt.gz	MR Egger	11	-0.487952	0.418854	0.273979	0.613882	0.270115	1.39515	0.61 (0.27-1.40)
M33871.metal.pos.txt.gz	Weighted mode	11	-0.0208468	0.374047	0.956652	0.979369	0.470491	2.03865	0.98 (0.47-2.04)
M33877.metal.pos.txt.gz	Inverse variance weighted	25	0.0659591	0.0335274	0.049146	1.06818	1.00025	1.14073	1.07 (1.00-1.14)
M33877.metal.pos.txt.gz	Weighted median	25	0.0822886	0.0486999	0.0910838	1.08577	0.986923	1.19452	1.09 (0.99-1.19)
M33877.metal.pos.txt.gz	MR Egger	25	0.143524	0.055587	0.0166685	1.15433	1.03518	1.28721	1.15 (1.04-1.29)
M33877.metal.pos.txt.gz	Weighted mode	25	0.0939293	0.0739667	0.2163	1.09848	0.950236	1.26986	1.10 (0.95-1.27)
M33883.metal.pos.txt.gz	Inverse variance weighted	10	-0.013808	0.134182	0.918039	0.986287	0.758202	1.28298	0.99 (0.76-1.28)
M33883.metal.pos.txt.gz	Weighted median	10	-0.00298256	0.161554	0.985271	0.997022	0.726418	1.36843	1.00 (0.73-1.37)
M33883.metal.pos.txt.gz	MR Egger	10	-0.227449	0.432962	0.613596	0.796563	0.340938	1.86108	0.80 (0.34-1.86)
M33883.metal.pos.txt.gz	Weighted mode	10	-0.00348727	0.229718	0.988219	0.996519	0.635251	1.56324	1.00 (0.64-1.56)
M33884.metal.pos.txt.gz	Inverse variance weighted	11	-0.122312	0.211721	0.563463	0.884872	0.584332	1.33999	0.88 (0.58-1.34)
M33884.metal.pos.txt.gz	Weighted median	11	-0.0195443	0.275081	0.943359	0.980645	0.57195	1.68138	0.98 (0.57-1.68)
M33884.metal.pos.txt.gz	MR Egger	11	-0.0488222	0.425362	0.911141	0.95235	0.413734	2.19216	0.95 (0.41-2.19)
M33884.metal.pos.txt.gz	Weighted mode	11	0.0358225	0.342131	0.918681	1.03647	0.530065	2.02668	1.04 (0.53-2.03)
M33885.metal.pos.txt.gz	Inverse variance weighted	11	-0.196615	0.11947	0.0998208	0.821507	0.650004	1.03826	0.82 (0.65-1.04)
M33885.metal.pos.txt.gz	Weighted median	11	-0.199282	0.16876	0.237661	0.819319	0.588574	1.14053	0.82 (0.59-1.14)
M33885.metal.pos.txt.gz	MR Egger	11	0.0192315	0.223678	0.933366	1.01942	0.657588	1.58034	1.02 (0.66-1.58)
M33885.metal.pos.txt.gz	Weighted mode	11	-0.163183	0.226364	0.487489	0.849436	0.545062	1.32378	0.85 (0.55-1.32)
M33892.metal.pos.txt.gz	Inverse variance weighted	21	0.167422	0.279543	0.54923	1.18225	0.683532	2.04485	1.18 (0.68-2.04)
M33892.metal.pos.txt.gz	Weighted median	21	0.488871	0.37206	0.18886	1.63047	0.78634	3.38078	1.63 (0.79-3.38)
M33892.metal.pos.txt.gz	MR Egger	21	0.734868	0.437358	0.109278	2.08521	0.884834	4.91401	2.09 (0.88-4.91)
M33892.metal.pos.txt.gz	Weighted mode	21	0.695045	0.462261	0.148318	2.0038	0.809785	4.95837	2.00 (0.81-4.96)
M33901.metal.pos.txt.gz	Inverse variance weighted	17	-0.289859	0.151051	0.0549919	0.748369	0.556594	1.00622	0.75 (0.56-1.01)
M33901.metal.pos.txt.gz	Weighted median	17	-0.382646	0.20952	0.067805	0.682054	0.452347	1.02841	0.68 (0.45-1.03)
M33901.metal.pos.txt.gz	MR Egger	17	-0.402532	0.282305	0.174384	0.668625	0.384485	1.16275	0.67 (0.38-1.16)
M33901.metal.pos.txt.gz	Weighted mode	17	-0.386631	0.210034	0.0842709	0.679341	0.450094	1.02535	0.68 (0.45-1.03)
M33910.metal.pos.txt.gz	Inverse variance weighted	11	0.363364	0.212988	0.0880031	1.43816	0.947344	2.18326	1.44 (0.95-2.18)
M33910.metal.pos.txt.gz	Weighted median	11	0.440334	0.277132	0.112084	1.55323	0.902267	2.67383	1.55 (0.90-2.67)
M33910.metal.pos.txt.gz	MR Egger	11	0.524837	0.369339	0.18902	1.69018	0.819495	3.48595	1.69 (0.82-3.49)
M33910.metal.pos.txt.gz	Weighted mode	11	0.465568	0.324319	0.181669	1.59292	0.843583	3.00787	1.59 (0.84-3.01)
M33935.metal.pos.txt.gz	Inverse variance weighted	9	0.0177196	0.167748	0.915874	1.01788	0.732665	1.41412	1.02 (0.73-1.41)
M33935.metal.pos.txt.gz	Weighted median	9	0.0917936	0.227973	0.687205	1.09614	0.70115	1.71364	1.10 (0.70-1.71)
M33935.metal.pos.txt.gz	MR Egger	9	-0.224356	0.405874	0.597619	0.79903	0.360642	1.77031	0.80 (0.36-1.77)
M33935.metal.pos.txt.gz	Weighted mode	9	0.235225	0.320593	0.484065	1.26519	0.674936	2.37166	1.27 (0.67-2.37)
M33936.metal.pos.txt.gz	Inverse variance weighted	11	-0.156756	0.204699	0.443802	0.854913	0.572372	1.27692	0.85 (0.57-1.28)
M33936.metal.pos.txt.gz	Weighted median	11	-0.0812039	0.241721	0.736915	0.922006	0.574086	1.48078	0.92 (0.57-1.48)
M33936.metal.pos.txt.gz	MR Egger	11	0.0620179	0.362098	0.867797	1.06398	0.523251	2.16351	1.06 (0.52-2.16)
M33936.metal.pos.txt.gz	Weighted mode	11	-0.0584136	0.258587	0.825833	0.94326	0.568222	1.56583	0.94 (0.57-1.57)
M33937.metal.pos.txt.gz	Inverse variance weighted	12	0.193303	0.305582	0.527011	1.21325	0.666552	2.20835	1.21 (0.67-2.21)
M33937.metal.pos.txt.gz	Weighted median	12	-0.192919	0.370281	0.602362	0.824549	0.399049	1.70375	0.82 (0.40-1.70)
M33937.metal.pos.txt.gz	MR Egger	12	-0.358447	0.953137	0.714719	0.69876	0.107895	4.52538	0.70 (0.11-4.53)
M33937.metal.pos.txt.gz	Weighted mode	12	-0.0384045	0.551399	0.945723	0.962324	0.326558	2.83584	0.96 (0.33-2.84)
M33939.metal.pos.txt.gz	Inverse variance weighted	11	0.0921144	0.469192	0.844355	1.09649	0.43714	2.75036	1.10 (0.44- 2.75)
M33939.metal.pos.txt.gz	Weighted median	11	0.459963	0.650759	0.479685	1.58402	0.442407	5.67149	1.58 (0.44- 5.67)
M33939.metal.pos.txt.gz	MR Egger	11	0.808813	1.9677	0.690654	2.24524	0.0474599	106.218	2.25 (0.05-106.22)
M33939.metal.pos.txt.gz	Weighted mode	11	0.512842	0.749954	0.509616	1.67003	0.384017	7.26271	1.67 (0.38- 7.26)
M33941.metal.pos.txt.gz	Inverse variance weighted	10	-0.153532	0.213461	0.471985	0.857673	0.564444	1.30324	0.86 (0.56-1.30)
M33941.metal.pos.txt.gz	Weighted median	10	-0.0766224	0.275772	0.78113	0.92624	0.539487	1.59025	0.93 (0.54-1.59)
M33941.metal.pos.txt.gz	MR Egger	10	0.0478494	0.479906	0.923031	1.04901	0.409521	2.68711	1.05 (0.41-2.69)
M33941.metal.pos.txt.gz	Weighted mode	10	0.0360772	0.294681	0.90525	1.03674	0.581876	1.84716	1.04 (0.58-1.85)
M33955.metal.pos.txt.gz	Inverse variance weighted	29	0.449988	0.466553	0.334798	1.56829	0.628477	3.9135	1.57 (0.63- 3.91)
M33955.metal.pos.txt.gz	Weighted median	29	0.464908	0.642174	0.46909	1.59187	0.452145	5.6045	1.59 (0.45- 5.60)
M33955.metal.pos.txt.gz	MR Egger	29	-2.13234	2.08174	0.314781	0.11856	0.00200412	7.01373	0.12 (0.00- 7.01)
M33955.metal.pos.txt.gz	Weighted mode	29	0.346072	1.20221	0.775571	1.4135	0.133955	14.9154	1.41 (0.13-14.92)
M33957.metal.pos.txt.gz	Inverse variance weighted	9	0.941274	0.481555	0.0506241	2.56324	0.997428	6.58716	2.56 (1.00- 6.59)
M33957.metal.pos.txt.gz	Weighted median	9	1.57774	0.500576	0.00162237	4.84401	1.81596	12.9212	4.84 (1.82-12.92)
M33957.metal.pos.txt.gz	MR Egger	9	-0.842704	2.04748	0.692957	0.430545	0.00778336	23.816	0.43 (0.01-23.82)
M33957.metal.pos.txt.gz	Weighted mode	9	1.94268	0.759998	0.0338482	6.97744	1.57316	30.9471	6.98 (1.57-30.95)
M33960.metal.pos.txt.gz	Inverse variance weighted	12	-0.38981	0.441837	0.377642	0.677185	0.284845	1.60993	0.68 (0.28- 1.61)
M33960.metal.pos.txt.gz	Weighted median	12	-0.493388	0.59028	0.403237	0.610555	0.191985	1.94169	0.61 (0.19- 1.94)
M33960.metal.pos.txt.gz	MR Egger	12	0.929914	1.14961	0.437399	2.53429	0.266248	24.1227	2.53 (0.27-24.12)
M33960.metal.pos.txt.gz	Weighted mode	12	-0.831096	0.929648	0.390468	0.435572	0.0704251	2.69397	0.44 (0.07- 2.69)
M33961.metal.pos.txt.gz	Inverse variance weighted	10	-0.0433814	0.438817	0.92125	0.957546	0.405164	2.26302	0.96 (0.41-2.26)
M33961.metal.pos.txt.gz	Weighted median	10	-0.543625	0.526151	0.301505	0.580639	0.207032	1.62845	0.58 (0.21-1.63)
M33961.metal.pos.txt.gz	MR Egger	10	-0.716499	0.954374	0.474302	0.488459	0.0752401	3.17108	0.49 (0.08-3.17)
M33961.metal.pos.txt.gz	Weighted mode	10	-1.06867	0.844702	0.237591	0.343464	0.0655928	1.79848	0.34 (0.07-1.80)
M33968.metal.pos.txt.gz	Inverse variance weighted	14	0.0312508	0.213781	0.883778	1.03174	0.678576	1.56872	1.03 (0.68-1.57)
M33968.metal.pos.txt.gz	Weighted median	14	0.0890993	0.290247	0.75886	1.09319	0.618917	1.93089	1.09 (0.62-1.93)
M33968.metal.pos.txt.gz	MR Egger	14	0.386301	0.448814	0.406264	1.47153	0.610563	3.54655	1.47 (0.61-3.55)
M33968.metal.pos.txt.gz	Weighted mode	14	0.139543	0.341037	0.689074	1.14975	0.589259	2.24336	1.15 (0.59-2.24)
M33969.metal.pos.txt.gz	Inverse variance weighted	8	-0.0985697	0.305768	0.747174	0.906133	0.497642	1.64993	0.91 (0.50-1.65)
M33969.metal.pos.txt.gz	Weighted median	8	-0.166134	0.383332	0.664729	0.846933	0.399531	1.79534	0.85 (0.40-1.80)
M33969.metal.pos.txt.gz	MR Egger	8	-0.267638	0.640567	0.690623	0.765185	0.218024	2.68552	0.77 (0.22-2.69)
M33969.metal.pos.txt.gz	Weighted mode	8	-0.440063	0.510486	0.417213	0.643996	0.236782	1.75153	0.64 (0.24-1.75)
M33971.metal.pos.txt.gz	Inverse variance weighted	6	0.0699963	0.474809	0.882801	1.0725	0.422896	2.71997	1.07 (0.42- 2.72)
M33971.metal.pos.txt.gz	Weighted median	6	0.107496	0.638661	0.866335	1.11349	0.318453	3.89336	1.11 (0.32- 3.89)
M33971.metal.pos.txt.gz	MR Egger	6	0.935722	2.78146	0.753467	2.54905	0.0109333	594.303	2.55 (0.01-594.30)
M33971.metal.pos.txt.gz	Weighted mode	6	0.125253	0.720449	0.868799	1.13344	0.276146	4.65216	1.13 (0.28- 4.65)
M33972.metal.pos.txt.gz	Inverse variance weighted	7	-0.186923	0.433499	0.666326	0.829508	0.354666	1.94009	0.83 (0.35-1.94)
M33972.metal.pos.txt.gz	Weighted median	7	0.0529164	0.544562	0.922589	1.05434	0.362611	3.06564	1.05 (0.36-3.07)
M33972.metal.pos.txt.gz	MR Egger	7	-0.681332	1.29795	0.622067	0.505943	0.0397432	6.4408	0.51 (0.04-6.44)
M33972.metal.pos.txt.gz	Weighted mode	7	0.124019	0.714884	0.867978	1.13204	0.27883	4.59603	1.13 (0.28-4.60)
M33973.metal.pos.txt.gz	Inverse variance weighted	9	-0.0693481	0.163957	0.672321	0.933002	0.67658	1.28661	0.93 (0.68-1.29)
M33973.metal.pos.txt.gz	Weighted median	9	-0.0701855	0.156495	0.653804	0.932221	0.685974	1.26686	0.93 (0.69-1.27)
M33973.metal.pos.txt.gz	MR Egger	9	-0.0560325	0.295458	0.854969	0.945508	0.529866	1.68719	0.95 (0.53-1.69)
M33973.metal.pos.txt.gz	Weighted mode	9	-0.0660493	0.175822	0.716935	0.936085	0.663212	1.32123	0.94 (0.66-1.32)
M34035.metal.pos.txt.gz	Inverse variance weighted	4	0.111145	0.437497	0.799459	1.11756	0.474094	2.63436	1.12 (0.47-2.63)
M34035.metal.pos.txt.gz	Weighted median	4	0.447752	0.54574	0.41196	1.56479	0.536924	4.56037	1.56 (0.54-4.56)
M34035.metal.pos.txt.gz	MR Egger	4	-1.01493	0.883549	0.369524	0.362428	0.0641401	2.04793	0.36 (0.06-2.05)
M34035.metal.pos.txt.gz	Weighted mode	4	0.473452	0.777459	0.585559	1.60553	0.349809	7.36893	1.61 (0.35-7.37)
M34040.metal.pos.txt.gz	Inverse variance weighted	14	-0.112188	0.187686	0.550011	0.893876	0.618751	1.29133	0.89 (0.62-1.29)
M34040.metal.pos.txt.gz	Weighted median	14	-0.0819972	0.178888	0.646685	0.921275	0.648808	1.30816	0.92 (0.65-1.31)
M34040.metal.pos.txt.gz	MR Egger	14	-0.160726	0.299157	0.600907	0.851526	0.473751	1.53054	0.85 (0.47-1.53)
M34040.metal.pos.txt.gz	Weighted mode	14	-0.100858	0.190211	0.604882	0.904061	0.622712	1.31253	0.90 (0.62-1.31)
M34062.metal.pos.txt.gz	Inverse variance weighted	25	0.848814	0.501767	0.090713	2.33687	0.874022	6.2481	2.34 (0.87- 6.25)
M34062.metal.pos.txt.gz	Weighted median	25	0.202784	0.717464	0.777453	1.22481	0.300158	4.99788	1.22 (0.30- 5.00)
M34062.metal.pos.txt.gz	MR Egger	25	1.70184	1.17035	0.159421	5.48405	0.553196	54.3655	5.48 (0.55-54.37)
M34062.metal.pos.txt.gz	Weighted mode	25	0.095616	1.01934	0.926045	1.10034	0.149226	8.11348	1.10 (0.15- 8.11)
M34106.metal.pos.txt.gz	Inverse variance weighted	12	-0.160028	0.154669	0.300834	0.85212	0.62928	1.15387	0.85 (0.63-1.15)
M34106.metal.pos.txt.gz	Weighted median	12	-0.0527355	0.209841	0.801573	0.948631	0.628749	1.43126	0.95 (0.63-1.43)
M34106.metal.pos.txt.gz	MR Egger	12	0.340297	0.34292	0.34443	1.40537	0.717613	2.75225	1.41 (0.72-2.75)
M34106.metal.pos.txt.gz	Weighted mode	12	-0.0232172	0.206536	0.912522	0.97705	0.651793	1.46462	0.98 (0.65-1.46)
M34109.metal.pos.txt.gz	Inverse variance weighted	28	0.00184119	0.0166647	0.912025	1.00184	0.969648	1.03511	1.00 (0.97-1.04)
M34109.metal.pos.txt.gz	Weighted median	28	-0.0106538	0.0250646	0.670797	0.989403	0.941971	1.03922	0.99 (0.94-1.04)
M34109.metal.pos.txt.gz	MR Egger	28	0.0162668	0.0280426	0.566857	1.0164	0.962043	1.07383	1.02 (0.96-1.07)
M34109.metal.pos.txt.gz	Weighted mode	28	-0.00891736	0.0251819	0.726002	0.991122	0.943391	1.04127	0.99 (0.94-1.04)
M34112.metal.pos.txt.gz	Inverse variance weighted	16	-0.218023	0.168412	0.195465	0.804107	0.578041	1.11859	0.80 (0.58-1.12)
M34112.metal.pos.txt.gz	Weighted median	16	-0.188002	0.233115	0.419968	0.828613	0.524711	1.30853	0.83 (0.52-1.31)
M34112.metal.pos.txt.gz	MR Egger	16	-0.795268	0.508603	0.140221	0.45146	0.166605	1.22335	0.45 (0.17-1.22)
M34112.metal.pos.txt.gz	Weighted mode	16	-0.205538	0.410575	0.62391	0.814209	0.364123	1.82064	0.81 (0.36-1.82)
M34123.metal.pos.txt.gz	Inverse variance weighted	17	-0.314572	0.311598	0.312714	0.730101	0.39641	1.34469	0.73 (0.40-1.34)
M34123.metal.pos.txt.gz	Weighted median	17	-0.0708129	0.429526	0.869052	0.931636	0.401446	2.16205	0.93 (0.40-2.16)
M34123.metal.pos.txt.gz	MR Egger	17	-0.0669973	0.751376	0.93013	0.935198	0.214446	4.07838	0.94 (0.21-4.08)
M34123.metal.pos.txt.gz	Weighted mode	17	-0.0180052	0.546286	0.974115	0.982156	0.336645	2.86542	0.98 (0.34-2.87)
M34214.metal.pos.txt.gz	Inverse variance weighted	14	-0.251633	0.275895	0.361738	0.77753	0.452763	1.33525	0.78 (0.45-1.34)
M34214.metal.pos.txt.gz	Weighted median	14	-0.642457	0.399337	0.107658	0.525998	0.240471	1.15055	0.53 (0.24-1.15)
M34214.metal.pos.txt.gz	MR Egger	14	-0.379688	0.534855	0.491338	0.684075	0.239787	1.95156	0.68 (0.24-1.95)
M34214.metal.pos.txt.gz	Weighted mode	14	-0.75086	0.509315	0.164214	0.471961	0.173928	1.28069	0.47 (0.17-1.28)
M34221.metal.pos.txt.gz	Inverse variance weighted	8	-0.202883	0.360682	0.573775	0.816373	0.402597	1.65542	0.82 (0.40- 1.66)
M34221.metal.pos.txt.gz	Weighted median	8	-0.0434468	0.393417	0.912065	0.957484	0.442841	2.07021	0.96 (0.44- 2.07)
M34221.metal.pos.txt.gz	MR Egger	8	-0.0927277	1.36088	0.94789	0.911442	0.0632881	13.1261	0.91 (0.06-13.13)
M34221.metal.pos.txt.gz	Weighted mode	8	0.0464049	0.418539	0.914829	1.0475	0.461196	2.37915	1.05 (0.46- 2.38)
M34244.metal.pos.txt.gz	Inverse variance weighted	15	-0.556987	0.340396	0.101778	0.572932	0.294004	1.11649	0.57 (0.29-1.12)
M34244.metal.pos.txt.gz	Weighted median	15	-0.0714854	0.478623	0.881273	0.93101	0.36437	2.37885	0.93 (0.36-2.38)
M34244.metal.pos.txt.gz	MR Egger	15	-0.127835	0.784133	0.873004	0.879998	0.189241	4.09213	0.88 (0.19-4.09)
M34244.metal.pos.txt.gz	Weighted mode	15	0.259356	0.984344	0.796019	1.29609	0.188255	8.92334	1.30 (0.19-8.92)
M34245.metal.pos.txt.gz	Inverse variance weighted	14	-0.353004	0.276261	0.201323	0.702574	0.408822	1.2074	0.70 (0.41-1.21)
M34245.metal.pos.txt.gz	Weighted median	14	-0.418942	0.337556	0.214567	0.657742	0.339409	1.27464	0.66 (0.34-1.27)
M34245.metal.pos.txt.gz	MR Egger	14	-1.69387	0.819249	0.0609479	0.183807	0.0368981	0.915634	0.18 (0.04-0.92)
M34245.metal.pos.txt.gz	Weighted mode	14	-0.513792	0.40909	0.231241	0.598223	0.268311	1.33379	0.60 (0.27-1.33)
M34283.metal.pos.txt.gz	Inverse variance weighted	30	0.0604545	0.346318	0.861423	1.06232	0.538844	2.09434	1.06 (0.54-2.09)
M34283.metal.pos.txt.gz	Weighted median	30	-0.114699	0.431716	0.790484	0.891634	0.382563	2.07812	0.89 (0.38-2.08)
M34283.metal.pos.txt.gz	MR Egger	30	0.149007	0.643238	0.818493	1.16068	0.328987	4.09494	1.16 (0.33-4.09)
M34283.metal.pos.txt.gz	Weighted mode	30	0.170942	0.462023	0.714081	1.18642	0.479686	2.93441	1.19 (0.48-2.93)
M34289.metal.pos.txt.gz	Inverse variance weighted	11	0.258963	0.284974	0.363496	1.29559	0.741125	2.26486	1.30 (0.74- 2.26)
M34289.metal.pos.txt.gz	Weighted median	11	0.36764	0.381938	0.335767	1.44432	0.683206	3.05335	1.44 (0.68- 3.05)
M34289.metal.pos.txt.gz	MR Egger	11	0.908219	0.856619	0.31666	2.4799	0.462664	13.2924	2.48 (0.46-13.29)
M34289.metal.pos.txt.gz	Weighted mode	11	0.402713	0.521265	0.457649	1.49588	0.538501	4.15533	1.50 (0.54- 4.16)
M34306.metal.pos.txt.gz	Inverse variance weighted	14	0.187527	0.358316	0.600726	1.20626	0.597637	2.43471	1.21 (0.60-2.43)
M34306.metal.pos.txt.gz	Weighted median	14	0.435093	0.489519	0.374102	1.54511	0.591931	4.03316	1.55 (0.59-4.03)
M34306.metal.pos.txt.gz	MR Egger	14	-0.856475	0.831922	0.323543	0.424656	0.0831555	2.16862	0.42 (0.08-2.17)
M34306.metal.pos.txt.gz	Weighted mode	14	0.689267	0.703067	0.344796	1.99225	0.502207	7.90328	1.99 (0.50-7.90)
M34314.metal.pos.txt.gz	Inverse variance weighted	9	0.0438263	0.151574	0.772472	1.0448	0.776268	1.40623	1.04 (0.78-1.41)
M34314.metal.pos.txt.gz	Weighted median	9	-0.0168595	0.191489	0.929842	0.983282	0.675583	1.43112	0.98 (0.68-1.43)
M34314.metal.pos.txt.gz	MR Egger	9	-0.0429906	0.471835	0.929955	0.95792	0.379923	2.41526	0.96 (0.38-2.42)
M34314.metal.pos.txt.gz	Weighted mode	9	-0.0215144	0.22521	0.926243	0.978715	0.629439	1.52181	0.98 (0.63-1.52)
M34322.metal.pos.txt.gz	Inverse variance weighted	30	-0.035421	0.0374889	0.34474	0.965199	0.896821	1.03879	0.97 (0.90-1.04)
M34322.metal.pos.txt.gz	Weighted median	30	-0.0161668	0.0564253	0.774482	0.983963	0.880945	1.09903	0.98 (0.88-1.10)
M34322.metal.pos.txt.gz	MR Egger	30	0.0214022	0.0683109	0.756371	1.02163	0.893609	1.168	1.02 (0.89-1.17)
M34322.metal.pos.txt.gz	Weighted mode	30	-0.0156002	0.0528785	0.77008	0.984521	0.887593	1.09203	0.98 (0.89-1.09)
M34327.metal.pos.txt.gz	Inverse variance weighted	7	0.174034	0.12807	0.17418	1.1901	0.925905	1.52967	1.19 (0.93-1.53)
M34327.metal.pos.txt.gz	Weighted median	7	0.183982	0.171897	0.284482	1.20199	0.858185	1.68354	1.20 (0.86-1.68)
M34327.metal.pos.txt.gz	MR Egger	7	0.2301	0.501614	0.665686	1.25873	0.470921	3.36445	1.26 (0.47-3.36)
M34327.metal.pos.txt.gz	Weighted mode	7	0.259611	0.259654	0.355991	1.29643	0.779338	2.1566	1.30 (0.78-2.16)
M34329.metal.pos.txt.gz	Inverse variance weighted	8	-0.0984288	0.143731	0.493461	0.90626	0.683765	1.20115	0.91 (0.68-1.20)
M34329.metal.pos.txt.gz	Weighted median	8	-0.112037	0.191739	0.559004	0.894011	0.613947	1.30183	0.89 (0.61-1.30)
M34329.metal.pos.txt.gz	MR Egger	8	0.180725	0.304924	0.575032	1.19809	0.659069	2.17793	1.20 (0.66-2.18)
M34329.metal.pos.txt.gz	Weighted mode	8	-0.179332	0.252081	0.499846	0.835829	0.509967	1.36991	0.84 (0.51-1.37)
M34336.metal.pos.txt.gz	Inverse variance weighted	17	0.00465236	0.127113	0.970804	1.00466	0.783105	1.2889	1.00 (0.78-1.29)
M34336.metal.pos.txt.gz	Weighted median	17	-0.0256182	0.155229	0.868917	0.974707	0.719019	1.32132	0.97 (0.72-1.32)
M34336.metal.pos.txt.gz	MR Egger	17	0.0149655	0.162807	0.927977	1.01508	0.737761	1.39664	1.02 (0.74-1.40)
M34336.metal.pos.txt.gz	Weighted mode	17	0.0162061	0.135039	0.905969	1.01634	0.779993	1.3243	1.02 (0.78-1.32)
M34338.metal.pos.txt.gz	Inverse variance weighted	35	0.0249188	0.012213	0.0413146	1.02523	1.00098	1.05007	1.03 (1.00-1.05)
M34338.metal.pos.txt.gz	Weighted median	35	0.0306233	0.0177938	0.0852482	1.0311	0.995757	1.06769	1.03 (1.00-1.07)
M34338.metal.pos.txt.gz	MR Egger	35	0.020238	0.0195409	0.307884	1.02044	0.9821	1.06029	1.02 (0.98-1.06)
M34338.metal.pos.txt.gz	Weighted mode	35	0.0262857	0.0181078	0.155772	1.02663	0.990837	1.06373	1.03 (0.99-1.06)
M34339.metal.pos.txt.gz	Inverse variance weighted	14	-0.0224237	0.0856515	0.793474	0.977826	0.82671	1.15656	0.98 (0.83-1.16)
M34339.metal.pos.txt.gz	Weighted median	14	-0.0884752	0.117022	0.449614	0.915326	0.727721	1.15129	0.92 (0.73-1.15)
M34339.metal.pos.txt.gz	MR Egger	14	0.177156	0.166076	0.30709	1.19382	0.862127	1.65312	1.19 (0.86-1.65)
M34339.metal.pos.txt.gz	Weighted mode	14	-0.138652	0.167731	0.423357	0.870531	0.626627	1.20937	0.87 (0.63-1.21)
M34344.metal.pos.txt.gz	Inverse variance weighted	9	-0.0245865	0.0822469	0.764989	0.975713	0.830448	1.14639	0.98 (0.83-1.15)
M34344.metal.pos.txt.gz	Weighted median	9	0.0268989	0.105148	0.798091	1.02726	0.835945	1.26237	1.03 (0.84-1.26)
M34344.metal.pos.txt.gz	MR Egger	9	0.01714	0.124958	0.894761	1.01729	0.796302	1.2996	1.02 (0.80-1.30)
M34344.metal.pos.txt.gz	Weighted mode	9	0.00427087	0.10864	0.969605	1.00428	0.811668	1.2426	1.00 (0.81-1.24)
M34350.metal.pos.txt.gz	Inverse variance weighted	13	-0.108429	0.0937943	0.247671	0.897243	0.74657	1.07832	0.90 (0.75-1.08)
M34350.metal.pos.txt.gz	Weighted median	13	-0.150985	0.126497	0.23264	0.85986	0.671044	1.1018	0.86 (0.67-1.10)
M34350.metal.pos.txt.gz	MR Egger	13	-0.1211	0.184395	0.524846	0.885945	0.617229	1.27165	0.89 (0.62-1.27)
M34350.metal.pos.txt.gz	Weighted mode	13	-0.112925	0.144623	0.450035	0.893218	0.672747	1.18594	0.89 (0.67-1.19)
M34359.metal.pos.txt.gz	Inverse variance weighted	32	0.984335	0.31953	0.00206606	2.67603	1.43054	5.00588	2.68 (1.43-5.01)
M34359.metal.pos.txt.gz	Weighted median	32	0.275018	0.498694	0.581308	1.31655	0.495383	3.49894	1.32 (0.50-3.50)
M34359.metal.pos.txt.gz	MR Egger	32	-0.097317	0.584885	0.868969	0.907268	0.288318	2.85496	0.91 (0.29-2.85)
M34359.metal.pos.txt.gz	Weighted mode	32	0.292751	0.472196	0.539803	1.34011	0.531128	3.38128	1.34 (0.53-3.38)
M34365.metal.pos.txt.gz	Inverse variance weighted	43	0.0061724	0.02108	0.769669	1.00619	0.965466	1.04863	1.01 (0.97-1.05)
M34365.metal.pos.txt.gz	Weighted median	43	0.0194909	0.0300256	0.516245	1.01968	0.961405	1.08149	1.02 (0.96-1.08)
M34365.metal.pos.txt.gz	MR Egger	43	-0.00826863	0.0722784	0.909479	0.991765	0.860765	1.1427	0.99 (0.86-1.14)
M34365.metal.pos.txt.gz	Weighted mode	43	0.0154164	0.0405234	0.705542	1.01554	0.937996	1.09949	1.02 (0.94-1.10)
M34384.metal.pos.txt.gz	Inverse variance weighted	6	0.0430676	0.128078	0.736673	1.04401	0.812236	1.34192	1.04 (0.81-1.34)
M34384.metal.pos.txt.gz	Weighted median	6	0.0370045	0.151013	0.806424	1.0377	0.771838	1.39513	1.04 (0.77-1.40)
M34384.metal.pos.txt.gz	MR Egger	6	-0.0740356	0.468207	0.88202	0.928639	0.370937	2.32484	0.93 (0.37-2.32)
M34384.metal.pos.txt.gz	Weighted mode	6	0.00772278	0.215347	0.97278	1.00775	0.660765	1.53695	1.01 (0.66-1.54)
M34389.metal.pos.txt.gz	Inverse variance weighted	12	-0.0415318	0.196952	0.832987	0.959319	0.6521	1.41128	0.96 (0.65-1.41)
M34389.metal.pos.txt.gz	Weighted median	12	-0.150287	0.231154	0.515588	0.860461	0.546977	1.35361	0.86 (0.55-1.35)
M34389.metal.pos.txt.gz	MR Egger	12	-0.27611	0.346419	0.44394	0.758729	0.384777	1.49612	0.76 (0.38-1.50)
M34389.metal.pos.txt.gz	Weighted mode	12	-0.146051	0.266934	0.595206	0.864113	0.512097	1.45811	0.86 (0.51-1.46)
M34390.metal.pos.txt.gz	Inverse variance weighted	7	0.287768	0.225598	0.202105	1.33345	0.856925	2.07496	1.33 (0.86-2.07)
M34390.metal.pos.txt.gz	Weighted median	7	0.420481	0.30289	0.165068	1.52269	0.840983	2.75701	1.52 (0.84-2.76)
M34390.metal.pos.txt.gz	MR Egger	7	0.254514	0.845456	0.775503	1.28983	0.245962	6.76395	1.29 (0.25-6.76)
M34390.metal.pos.txt.gz	Weighted mode	7	0.532474	0.386639	0.217627	1.70314	0.798245	3.63383	1.70 (0.80-3.63)
M34395.metal.pos.txt.gz	Inverse variance weighted	14	-0.242211	0.158317	0.126039	0.78489	0.575502	1.07046	0.78 (0.58-1.07)
M34395.metal.pos.txt.gz	Weighted median	14	-0.282826	0.217111	0.192684	0.753651	0.492449	1.1534	0.75 (0.49-1.15)
M34395.metal.pos.txt.gz	MR Egger	14	-0.203859	0.258959	0.446421	0.815577	0.490947	1.35486	0.82 (0.49-1.35)
M34395.metal.pos.txt.gz	Weighted mode	14	-0.242503	0.199525	0.245827	0.784662	0.530693	1.16017	0.78 (0.53-1.16)
M34400.metal.pos.txt.gz	Inverse variance weighted	11	0.289373	0.257602	0.261296	1.33559	0.806116	2.21283	1.34 (0.81-2.21)
M34400.metal.pos.txt.gz	Weighted median	11	0.26615	0.275101	0.333312	1.30493	0.761057	2.23747	1.30 (0.76-2.24)
M34400.metal.pos.txt.gz	MR Egger	11	0.591991	0.505672	0.271782	1.80758	0.670907	4.87007	1.81 (0.67-4.87)
M34400.metal.pos.txt.gz	Weighted mode	11	0.312298	0.269735	0.273854	1.36656	0.805426	2.31864	1.37 (0.81-2.32)
M34404.metal.pos.txt.gz	Inverse variance weighted	7	-0.0967092	0.105147	0.357703	0.90782	0.738749	1.11559	0.91 (0.74-1.12)
M34404.metal.pos.txt.gz	Weighted median	7	-0.10742	0.138703	0.438662	0.898149	0.684355	1.17873	0.90 (0.68-1.18)
M34404.metal.pos.txt.gz	MR Egger	7	-0.653002	0.308984	0.0882426	0.520481	0.284048	0.953713	0.52 (0.28-0.95)
M34404.metal.pos.txt.gz	Weighted mode	7	-0.0734528	0.19865	0.724262	0.92918	0.629514	1.3715	0.93 (0.63-1.37)
M34407.metal.pos.txt.gz	Inverse variance weighted	11	-0.0298087	0.296132	0.91982	0.970631	0.543227	1.73431	0.97 (0.54-1.73)
M34407.metal.pos.txt.gz	Weighted median	11	-0.0312112	0.384433	0.935293	0.969271	0.456256	2.05912	0.97 (0.46-2.06)
M34407.metal.pos.txt.gz	MR Egger	11	-0.119715	0.434746	0.789252	0.887173	0.378395	2.08004	0.89 (0.38-2.08)
M34407.metal.pos.txt.gz	Weighted mode	11	-0.0860109	0.375794	0.823577	0.917584	0.439302	1.91659	0.92 (0.44-1.92)
M34409.metal.pos.txt.gz	Inverse variance weighted	6	-0.254519	0.644553	0.692934	0.775289	0.219184	2.74232	0.78 (0.22- 2.74)
M34409.metal.pos.txt.gz	Weighted median	6	-0.523668	0.647054	0.418337	0.592344	0.166644	2.10551	0.59 (0.17- 2.11)
M34409.metal.pos.txt.gz	MR Egger	6	-2.17379	4.54387	0.657339	0.113746	1.54211e-05	838.983	0.11 (0.00-838.98)
M34409.metal.pos.txt.gz	Weighted mode	6	-0.86324	0.863059	0.363125	0.421793	0.077705	2.28955	0.42 (0.08- 2.29)
M34416.metal.pos.txt.gz	Inverse variance weighted	8	0.0790674	0.294484	0.788318	1.08228	0.607672	1.92756	1.08 (0.61-1.93)
M34416.metal.pos.txt.gz	Weighted median	8	0.138531	0.376013	0.71256	1.14859	0.54966	2.40011	1.15 (0.55-2.40)
M34416.metal.pos.txt.gz	MR Egger	8	0.576121	0.778511	0.487217	1.77912	0.386834	8.18255	1.78 (0.39-8.18)
M34416.metal.pos.txt.gz	Weighted mode	8	0.406256	0.478492	0.423943	1.50119	0.587671	3.83473	1.50 (0.59-3.83)
M34419.metal.pos.txt.gz	Inverse variance weighted	14	0.215082	0.388722	0.580054	1.23996	0.578792	2.65641	1.24 (0.58-2.66)
M34419.metal.pos.txt.gz	Weighted median	14	0.0243697	0.526556	0.963086	1.02467	0.365065	2.87605	1.02 (0.37-2.88)
M34419.metal.pos.txt.gz	MR Egger	14	-1.06657	0.991503	0.303209	0.344187	0.0492958	2.40314	0.34 (0.05-2.40)
M34419.metal.pos.txt.gz	Weighted mode	14	-0.00190059	0.687389	0.997836	0.998101	0.259452	3.83965	1.00 (0.26-3.84)
M34420.metal.pos.txt.gz	Inverse variance weighted	16	-0.0273532	0.0675351	0.685461	0.973018	0.852381	1.11073	0.97 (0.85-1.11)
M34420.metal.pos.txt.gz	Weighted median	16	-0.0453715	0.0869234	0.601691	0.955642	0.805944	1.13315	0.96 (0.81-1.13)
M34420.metal.pos.txt.gz	MR Egger	16	0.0512843	0.146182	0.730942	1.05262	0.790388	1.40186	1.05 (0.79-1.40)
M34420.metal.pos.txt.gz	Weighted mode	16	-0.00597024	0.0844013	0.944542	0.994048	0.842487	1.17287	0.99 (0.84-1.17)
M34441.metal.pos.txt.gz	Inverse variance weighted	14	-0.0909865	0.223002	0.683268	0.91303	0.589742	1.41354	0.91 (0.59-1.41)
M34441.metal.pos.txt.gz	Weighted median	14	-0.229599	0.308413	0.456603	0.794853	0.43427	1.45483	0.79 (0.43-1.45)
M34441.metal.pos.txt.gz	MR Egger	14	-0.56393	0.579529	0.349719	0.568969	0.182719	1.77171	0.57 (0.18-1.77)
M34441.metal.pos.txt.gz	Weighted mode	14	-0.509475	0.452795	0.280859	0.600811	0.247349	1.45937	0.60 (0.25-1.46)
M34456.metal.pos.txt.gz	Inverse variance weighted	19	0.326438	0.327279	0.318556	1.38602	0.729768	2.63242	1.39 (0.73-2.63)
M34456.metal.pos.txt.gz	Weighted median	19	0.266123	0.425082	0.531282	1.3049	0.567203	3.00201	1.30 (0.57-3.00)
M34456.metal.pos.txt.gz	MR Egger	19	0.296162	0.783397	0.710073	1.34469	0.289588	6.24399	1.34 (0.29-6.24)
M34456.metal.pos.txt.gz	Weighted mode	19	0.178003	0.476823	0.713278	1.19483	0.469273	3.04218	1.19 (0.47-3.04)
M34469.metal.pos.txt.gz	Inverse variance weighted	11	-0.385606	0.217937	0.0768364	0.680039	0.443631	1.04243	0.68 (0.44-1.04)
M34469.metal.pos.txt.gz	Weighted median	11	-0.370539	0.288205	0.198554	0.690362	0.392421	1.21451	0.69 (0.39-1.21)
M34469.metal.pos.txt.gz	MR Egger	11	-0.474958	0.400524	0.266047	0.621911	0.283658	1.36352	0.62 (0.28-1.36)
M34469.metal.pos.txt.gz	Weighted mode	11	-0.376016	0.284972	0.216418	0.686591	0.392758	1.20025	0.69 (0.39-1.20)
M34481.metal.pos.txt.gz	Inverse variance weighted	9	0.329043	0.169501	0.0522282	1.38964	0.996827	1.93724	1.39 (1.00-1.94)
M34481.metal.pos.txt.gz	Weighted median	9	0.430277	0.164156	0.00876324	1.53768	1.11464	2.12129	1.54 (1.11-2.12)
M34481.metal.pos.txt.gz	MR Egger	9	0.426402	0.246619	0.127438	1.53174	0.944621	2.48376	1.53 (0.94-2.48)
M34481.metal.pos.txt.gz	Weighted mode	9	0.449534	0.177595	0.0351882	1.56758	1.10677	2.22025	1.57 (1.11-2.22)
M34499.metal.pos.txt.gz	Inverse variance weighted	4	-0.294233	0.159427	0.0649558	0.745103	0.545142	1.01841	0.75 (0.55-1.02)
M34499.metal.pos.txt.gz	Weighted median	4	-0.276862	0.195111	0.155899	0.758159	0.517224	1.11133	0.76 (0.52-1.11)
M34499.metal.pos.txt.gz	MR Egger	4	-0.287886	0.228838	0.335353	0.749847	0.478831	1.17426	0.75 (0.48-1.17)
M34499.metal.pos.txt.gz	Weighted mode	4	-0.238858	0.212941	0.343671	0.787527	0.518808	1.19543	0.79 (0.52-1.20)
M34513.metal.pos.txt.gz	Inverse variance weighted	8	0.135246	0.182146	0.457776	1.14482	0.801107	1.636	1.14 (0.80-1.64)
M34513.metal.pos.txt.gz	Weighted median	8	0.084552	0.240198	0.724831	1.08823	0.67961	1.74253	1.09 (0.68-1.74)
M34513.metal.pos.txt.gz	MR Egger	8	0.396569	0.352207	0.303196	1.48671	0.745458	2.96505	1.49 (0.75-2.97)
M34513.metal.pos.txt.gz	Weighted mode	8	0.0761495	0.263194	0.780712	1.07912	0.644222	1.80762	1.08 (0.64-1.81)
M34516.metal.pos.txt.gz	Inverse variance weighted	15	-0.000889302	0.03967	0.982115	0.999111	0.92437	1.0799	1.00 (0.92-1.08)
M34516.metal.pos.txt.gz	Weighted median	15	-0.0135498	0.0538748	0.801424	0.986542	0.88768	1.09641	0.99 (0.89-1.10)
M34516.metal.pos.txt.gz	MR Egger	15	0.0100218	0.073547	0.8937	1.01007	0.874476	1.16669	1.01 (0.87-1.17)
M34516.metal.pos.txt.gz	Weighted mode	15	-0.0270811	0.0926036	0.774239	0.973282	0.811733	1.16698	0.97 (0.81-1.17)
M34527.metal.pos.txt.gz	Inverse variance weighted	11	0.637724	0.368566	0.0835799	1.89217	0.918819	3.89664	1.89 (0.92-3.90)
M34527.metal.pos.txt.gz	Weighted median	11	0.508244	0.505318	0.314516	1.66237	0.617437	4.47572	1.66 (0.62-4.48)
M34527.metal.pos.txt.gz	MR Egger	11	-0.58605	1.21723	0.641678	0.556521	0.0512101	6.04795	0.56 (0.05-6.05)
M34527.metal.pos.txt.gz	Weighted mode	11	0.0975393	0.677333	0.888357	1.10245	0.292283	4.15833	1.10 (0.29-4.16)
M34530.metal.pos.txt.gz	Inverse variance weighted	7	0.087044	0.14833	0.557319	1.09094	0.815721	1.45903	1.09 (0.82-1.46)
M34530.metal.pos.txt.gz	Weighted median	7	0.137799	0.173125	0.426061	1.14774	0.817483	1.61143	1.15 (0.82-1.61)
M34530.metal.pos.txt.gz	MR Egger	7	0.329183	0.191728	0.146642	1.38983	0.954465	2.02379	1.39 (0.95-2.02)
M34530.metal.pos.txt.gz	Weighted mode	7	0.157327	0.15152	0.339141	1.17038	0.869661	1.57508	1.17 (0.87-1.58)
M34533.metal.pos.txt.gz	Inverse variance weighted	12	0.0704049	0.172516	0.683196	1.07294	0.765117	1.50461	1.07 (0.77-1.50)
M34533.metal.pos.txt.gz	Weighted median	12	0.0457696	0.249839	0.854644	1.04683	0.64152	1.70822	1.05 (0.64-1.71)
M34533.metal.pos.txt.gz	MR Egger	12	0.0879366	0.33266	0.796883	1.09192	0.568885	2.09583	1.09 (0.57-2.10)
M34533.metal.pos.txt.gz	Weighted mode	12	0.0111593	0.269925	0.967764	1.01122	0.595774	1.71637	1.01 (0.60-1.72)
M34534.metal.pos.txt.gz	Inverse variance weighted	12	-0.223601	0.229484	0.329875	0.799634	0.509978	1.25381	0.80 (0.51-1.25)
M34534.metal.pos.txt.gz	Weighted median	12	-0.386616	0.317829	0.223822	0.679352	0.364379	1.26659	0.68 (0.36-1.27)
M34534.metal.pos.txt.gz	MR Egger	12	-0.481784	0.629908	0.46203	0.61768	0.179711	2.12301	0.62 (0.18-2.12)
M34534.metal.pos.txt.gz	Weighted mode	12	-0.388001	0.415576	0.370527	0.678412	0.300433	1.53193	0.68 (0.30-1.53)
M34535.metal.pos.txt.gz	Inverse variance weighted	5	0.273056	0.203391	0.179428	1.31397	0.881976	1.95757	1.31 (0.88- 1.96)
M34535.metal.pos.txt.gz	Weighted median	5	0.368358	0.261798	0.159418	1.44536	0.865225	2.41448	1.45 (0.87- 2.41)
M34535.metal.pos.txt.gz	MR Egger	5	1.9776	1.07803	0.163941	7.22535	0.873416	59.7719	7.23 (0.87-59.77)
M34535.metal.pos.txt.gz	Weighted mode	5	0.323664	0.390859	0.454169	1.38218	0.64248	2.97352	1.38 (0.64- 2.97)
M34539.metal.pos.txt.gz	Inverse variance weighted	17	-0.0150791	0.231824	0.948138	0.985034	0.625344	1.55161	0.99 (0.63-1.55)
M34539.metal.pos.txt.gz	Weighted median	17	0.262983	0.282475	0.351855	1.3008	0.747764	2.26287	1.30 (0.75-2.26)
M34539.metal.pos.txt.gz	MR Egger	17	0.278807	0.511982	0.594057	1.32155	0.484481	3.60489	1.32 (0.48-3.60)
M34539.metal.pos.txt.gz	Weighted mode	17	0.231106	0.35565	0.525033	1.25999	0.627527	2.5299	1.26 (0.63-2.53)
M34674.metal.pos.txt.gz	Inverse variance weighted	11	-0.160716	0.214381	0.453449	0.851534	0.559393	1.29624	0.85 (0.56-1.30)
M34674.metal.pos.txt.gz	Weighted median	11	-0.0797074	0.277488	0.773924	0.923386	0.53602	1.59069	0.92 (0.54-1.59)
M34674.metal.pos.txt.gz	MR Egger	11	0.0949188	0.584815	0.874651	1.09957	0.349477	3.45961	1.10 (0.35-3.46)
M34674.metal.pos.txt.gz	Weighted mode	11	-0.0810512	0.363413	0.828003	0.922146	0.452331	1.87994	0.92 (0.45-1.88)
M34732.metal.pos.txt.gz	Inverse variance weighted	4	0.615168	0.625998	0.325755	1.84997	0.54238	6.30992	1.85 (0.54-6.310000e+00)
M34732.metal.pos.txt.gz	Weighted median	4	0.67491	0.721484	0.349558	1.96386	0.477497	8.07698	1.96 (0.48-8.080000e+00)
M34732.metal.pos.txt.gz	MR Egger	4	8.44633	22.5856	0.744351	4657.94	2.77312e-16	7.82382e+22	4657.94 (0.00-7.823821e+22)
M34732.metal.pos.txt.gz	Weighted mode	4	0.832359	0.88407	0.415902	2.29874	0.4064	13.0024	2.30 (0.41-1.300000e+01)
M34761.metal.pos.txt.gz	Inverse variance weighted	10	-0.102994	0.357167	0.773069	0.902132	0.447964	1.81676	0.90 (0.45- 1.82)
M34761.metal.pos.txt.gz	Weighted median	10	-0.267344	0.383913	0.4862	0.765409	0.360662	1.62438	0.77 (0.36- 1.62)
M34761.metal.pos.txt.gz	MR Egger	10	0.351679	1.17278	0.771921	1.42145	0.142706	14.1587	1.42 (0.14-14.16)
M34761.metal.pos.txt.gz	Weighted mode	10	-0.363217	0.548484	0.524423	0.695435	0.237344	2.03768	0.70 (0.24- 2.04)
M34878.metal.pos.txt.gz	Inverse variance weighted	7	0.288708	0.193918	0.136536	1.3347	0.912678	1.95187	1.33 (0.91-1.95)
M34878.metal.pos.txt.gz	Weighted median	7	0.237104	0.264734	0.370449	1.26757	0.754444	2.1297	1.27 (0.75-2.13)
M34878.metal.pos.txt.gz	MR Egger	7	-0.2268	0.434549	0.624013	0.79708	0.3401	1.86809	0.80 (0.34-1.87)
M34878.metal.pos.txt.gz	Weighted mode	7	0.236239	0.271469	0.41763	1.26648	0.743906	2.15614	1.27 (0.74-2.16)
M34912.metal.pos.txt.gz	Inverse variance weighted	28	-0.0100161	0.355978	0.977553	0.990034	0.49276	1.98914	0.99 (0.49- 1.99)
M34912.metal.pos.txt.gz	Weighted median	28	0.282187	0.509529	0.579703	1.32603	0.488463	3.59975	1.33 (0.49- 3.60)
M34912.metal.pos.txt.gz	MR Egger	28	0.482843	0.697737	0.495064	1.62067	0.412829	6.36241	1.62 (0.41- 6.36)
M34912.metal.pos.txt.gz	Weighted mode	28	0.408138	0.519468	0.438894	1.50401	0.54334	4.16324	1.50 (0.54- 4.16)
M35114.metal.pos.txt.gz	Inverse variance weighted	9	-0.136409	0.315983	0.665962	0.872486	0.469665	1.6208	0.87 (0.47-1.62)
M35114.metal.pos.txt.gz	Weighted median	9	-0.243623	0.41868	0.560646	0.783783	0.344992	1.78067	0.78 (0.34-1.78)
M35114.metal.pos.txt.gz	MR Egger	9	0.387512	0.814373	0.64868	1.47331	0.298597	7.26947	1.47 (0.30-7.27)
M35114.metal.pos.txt.gz	Weighted mode	9	-0.388475	0.54376	0.49528	0.67809	0.233576	1.96855	0.68 (0.23-1.97)
M35126.metal.pos.txt.gz	Inverse variance weighted	15	-0.0300631	0.206647	0.884332	0.970384	0.647205	1.45494	0.97 (0.65-1.45)
M35126.metal.pos.txt.gz	Weighted median	15	-0.1197	0.293362	0.683252	0.887186	0.49923	1.57663	0.89 (0.50-1.58)
M35126.metal.pos.txt.gz	MR Egger	15	-0.487974	0.537205	0.380221	0.613869	0.214189	1.75936	0.61 (0.21-1.76)
M35126.metal.pos.txt.gz	Weighted mode	15	-0.184301	0.333146	0.588844	0.831686	0.432892	1.59786	0.83 (0.43-1.60)
M35127.metal.pos.txt.gz	Inverse variance weighted	18	0.0843433	0.370669	0.820001	1.088	0.52615	2.24983	1.09 (0.53-2.25)
M35127.metal.pos.txt.gz	Weighted median	18	-0.12322	0.454768	0.786429	0.88407	0.36256	2.15572	0.88 (0.36-2.16)
M35127.metal.pos.txt.gz	MR Egger	18	-0.102408	1.02392	0.921574	0.902661	0.121324	6.71589	0.90 (0.12-6.72)
M35127.metal.pos.txt.gz	Weighted mode	18	-0.26021	0.611637	0.675858	0.77089	0.232464	2.55639	0.77 (0.23-2.56)
M35137.metal.pos.txt.gz	Inverse variance weighted	43	-0.0492245	0.274447	0.857656	0.951967	0.555915	1.63018	0.95 (0.56-1.63)
M35137.metal.pos.txt.gz	Weighted median	43	-0.0998275	0.46287	0.829244	0.904994	0.365294	2.24206	0.90 (0.37-2.24)
M35137.metal.pos.txt.gz	MR Egger	43	-0.10546	0.479319	0.826947	0.899911	0.351718	2.30252	0.90 (0.35-2.30)
M35137.metal.pos.txt.gz	Weighted mode	43	-0.131391	0.427977	0.760358	0.876875	0.378998	2.0288	0.88 (0.38-2.03)
M35159.metal.pos.txt.gz	Inverse variance weighted	8	-0.0894508	0.21069	0.671157	0.914433	0.605074	1.38196	0.91 (0.61-1.38)
M35159.metal.pos.txt.gz	Weighted median	8	-0.0526932	0.291362	0.856484	0.948671	0.535924	1.6793	0.95 (0.54-1.68)
M35159.metal.pos.txt.gz	MR Egger	8	-0.940155	0.977677	0.373375	0.390567	0.0574752	2.65406	0.39 (0.06-2.65)
M35159.metal.pos.txt.gz	Weighted mode	8	0.291506	0.422329	0.512274	1.33844	0.584933	3.06262	1.34 (0.58-3.06)
M35160.metal.pos.txt.gz	Inverse variance weighted	9	0.167058	0.355514	0.638423	1.18182	0.588752	2.37231	1.18 (0.59-2.37)
M35160.metal.pos.txt.gz	Weighted median	9	0.295255	0.474131	0.533463	1.34347	0.530444	3.40264	1.34 (0.53-3.40)
M35160.metal.pos.txt.gz	MR Egger	9	-0.118324	0.949199	0.904299	0.888408	0.138241	5.70936	0.89 (0.14-5.71)
M35160.metal.pos.txt.gz	Weighted mode	9	0.18658	0.564419	0.74946	1.20512	0.398646	3.64312	1.21 (0.40-3.64)
M35186.metal.pos.txt.gz	Inverse variance weighted	16	0.211332	0.421631	0.616212	1.23532	0.540606	2.8228	1.24 (0.54- 2.82)
M35186.metal.pos.txt.gz	Weighted median	16	0.214322	0.467636	0.64673	1.23902	0.495472	3.09841	1.24 (0.50- 3.10)
M35186.metal.pos.txt.gz	MR Egger	16	0.40702	1.1419	0.726825	1.50233	0.160236	14.0855	1.50 (0.16-14.09)
M35186.metal.pos.txt.gz	Weighted mode	16	0.312208	0.562564	0.587094	1.36644	0.453656	4.1158	1.37 (0.45- 4.12)
M35187.metal.pos.txt.gz	Inverse variance weighted	7	-0.100597	0.132754	0.44859	0.904298	0.697122	1.17304	0.90 (0.70-1.17)
M35187.metal.pos.txt.gz	Weighted median	7	-0.174238	0.152428	0.253003	0.840097	0.623132	1.13261	0.84 (0.62-1.13)
M35187.metal.pos.txt.gz	MR Egger	7	-0.373189	0.312916	0.286525	0.688535	0.372878	1.27141	0.69 (0.37-1.27)
M35187.metal.pos.txt.gz	Weighted mode	7	-0.189073	0.156417	0.272219	0.827726	0.609175	1.12469	0.83 (0.61-1.12)
M35189.metal.pos.txt.gz	Inverse variance weighted	12	0.0740145	0.199537	0.71069	1.07682	0.728273	1.59219	1.08 (0.73-1.59)
M35189.metal.pos.txt.gz	Weighted median	12	0.201247	0.172641	0.243736	1.22293	0.871858	1.71536	1.22 (0.87-1.72)
M35189.metal.pos.txt.gz	MR Egger	12	0.238948	0.359427	0.521212	1.26991	0.627803	2.56877	1.27 (0.63-2.57)
M35189.metal.pos.txt.gz	Weighted mode	12	0.229651	0.173565	0.212633	1.25816	0.895353	1.76798	1.26 (0.90-1.77)
M35193.metal.pos.txt.gz	Inverse variance weighted	16	0.324776	0.332309	0.328404	1.38372	0.721409	2.65409	1.38 (0.72- 2.65)
M35193.metal.pos.txt.gz	Weighted median	16	0.651465	0.38817	0.093289	1.91835	0.896418	4.1053	1.92 (0.90- 4.11)
M35193.metal.pos.txt.gz	MR Egger	16	1.45784	0.558155	0.020497	4.29669	1.43887	12.8305	4.30 (1.44-12.83)
M35193.metal.pos.txt.gz	Weighted mode	16	0.904106	0.40326	0.0405062	2.46972	1.12043	5.4439	2.47 (1.12- 5.44)
M35240.metal.pos.txt.gz	Inverse variance weighted	6	0.439502	0.670235	0.511989	1.55193	0.417213	5.77283	1.55 (0.42- 5.77)
M35240.metal.pos.txt.gz	Weighted median	6	0.948117	0.823845	0.249797	2.58084	0.513441	12.9728	2.58 (0.51- 12.97)
M35240.metal.pos.txt.gz	MR Egger	6	1.8838	1.53521	0.28708	6.57845	0.324587	133.327	6.58 (0.32-133.33)
M35240.metal.pos.txt.gz	Weighted mode	6	1.33948	0.970111	0.225887	3.81704	0.570102	25.5566	3.82 (0.57- 25.56)
M35253.metal.pos.txt.gz	Inverse variance weighted	13	-0.125326	0.442102	0.776811	0.882209	0.370892	2.09844	0.88 (0.37- 2.10)
M35253.metal.pos.txt.gz	Weighted median	13	0.0832071	0.597323	0.889213	1.08677	0.337042	3.50419	1.09 (0.34- 3.50)
M35253.metal.pos.txt.gz	MR Egger	13	-0.270982	1.32829	0.842072	0.76263	0.0564483	10.3033	0.76 (0.06-10.30)
M35253.metal.pos.txt.gz	Weighted mode	13	0.170449	0.90823	0.85427	1.18584	0.199952	7.03276	1.19 (0.20- 7.03)
M35254.metal.pos.txt.gz	Inverse variance weighted	15	0.0918141	0.405847	0.821024	1.09616	0.494778	2.4285	1.10 (0.49-2.43)
M35254.metal.pos.txt.gz	Weighted median	15	0.215349	0.593879	0.716893	1.2403	0.387262	3.97233	1.24 (0.39-3.97)
M35254.metal.pos.txt.gz	MR Egger	15	-2.90504	1.76168	0.123086	0.0547466	0.00173295	1.72954	0.05 (0.00-1.73)
M35254.metal.pos.txt.gz	Weighted mode	15	0.0427336	0.973108	0.965593	1.04366	0.154965	7.02887	1.04 (0.15-7.03)
M35255.metal.pos.txt.gz	Inverse variance weighted	11	-0.126399	0.305987	0.679543	0.881263	0.483776	1.60534	0.88 (0.48-1.61)
M35255.metal.pos.txt.gz	Weighted median	11	-0.153275	0.425418	0.718629	0.857894	0.372658	1.97495	0.86 (0.37-1.97)
M35255.metal.pos.txt.gz	MR Egger	11	-2.19114	1.42597	0.158769	0.111789	0.00683259	1.82899	0.11 (0.01-1.83)
M35255.metal.pos.txt.gz	Weighted mode	11	-0.891495	0.740409	0.256293	0.410042	0.0960682	1.75016	0.41 (0.10-1.75)
M35257.metal.pos.txt.gz	Inverse variance weighted	16	0.0556687	0.332869	0.867182	1.05725	0.550596	2.03011	1.06 (0.55- 2.03)
M35257.metal.pos.txt.gz	Weighted median	16	0.0156129	0.465752	0.973258	1.01574	0.407685	2.53068	1.02 (0.41- 2.53)
M35257.metal.pos.txt.gz	MR Egger	16	0.22516	1.16628	0.849686	1.25252	0.127359	12.318	1.25 (0.13-12.32)
M35257.metal.pos.txt.gz	Weighted mode	16	-0.199215	0.706504	0.781818	0.819374	0.205161	3.27243	0.82 (0.21- 3.27)
M35270.metal.pos.txt.gz	Inverse variance weighted	30	0.450173	0.417713	0.281164	1.56858	0.69174	3.5569	1.57 (0.69-3.56)
M35270.metal.pos.txt.gz	Weighted median	30	0.196904	0.57112	0.730269	1.21763	0.397527	3.72959	1.22 (0.40-3.73)
M35270.metal.pos.txt.gz	MR Egger	30	-1.66106	1.38556	0.24064	0.189938	0.012566	2.87094	0.19 (0.01-2.87)
M35270.metal.pos.txt.gz	Weighted mode	30	-0.362822	0.922909	0.6971	0.695711	0.113981	4.24644	0.70 (0.11-4.25)
M35305.metal.pos.txt.gz	Inverse variance weighted	9	-0.482529	0.290903	0.0971707	0.617221	0.348995	1.0916	0.62 (0.35-1.09)
M35305.metal.pos.txt.gz	Weighted median	9	-0.428098	0.381003	0.26118	0.651748	0.308861	1.37529	0.65 (0.31-1.38)
M35305.metal.pos.txt.gz	MR Egger	9	-0.934033	0.538938	0.126677	0.392966	0.136647	1.13008	0.39 (0.14-1.13)
M35305.metal.pos.txt.gz	Weighted mode	9	-0.397294	0.435694	0.388491	0.672137	0.286146	1.5788	0.67 (0.29-1.58)
M35320.metal.pos.txt.gz	Inverse variance weighted	11	-0.137144	0.278789	0.62277	0.871845	0.504811	1.50574	0.87 (0.50-1.51)
M35320.metal.pos.txt.gz	Weighted median	11	-0.130476	0.305266	0.669075	0.877678	0.482489	1.59655	0.88 (0.48-1.60)
M35320.metal.pos.txt.gz	MR Egger	11	-0.0548084	0.499574	0.915047	0.946666	0.355591	2.52025	0.95 (0.36-2.52)
M35320.metal.pos.txt.gz	Weighted mode	11	-0.104331	0.264569	0.701606	0.900927	0.536394	1.5132	0.90 (0.54-1.51)
M35322.metal.pos.txt.gz	Inverse variance weighted	12	0.0882665	0.0982807	0.369129	1.09228	0.900898	1.32432	1.09 (0.90-1.32)
M35322.metal.pos.txt.gz	Weighted median	12	0.0873069	0.12134	0.471817	1.09123	0.860262	1.38421	1.09 (0.86-1.38)
M35322.metal.pos.txt.gz	MR Egger	12	0.166181	0.171386	0.355099	1.18079	0.843887	1.65218	1.18 (0.84-1.65)
M35322.metal.pos.txt.gz	Weighted mode	12	0.103874	0.126247	0.428104	1.10946	0.866261	1.42094	1.11 (0.87-1.42)
M35326.metal.pos.txt.gz	Inverse variance weighted	36	-0.290106	0.353262	0.411521	0.748184	0.374374	1.49524	0.75 (0.37-1.50)
M35326.metal.pos.txt.gz	Weighted median	36	-0.405531	0.512669	0.428933	0.666623	0.244055	1.82084	0.67 (0.24-1.82)
M35326.metal.pos.txt.gz	MR Egger	36	-0.221314	0.881169	0.803202	0.801465	0.142501	4.50765	0.80 (0.14-4.51)
M35326.metal.pos.txt.gz	Weighted mode	36	-0.514286	0.863121	0.555113	0.597927	0.11014	3.24602	0.60 (0.11-3.25)
M35327.metal.pos.txt.gz	Inverse variance weighted	14	0.63897	0.813398	0.432127	1.89453	0.384701	9.32995	1.89 (0.38- 9.33)
M35327.metal.pos.txt.gz	Weighted median	14	1.6791	1.05348	0.110968	5.36075	0.679959	42.2638	5.36 (0.68- 42.26)
M35327.metal.pos.txt.gz	MR Egger	14	3.70602	2.60766	0.18072	40.6914	0.245368	6748.19	40.69 (0.25-6748.19)
M35327.metal.pos.txt.gz	Weighted mode	14	2.37577	1.96321	0.247767	10.7593	0.22944	504.545	10.76 (0.23- 504.54)
M35331.metal.pos.txt.gz	Inverse variance weighted	7	0.0846402	0.338976	0.802824	1.08833	0.560037	2.11495	1.09 (0.56-2.11)
M35331.metal.pos.txt.gz	Weighted median	7	-0.00531414	0.432773	0.990203	0.9947	0.425901	2.32314	0.99 (0.43-2.32)
M35331.metal.pos.txt.gz	MR Egger	7	0.00227037	0.493863	0.99651	1.00227	0.380716	2.63858	1.00 (0.38-2.64)
M35331.metal.pos.txt.gz	Weighted mode	7	-0.0193741	0.438895	0.966223	0.980812	0.414946	2.31836	0.98 (0.41-2.32)
M35397.metal.pos.txt.gz	Inverse variance weighted	30	-0.307905	0.497313	0.535827	0.734985	0.277305	1.94805	0.73 (0.28- 1.95)
M35397.metal.pos.txt.gz	Weighted median	30	-0.0215808	0.629723	0.972662	0.97865	0.284837	3.36247	0.98 (0.28- 3.36)
M35397.metal.pos.txt.gz	MR Egger	30	-0.0173374	1.4916	0.990809	0.982812	0.0528195	18.2872	0.98 (0.05-18.29)
M35397.metal.pos.txt.gz	Weighted mode	30	-0.0608511	1.0326	0.953412	0.940963	0.124339	7.12093	0.94 (0.12- 7.12)
M35431.metal.pos.txt.gz	Inverse variance weighted	21	0.0283755	0.352913	0.935916	1.02878	0.515131	2.05461	1.03 (0.52-2.05)
M35431.metal.pos.txt.gz	Weighted median	21	0.192925	0.503664	0.701688	1.21279	0.451917	3.25472	1.21 (0.45-3.25)
M35431.metal.pos.txt.gz	MR Egger	21	-1.11397	1.01112	0.284345	0.328253	0.0452403	2.38172	0.33 (0.05-2.38)
M35431.metal.pos.txt.gz	Weighted mode	21	-0.0479818	0.751318	0.949713	0.953151	0.218588	4.1562	0.95 (0.22-4.16)
M35433.metal.pos.txt.gz	Inverse variance weighted	7	-0.643133	0.46693	0.1684	0.525643	0.21049	1.31265	0.53 (0.21-1.31)
M35433.metal.pos.txt.gz	Weighted median	7	-0.788025	0.462277	0.0882581	0.454742	0.183767	1.12529	0.45 (0.18-1.13)
M35433.metal.pos.txt.gz	MR Egger	7	-0.905768	0.846407	0.333475	0.404231	0.0769403	2.12376	0.40 (0.08-2.12)
M35433.metal.pos.txt.gz	Weighted mode	7	-0.803373	0.545471	0.191228	0.447816	0.153739	1.30441	0.45 (0.15-1.30)
M35439.metal.pos.txt.gz	Inverse variance weighted	24	-0.129033	0.231105	0.576619	0.878945	0.558781	1.38255	0.88 (0.56-1.38)
M35439.metal.pos.txt.gz	Weighted median	24	-0.0879674	0.342053	0.797044	0.915791	0.468419	1.79043	0.92 (0.47-1.79)
M35439.metal.pos.txt.gz	MR Egger	24	-0.418987	0.502951	0.413765	0.657713	0.245423	1.76261	0.66 (0.25-1.76)
M35439.metal.pos.txt.gz	Weighted mode	24	-0.0598124	0.389159	0.87919	0.941941	0.439303	2.01968	0.94 (0.44-2.02)
M35451.metal.pos.txt.gz	Inverse variance weighted	15	0.00388616	0.030771	0.8995	1.00389	0.945137	1.0663	1.00 (0.95-1.07)
M35451.metal.pos.txt.gz	Weighted median	15	-0.00624818	0.0361778	0.862881	0.993771	0.925745	1.0668	0.99 (0.93-1.07)
M35451.metal.pos.txt.gz	MR Egger	15	-0.0338848	0.0436186	0.451155	0.966683	0.887473	1.05296	0.97 (0.89-1.05)
M35451.metal.pos.txt.gz	Weighted mode	15	-0.00360685	0.0319608	0.91175	0.9964	0.935897	1.06081	1.00 (0.94-1.06)
M35464.metal.pos.txt.gz	Inverse variance weighted	12	-0.136668	0.550095	0.803791	0.87226	0.296753	2.56387	0.87 (0.30- 2.56)
M35464.metal.pos.txt.gz	Weighted median	12	0.50984	0.672577	0.448427	1.66503	0.445565	6.222	1.67 (0.45- 6.22)
M35464.metal.pos.txt.gz	MR Egger	12	2.09132	1.94821	0.308287	8.09558	0.177786	368.637	8.10 (0.18-368.64)
M35464.metal.pos.txt.gz	Weighted mode	12	0.688125	0.935122	0.47721	1.98998	0.318315	12.4406	1.99 (0.32- 12.44)
M35472.metal.pos.txt.gz	Inverse variance weighted	17	-0.0373766	0.207191	0.856841	0.963313	0.641805	1.44588	0.96 (0.64-1.45)
M35472.metal.pos.txt.gz	Weighted median	17	0.14569	0.266527	0.584638	1.15684	0.68612	1.95049	1.16 (0.69-1.95)
M35472.metal.pos.txt.gz	MR Egger	17	0.122433	0.431759	0.780617	1.13024	0.484899	2.63447	1.13 (0.48-2.63)
M35472.metal.pos.txt.gz	Weighted mode	17	0.0964661	0.351489	0.787251	1.10127	0.55297	2.19325	1.10 (0.55-2.19)
M35527.metal.pos.txt.gz	Inverse variance weighted	8	0.344134	0.190813	0.0713069	1.41077	0.970583	2.05059	1.41 (0.97-2.05)
M35527.metal.pos.txt.gz	Weighted median	8	0.265207	0.241456	0.272045	1.3037	0.812169	2.09271	1.30 (0.81-2.09)
M35527.metal.pos.txt.gz	MR Egger	8	-0.422913	0.81131	0.620849	0.655135	0.133577	3.21316	0.66 (0.13-3.21)
M35527.metal.pos.txt.gz	Weighted mode	8	0.152908	0.395269	0.710361	1.16522	0.536967	2.52852	1.17 (0.54-2.53)
M35551.metal.pos.txt.gz	Inverse variance weighted	9	0.114937	0.169166	0.496865	1.1218	0.805228	1.56284	1.12 (0.81-1.56)
M35551.metal.pos.txt.gz	Weighted median	9	-0.0565952	0.216904	0.794152	0.944976	0.617715	1.44562	0.94 (0.62-1.45)
M35551.metal.pos.txt.gz	MR Egger	9	-0.169927	0.660197	0.804281	0.843726	0.231329	3.07732	0.84 (0.23-3.08)
M35551.metal.pos.txt.gz	Weighted mode	9	-0.137902	0.29298	0.650431	0.871184	0.490592	1.54703	0.87 (0.49-1.55)
M35626.metal.pos.txt.gz	Inverse variance weighted	4	-0.338814	0.355256	0.340226	0.712615	0.355186	1.42973	0.71 (0.36-1.43)
M35626.metal.pos.txt.gz	Weighted median	4	-0.246382	0.446826	0.581356	0.781623	0.325575	1.87648	0.78 (0.33-1.88)
M35626.metal.pos.txt.gz	MR Egger	4	-1.27416	0.870541	0.280855	0.279666	0.0507716	1.54049	0.28 (0.05-1.54)
M35626.metal.pos.txt.gz	Weighted mode	4	0.00667012	0.537759	0.990882	1.00669	0.35087	2.88833	1.01 (0.35-2.89)
M35628.metal.pos.txt.gz	Inverse variance weighted	8	-0.272427	0.406404	0.502644	0.761529	0.343359	1.68898	0.76 (0.34- 1.69)
M35628.metal.pos.txt.gz	Weighted median	8	-0.344964	0.540623	0.523418	0.708246	0.245469	2.04349	0.71 (0.25- 2.04)
M35628.metal.pos.txt.gz	MR Egger	8	-0.228951	2.34202	0.925308	0.795367	0.00807243	78.3666	0.80 (0.01-78.37)
M35628.metal.pos.txt.gz	Weighted mode	8	-0.345029	0.699392	0.636881	0.7082	0.179813	2.78927	0.71 (0.18- 2.79)
M35631.metal.pos.txt.gz	Inverse variance weighted	22	-0.479995	0.265034	0.0701302	0.618786	0.368077	1.04026	0.62 (0.37-1.04)
M35631.metal.pos.txt.gz	Weighted median	22	-0.243433	0.397124	0.539883	0.783932	0.359948	1.70733	0.78 (0.36-1.71)
M35631.metal.pos.txt.gz	MR Egger	22	-0.288497	0.502615	0.572373	0.749389	0.279816	2.00698	0.75 (0.28-2.01)
M35631.metal.pos.txt.gz	Weighted mode	22	0.0542436	0.506628	0.915751	1.05574	0.391117	2.84976	1.06 (0.39-2.85)
M35635.metal.pos.txt.gz	Inverse variance weighted	9	-0.00791567	0.10587	0.940399	0.992116	0.806202	1.2209	0.99 (0.81-1.22)
M35635.metal.pos.txt.gz	Weighted median	9	0.065431	0.140185	0.64068	1.06762	0.811127	1.40522	1.07 (0.81-1.41)
M35635.metal.pos.txt.gz	MR Egger	9	0.143474	0.26832	0.609406	1.15428	0.682199	1.95303	1.15 (0.68-1.95)
M35635.metal.pos.txt.gz	Weighted mode	9	0.0833257	0.158864	0.614142	1.0869	0.796087	1.48394	1.09 (0.80-1.48)
M35669.metal.pos.txt.gz	Inverse variance weighted	18	-0.137042	0.127167	0.281191	0.871934	0.679573	1.11874	0.87 (0.68-1.12)
M35669.metal.pos.txt.gz	Weighted median	18	-0.140154	0.175526	0.424593	0.869224	0.616199	1.22615	0.87 (0.62-1.23)
M35669.metal.pos.txt.gz	MR Egger	18	-0.261155	0.218495	0.249407	0.770162	0.501875	1.18187	0.77 (0.50-1.18)
M35669.metal.pos.txt.gz	Weighted mode	18	-0.158505	0.161409	0.339866	0.853418	0.621967	1.171	0.85 (0.62-1.17)
M35675.metal.pos.txt.gz	Inverse variance weighted	33	-0.49655	0.328827	0.131027	0.608627	0.319483	1.15946	0.61 (0.32-1.16)
M35675.metal.pos.txt.gz	Weighted median	33	-0.83606	0.503309	0.0966882	0.433415	0.161614	1.16233	0.43 (0.16-1.16)
M35675.metal.pos.txt.gz	MR Egger	33	-1.08434	0.680519	0.121218	0.338126	0.089086	1.28336	0.34 (0.09-1.28)
M35675.metal.pos.txt.gz	Weighted mode	33	-0.913569	0.570509	0.119133	0.40109	0.131104	1.22707	0.40 (0.13-1.23)
M35678.metal.pos.txt.gz	Inverse variance weighted	22	-0.0418827	0.141398	0.767074	0.958982	0.726859	1.26524	0.96 (0.73-1.27)
M35678.metal.pos.txt.gz	Weighted median	22	-0.11954	0.206004	0.561724	0.887328	0.592558	1.32873	0.89 (0.59-1.33)
M35678.metal.pos.txt.gz	MR Egger	22	-0.374284	0.248859	0.148209	0.687781	0.422296	1.12017	0.69 (0.42-1.12)
M35678.metal.pos.txt.gz	Weighted mode	22	-0.217079	0.206514	0.305134	0.804867	0.536952	1.20646	0.80 (0.54-1.21)
M35718.metal.pos.txt.gz	Inverse variance weighted	21	-0.319108	0.324382	0.325243	0.726797	0.384851	1.37256	0.73 (0.38-1.37)
M35718.metal.pos.txt.gz	Weighted median	21	-0.100297	0.469076	0.830689	0.904569	0.360708	2.26844	0.90 (0.36-2.27)
M35718.metal.pos.txt.gz	MR Egger	21	-0.407183	0.931706	0.667017	0.665522	0.107171	4.13282	0.67 (0.11-4.13)
M35718.metal.pos.txt.gz	Weighted mode	21	0.120883	0.742367	0.872283	1.12849	0.26338	4.8352	1.13 (0.26-4.84)
M35754.metal.pos.txt.gz	Inverse variance weighted	32	0.222157	0.276531	0.421759	1.24877	0.726263	2.14719	1.25 (0.73-2.15)
M35754.metal.pos.txt.gz	Weighted median	32	0.13074	0.434368	0.763424	1.13967	0.48645	2.67006	1.14 (0.49-2.67)
M35754.metal.pos.txt.gz	MR Egger	32	0.871464	0.526548	0.10834	2.39041	0.851659	6.70932	2.39 (0.85-6.71)
M35754.metal.pos.txt.gz	Weighted mode	32	0.372004	0.43928	0.40357	1.45064	0.613248	3.43149	1.45 (0.61-3.43)
M35854.metal.pos.txt.gz	Inverse variance weighted	12	0.0572862	0.289468	0.843122	1.05896	0.600453	1.86758	1.06 (0.60-1.87)
M35854.metal.pos.txt.gz	Weighted median	12	-0.252542	0.37005	0.494952	0.776824	0.376123	1.60441	0.78 (0.38-1.60)
M35854.metal.pos.txt.gz	MR Egger	12	-0.565443	0.675897	0.422368	0.568108	0.151042	2.13681	0.57 (0.15-2.14)
M35854.metal.pos.txt.gz	Weighted mode	12	-0.444583	0.486923	0.380795	0.641092	0.246855	1.66494	0.64 (0.25-1.66)
M35977.metal.pos.txt.gz	Inverse variance weighted	6	-0.535906	0.455573	0.239461	0.585139	0.239589	1.42906	0.59 (0.24-1.43)
M35977.metal.pos.txt.gz	Weighted median	6	-0.412926	0.510446	0.418543	0.661711	0.243315	1.79957	0.66 (0.24-1.80)
M35977.metal.pos.txt.gz	MR Egger	6	-0.821747	0.854005	0.390425	0.439663	0.0824473	2.34457	0.44 (0.08-2.34)
M35977.metal.pos.txt.gz	Weighted mode	6	-0.239581	0.748557	0.761867	0.786957	0.181454	3.41299	0.79 (0.18-3.41)
M35978.metal.pos.txt.gz	Inverse variance weighted	14	-0.128024	0.211957	0.545838	0.879833	0.580736	1.33297	0.88 (0.58-1.33)
M35978.metal.pos.txt.gz	Weighted median	14	0.151143	0.279865	0.589157	1.16316	0.672071	2.01311	1.16 (0.67-2.01)
M35978.metal.pos.txt.gz	MR Egger	14	0.0520568	0.507256	0.919956	1.05344	0.389783	2.84704	1.05 (0.39-2.85)
M35978.metal.pos.txt.gz	Weighted mode	14	0.288677	0.403863	0.487378	1.33466	0.604778	2.94541	1.33 (0.60-2.95)
M36009.metal.pos.txt.gz	Inverse variance weighted	12	0.0224371	0.20218	0.911635	1.02269	0.68809	1.52	1.02 (0.69-1.52)
M36009.metal.pos.txt.gz	Weighted median	12	0.0816605	0.271268	0.763389	1.08509	0.637613	1.8466	1.09 (0.64-1.85)
M36009.metal.pos.txt.gz	MR Egger	12	-0.537791	0.648402	0.426228	0.584037	0.163874	2.08148	0.58 (0.16-2.08)
M36009.metal.pos.txt.gz	Weighted mode	12	0.0983247	0.380431	0.800827	1.10332	0.523447	2.32558	1.10 (0.52-2.33)
M36097.metal.pos.txt.gz	Inverse variance weighted	23	-0.00535606	0.0126168	0.671189	0.994658	0.970363	1.01956	0.99 (0.97-1.02)
M36097.metal.pos.txt.gz	Weighted median	23	-0.00770807	0.0176488	0.662294	0.992322	0.958583	1.02725	0.99 (0.96-1.03)
M36097.metal.pos.txt.gz	MR Egger	23	0.0138934	0.0287939	0.634433	1.01399	0.95835	1.07286	1.01 (0.96-1.07)
M36097.metal.pos.txt.gz	Weighted mode	23	0.00782167	0.0316898	0.807336	1.00785	0.947157	1.07244	1.01 (0.95-1.07)
M36098.metal.pos.txt.gz	Inverse variance weighted	8	0.640183	0.262762	0.014836	1.89683	1.13334	3.17465	1.90 (1.13-3.17)
M36098.metal.pos.txt.gz	Weighted median	8	0.37328	0.302336	0.216959	1.45249	0.803083	2.62704	1.45 (0.80-2.63)
M36098.metal.pos.txt.gz	MR Egger	8	0.231668	0.7449	0.766318	1.2607	0.292779	5.42856	1.26 (0.29-5.43)
M36098.metal.pos.txt.gz	Weighted mode	8	0.263165	0.414565	0.54574	1.30104	0.577307	2.93208	1.30 (0.58-2.93)
M36099.metal.pos.txt.gz	Inverse variance weighted	7	0.210332	0.182008	0.247838	1.23409	0.863808	1.76309	1.23 (0.86-1.76)
M36099.metal.pos.txt.gz	Weighted median	7	0.259777	0.232795	0.264464	1.29664	0.8216	2.04635	1.30 (0.82-2.05)
M36099.metal.pos.txt.gz	MR Egger	7	0.597274	0.450499	0.242244	1.81716	0.751485	4.39406	1.82 (0.75-4.39)
M36099.metal.pos.txt.gz	Weighted mode	7	0.424057	0.324655	0.239329	1.52815	0.808749	2.88747	1.53 (0.81-2.89)
M36103.metal.pos.txt.gz	Inverse variance weighted	12	-0.166407	0.200936	0.407582	0.846702	0.571071	1.25537	0.85 (0.57-1.26)
M36103.metal.pos.txt.gz	Weighted median	12	-0.0618261	0.228915	0.787096	0.940046	0.600196	1.47233	0.94 (0.60-1.47)
M36103.metal.pos.txt.gz	MR Egger	12	-0.332442	0.31613	0.317731	0.71717	0.385946	1.33265	0.72 (0.39-1.33)
M36103.metal.pos.txt.gz	Weighted mode	12	-0.140674	0.246728	0.580028	0.868772	0.535657	1.40905	0.87 (0.54-1.41)
M36115.metal.pos.txt.gz	Inverse variance weighted	10	0.0994822	0.126629	0.432092	1.1046	0.861818	1.41577	1.10 (0.86-1.42)
M36115.metal.pos.txt.gz	Weighted median	10	0.0850918	0.14013	0.543696	1.08882	0.82732	1.43297	1.09 (0.83-1.43)
M36115.metal.pos.txt.gz	MR Egger	10	0.176512	0.233052	0.470533	1.19305	0.755579	1.88381	1.19 (0.76-1.88)
M36115.metal.pos.txt.gz	Weighted mode	10	0.101551	0.135041	0.471259	1.10689	0.849481	1.44229	1.11 (0.85-1.44)
M36131.metal.pos.txt.gz	Inverse variance weighted	11	0.0368016	0.186793	0.843814	1.03749	0.719417	1.49618	1.04 (0.72-1.50)
M36131.metal.pos.txt.gz	Weighted median	11	-0.0610898	0.241068	0.799949	0.940739	0.5865	1.50893	0.94 (0.59-1.51)
M36131.metal.pos.txt.gz	MR Egger	11	-0.328821	0.53858	0.55661	0.719772	0.250465	2.06844	0.72 (0.25-2.07)
M36131.metal.pos.txt.gz	Weighted mode	11	-0.129313	0.326962	0.700781	0.878699	0.46294	1.66784	0.88 (0.46-1.67)
M36134.metal.pos.txt.gz	Inverse variance weighted	13	-0.095395	0.129011	0.459643	0.909014	0.705918	1.17054	0.91 (0.71-1.17)
M36134.metal.pos.txt.gz	Weighted median	13	-0.138951	0.184205	0.450651	0.87027	0.606535	1.24868	0.87 (0.61-1.25)
M36134.metal.pos.txt.gz	MR Egger	13	-0.059725	0.241475	0.809206	0.942024	0.586832	1.5122	0.94 (0.59-1.51)
M36134.metal.pos.txt.gz	Weighted mode	13	-0.123573	0.180141	0.505764	0.883757	0.620861	1.25797	0.88 (0.62-1.26)
M36230.metal.pos.txt.gz	Inverse variance weighted	11	0.0835946	0.209447	0.689805	1.08719	0.72114	1.63904	1.09 (0.72-1.64)
M36230.metal.pos.txt.gz	Weighted median	11	-0.064707	0.232903	0.781144	0.937342	0.593809	1.47962	0.94 (0.59-1.48)
M36230.metal.pos.txt.gz	MR Egger	11	-0.529524	0.692754	0.464212	0.588885	0.151477	2.28936	0.59 (0.15-2.29)
M36230.metal.pos.txt.gz	Weighted mode	11	-0.128409	0.286364	0.663415	0.879493	0.501735	1.54167	0.88 (0.50-1.54)
M36300.metal.pos.txt.gz	Inverse variance weighted	7	-0.0284076	0.420848	0.946183	0.971992	0.42602	2.21767	0.97 (0.43- 2.22)
M36300.metal.pos.txt.gz	Weighted median	7	0.251218	0.507043	0.620277	1.28559	0.475882	3.47301	1.29 (0.48- 3.47)
M36300.metal.pos.txt.gz	MR Egger	7	0.826276	1.28137	0.54745	2.28479	0.185404	28.1563	2.28 (0.19-28.16)
M36300.metal.pos.txt.gz	Weighted mode	7	0.375967	0.572271	0.53557	1.4564	0.474409	4.47103	1.46 (0.47- 4.47)
M36376.metal.pos.txt.gz	Inverse variance weighted	4	-0.426065	0.277013	0.124031	0.653074	0.379458	1.12398	0.65 (0.38- 1.12)
M36376.metal.pos.txt.gz	Weighted median	4	-0.361709	0.343915	0.292918	0.696485	0.354949	1.36665	0.70 (0.35- 1.37)
M36376.metal.pos.txt.gz	MR Egger	4	-0.350284	1.48723	0.835719	0.704488	0.0381874	12.9965	0.70 (0.04-13.00)
M36376.metal.pos.txt.gz	Weighted mode	4	-0.352907	0.414972	0.457572	0.702643	0.311532	1.58477	0.70 (0.31- 1.58)
M36399.metal.pos.txt.gz	Inverse variance weighted	11	0.332703	0.240845	0.167156	1.39473	0.869921	2.23616	1.39 (0.87- 2.24)
M36399.metal.pos.txt.gz	Weighted median	11	0.354159	0.311078	0.254916	1.42498	0.774488	2.62183	1.42 (0.77- 2.62)
M36399.metal.pos.txt.gz	MR Egger	11	1.57961	0.930427	0.123787	4.85307	0.783467	30.0616	4.85 (0.78-30.06)
M36399.metal.pos.txt.gz	Weighted mode	11	0.904945	0.5746	0.146354	2.4718	0.801499	7.62294	2.47 (0.80- 7.62)
M36468.metal.pos.txt.gz	Inverse variance weighted	13	0.214186	0.202847	0.291014	1.23885	0.83244	1.84369	1.24 (0.83-1.84)
M36468.metal.pos.txt.gz	Weighted median	13	0.123342	0.216442	0.568771	1.13127	0.740163	1.72905	1.13 (0.74-1.73)
M36468.metal.pos.txt.gz	MR Egger	13	0.276832	0.852146	0.751378	1.31894	0.248236	7.00789	1.32 (0.25-7.01)
M36468.metal.pos.txt.gz	Weighted mode	13	-0.188049	0.415263	0.65874	0.828574	0.367158	1.86986	0.83 (0.37-1.87)
M36515.metal.pos.txt.gz	Inverse variance weighted	5	-0.377176	2.36014	0.87303	0.685795	0.00671743	70.0141	0.69 (0.01- 70.01)
M36515.metal.pos.txt.gz	Weighted median	5	1.31397	2.24412	0.5582	3.72092	0.0457528	302.609	3.72 (0.05- 302.61)
M36515.metal.pos.txt.gz	MR Egger	5	3.59477	4.39876	0.473664	36.4074	0.00655977	202065	36.41 (0.01-202065.23)
M36515.metal.pos.txt.gz	Weighted mode	5	0.74308	2.36157	0.768754	2.1024	0.0205354	215.242	2.10 (0.02- 215.24)
M36552.metal.pos.txt.gz	Inverse variance weighted	15	0.0597808	0.510783	0.90683	1.0616	0.3901	2.88901	1.06 (0.39- 2.89)
M36552.metal.pos.txt.gz	Weighted median	15	0.473133	0.730842	0.517385	1.60502	0.383154	6.72333	1.61 (0.38- 6.72)
M36552.metal.pos.txt.gz	MR Egger	15	-0.334021	1.3895	0.813777	0.716039	0.0470083	10.9068	0.72 (0.05-10.91)
M36552.metal.pos.txt.gz	Weighted mode	15	0.427837	0.957328	0.661777	1.53394	0.234917	10.0162	1.53 (0.23-10.02)
M36553.metal.pos.txt.gz	Inverse variance weighted	14	-0.0207976	0.221911	0.925332	0.979417	0.633976	1.51308	0.98 (0.63-1.51)
M36553.metal.pos.txt.gz	Weighted median	14	0.271389	0.342999	0.428812	1.31179	0.669725	2.56939	1.31 (0.67-2.57)
M36553.metal.pos.txt.gz	MR Egger	14	-0.0681261	0.399126	0.867313	0.934143	0.427239	2.04247	0.93 (0.43-2.04)
M36553.metal.pos.txt.gz	Weighted mode	14	0.401863	0.351024	0.27292	1.49461	0.751154	2.97389	1.49 (0.75-2.97)
M36559.metal.pos.txt.gz	Inverse variance weighted	16	0.300937	0.147777	0.0417076	1.35112	1.01136	1.80504	1.35 (1.01-1.81)
M36559.metal.pos.txt.gz	Weighted median	16	0.230635	0.179528	0.198906	1.2594	0.885821	1.79053	1.26 (0.89-1.79)
M36559.metal.pos.txt.gz	MR Egger	16	0.245301	0.226192	0.296474	1.27801	0.820341	1.991	1.28 (0.82-1.99)
M36559.metal.pos.txt.gz	Weighted mode	16	0.219479	0.166436	0.207049	1.24543	0.898764	1.7258	1.25 (0.90-1.73)
M36585.metal.pos.txt.gz	Inverse variance weighted	9	-0.325454	0.209288	0.119933	0.722199	0.47919	1.08845	0.72 (0.48-1.09)
M36585.metal.pos.txt.gz	Weighted median	9	-0.437446	0.264808	0.0985475	0.645683	0.384247	1.085	0.65 (0.38-1.08)
M36585.metal.pos.txt.gz	MR Egger	9	-1.0011	0.63692	0.159995	0.367473	0.105455	1.28051	0.37 (0.11-1.28)
M36585.metal.pos.txt.gz	Weighted mode	9	-0.508534	0.374718	0.211792	0.601376	0.288523	1.25347	0.60 (0.29-1.25)
M36589.metal.pos.txt.gz	Inverse variance weighted	14	-0.0985995	0.116003	0.395338	0.906106	0.721831	1.13742	0.91 (0.72-1.14)
M36589.metal.pos.txt.gz	Weighted median	14	0.00215048	0.14226	0.987939	1.00215	0.758298	1.32443	1.00 (0.76-1.32)
M36589.metal.pos.txt.gz	MR Egger	14	-0.10369	0.207534	0.62637	0.901504	0.600221	1.35402	0.90 (0.60-1.35)
M36589.metal.pos.txt.gz	Weighted mode	14	-0.0582771	0.158262	0.718627	0.943389	0.691792	1.28649	0.94 (0.69-1.29)
M36673.metal.pos.txt.gz	Inverse variance weighted	11	-0.469427	0.335849	0.162194	0.625361	0.32378	1.20785	0.63 (0.32- 1.21)
M36673.metal.pos.txt.gz	Weighted median	11	-0.557866	0.45844	0.22365	0.572429	0.233072	1.4059	0.57 (0.23- 1.41)
M36673.metal.pos.txt.gz	MR Egger	11	0.15438	1.99203	0.939923	1.16693	0.0235177	57.9026	1.17 (0.02-57.90)
M36673.metal.pos.txt.gz	Weighted mode	11	-0.500799	0.718156	0.50148	0.606046	0.14832	2.47635	0.61 (0.15- 2.48)
M36738.metal.pos.txt.gz	Inverse variance weighted	5	-0.281627	0.211412	0.182819	0.754555	0.498579	1.14195	0.75 (0.50-1.14)
M36738.metal.pos.txt.gz	Weighted median	5	-0.0791424	0.258944	0.759883	0.923908	0.556174	1.53478	0.92 (0.56-1.53)
M36738.metal.pos.txt.gz	MR Egger	5	0.183908	0.581971	0.772706	1.2019	0.384137	3.76057	1.20 (0.38-3.76)
M36738.metal.pos.txt.gz	Weighted mode	5	-0.0908357	0.274104	0.756984	0.913168	0.533616	1.56269	0.91 (0.53-1.56)
M36754.metal.pos.txt.gz	Inverse variance weighted	7	0.314989	0.289166	0.276021	1.37024	0.777418	2.41514	1.37 (0.78-2.42)
M36754.metal.pos.txt.gz	Weighted median	7	0.243267	0.364657	0.5047	1.27541	0.624091	2.60646	1.28 (0.62-2.61)
M36754.metal.pos.txt.gz	MR Egger	7	0.22041	0.569581	0.714702	1.24659	0.408212	3.8068	1.25 (0.41-3.81)
M36754.metal.pos.txt.gz	Weighted mode	7	0.183804	0.418946	0.676214	1.20178	0.528702	2.73174	1.20 (0.53-2.73)
M36756.metal.pos.txt.gz	Inverse variance weighted	9	0.394401	0.303661	0.194006	1.48349	0.818096	2.69009	1.48 (0.82- 2.69)
M36756.metal.pos.txt.gz	Weighted median	9	0.232297	0.391601	0.553049	1.26149	0.585528	2.71784	1.26 (0.59- 2.72)
M36756.metal.pos.txt.gz	MR Egger	9	0.160288	1.15056	0.893126	1.17385	0.123094	11.1941	1.17 (0.12-11.19)
M36756.metal.pos.txt.gz	Weighted mode	9	0.0564955	0.552987	0.921141	1.05812	0.357951	3.12786	1.06 (0.36- 3.13)
M36776.metal.pos.txt.gz	Inverse variance weighted	10	0.0201746	0.555836	0.971046	1.02038	0.343261	3.03318	1.02 (0.34- 3.03)
M36776.metal.pos.txt.gz	Weighted median	10	-0.0615432	0.724667	0.93232	0.940312	0.227208	3.89153	0.94 (0.23- 3.89)
M36776.metal.pos.txt.gz	MR Egger	10	-0.906652	1.4353	0.545219	0.403874	0.0242378	6.72976	0.40 (0.02- 6.73)
M36776.metal.pos.txt.gz	Weighted mode	10	1.36723	1.30051	0.320527	3.92447	0.306735	50.2109	3.92 (0.31-50.21)
M36802.metal.pos.txt.gz	Inverse variance weighted	7	0.28901	0.476595	0.544246	1.3351	0.524601	3.39783	1.34 (0.52- 3.40)
M36802.metal.pos.txt.gz	Weighted median	7	0.350705	0.63733	0.582132	1.42007	0.407196	4.9524	1.42 (0.41- 4.95)
M36802.metal.pos.txt.gz	MR Egger	7	1.91038	1.3087	0.204181	6.75567	0.51961	87.8333	6.76 (0.52-87.83)
M36802.metal.pos.txt.gz	Weighted mode	7	0.638253	0.974668	0.53685	1.89317	0.280244	12.7892	1.89 (0.28-12.79)
M36808.metal.pos.txt.gz	Inverse variance weighted	24	0.663389	0.522137	0.203897	1.94136	0.697677	5.40204	1.94 (0.70- 5.40)
M36808.metal.pos.txt.gz	Weighted median	24	0.673933	0.838849	0.421743	1.96194	0.379003	10.1561	1.96 (0.38-10.16)
M36808.metal.pos.txt.gz	MR Egger	24	1.25827	1.53147	0.420115	3.51931	0.174923	70.8058	3.52 (0.17-70.81)
M36808.metal.pos.txt.gz	Weighted mode	24	0.657054	0.92444	0.484379	1.9291	0.315106	11.8101	1.93 (0.32-11.81)
M36850.metal.pos.txt.gz	Inverse variance weighted	6	0.00982062	0.220041	0.964402	1.00987	0.656088	1.55442	1.01 (0.66-1.55)
M36850.metal.pos.txt.gz	Weighted median	6	0.0897567	0.238458	0.706616	1.09391	0.685491	1.74566	1.09 (0.69-1.75)
M36850.metal.pos.txt.gz	MR Egger	6	0.113438	0.39821	0.789884	1.12012	0.513218	2.44472	1.12 (0.51-2.44)
M36850.metal.pos.txt.gz	Weighted mode	6	0.116563	0.235367	0.641427	1.12363	0.708392	1.78226	1.12 (0.71-1.78)
M37004.metal.pos.txt.gz	Inverse variance weighted	9	0.158055	0.276535	0.567624	1.17123	0.681163	2.01388	1.17 (0.68-2.01)
M37004.metal.pos.txt.gz	Weighted median	9	-0.0114395	0.358452	0.974541	0.988626	0.489679	1.99596	0.99 (0.49-2.00)
M37004.metal.pos.txt.gz	MR Egger	9	0.0925166	0.661002	0.89263	1.09693	0.300278	4.00715	1.10 (0.30-4.01)
M37004.metal.pos.txt.gz	Weighted mode	9	-0.242501	0.547916	0.669786	0.784663	0.268094	2.29656	0.78 (0.27-2.30)
M37058.metal.pos.txt.gz	Inverse variance weighted	32	0.0881142	0.400024	0.825659	1.09211	0.498609	2.39208	1.09 (0.50- 2.39)
M37058.metal.pos.txt.gz	Weighted median	32	0.0201552	0.521367	0.969163	1.02036	0.367246	2.83498	1.02 (0.37- 2.83)
M37058.metal.pos.txt.gz	MR Egger	32	-0.570925	1.7485	0.746295	0.565002	0.0183527	17.394	0.57 (0.02-17.39)
M37058.metal.pos.txt.gz	Weighted mode	32	-0.0903144	0.882861	0.919179	0.913644	0.161909	5.15565	0.91 (0.16- 5.16)
M37097.metal.pos.txt.gz	Inverse variance weighted	9	0.0407527	0.109345	0.709373	1.04159	0.840664	1.29055	1.04 (0.84-1.29)
M37097.metal.pos.txt.gz	Weighted median	9	0.189174	0.155975	0.225188	1.20825	0.889997	1.64031	1.21 (0.89-1.64)
M37097.metal.pos.txt.gz	MR Egger	9	0.23842	0.328772	0.491864	1.26924	0.666328	2.41769	1.27 (0.67-2.42)
M37097.metal.pos.txt.gz	Weighted mode	9	0.237291	0.228628	0.329671	1.26781	0.80992	1.98457	1.27 (0.81-1.98)
M37104.metal.pos.txt.gz	Inverse variance weighted	14	0.035002	0.154328	0.820577	1.03562	0.765305	1.40142	1.04 (0.77-1.40)
M37104.metal.pos.txt.gz	Weighted median	14	0.199789	0.216953	0.357112	1.22114	0.798165	1.86828	1.22 (0.80-1.87)
M37104.metal.pos.txt.gz	MR Egger	14	0.339663	0.280149	0.248676	1.40447	0.811047	2.4321	1.40 (0.81-2.43)
M37104.metal.pos.txt.gz	Weighted mode	14	0.223649	0.229596	0.347786	1.25063	0.797432	1.9614	1.25 (0.80-1.96)
M37112.metal.pos.txt.gz	Inverse variance weighted	11	0.0589803	0.0674492	0.381878	1.06075	0.929396	1.21068	1.06 (0.93-1.21)
M37112.metal.pos.txt.gz	Weighted median	11	0.0665612	0.0862322	0.440183	1.06883	0.90262	1.26564	1.07 (0.90-1.27)
M37112.metal.pos.txt.gz	MR Egger	11	-0.0677593	0.164989	0.690906	0.934485	0.676287	1.29126	0.93 (0.68-1.29)
M37112.metal.pos.txt.gz	Weighted mode	11	0.0685009	0.10743	0.538038	1.0709	0.867567	1.32189	1.07 (0.87-1.32)
M37190.metal.pos.txt.gz	Inverse variance weighted	12	-0.0477515	0.12107	0.693276	0.953371	0.751978	1.2087	0.95 (0.75-1.21)
M37190.metal.pos.txt.gz	Weighted median	12	-0.0394201	0.155306	0.799633	0.961347	0.709057	1.3034	0.96 (0.71-1.30)
M37190.metal.pos.txt.gz	MR Egger	12	-0.122627	0.23223	0.608986	0.884593	0.561133	1.39451	0.88 (0.56-1.39)
M37190.metal.pos.txt.gz	Weighted mode	12	-0.0340077	0.164138	0.839648	0.966564	0.700669	1.33336	0.97 (0.70-1.33)
M37202.metal.pos.txt.gz	Inverse variance weighted	19	0.0412451	0.102109	0.686262	1.04211	0.853092	1.273	1.04 (0.85-1.27)
M37202.metal.pos.txt.gz	Weighted median	19	-0.0234265	0.128739	0.855607	0.976846	0.758999	1.25722	0.98 (0.76-1.26)
M37202.metal.pos.txt.gz	MR Egger	19	-0.259104	0.172479	0.151384	0.771743	0.550371	1.08216	0.77 (0.55-1.08)
M37202.metal.pos.txt.gz	Weighted mode	19	-0.0409395	0.13363	0.762843	0.959887	0.738706	1.24729	0.96 (0.74-1.25)
M37203.metal.pos.txt.gz	Inverse variance weighted	17	-0.189287	0.22107	0.391871	0.827549	0.536556	1.27636	0.83 (0.54-1.28)
M37203.metal.pos.txt.gz	Weighted median	17	-0.180149	0.294383	0.540568	0.835146	0.469007	1.48712	0.84 (0.47-1.49)
M37203.metal.pos.txt.gz	MR Egger	17	-0.106305	0.740167	0.88771	0.89915	0.21076	3.83597	0.90 (0.21-3.84)
M37203.metal.pos.txt.gz	Weighted mode	17	-0.222349	0.463287	0.637768	0.800636	0.322907	1.98515	0.80 (0.32-1.99)
M37253.metal.pos.txt.gz	Inverse variance weighted	9	0.355947	0.332	0.283661	1.42753	0.744701	2.73646	1.43 (0.74-2.74)
M37253.metal.pos.txt.gz	Weighted median	9	0.000873163	0.465871	0.998505	1.00087	0.401626	2.49423	1.00 (0.40-2.49)
M37253.metal.pos.txt.gz	MR Egger	9	0.500554	0.680308	0.485785	1.64964	0.434809	6.25861	1.65 (0.43-6.26)
M37253.metal.pos.txt.gz	Weighted mode	9	-0.0981331	0.685551	0.889716	0.906528	0.236498	3.47484	0.91 (0.24-3.47)
M37506.metal.pos.txt.gz	Inverse variance weighted	37	-0.352144	0.38135	0.355792	0.703179	0.333008	1.48483	0.70 (0.33-1.48)
M37506.metal.pos.txt.gz	Weighted median	37	-0.459515	0.529853	0.385805	0.63159	0.223571	1.78425	0.63 (0.22-1.78)
M37506.metal.pos.txt.gz	MR Egger	37	-1.92535	1.65684	0.253074	0.145824	0.00566889	3.75113	0.15 (0.01-3.75)
M37506.metal.pos.txt.gz	Weighted mode	37	-1.06273	1.20472	0.383552	0.34551	0.0325824	3.66385	0.35 (0.03-3.66)
M38150.metal.pos.txt.gz	Inverse variance weighted	4	-0.400809	0.516766	0.437979	0.669778	0.243249	1.84421	0.67 (0.24- 1.84)
M38150.metal.pos.txt.gz	Weighted median	4	-0.671689	0.513127	0.19053	0.510845	0.186856	1.3966	0.51 (0.19- 1.40)
M38150.metal.pos.txt.gz	MR Egger	4	-1.20698	1.81104	0.573709	0.299099	0.00859456	10.409	0.30 (0.01-10.41)
M38150.metal.pos.txt.gz	Weighted mode	4	-0.761601	0.548435	0.259071	0.466918	0.159369	1.36797	0.47 (0.16- 1.37)
M38178.metal.pos.txt.gz	Inverse variance weighted	8	-0.00326615	0.257197	0.989868	0.996739	0.602075	1.65011	1.00 (0.60-1.65)
M38178.metal.pos.txt.gz	Weighted median	8	0.107342	0.304737	0.724655	1.11331	0.612662	2.02309	1.11 (0.61-2.02)
M38178.metal.pos.txt.gz	MR Egger	8	0.207672	0.502277	0.69364	1.23081	0.459879	3.29411	1.23 (0.46-3.29)
M38178.metal.pos.txt.gz	Weighted mode	8	0.138193	0.330502	0.68838	1.1482	0.600741	2.19455	1.15 (0.60-2.19)
M38768.metal.pos.txt.gz	Inverse variance weighted	11	-0.514166	0.407392	0.206916	0.597999	0.269105	1.32886	0.60 (0.27- 1.33)
M38768.metal.pos.txt.gz	Weighted median	11	-1.04314	0.583013	0.0735778	0.352345	0.112382	1.10469	0.35 (0.11- 1.10)
M38768.metal.pos.txt.gz	MR Egger	11	0.732204	0.854092	0.41353	2.07966	0.389919	11.092	2.08 (0.39-11.09)
M38768.metal.pos.txt.gz	Weighted mode	11	-1.18456	0.868397	0.202455	0.30588	0.0557644	1.67782	0.31 (0.06- 1.68)
