# Supplementary material for: The causal relationship between genetically predicted blood metabolites and idiopathic pulmonary fibrosis: A bidirectional two-sample Mendelian randomization study
Source: PLoS One. 2024 Apr 16;19(4):e0300423. doi: 10.1371/journal.pone.0300423 (PMC11020755; doi:10.1371/journal.pone.0300423)
Supplement: S7 Table — (XLSX) [file pone.0300423.s013.xlsx]

## Sheet: Sheet1
Supplementary Table S7: Characteristics of the genetic IVs used in TSMR analysis for the effect of blood metabolites on IPF risk (P < 1.00E-05, IPF GWAS from Allen et al.)
	SNP	effect_allele.exposure	other_allele.exposure	effect_allele.outcome	other_allele.outcome	exposure	outcome	beta.exposure	beta.outcome	eaf.exposure	se.exposure	se.outcome	pval.exposure	pval.outcome	samplesize.exposure	samplesize.outcome	R2	F
1	rs11596604	A	G	A	G	M00053.metal.pos.txt.gz	IPF	0.0323	-0.0778	0.0236	0.0069	0.0661848	2.515e-06	0.239796	1768	24589	0.0122426	21.8885
2	rs16977047	T	C	T	C	M00053.metal.pos.txt.gz	IPF	-0.0056	0.0006	0.7034	0.0011	0.0325654	1.078e-06	0.9853	7372	24589	0.00350333	25.9103
3	rs2199619	T	C	T	C	M00053.metal.pos.txt.gz	IPF	0.0054	0.0196	0.2787	0.0012	0.0304576	5.227e-06	0.519889	7372	24589	0.00273936	20.2445
4	rs2657879	A	G	A	G	M00053.metal.pos.txt.gz	IPF	0.015	-0.0574	0.8179	0.0017	0.0346732	6.147e-18	0.0978321	7372	24589	0.0104505	77.8335
5	rs2748991	T	C	T	C	M00053.metal.pos.txt.gz	IPF	-0.007	0.0477	0.446	0.0015	0.0272959	2.342e-06	0.0805485	5604	24589	0.00387107	21.77
6	rs7078003	T	C	T	C	M00053.metal.pos.txt.gz	IPF	0.0087	-0.0031	0.1654	0.0018	0.0357271	1.838e-06	0.930855	7372	24589	0.00315889	23.3548
7	rs7394051	T	C	T	C	M00053.metal.pos.txt.gz	IPF	0.0055	0.0402	0.7014	0.0012	0.0298253	2.175e-06	0.177707	7372	24589	0.00284146	21.0012
8	rs780093	T	C	T	C	M00053.metal.pos.txt.gz	IPF	-0.0058	0.0131	0.3995	0.0011	0.0276121	1.931e-07	0.635194	7372	24589	0.00375708	27.7941
13	rs1000137	T	C	T	C	M00054.metal.pos.txt.gz	IPF	-0.005	-0.0142	0.475	0.001	0.0270852	5.733e-07	0.600089	5592	24589	0.00445077	24.9911
14	rs10007704	T	C	T	C	M00054.metal.pos.txt.gz	IPF	-0.0044	0.0267	0.6418	0.0009	0.0283498	1.238e-06	0.346293	7355	24589	0.00323913	23.8947
15	rs1013667	A	G	A	G	M00054.metal.pos.txt.gz	IPF	-0.0041	-0.0233	0.6087	0.0009	0.0276121	5.673e-06	0.398763	7355	24589	0.00281369	20.7474
16	rs1016522	A	G	A	G	M00054.metal.pos.txt.gz	IPF	0.0058	-0.0078	0.5803	0.0009	0.0276121	1.589e-10	0.777572	7355	24589	0.00561491	41.5196
17	rs10225863	T	C	T	C	M00054.metal.pos.txt.gz	IPF	-0.004	0.012	0.3949	0.0009	0.0278229	9.754e-06	0.666251	7355	24589	0.00267847	19.7477
18	rs10495209	T	C	T	C	M00054.metal.pos.txt.gz	IPF	0.004	-0.0147	0.4862	0.0009	0.0269798	8.02e-06	0.585855	7355	24589	0.00267847	19.7477
19	rs10784496	A	G	A	G	M00054.metal.pos.txt.gz	IPF	0.0045	-0.0073	0.5375	0.0009	0.0271906	5.085e-07	0.788333	7355	24589	0.00338753	24.9932
20	rs10836364	T	C	T	C	M00054.metal.pos.txt.gz	IPF	0.005	0.0439	0.607	0.001	0.0279283	5.733e-07	0.115978	5592	24589	0.00445077	24.9911
21	rs10846667	T	C	T	C	M00054.metal.pos.txt.gz	IPF	0.0045	0.0548	0.4861	0.0009	0.0270852	1.651e-06	0.0430476	7355	24589	0.00338753	24.9932
22	rs10881004	T	C	T	C	M00054.metal.pos.txt.gz	IPF	0.0041	0.0145	0.4824	0.0009	0.0274013	3.392e-06	0.596687	7355	24589	0.00281369	20.7474
23	rs10900784	A	C	A	C	M00054.metal.pos.txt.gz	IPF	-0.0044	0.0049	0.4158	0.0009	0.0274013	9.744e-07	0.858076	7355	24589	0.00323913	23.8947
24	rs10927101	A	C	A	C	M00054.metal.pos.txt.gz	IPF	-0.0046	0.0205	0.3738	0.0009	0.0280337	2.721e-07	0.464618	7355	24589	0.00353923	26.1164
25	rs11720862	T	G	T	G	M00054.metal.pos.txt.gz	IPF	-0.0046	0.0247	0.6034	0.0009	0.0278229	3.583e-07	0.374671	7355	24589	0.00353923	26.1164
26	rs1179636	A	C	A	C	M00054.metal.pos.txt.gz	IPF	-0.0045	0.0365	0.5356	0.001	0.0275067	1.825e-06	0.184526	7355	24589	0.00274567	20.2445
27	rs11802417	T	C	T	C	M00054.metal.pos.txt.gz	IPF	-0.0041	0.0316	0.5816	0.0009	0.0277175	4.469e-06	0.254256	7355	24589	0.00281369	20.7474
28	rs1220605	A	G	A	G	M00054.metal.pos.txt.gz	IPF	-0.0046	0.0681	0.6312	0.0009	0.0282445	9.291e-07	0.0159048	7355	24589	0.00353923	26.1164
29	rs12278762	T	C	T	C	M00054.metal.pos.txt.gz	IPF	0.0043	0.006	0.5229	0.0009	0.0297199	1.557e-06	0.840007	7355	24589	0.00309402	22.821
30	rs12468084	T	C	T	C	M00054.metal.pos.txt.gz	IPF	-0.0044	-0.0373	0.5436	0.0009	0.0274013	1.246e-06	0.173435	7355	24589	0.00323913	23.8947
31	rs1260326	T	C	T	C	M00054.metal.pos.txt.gz	IPF	0.0042	0.0017	0.404	0.0009	0.0275067	2.742e-06	0.95072	7355	24589	0.00295221	21.7719
32	rs13001325	T	C	T	C	M00054.metal.pos.txt.gz	IPF	-0.004	-0.0752	0.3823	0.0009	0.0279283	7.447e-06	0.0070895	7355	24589	0.00267847	19.7477
33	rs13008096	A	C	A	C	M00054.metal.pos.txt.gz	IPF	-0.0042	0.0415	0.4038	0.0009	0.0274013	3.316e-06	0.129893	7355	24589	0.00295221	21.7719
34	rs13122250	T	C	T	C	M00054.metal.pos.txt.gz	IPF	0.0062	-0.019	0.5542	0.0009	0.0297199	8.949e-12	0.522626	7355	24589	0.00641095	47.4439
35	rs1330918	A	C	A	C	M00054.metal.pos.txt.gz	IPF	0.0042	0.0212	0.6132	0.0009	0.0278229	2.212e-06	0.446082	7355	24589	0.00295221	21.7719
36	rs1373962	T	C	T	C	M00054.metal.pos.txt.gz	IPF	0.005	0.0132	0.5973	0.0009	0.0276121	2.707e-08	0.632614	7355	24589	0.00417882	30.8558
37	rs1412972	T	G	T	G	M00054.metal.pos.txt.gz	IPF	0.0097	-0.002	0.5006	0.002	0.0296145	1.628e-06	0.946156	1763	24589	0.0131666	23.4958
38	rs1418942	A	C	A	C	M00054.metal.pos.txt.gz	IPF	-0.004	-0.0166	0.5751	0.0009	0.0276121	7.128e-06	0.547717	7355	24589	0.00267847	19.7477
39	rs1519309	T	C	T	C	M00054.metal.pos.txt.gz	IPF	-0.0044	0.0085	0.6544	0.0009	0.0285606	1.206e-06	0.765999	7355	24589	0.00323913	23.8947
40	rs154246	T	C	T	C	M00054.metal.pos.txt.gz	IPF	-0.0049	0.0084	0.6103	0.0009	0.0280337	6.698e-08	0.764452	7355	24589	0.004014	29.6339
41	rs1663501	A	G	A	G	M00054.metal.pos.txt.gz	IPF	-0.0047	-0.0183	0.4634	0.0009	0.0271906	2.435e-07	0.50093	7355	24589	0.0036942	27.2642
42	rs16836288	A	C	A	C	M00054.metal.pos.txt.gz	IPF	0.0131	0.0646	0.044	0.0029	0.0618638	5.601e-06	0.296379	7355	24589	0.00276669	20.3999
43	rs1697901	A	G	A	G	M00054.metal.pos.txt.gz	IPF	0.0049	0.0271	0.3501	0.0009	0.0284552	6.309e-08	0.340908	7355	24589	0.004014	29.6339
44	rs17698249	A	C	A	C	M00054.metal.pos.txt.gz	IPF	-0.0041	0.0225	0.5682	0.0009	0.0300361	5.503e-06	0.453797	7355	24589	0.00281369	20.7474
45	rs17744500	T	C	T	C	M00054.metal.pos.txt.gz	IPF	-0.0041	-0.008	0.4582	0.0009	0.0269798	4.157e-06	0.766834	7355	24589	0.00281369	20.7474
46	rs1790398	T	C	T	C	M00054.metal.pos.txt.gz	IPF	0.0048	0.0328	0.5227	0.0009	0.0270852	5.788e-08	0.225897	7355	24589	0.00385246	28.4367
47	rs1852138	A	G	A	G	M00054.metal.pos.txt.gz	IPF	0.004	0.0076	0.5761	0.0009	0.0272959	6.335e-06	0.780683	7355	24589	0.00267847	19.7477
48	rs1871053	A	G	A	G	M00054.metal.pos.txt.gz	IPF	-0.0044	0.0069	0.4514	0.0009	0.0274013	7.679e-07	0.801186	7355	24589	0.00323913	23.8947
49	rs1995960	A	G	A	G	M00054.metal.pos.txt.gz	IPF	-0.0047	0.0164	0.5949	0.0009	0.0276121	1.629e-07	0.552551	7355	24589	0.0036942	27.2642
50	rs1997238	A	G	A	G	M00054.metal.pos.txt.gz	IPF	0.0045	-0.0217	0.5117	0.0009	0.0272959	6.07e-07	0.426619	7355	24589	0.00338753	24.9932
51	rs201262	T	G	T	G	M00054.metal.pos.txt.gz	IPF	0.0047	-0.0318	0.5563	0.0009	0.0272959	1.359e-07	0.244016	7355	24589	0.0036942	27.2642
52	rs2111118	T	C	T	C	M00054.metal.pos.txt.gz	IPF	0.0051	0.0146	0.6207	0.0009	0.0279283	1.212e-08	0.601136	7355	24589	0.00434691	32.1024
53	rs2126498	T	G	T	G	M00054.metal.pos.txt.gz	IPF	-0.0042	0.005	0.6176	0.0009	0.0276121	2.837e-06	0.856305	7355	24589	0.00295221	21.7719
54	rs2178260	T	C	T	C	M00054.metal.pos.txt.gz	IPF	0.0042	-0.0371	0.4251	0.0009	0.0275067	3.588e-06	0.177414	7355	24589	0.00295221	21.7719
55	rs2216061	A	C	A	C	M00054.metal.pos.txt.gz	IPF	0.0043	0.0366	0.512	0.0009	0.0272959	2.211e-06	0.179966	7355	24589	0.00309402	22.821
56	rs2230532	T	C	T	C	M00054.metal.pos.txt.gz	IPF	0.005	-0.0464	0.349	0.001	0.0284552	5.733e-07	0.102968	5592	24589	0.00445077	24.9911
57	rs2349729	A	G	A	G	M00054.metal.pos.txt.gz	IPF	-0.0041	-0.0203	0.5141	0.0009	0.0271906	6.448e-06	0.455315	7355	24589	0.00281369	20.7474
58	rs2383131	T	C	T	C	M00054.metal.pos.txt.gz	IPF	-0.0043	0.0258	0.4403	0.0009	0.0275067	3.054e-06	0.348269	7355	24589	0.00309402	22.821
59	rs2432	T	C	T	C	M00054.metal.pos.txt.gz	IPF	0.0046	0.0355	0.4713	0.0009	0.0272959	4.278e-07	0.193409	7355	24589	0.00353923	26.1164
60	rs2484178	T	C	T	C	M00054.metal.pos.txt.gz	IPF	0.0043	-0.0042	0.6063	0.0009	0.0301415	1.745e-06	0.889179	7355	24589	0.00309402	22.821
61	rs2505644	T	C	T	C	M00054.metal.pos.txt.gz	IPF	0.005	-0.0483	0.558	0.001	0.0274013	5.733e-07	0.0779532	5592	24589	0.00445077	24.9911
62	rs2520117	A	G	A	G	M00054.metal.pos.txt.gz	IPF	0.0045	-0.024	0.4545	0.0009	0.0274013	5.056e-07	0.381101	7355	24589	0.00338753	24.9932
63	rs2580344	T	C	T	C	M00054.metal.pos.txt.gz	IPF	0.0044	0.003	0.6238	0.0009	0.0282445	7.984e-07	0.915411	7355	24589	0.00323913	23.8947
64	rs2604365	T	G	T	G	M00054.metal.pos.txt.gz	IPF	0.0044	0.0235	0.6371	0.0009	0.0282445	1.452e-06	0.405397	7355	24589	0.00323913	23.8947
65	rs2658761	T	C	T	C	M00054.metal.pos.txt.gz	IPF	-0.0048	-0.0011	0.4343	0.0009	0.0272959	6.749e-08	0.967855	7355	24589	0.00385246	28.4367
66	rs2662269	A	C	A	C	M00054.metal.pos.txt.gz	IPF	0.0045	-0.0407	0.417	0.0009	0.0279283	7.116e-07	0.145032	7355	24589	0.00338753	24.9932
67	rs2688858	T	C	T	C	M00054.metal.pos.txt.gz	IPF	0.0043	0.0329	0.5742	0.0009	0.0272959	2.837e-06	0.228085	7355	24589	0.00309402	22.821
68	rs2722407	A	G	A	G	M00054.metal.pos.txt.gz	IPF	0.0041	-0.0185	0.587	0.0009	0.0274013	6.472e-06	0.499581	7355	24589	0.00281369	20.7474
69	rs2769419	A	G	A	G	M00054.metal.pos.txt.gz	IPF	0.004	0.0243	0.4777	0.0009	0.0271906	6.163e-06	0.371486	7355	24589	0.00267847	19.7477
70	rs2798184	T	C	T	C	M00054.metal.pos.txt.gz	IPF	-0.0049	0.0554	0.4314	0.0009	0.0275067	6.371e-08	0.044004	7355	24589	0.004014	29.6339
71	rs2834164	A	C	A	C	M00054.metal.pos.txt.gz	IPF	-0.0045	0.0056	0.5041	0.0009	0.0269798	4.761e-07	0.83557	7355	24589	0.00338753	24.9932
72	rs284191	A	G	A	G	M00054.metal.pos.txt.gz	IPF	-0.006	-0.0246	0.615	0.001	0.030563	1.973e-09	0.420881	5592	24589	0.00639659	35.9871
73	rs2868072	A	G	A	G	M00054.metal.pos.txt.gz	IPF	0.004	0.0847	0.4829	0.0009	0.0270852	9.036e-06	0.00176496	7355	24589	0.00267847	19.7477
74	rs295142	A	G	A	G	M00054.metal.pos.txt.gz	IPF	-0.0048	-0.0084	0.5909	0.0009	0.0277175	1.538e-07	0.761846	7355	24589	0.00385246	28.4367
75	rs2966079	T	C	T	C	M00054.metal.pos.txt.gz	IPF	-0.0042	-0.0085	0.5425	0.0009	0.0272959	2.525e-06	0.755495	7355	24589	0.00295221	21.7719
76	rs2970335	A	C	A	C	M00054.metal.pos.txt.gz	IPF	0.0044	-0.0168	0.4039	0.0009	0.0277175	1.023e-06	0.544438	7355	24589	0.00323913	23.8947
77	rs2977272	T	C	T	C	M00054.metal.pos.txt.gz	IPF	0.005	-0.0064	0.341	0.001	0.0300361	5.733e-07	0.831267	5592	24589	0.00445077	24.9911
78	rs3742929	T	C	T	C	M00054.metal.pos.txt.gz	IPF	-0.0044	0.0016	0.512	0.0009	0.0270852	1.01e-06	0.952894	7355	24589	0.00323913	23.8947
79	rs3751181	A	G	A	G	M00054.metal.pos.txt.gz	IPF	0.0041	0.0563	0.6085	0.0009	0.0278229	5.185e-06	0.0430202	7355	24589	0.00281369	20.7474
80	rs3773729	T	C	T	C	M00054.metal.pos.txt.gz	IPF	0.004	-0.0072	0.6291	0.0009	0.0279283	8.571e-06	0.796559	7355	24589	0.00267847	19.7477
81	rs3780494	T	C	T	C	M00054.metal.pos.txt.gz	IPF	-0.023	-0.1613	0.9855	0.0051	0.0968532	7.022e-06	0.0958315	7355	24589	0.00275761	20.3328
82	rs38271	A	G	A	G	M00054.metal.pos.txt.gz	IPF	-0.0051	0.0068	0.5925	0.0009	0.0276121	1.185e-08	0.805474	7355	24589	0.00434691	32.1024
83	rs4063769	T	C	T	C	M00054.metal.pos.txt.gz	IPF	-0.0043	-0.0735	0.5301	0.0009	0.0271906	1.297e-06	0.00686869	7355	24589	0.00309402	22.821
84	rs4144737	A	G	A	G	M00054.metal.pos.txt.gz	IPF	0.004	0.0044	0.5818	0.0009	0.0274013	9.859e-06	0.872427	7355	24589	0.00267847	19.7477
85	rs42162	T	C	T	C	M00054.metal.pos.txt.gz	IPF	0.004	0.0313	0.5492	0.0009	0.0272959	8.217e-06	0.25151	7355	24589	0.00267847	19.7477
86	rs428185	T	C	T	C	M00054.metal.pos.txt.gz	IPF	-0.0045	0.0042	0.5851	0.0009	0.0276121	6.254e-07	0.879102	7355	24589	0.00338753	24.9932
87	rs4306882	T	G	T	G	M00054.metal.pos.txt.gz	IPF	-0.0057	0.0164	0.6153	0.0009	0.0280337	2.52e-10	0.558541	7355	24589	0.005424	40.1002
88	rs430727	T	C	T	C	M00054.metal.pos.txt.gz	IPF	0.0041	0.0129	0.4628	0.0009	0.0271906	5.128e-06	0.635194	7355	24589	0.00281369	20.7474
89	rs4611118	A	G	A	G	M00054.metal.pos.txt.gz	IPF	-0.0044	0.0171	0.609	0.0009	0.0278229	9.406e-07	0.538818	7355	24589	0.00323913	23.8947
90	rs4615256	A	G	A	G	M00054.metal.pos.txt.gz	IPF	0.0049	-0.0019	0.5327	0.0009	0.0271906	4.988e-08	0.944291	7355	24589	0.004014	29.6339
91	rs4751282	T	C	T	C	M00054.metal.pos.txt.gz	IPF	0.0045	0.0369	0.5421	0.0009	0.0272959	7.405e-07	0.176424	7355	24589	0.00338753	24.9932
92	rs4870304	A	G	A	G	M00054.metal.pos.txt.gz	IPF	0.0041	0.0317	0.5823	0.0009	0.0276121	8.313e-06	0.250949	7355	24589	0.00281369	20.7474
93	rs4880888	A	G	A	G	M00054.metal.pos.txt.gz	IPF	-0.0046	-0.0028	0.4785	0.0009	0.0272959	3.243e-07	0.918297	7355	24589	0.00353923	26.1164
94	rs4926571	T	C	T	C	M00054.metal.pos.txt.gz	IPF	-0.0048	0.0117	0.5231	0.0009	0.0274013	9.025e-08	0.669389	7355	24589	0.00385246	28.4367
95	rs4958379	A	G	A	G	M00054.metal.pos.txt.gz	IPF	-0.005	-0.0389	0.433	0.0009	0.0275067	2.176e-08	0.157303	7355	24589	0.00417882	30.8558
96	rs4972588	A	G	A	G	M00054.metal.pos.txt.gz	IPF	-0.0046	0.0269	0.5138	0.0009	0.0272959	3.744e-07	0.324381	7355	24589	0.00353923	26.1164
97	rs4989308	A	G	A	G	M00054.metal.pos.txt.gz	IPF	-0.0045	0.0137	0.3746	0.0009	0.0304576	8.432e-07	0.652851	7355	24589	0.00338753	24.9932
98	rs502654	T	C	T	C	M00054.metal.pos.txt.gz	IPF	-0.0046	0.0096	0.559	0.0009	0.0271906	2.597e-07	0.724041	7355	24589	0.00353923	26.1164
99	rs512453	T	C	T	C	M00054.metal.pos.txt.gz	IPF	-0.0044	-0.0126	0.5541	0.0009	0.0271906	1.122e-06	0.64308	7355	24589	0.00323913	23.8947
100	rs5997110	T	C	T	C	M00054.metal.pos.txt.gz	IPF	-0.005	0.0007	0.523	0.001	0.0271906	5.733e-07	0.979461	5592	24589	0.00445077	24.9911
101	rs6001129	T	C	T	C	M00054.metal.pos.txt.gz	IPF	-0.009	-0.0156	0.134	0.002	0.0403643	6.795e-06	0.699141	5592	24589	0.00360818	20.2428
102	rs603446	T	C	T	C	M00054.metal.pos.txt.gz	IPF	0.0051	-0.0181	0.4448	0.0009	0.0276121	1.383e-08	0.51214	7355	24589	0.00434691	32.1024
103	rs6077611	T	G	T	G	M00054.metal.pos.txt.gz	IPF	-0.0041	-0.0115	0.4794	0.0009	0.0272959	5.321e-06	0.67353	7355	24589	0.00281369	20.7474
104	rs6110544	T	C	T	C	M00054.metal.pos.txt.gz	IPF	0.004	-0.008	0.4394	0.0009	0.0274013	7.011e-06	0.77032	7355	24589	0.00267847	19.7477
105	rs6130271	T	C	T	C	M00054.metal.pos.txt.gz	IPF	-0.004	-0.0018	0.5352	0.0009	0.0274013	7.398e-06	0.947624	7355	24589	0.00267847	19.7477
106	rs6454864	T	C	T	C	M00054.metal.pos.txt.gz	IPF	0.004	0.0221	0.3705	0.0009	0.0284552	8.872e-06	0.43736	7355	24589	0.00267847	19.7477
107	rs6480970	A	G	A	G	M00054.metal.pos.txt.gz	IPF	-0.0049	-0.0062	0.6159	0.0009	0.0277175	4.287e-08	0.823002	7355	24589	0.004014	29.6339
108	rs6537156	T	C	T	C	M00054.metal.pos.txt.gz	IPF	0.004	-0.0911	0.4485	0.0009	0.0274013	8.091e-06	0.000885279	7355	24589	0.00267847	19.7477
109	rs6730726	A	G	A	G	M00054.metal.pos.txt.gz	IPF	-0.004	0.0273	0.5312	0.0009	0.0272959	7.167e-06	0.317239	7355	24589	0.00267847	19.7477
110	rs6759991	T	G	T	G	M00054.metal.pos.txt.gz	IPF	0.0076	-0.0122	0.8623	0.0016	0.036781	2.521e-06	0.740121	7355	24589	0.00305826	22.5564
111	rs6819555	A	G	A	G	M00054.metal.pos.txt.gz	IPF	-0.0043	0.0101	0.5862	0.0009	0.0277175	3.693e-06	0.715566	7355	24589	0.00309402	22.821
112	rs682359	T	G	T	G	M00054.metal.pos.txt.gz	IPF	0.0044	0.0248	0.5812	0.0009	0.0274013	6.54e-07	0.365431	7355	24589	0.00323913	23.8947
113	rs6910731	A	G	A	G	M00054.metal.pos.txt.gz	IPF	0.0041	-0.0236	0.4497	0.0009	0.0275067	6.679e-06	0.390908	7355	24589	0.00281369	20.7474
114	rs6935961	A	G	A	G	M00054.metal.pos.txt.gz	IPF	-0.0056	0.003	0.5578	0.0009	0.0272959	3.753e-10	0.912484	7355	24589	0.00523635	38.7055
115	rs699856	T	C	T	C	M00054.metal.pos.txt.gz	IPF	0.004	-0.0026	0.3661	0.0009	0.0281391	8.012e-06	0.926382	7355	24589	0.00267847	19.7477
116	rs7006068	T	C	T	C	M00054.metal.pos.txt.gz	IPF	0.0045	-0.0626	0.6264	0.0009	0.0282445	4.801e-07	0.0266666	7355	24589	0.00338753	24.9932
117	rs7009696	T	C	T	C	M00054.metal.pos.txt.gz	IPF	0.0041	0.0189	0.6243	0.0009	0.0280337	6.166e-06	0.500191	7355	24589	0.00281369	20.7474
118	rs710580	A	C	A	C	M00054.metal.pos.txt.gz	IPF	-0.005	-0.0363	0.3566	0.0009	0.0280337	3.574e-08	0.195365	7355	24589	0.00417882	30.8558
119	rs7109477	A	G	A	G	M00054.metal.pos.txt.gz	IPF	-0.0047	-0.0433	0.4588	0.0009	0.0272959	1.887e-07	0.112668	7355	24589	0.0036942	27.2642
120	rs719564	A	G	A	G	M00054.metal.pos.txt.gz	IPF	0.0044	-0.0275	0.6101	0.0009	0.0278229	1.276e-06	0.322959	7355	24589	0.00323913	23.8947
121	rs7230740	A	C	A	C	M00054.metal.pos.txt.gz	IPF	0.0044	0.0189	0.6655	0.0009	0.0289822	1.559e-06	0.514321	7355	24589	0.00323913	23.8947
122	rs7246393	A	G	A	G	M00054.metal.pos.txt.gz	IPF	0.0043	-0.0217	0.5222	0.0009	0.0271906	1.554e-06	0.424829	7355	24589	0.00309402	22.821
123	rs7463805	T	C	T	C	M00054.metal.pos.txt.gz	IPF	-0.0053	0.0224	0.5213	0.0009	0.0272959	4.596e-09	0.411854	7355	24589	0.0046929	34.6696
124	rs7505177	T	G	T	G	M00054.metal.pos.txt.gz	IPF	-0.0043	-0.0178	0.4132	0.0009	0.0275067	5.859e-06	0.517558	7355	24589	0.00309402	22.821
125	rs7584842	T	C	T	C	M00054.metal.pos.txt.gz	IPF	-0.005	-0.0262	0.5377	0.0009	0.0271906	4.15e-08	0.335262	7355	24589	0.00417882	30.8558
126	rs7594598	A	C	A	C	M00054.metal.pos.txt.gz	IPF	0.004	0.0269	0.4257	0.0009	0.0272959	9.497e-06	0.324381	7355	24589	0.00267847	19.7477
127	rs7638383	A	G	A	G	M00054.metal.pos.txt.gz	IPF	0.0047	-0.0167	0.3984	0.0009	0.0300361	1.641e-07	0.578212	7355	24589	0.0036942	27.2642
128	rs7810390	A	G	A	G	M00054.metal.pos.txt.gz	IPF	-0.0045	-0.0182	0.5928	0.0009	0.0275067	5.611e-07	0.508191	7355	24589	0.00338753	24.9932
129	rs7843149	T	C	T	C	M00054.metal.pos.txt.gz	IPF	-0.0041	-0.0204	0.3896	0.0009	0.0279283	6.554e-06	0.46512	7355	24589	0.00281369	20.7474
130	rs8006663	A	G	A	G	M00054.metal.pos.txt.gz	IPF	-0.0046	0.0099	0.4556	0.0009	0.0272959	3.016e-07	0.716836	7355	24589	0.00353923	26.1164
131	rs8021242	T	C	T	C	M00054.metal.pos.txt.gz	IPF	0.0049	-0.0753	0.5899	0.0009	0.0277175	5.183e-08	0.00659374	7355	24589	0.004014	29.6339
132	rs8110890	T	G	T	G	M00054.metal.pos.txt.gz	IPF	0.0045	-0.0292	0.4741	0.0009	0.0274013	7.505e-07	0.286586	7355	24589	0.00338753	24.9932
133	rs875184	T	C	T	C	M00054.metal.pos.txt.gz	IPF	-0.0041	-0.0122	0.403	0.0009	0.0277175	5.689e-06	0.659825	7355	24589	0.00281369	20.7474
134	rs875283	A	G	A	G	M00054.metal.pos.txt.gz	IPF	-0.0043	-0.012	0.4896	0.0009	0.0271906	2.341e-06	0.658974	7355	24589	0.00309402	22.821
135	rs881562	T	G	T	G	M00054.metal.pos.txt.gz	IPF	0.0044	0.0338	0.4978	0.0009	0.0296145	1.451e-06	0.253732	7355	24589	0.00323913	23.8947
136	rs893922	A	G	A	G	M00054.metal.pos.txt.gz	IPF	0.0042	-0.0234	0.366	0.0009	0.0283498	3.945e-06	0.409144	7355	24589	0.00295221	21.7719
137	rs915281	T	C	T	C	M00054.metal.pos.txt.gz	IPF	-0.0041	-0.0077	0.5076	0.0009	0.0269798	4.423e-06	0.775339	7355	24589	0.00281369	20.7474
138	rs928963	A	C	A	C	M00054.metal.pos.txt.gz	IPF	0.0042	-0.0051	0.3985	0.0009	0.0278229	3.622e-06	0.854561	7355	24589	0.00295221	21.7719
139	rs9315440	A	G	A	G	M00054.metal.pos.txt.gz	IPF	0.0048	-0.0019	0.5843	0.0009	0.0276121	6.712e-08	0.945141	7355	24589	0.00385246	28.4367
140	rs9330454	A	G	A	G	M00054.metal.pos.txt.gz	IPF	-0.0066	0.0224	0.4006	0.0015	0.0274013	6.044e-06	0.413655	7355	24589	0.00262531	19.3547
141	rs937382	T	C	T	C	M00054.metal.pos.txt.gz	IPF	-0.0046	-0.0124	0.4466	0.0009	0.0274013	2.312e-07	0.650885	7355	24589	0.00353923	26.1164
142	rs938040	T	C	T	C	M00054.metal.pos.txt.gz	IPF	0.0074	0.0525	0.107	0.0017	0.0421559	9.124e-06	0.212993	7355	24589	0.0025696	18.9429
143	rs9464137	A	C	A	C	M00054.metal.pos.txt.gz	IPF	0.0041	0.0028	0.5592	0.0009	0.0274013	4.445e-06	0.91861	7355	24589	0.00281369	20.7474
144	rs9511152	A	G	A	G	M00054.metal.pos.txt.gz	IPF	-0.005	-0.0604	0.559	0.0009	0.0275067	2.985e-08	0.0281044	7355	24589	0.00417882	30.8558
145	rs9517869	T	C	T	C	M00054.metal.pos.txt.gz	IPF	-0.0046	-0.0201	0.3661	0.0009	0.0306684	3.457e-07	0.512212	7355	24589	0.00353923	26.1164
146	rs9523030	T	G	T	G	M00054.metal.pos.txt.gz	IPF	0.0043	-0.005	0.6269	0.0009	0.0280337	5.647e-06	0.858443	7355	24589	0.00309402	22.821
147	rs9541214	T	C	T	C	M00054.metal.pos.txt.gz	IPF	-0.0042	0.0262	0.653	0.0009	0.0307738	3.797e-06	0.394562	7355	24589	0.00295221	21.7719
148	rs9543391	T	G	T	G	M00054.metal.pos.txt.gz	IPF	0.0041	0.0274	0.3993	0.0009	0.0276121	6.39e-06	0.321042	7355	24589	0.00281369	20.7474
149	rs9610322	A	G	A	G	M00054.metal.pos.txt.gz	IPF	-0.0043	-0.0279	0.5195	0.0009	0.0271906	1.119e-06	0.304848	7355	24589	0.00309402	22.821
150	rs9649963	T	C	T	C	M00054.metal.pos.txt.gz	IPF	0.0041	-0.0418	0.634	0.0009	0.0282445	5.841e-06	0.13889	7355	24589	0.00281369	20.7474
151	rs972459	T	C	T	C	M00054.metal.pos.txt.gz	IPF	0.005	-0.0441	0.5787	0.0009	0.0275067	1.969e-08	0.108881	7355	24589	0.00417882	30.8558
152	rs9989564	A	G	A	G	M00054.metal.pos.txt.gz	IPF	-0.0042	-0.0356	0.5142	0.0009	0.0296145	3.095e-06	0.22932	7355	24589	0.00295221	21.7719
164	rs10004285	A	G	A	G	M00060.metal.pos.txt.gz	IPF	0.005	-0.0244	0.374	0.001	0.0278229	5.733e-07	0.3805	5589	24589	0.00445315	24.9911
165	rs1003887	T	C	T	C	M00060.metal.pos.txt.gz	IPF	-0.005	0.0141	0.651	0.001	0.0296145	5.733e-07	0.63399	5589	24589	0.00445315	24.9911
166	rs10190188	T	C	T	C	M00060.metal.pos.txt.gz	IPF	0.005	-0.0078	0.662	0.001	0.0283498	5.733e-07	0.783213	5589	24589	0.00445315	24.9911
167	rs10258601	A	G	A	G	M00060.metal.pos.txt.gz	IPF	0.0044	0.0318	0.4382	0.0009	0.0274013	6.734e-07	0.245834	7351	24589	0.00324089	23.8947
168	rs1043991	T	C	T	C	M00060.metal.pos.txt.gz	IPF	0.0048	-0.0352	0.6375	0.0009	0.0280337	8.333e-08	0.209249	7351	24589	0.00385455	28.4367
169	rs10487377	A	G	A	G	M00060.metal.pos.txt.gz	IPF	0.0046	0.0059	0.5764	0.0009	0.0275067	4.091e-07	0.830163	7351	24589	0.00354114	26.1163
170	rs10500907	A	G	A	G	M00060.metal.pos.txt.gz	IPF	0.0042	0.0348	0.3597	0.0009	0.0283498	3.547e-06	0.219627	7351	24589	0.00295381	21.7719
171	rs10763940	A	G	A	G	M00060.metal.pos.txt.gz	IPF	0.0048	0.0445	0.3654	0.0009	0.0280337	1.174e-07	0.112427	7351	24589	0.00385455	28.4367
172	rs10798580	A	G	A	G	M00060.metal.pos.txt.gz	IPF	-0.0042	0.0067	0.4216	0.0009	0.0275067	3.64e-06	0.807559	7351	24589	0.00295381	21.7719
173	rs10810580	T	C	T	C	M00060.metal.pos.txt.gz	IPF	0.0046	-0.0268	0.5583	0.0009	0.0275067	3.282e-07	0.329904	7351	24589	0.00354114	26.1163
174	rs10828678	A	G	A	G	M00060.metal.pos.txt.gz	IPF	0.004	-0.0563	0.5105	0.0009	0.0274013	7.202e-06	0.0399134	7351	24589	0.00267993	19.7477
175	rs10923016	A	G	A	G	M00060.metal.pos.txt.gz	IPF	0.0053	-0.0018	0.6191	0.0009	0.0279283	2.88e-09	0.948611	7351	24589	0.00469544	34.6696
176	rs10937762	A	G	A	G	M00060.metal.pos.txt.gz	IPF	0.0044	0.0097	0.5674	0.0009	0.0275067	1.528e-06	0.724358	7351	24589	0.00324089	23.8947
177	rs10973683	A	C	A	C	M00060.metal.pos.txt.gz	IPF	-0.0041	0.0138	0.4002	0.0009	0.0278229	6.541e-06	0.619898	7351	24589	0.00281522	20.7474
178	rs1104999	T	C	T	C	M00060.metal.pos.txt.gz	IPF	0.0041	0.0046	0.4822	0.0009	0.0269798	3.51e-06	0.864618	7351	24589	0.00281522	20.7474
179	rs11144511	T	C	T	C	M00060.metal.pos.txt.gz	IPF	-0.0042	0.0194	0.4497	0.0009	0.0274013	8.417e-06	0.478949	7351	24589	0.00295381	21.7719
180	rs11203041	A	G	A	G	M00060.metal.pos.txt.gz	IPF	-0.0043	0.0146	0.4458	0.0009	0.0274013	1.953e-06	0.594158	7351	24589	0.0030957	22.8209
181	rs11657125	T	C	T	C	M00060.metal.pos.txt.gz	IPF	0.0041	-0.021	0.5604	0.0009	0.0274013	5.71e-06	0.443447	7351	24589	0.00281522	20.7474
182	rs11868948	A	G	A	G	M00060.metal.pos.txt.gz	IPF	-0.0042	-0.0623	0.6435	0.0009	0.0280337	4.628e-06	0.0262612	7351	24589	0.00295381	21.7719
183	rs11952637	A	G	A	G	M00060.metal.pos.txt.gz	IPF	0.0043	0.0772	0.4212	0.0009	0.0276121	4.313e-06	0.00517595	7351	24589	0.0030957	22.8209
184	rs12047618	T	G	T	G	M00060.metal.pos.txt.gz	IPF	0.0046	0.0117	0.3271	0.0009	0.029193	4.25e-07	0.688581	7351	24589	0.00354114	26.1163
185	rs12355470	T	C	T	C	M00060.metal.pos.txt.gz	IPF	-0.004	-0.0299	0.6071	0.0009	0.0277175	7.675e-06	0.280703	7351	24589	0.00267993	19.7477
186	rs12498703	A	G	A	G	M00060.metal.pos.txt.gz	IPF	-0.0042	-0.0218	0.5998	0.0009	0.0277175	2.86e-06	0.431571	7351	24589	0.00295381	21.7719
187	rs12517096	A	G	A	G	M00060.metal.pos.txt.gz	IPF	0.0041	0.0159	0.422	0.0009	0.0276121	8.406e-06	0.564727	7351	24589	0.00281522	20.7474
188	rs12612007	A	G	A	G	M00060.metal.pos.txt.gz	IPF	0.0044	-0.0195	0.3461	0.0009	0.0285606	1.202e-06	0.49476	7351	24589	0.00324089	23.8947
189	rs1278312	T	C	T	C	M00060.metal.pos.txt.gz	IPF	-0.0042	-0.0498	0.4008	0.0009	0.0275067	2.867e-06	0.0702235	7351	24589	0.00295381	21.7719
190	rs1292666	T	C	T	C	M00060.metal.pos.txt.gz	IPF	0.0045	0.0075	0.4667	0.0009	0.0271906	6.441e-07	0.782678	7351	24589	0.00338937	24.9932
191	rs13130810	T	C	T	C	M00060.metal.pos.txt.gz	IPF	0.004	-0.0406	0.4401	0.0009	0.0275067	7.791e-06	0.139943	7351	24589	0.00267993	19.7477
192	rs13147572	A	G	A	G	M00060.metal.pos.txt.gz	IPF	-0.0047	0.0096	0.5809	0.0009	0.0276121	1.99e-07	0.728085	7351	24589	0.00369621	27.2642
193	rs1334318	A	G	A	G	M00060.metal.pos.txt.gz	IPF	0.0044	-0.0375	0.3572	0.0009	0.0284552	1.008e-06	0.187551	7351	24589	0.00324089	23.8947
194	rs1360820	A	G	A	G	M00060.metal.pos.txt.gz	IPF	-0.0042	0.0258	0.4963	0.0009	0.0270852	2.154e-06	0.340818	7351	24589	0.00295381	21.7719
195	rs1368532	T	C	T	C	M00060.metal.pos.txt.gz	IPF	-0.004	-0.0337	0.3842	0.0009	0.0280337	8.855e-06	0.229315	7351	24589	0.00267993	19.7477
196	rs1428203	T	G	T	G	M00060.metal.pos.txt.gz	IPF	0.0045	0.0395	0.4117	0.0009	0.0276121	5.513e-07	0.152565	7351	24589	0.00338937	24.9932
197	rs1440581	T	C	T	C	M00060.metal.pos.txt.gz	IPF	-0.0081	0.0225	0.4592	0.0009	0.0271906	1.441e-19	0.407958	7351	24589	0.0108988	80.978
198	rs1463301	T	C	T	C	M00060.metal.pos.txt.gz	IPF	-0.0049	-0.0083	0.5742	0.0009	0.0275067	7.493e-08	0.762847	7351	24589	0.00401618	29.6339
199	rs1519309	T	C	T	C	M00060.metal.pos.txt.gz	IPF	-0.0043	0.0085	0.6543	0.0009	0.0285606	1.873e-06	0.765999	7351	24589	0.0030957	22.8209
200	rs1541245	T	C	T	C	M00060.metal.pos.txt.gz	IPF	-0.0048	0.0083	0.5318	0.0009	0.0272959	7.988e-08	0.761071	7351	24589	0.00385455	28.4367
201	rs1558789	A	C	A	C	M00060.metal.pos.txt.gz	IPF	0.0045	-0.0032	0.51	0.0009	0.0270852	3.523e-07	0.905952	7351	24589	0.00338937	24.9932
202	rs1564480	A	G	A	G	M00060.metal.pos.txt.gz	IPF	0.0045	-0.0006	0.4765	0.0009	0.0270852	6.681e-07	0.982326	7351	24589	0.00338937	24.9932
203	rs1654495	A	C	A	C	M00060.metal.pos.txt.gz	IPF	0.0048	-0.0006	0.5709	0.0009	0.0296145	1.036e-07	0.983836	7351	24589	0.00385455	28.4367
204	rs167648	A	C	A	C	M00060.metal.pos.txt.gz	IPF	-0.0041	0.0061	0.4439	0.0009	0.0272959	4.515e-06	0.823165	7351	24589	0.00281522	20.7474
205	rs1677193	A	C	A	C	M00060.metal.pos.txt.gz	IPF	-0.0044	0.0263	0.6122	0.0009	0.0276121	1.246e-06	0.340853	7351	24589	0.00324089	23.8947
206	rs1705832	T	C	T	C	M00060.metal.pos.txt.gz	IPF	0.0043	0.0564	0.395	0.0009	0.0279283	1.898e-06	0.0434396	7351	24589	0.0030957	22.8209
207	rs17107974	T	C	T	C	M00060.metal.pos.txt.gz	IPF	-0.0082	0.0673	0.1068	0.0017	0.0420505	1.496e-06	0.109497	7351	24589	0.00315508	23.2601
208	rs17173197	T	C	T	C	M00060.metal.pos.txt.gz	IPF	-0.0044	-0.0263	0.3872	0.0009	0.0280337	2.464e-06	0.348164	7351	24589	0.00324089	23.8947
209	rs174476	T	C	T	C	M00060.metal.pos.txt.gz	IPF	-0.0042	0.0284	0.4174	0.0009	0.0272959	5.703e-06	0.298132	7351	24589	0.00295381	21.7719
210	rs1818106	A	C	A	C	M00060.metal.pos.txt.gz	IPF	0.005	0.0065	0.501	0.001	0.0271906	5.733e-07	0.811064	5589	24589	0.00445315	24.9911
211	rs1862710	A	G	A	G	M00060.metal.pos.txt.gz	IPF	0.0047	0.0285	0.5489	0.0009	0.0274013	1.174e-07	0.298296	7351	24589	0.00369621	27.2642
212	rs1871053	A	G	A	G	M00060.metal.pos.txt.gz	IPF	-0.005	0.0069	0.4513	0.0009	0.0274013	2.401e-08	0.801186	7351	24589	0.00418108	30.8558
213	rs1884639	T	C	T	C	M00060.metal.pos.txt.gz	IPF	0.0047	-0.0373	0.3865	0.0009	0.0280337	2.316e-07	0.18334	7351	24589	0.00369621	27.2642
214	rs1931001	T	G	T	G	M00060.metal.pos.txt.gz	IPF	-0.0043	0.0449	0.3503	0.0009	0.0285606	1.622e-06	0.115929	7351	24589	0.0030957	22.8209
215	rs1952935	A	C	A	C	M00060.metal.pos.txt.gz	IPF	-0.0048	0.0404	0.5806	0.0009	0.0275067	1.069e-07	0.141906	7351	24589	0.00385455	28.4367
216	rs2146498	A	G	A	G	M00060.metal.pos.txt.gz	IPF	0.004	0.0101	0.5787	0.0009	0.0271906	8.041e-06	0.710301	7351	24589	0.00267993	19.7477
217	rs2285137	T	C	T	C	M00060.metal.pos.txt.gz	IPF	-0.0108	-0.0257	0.9436	0.0024	0.0626015	5.351e-06	0.681415	7351	24589	0.00274716	20.2445
218	rs2302423	A	G	A	G	M00060.metal.pos.txt.gz	IPF	0.0042	0.0129	0.55	0.0009	0.0271906	2.818e-06	0.635194	7351	24589	0.00295381	21.7719
219	rs2357713	T	G	T	G	M00060.metal.pos.txt.gz	IPF	-0.0042	0.0457	0.447	0.0009	0.0272959	2.999e-06	0.0940832	7351	24589	0.00295381	21.7719
220	rs242082	T	C	T	C	M00060.metal.pos.txt.gz	IPF	0.0048	-0.0002	0.3867	0.0009	0.0279283	1.383e-07	0.994286	7351	24589	0.00385455	28.4367
221	rs2454043	A	C	A	C	M00060.metal.pos.txt.gz	IPF	-0.0047	-0.056	0.588	0.0009	0.0277175	1.852e-07	0.0433436	7351	24589	0.00369621	27.2642
222	rs2465250	A	C	A	C	M00060.metal.pos.txt.gz	IPF	0.0048	-0.0077	0.5503	0.0009	0.0269798	7.761e-08	0.775339	7351	24589	0.00385455	28.4367
223	rs2471650	T	C	T	C	M00060.metal.pos.txt.gz	IPF	-0.0048	-0.022	0.5252	0.0009	0.0272959	1.16e-07	0.420254	7351	24589	0.00385455	28.4367
224	rs248065	A	G	A	G	M00060.metal.pos.txt.gz	IPF	-0.0048	-0.0527	0.5081	0.0009	0.0271906	1.127e-07	0.0526021	7351	24589	0.00385455	28.4367
225	rs2513896	A	G	A	G	M00060.metal.pos.txt.gz	IPF	0.0042	-0.0528	0.3526	0.001	0.0285606	9.648e-06	0.0645013	7351	24589	0.00239393	17.6352
226	rs2624695	T	C	T	C	M00060.metal.pos.txt.gz	IPF	-0.004	0.0153	0.5102	0.0009	0.0271906	8.941e-06	0.573642	7351	24589	0.00267993	19.7477
227	rs2713737	A	G	A	G	M00060.metal.pos.txt.gz	IPF	-0.006	-0.0271	0.44	0.001	0.0274013	1.973e-09	0.322662	5589	24589	0.0064	35.9871
228	rs2722276	A	G	A	G	M00060.metal.pos.txt.gz	IPF	0.0048	-0.0286	0.523	0.0009	0.0270852	8.702e-08	0.291001	7351	24589	0.00385455	28.4367
229	rs2834578	T	C	T	C	M00060.metal.pos.txt.gz	IPF	0.0045	-0.0513	0.3986	0.0009	0.0278229	7.24e-07	0.0652115	7351	24589	0.00338937	24.9932
230	rs2898645	T	C	T	C	M00060.metal.pos.txt.gz	IPF	-0.005	-0.0169	0.545	0.001	0.0274013	5.733e-07	0.537394	5589	24589	0.00445315	24.9911
231	rs2933284	T	C	T	C	M00060.metal.pos.txt.gz	IPF	0.0042	-0.0052	0.3898	0.0009	0.0279283	2.86e-06	0.852295	7351	24589	0.00295381	21.7719
232	rs3102519	A	G	A	G	M00060.metal.pos.txt.gz	IPF	0.0048	-0.0136	0.375	0.0009	0.0280337	7.83e-08	0.627584	7351	24589	0.00385455	28.4367
233	rs37959	T	C	T	C	M00060.metal.pos.txt.gz	IPF	0.0044	-0.0297	0.3912	0.0009	0.0280337	1.708e-06	0.289399	7351	24589	0.00324089	23.8947
234	rs3802681	T	C	T	C	M00060.metal.pos.txt.gz	IPF	0.0045	-0.0202	0.6144	0.0009	0.0281391	5.437e-07	0.472842	7351	24589	0.00338937	24.9932
235	rs3924223	A	G	A	G	M00060.metal.pos.txt.gz	IPF	-0.0041	-0.0222	0.549	0.0009	0.0272959	6.182e-06	0.416042	7351	24589	0.00281522	20.7474
236	rs4074961	T	C	T	C	M00060.metal.pos.txt.gz	IPF	-0.0044	-0.0319	0.4317	0.001	0.0274013	4.228e-06	0.244352	7351	24589	0.00262674	19.3547
237	rs4077470	T	C	T	C	M00060.metal.pos.txt.gz	IPF	-0.0045	-0.0495	0.5403	0.0009	0.0272959	4.646e-07	0.0697615	7351	24589	0.00338937	24.9932
238	rs4148593	A	G	A	G	M00060.metal.pos.txt.gz	IPF	0.005	0.0037	0.624	0.001	0.0278229	5.733e-07	0.894206	5589	24589	0.00445315	24.9911
239	rs417144	T	C	T	C	M00060.metal.pos.txt.gz	IPF	0.0046	-0.0309	0.3507	0.0009	0.0285606	2.565e-07	0.279293	7351	24589	0.00354114	26.1163
240	rs4499783	T	C	T	C	M00060.metal.pos.txt.gz	IPF	-0.004	0.0414	0.5958	0.0009	0.0276121	7.582e-06	0.133785	7351	24589	0.00267993	19.7477
241	rs4531478	A	G	A	G	M00060.metal.pos.txt.gz	IPF	0.0041	-0.0077	0.4713	0.0009	0.0272959	4.451e-06	0.777872	7351	24589	0.00281522	20.7474
242	rs4726308	T	G	T	G	M00060.metal.pos.txt.gz	IPF	-0.0042	-0.0201	0.3944	0.0009	0.0278229	3.346e-06	0.470032	7351	24589	0.00295381	21.7719
243	rs4741887	A	G	A	G	M00060.metal.pos.txt.gz	IPF	-0.0047	0.0066	0.4584	0.0009	0.0270852	1.68e-07	0.807482	7351	24589	0.00369621	27.2642
244	rs4758270	A	G	A	G	M00060.metal.pos.txt.gz	IPF	-0.0048	-0.0086	0.6483	0.0009	0.028666	2.013e-07	0.764172	7351	24589	0.00385455	28.4367
245	rs4767788	A	G	A	G	M00060.metal.pos.txt.gz	IPF	0.0047	0.0402	0.4189	0.0009	0.0274013	5.738e-07	0.142354	7351	24589	0.00369621	27.2642
246	rs477992	A	G	A	G	M00060.metal.pos.txt.gz	IPF	-0.0047	0.0209	0.3228	0.0009	0.0288768	1.999e-07	0.46921	7351	24589	0.00369621	27.2642
247	rs4795552	A	G	A	G	M00060.metal.pos.txt.gz	IPF	-0.0047	0.0191	0.3894	0.0009	0.0279283	1.545e-07	0.494042	7351	24589	0.00369621	27.2642
248	rs481781	T	C	T	C	M00060.metal.pos.txt.gz	IPF	0.0044	0.0547	0.5409	0.0009	0.0270852	9.144e-07	0.0434295	7351	24589	0.00324089	23.8947
249	rs4851946	A	G	A	G	M00060.metal.pos.txt.gz	IPF	0.0042	0.0211	0.5706	0.0009	0.0275067	2.195e-06	0.443031	7351	24589	0.00295381	21.7719
250	rs4875397	A	G	A	G	M00060.metal.pos.txt.gz	IPF	-0.0042	0.0092	0.5599	0.0009	0.0275067	3.037e-06	0.73803	7351	24589	0.00295381	21.7719
251	rs4889294	T	C	T	C	M00060.metal.pos.txt.gz	IPF	-0.0041	-0.027	0.5449	0.0009	0.0271906	3.646e-06	0.320714	7351	24589	0.00281522	20.7474
252	rs4935115	A	G	A	G	M00060.metal.pos.txt.gz	IPF	0.0045	0.0122	0.529	0.0009	0.0272959	5.754e-07	0.654909	7351	24589	0.00338937	24.9932
253	rs498475	A	G	A	G	M00060.metal.pos.txt.gz	IPF	-0.004	0.0337	0.6277	0.0009	0.0280337	6.656e-06	0.229315	7351	24589	0.00267993	19.7477
254	rs6003916	T	C	T	C	M00060.metal.pos.txt.gz	IPF	0.0087	0.0341	0.8966	0.0018	0.0479523	1.057e-06	0.477008	7351	24589	0.00316788	23.3548
255	rs606798	T	G	T	G	M00060.metal.pos.txt.gz	IPF	0.004	-0.0086	0.3722	0.0009	0.0281391	9.901e-06	0.75989	7351	24589	0.00267993	19.7477
256	rs6103894	T	G	T	G	M00060.metal.pos.txt.gz	IPF	-0.0043	0.0157	0.5939	0.0009	0.0279283	2.705e-06	0.574011	7351	24589	0.0030957	22.8209
257	rs618001	T	C	T	C	M00060.metal.pos.txt.gz	IPF	0.0041	0.0021	0.5857	0.0009	0.0275067	4.176e-06	0.939145	7351	24589	0.00281522	20.7474
258	rs631750	T	C	T	C	M00060.metal.pos.txt.gz	IPF	0.0041	-0.0009	0.3544	0.0009	0.0283498	7.506e-06	0.974674	7351	24589	0.00281522	20.7474
259	rs637828	A	C	A	C	M00060.metal.pos.txt.gz	IPF	0.0041	0.0203	0.5424	0.0009	0.0272959	5.812e-06	0.457058	7351	24589	0.00281522	20.7474
260	rs6470194	A	G	A	G	M00060.metal.pos.txt.gz	IPF	0.005	0.0335	0.406	0.001	0.0300361	5.733e-07	0.264711	5589	24589	0.00445315	24.9911
261	rs6475359	A	G	A	G	M00060.metal.pos.txt.gz	IPF	-0.0046	-0.0154	0.4127	0.0009	0.0278229	3.573e-07	0.57992	7351	24589	0.00354114	26.1163
262	rs6518309	A	C	A	C	M00060.metal.pos.txt.gz	IPF	0.0043	0.0391	0.6195	0.0009	0.0282445	1.78e-06	0.166254	7351	24589	0.0030957	22.8209
263	rs6543342	T	C	T	C	M00060.metal.pos.txt.gz	IPF	0.004	0.0226	0.3778	0.0009	0.0279283	8.561e-06	0.418391	7351	24589	0.00267993	19.7477
264	rs6562776	A	G	A	G	M00060.metal.pos.txt.gz	IPF	-0.0043	-0.0246	0.6116	0.0009	0.0278229	1.645e-06	0.376608	7351	24589	0.0030957	22.8209
265	rs6588636	T	C	T	C	M00060.metal.pos.txt.gz	IPF	-0.004	-0.0122	0.611	0.0009	0.0278229	9.935e-06	0.661033	7351	24589	0.00267993	19.7477
266	rs6735596	A	C	A	C	M00060.metal.pos.txt.gz	IPF	-0.0052	0.042	0.6267	0.0009	0.0283498	1.153e-08	0.138476	7351	24589	0.00452072	33.3736
267	rs6737109	T	C	T	C	M00060.metal.pos.txt.gz	IPF	0.0051	0.02	0.5761	0.0009	0.0275067	1.454e-08	0.467168	7351	24589	0.00434927	32.1024
268	rs6820011	T	G	T	G	M00060.metal.pos.txt.gz	IPF	-0.0051	-0.0137	0.5152	0.0009	0.0272959	1.182e-08	0.615734	7351	24589	0.00434927	32.1024
269	rs6820313	T	G	T	G	M00060.metal.pos.txt.gz	IPF	0.0049	0.028	0.5169	0.0009	0.0272959	4.651e-08	0.304989	7351	24589	0.00401618	29.6339
270	rs6982408	T	G	T	G	M00060.metal.pos.txt.gz	IPF	-0.0042	-0.0119	0.4435	0.0009	0.0274013	2.322e-06	0.664081	7351	24589	0.00295381	21.7719
271	rs699856	T	C	T	C	M00060.metal.pos.txt.gz	IPF	0.004	-0.0026	0.3661	0.0009	0.0281391	7.449e-06	0.926382	7351	24589	0.00267993	19.7477
272	rs7073430	A	C	A	C	M00060.metal.pos.txt.gz	IPF	0.004	-0.0019	0.4008	0.0009	0.0277175	9.946e-06	0.945349	7351	24589	0.00267993	19.7477
273	rs7082507	T	G	T	G	M00060.metal.pos.txt.gz	IPF	0.0041	-0.0103	0.5142	0.0009	0.0270852	5.116e-06	0.703736	7351	24589	0.00281522	20.7474
274	rs7137008	A	G	A	G	M00060.metal.pos.txt.gz	IPF	0.0046	0.0015	0.4468	0.0009	0.0274013	2.601e-07	0.956344	7351	24589	0.00354114	26.1163
275	rs720293	A	G	A	G	M00060.metal.pos.txt.gz	IPF	0.0043	0.0173	0.4312	0.0009	0.0275067	2.528e-06	0.52939	7351	24589	0.0030957	22.8209
276	rs720625	A	G	A	G	M00060.metal.pos.txt.gz	IPF	-0.0046	-0.0472	0.6267	0.0009	0.0280337	4.655e-07	0.0922417	7351	24589	0.00354114	26.1163
277	rs720816	A	G	A	G	M00060.metal.pos.txt.gz	IPF	0.004	0.0185	0.5425	0.0009	0.0271906	7.764e-06	0.496262	7351	24589	0.00267993	19.7477
278	rs7301176	T	C	T	C	M00060.metal.pos.txt.gz	IPF	0.0043	0.0305	0.4603	0.0009	0.0271906	1.861e-06	0.261984	7351	24589	0.0030957	22.8209
279	rs7329192	T	C	T	C	M00060.metal.pos.txt.gz	IPF	-0.0042	0.021	0.5277	0.0009	0.0269798	3.165e-06	0.436356	7351	24589	0.00295381	21.7719
280	rs7366464	T	C	T	C	M00060.metal.pos.txt.gz	IPF	-0.0075	0.0024	0.1258	0.0017	0.0404697	7.783e-06	0.95271	7351	24589	0.00264077	19.4584
281	rs7584322	A	C	A	C	M00060.metal.pos.txt.gz	IPF	-0.0048	0.0053	0.4742	0.0009	0.0295091	7.033e-08	0.857462	7351	24589	0.00385455	28.4367
282	rs7584842	T	C	T	C	M00060.metal.pos.txt.gz	IPF	-0.0051	-0.0262	0.5379	0.0009	0.0271906	1.892e-08	0.335262	7351	24589	0.00434927	32.1024
283	rs759456	T	G	T	G	M00060.metal.pos.txt.gz	IPF	0.0042	-0.0084	0.6263	0.0009	0.0279283	3.733e-06	0.76359	7351	24589	0.00295381	21.7719
284	rs7622687	A	G	A	G	M00060.metal.pos.txt.gz	IPF	-0.0041	-0.0184	0.4032	0.0009	0.0276121	5.212e-06	0.505172	7351	24589	0.00281522	20.7474
285	rs7625991	A	C	A	C	M00060.metal.pos.txt.gz	IPF	-0.0042	-0.0241	0.345	0.0009	0.0283498	5.897e-06	0.395273	7351	24589	0.00295381	21.7719
286	rs7647029	A	G	A	G	M00060.metal.pos.txt.gz	IPF	0.0053	-0.0454	0.6479	0.0009	0.0282445	1.021e-08	0.107968	7351	24589	0.00469544	34.6696
287	rs7669967	A	G	A	G	M00060.metal.pos.txt.gz	IPF	0.004	-0.0192	0.6167	0.0009	0.0279283	6.827e-06	0.491783	7351	24589	0.00267993	19.7477
288	rs7685009	A	G	A	G	M00060.metal.pos.txt.gz	IPF	-0.0045	-0.022	0.6582	0.0009	0.0285606	6.437e-07	0.441127	7351	24589	0.00338937	24.9932
289	rs7689825	T	C	T	C	M00060.metal.pos.txt.gz	IPF	0.0046	0.014	0.643	0.0009	0.0283498	3.97e-07	0.621426	7351	24589	0.00354114	26.1163
290	rs769630	T	C	T	C	M00060.metal.pos.txt.gz	IPF	0.0041	0.0131	0.6016	0.0009	0.0276121	5.064e-06	0.635194	7351	24589	0.00281522	20.7474
291	rs7738860	T	C	T	C	M00060.metal.pos.txt.gz	IPF	-0.0044	0.0312	0.4518	0.0009	0.0271906	1.312e-06	0.251193	7351	24589	0.00324089	23.8947
292	rs7740614	A	G	A	G	M00060.metal.pos.txt.gz	IPF	-0.0049	0.0009	0.4838	0.0009	0.0270852	4.746e-08	0.973492	7351	24589	0.00401618	29.6339
293	rs7795093	A	G	A	G	M00060.metal.pos.txt.gz	IPF	-0.0044	0.0085	0.3813	0.0009	0.0278229	1.474e-06	0.759982	7351	24589	0.00324089	23.8947
294	rs7825809	T	C	T	C	M00060.metal.pos.txt.gz	IPF	-0.0047	0.0074	0.4319	0.0009	0.0274013	1.549e-07	0.787114	7351	24589	0.00369621	27.2642
295	rs7911876	T	C	T	C	M00060.metal.pos.txt.gz	IPF	0.0043	0.016	0.4276	0.0009	0.0275067	2.757e-06	0.560785	7351	24589	0.0030957	22.8209
296	rs7915	A	C	A	C	M00060.metal.pos.txt.gz	IPF	-0.0049	-0.1086	0.6374	0.0009	0.0281391	5.82e-08	0.000113664	7351	24589	0.00401618	29.6339
297	rs7923885	A	G	A	G	M00060.metal.pos.txt.gz	IPF	-0.0044	-0.0141	0.5257	0.0009	0.0274013	8.078e-07	0.606851	7351	24589	0.00324089	23.8947
298	rs8003702	T	G	T	G	M00060.metal.pos.txt.gz	IPF	0.0042	0.0145	0.536	0.0009	0.0271906	2.446e-06	0.593844	7351	24589	0.00295381	21.7719
299	rs825885	A	G	A	G	M00060.metal.pos.txt.gz	IPF	-0.0097	-0.0163	0.1469	0.002	0.0338301	1.558e-06	0.629934	7351	24589	0.0031897	23.5161
300	rs891878	T	G	T	G	M00060.metal.pos.txt.gz	IPF	-0.0041	-0.011	0.4844	0.0009	0.0270852	6.034e-06	0.68465	7351	24589	0.00281522	20.7474
301	rs899273	T	C	T	C	M00060.metal.pos.txt.gz	IPF	0.0042	-0.0055	0.5202	0.0009	0.0274013	3.334e-06	0.840917	7351	24589	0.00295381	21.7719
302	rs900532	T	C	T	C	M00060.metal.pos.txt.gz	IPF	-0.0044	0.0434	0.4524	0.0009	0.0272959	8.99e-07	0.111839	7351	24589	0.00324089	23.8947
303	rs923818	A	G	A	G	M00060.metal.pos.txt.gz	IPF	0.0041	0.036	0.5072	0.0009	0.0271906	6.232e-06	0.185507	7351	24589	0.00281522	20.7474
304	rs9292230	T	C	T	C	M00060.metal.pos.txt.gz	IPF	0.0041	0.044	0.6218	0.0009	0.0280337	4.63e-06	0.116522	7351	24589	0.00281522	20.7474
305	rs9394683	T	C	T	C	M00060.metal.pos.txt.gz	IPF	-0.004	-0.0192	0.5195	0.0009	0.0269798	9.054e-06	0.476685	7351	24589	0.00267993	19.7477
306	rs9403527	T	C	T	C	M00060.metal.pos.txt.gz	IPF	0.0045	0.0061	0.3456	0.0009	0.0284552	9.914e-07	0.830257	7351	24589	0.00338937	24.9932
307	rs9541214	T	C	T	C	M00060.metal.pos.txt.gz	IPF	-0.005	0.0262	0.6529	0.0009	0.0307738	3.4e-08	0.394562	7351	24589	0.00418108	30.8558
308	rs9636889	A	G	A	G	M00060.metal.pos.txt.gz	IPF	0.0043	0.0022	0.4879	0.001	0.0270852	7.746e-06	0.935263	7351	24589	0.00250899	18.485
309	rs982790	T	C	T	C	M00060.metal.pos.txt.gz	IPF	-0.0044	-0.0144	0.4106	0.0009	0.0276121	3.74e-06	0.602011	7351	24589	0.00324089	23.8947
310	rs9837954	T	C	T	C	M00060.metal.pos.txt.gz	IPF	-0.0043	-0.015	0.6418	0.0009	0.0281391	2.636e-06	0.593987	7351	24589	0.0030957	22.8209
311	rs9889080	A	G	A	G	M00060.metal.pos.txt.gz	IPF	0.0074	-0.0388	0.1641	0.0016	0.0396265	4.211e-06	0.32751	7351	24589	0.00290145	21.3848
312	rs989960	T	C	T	C	M00060.metal.pos.txt.gz	IPF	0.0041	-0.0002	0.4175	0.0009	0.0275067	4.662e-06	0.994199	7351	24589	0.00281522	20.7474
313	rs9903421	T	C	T	C	M00060.metal.pos.txt.gz	IPF	-0.0041	-0.0165	0.5633	0.0009	0.0299307	7.394e-06	0.581446	7351	24589	0.00281522	20.7474
318	rs10011091	T	C	T	C	M00063.metal.pos.txt.gz	IPF	0.0086	0.0133	0.8159	0.0018	0.0350948	2.151e-06	0.704707	7365	24589	0.00308983	22.821
319	rs1005596	A	G	A	G	M00063.metal.pos.txt.gz	IPF	0.0115	-0.0492	0.1014	0.0025	0.0447906	4.195e-06	0.272011	7365	24589	0.00286482	21.1543
320	rs10207315	T	G	T	G	M00063.metal.pos.txt.gz	IPF	0.0078	-0.0499	0.2432	0.0017	0.0315115	4.789e-06	0.113297	7365	24589	0.00285022	21.0462
321	rs10493549	A	G	A	G	M00063.metal.pos.txt.gz	IPF	-0.009	0.0437	0.7989	0.0017	0.0342517	2.274e-07	0.202008	7365	24589	0.0037911	28.0201
322	rs1077834	T	C	T	C	M00063.metal.pos.txt.gz	IPF	-0.0113	0.004	0.7912	0.0023	0.032987	6.867e-07	0.903485	7365	24589	0.00326669	24.1314
323	rs11022174	A	G	A	G	M00063.metal.pos.txt.gz	IPF	0.0101	0.0147	0.295	0.0023	0.0283498	7.361e-06	0.604095	7365	24589	0.00261143	19.2783
324	rs11106131	T	G	T	G	M00063.metal.pos.txt.gz	IPF	-0.0089	-0.014	0.2379	0.0019	0.0321439	1.807e-06	0.663169	7365	24589	0.00297035	21.9359
325	rs11111293	T	C	T	C	M00063.metal.pos.txt.gz	IPF	-0.008	-0.0119	0.7914	0.0018	0.0327762	6.118e-06	0.716554	7365	24589	0.00267485	19.7477
326	rs1124515	A	G	A	G	M00063.metal.pos.txt.gz	IPF	-0.0078	-0.0092	0.2539	0.0017	0.0315115	6.006e-06	0.77032	7365	24589	0.00285022	21.0462
327	rs11610936	T	C	T	C	M00063.metal.pos.txt.gz	IPF	-0.0121	0.0059	0.0989	0.0025	0.0456338	1.343e-06	0.897128	7365	24589	0.00317058	23.4192
328	rs11813145	A	G	A	G	M00063.metal.pos.txt.gz	IPF	0.0076	-0.0134	0.3414	0.0017	0.0282445	5.867e-06	0.635194	7365	24589	0.00270632	19.9807
329	rs12648765	A	G	A	G	M00063.metal.pos.txt.gz	IPF	0.0564	-0.0617	0.9861	0.0122	0.0998041	3.568e-06	0.536436	1763	24589	0.0119771	21.3474
330	rs12881791	T	G	T	G	M00063.metal.pos.txt.gz	IPF	-0.0083	-0.0136	0.7603	0.0018	0.0307738	5.911e-06	0.658537	7365	24589	0.00287863	21.2566
331	rs12896813	T	C	T	C	M00063.metal.pos.txt.gz	IPF	-0.0082	0.0322	0.1853	0.0018	0.0352002	3.524e-06	0.360313	7365	24589	0.00280988	20.7475
332	rs1433904	T	C	T	C	M00063.metal.pos.txt.gz	IPF	0.0442	0.0009	0.0228	0.0097	0.0885274	5.056e-06	0.991889	1763	24589	0.0116403	20.74
333	rs1479402	T	C	T	C	M00063.metal.pos.txt.gz	IPF	0.0306	-0.1163	0.0137	0.0068	0.126468	6.854e-06	0.357781	7365	24589	0.00274195	20.2445
334	rs17182784	T	C	T	C	M00063.metal.pos.txt.gz	IPF	-0.0082	-0.046	0.253	0.0017	0.0309846	2.1e-06	0.137647	7365	24589	0.00314911	23.2601
335	rs17683567	T	C	T	C	M00063.metal.pos.txt.gz	IPF	0.0078	-0.0148	0.2146	0.0017	0.0335139	7.567e-06	0.658773	7365	24589	0.00285022	21.0462
336	rs17728920	A	C	A	C	M00063.metal.pos.txt.gz	IPF	0.0081	0.0002	0.1768	0.0018	0.0356217	5.299e-06	0.99552	7365	24589	0.00274195	20.2445
337	rs17765253	A	G	A	G	M00063.metal.pos.txt.gz	IPF	0.0096	0.016	0.1845	0.0018	0.0342517	8.265e-08	0.640407	7365	24589	0.00384725	28.4367
338	rs2026590	T	G	T	G	M00063.metal.pos.txt.gz	IPF	0.008	0.0521	0.2176	0.0017	0.0327762	3.764e-06	0.111932	7365	24589	0.00299782	22.1393
339	rs2130712	A	C	A	C	M00063.metal.pos.txt.gz	IPF	0.0165	0.117	0.92	0.0032	0.049744	2.429e-07	0.0186706	7365	24589	0.00359692	26.5797
340	rs2259571	T	G	T	G	M00063.metal.pos.txt.gz	IPF	-0.0078	0.0973	0.6893	0.0017	0.0308792	2.864e-06	0.00162719	7365	24589	0.00285022	21.0462
341	rs2407893	A	G	A	G	M00063.metal.pos.txt.gz	IPF	0.0079	-0.016	0.427	0.0016	0.0274013	1.285e-06	0.559279	7365	24589	0.00329918	24.3723
342	rs2869804	A	G	A	G	M00063.metal.pos.txt.gz	IPF	0.0078	-0.0099	0.2489	0.0017	0.0314061	6.503e-06	0.752591	7365	24589	0.00285022	21.0462
343	rs2870664	T	C	T	C	M00063.metal.pos.txt.gz	IPF	0.0147	0.0019	0.4767	0.0031	0.0271906	1.602e-06	0.944291	1763	24589	0.0125937	22.4604
344	rs3747924	T	C	T	C	M00063.metal.pos.txt.gz	IPF	0.0083	-0.0036	0.1781	0.0018	0.034884	4.243e-06	0.917805	7365	24589	0.00287863	21.2566
345	rs3802195	T	G	T	G	M00063.metal.pos.txt.gz	IPF	0.0086	-0.0625	0.1886	0.0018	0.035411	1.132e-06	0.0775654	7365	24589	0.00308983	22.821
346	rs4401492	T	G	T	G	M00063.metal.pos.txt.gz	IPF	0.0082	0.0384	0.1795	0.0018	0.0352002	4.515e-06	0.275315	7365	24589	0.00280988	20.7475
347	rs445925	A	G	A	G	M00063.metal.pos.txt.gz	IPF	-0.025	0.1048	0.079	0.004	0.0439475	4.105e-10	0.0170948	5602	24589	0.00692467	39.0486
348	rs4602115	T	G	T	G	M00063.metal.pos.txt.gz	IPF	0.0146	-0.0041	0.7133	0.0033	0.0307738	7.651e-06	0.894011	1763	24589	0.0109807	19.5517
349	rs4941743	T	C	T	C	M00063.metal.pos.txt.gz	IPF	0.0087	-0.0141	0.2179	0.0017	0.0323547	3.282e-07	0.662985	7365	24589	0.00354345	26.1832
350	rs602633	T	G	T	G	M00063.metal.pos.txt.gz	IPF	-0.0102	0.0568	0.2163	0.0017	0.032987	5.024e-09	0.0850893	7365	24589	0.00486421	35.9902
351	rs6511720	T	G	T	G	M00063.metal.pos.txt.gz	IPF	-0.0136	0.0497	0.1197	0.0027	0.0468984	3.688e-07	0.289264	7365	24589	0.00343308	25.3649
352	rs6573766	T	G	T	G	M00063.metal.pos.txt.gz	IPF	-0.0085	-0.0314	0.8061	0.0018	0.0338301	1.549e-06	0.353321	7365	24589	0.00301861	22.2933
353	rs6603141	A	G	A	G	M00063.metal.pos.txt.gz	IPF	-0.0081	-0.0033	0.258	0.0017	0.0337247	2.608e-06	0.922051	7365	24589	0.003073	22.6963
354	rs6970076	T	C	T	C	M00063.metal.pos.txt.gz	IPF	-0.0079	-0.0126	0.7679	0.0017	0.0315115	4.366e-06	0.689264	7365	24589	0.00292356	21.5893
355	rs871748	T	C	T	C	M00063.metal.pos.txt.gz	IPF	-0.0082	-0.0381	0.182	0.0018	0.0353056	8.562e-06	0.280521	7365	24589	0.00280988	20.7475
356	rs886282	T	C	T	C	M00063.metal.pos.txt.gz	IPF	0.0081	0.0096	0.1989	0.0018	0.032987	3.711e-06	0.771033	7365	24589	0.00274195	20.2445
357	rs927961	T	G	T	G	M00063.metal.pos.txt.gz	IPF	-0.0079	-0.0455	0.7597	0.0017	0.0317223	5.057e-06	0.151481	7365	24589	0.00292356	21.5893
362	rs10050054	T	C	T	C	M00064.metal.pos.txt.gz	IPF	-0.0325	0.2185	0.9828	0.0069	0.110027	2.583e-06	0.0470469	1760	24589	0.0124485	22.1603
363	rs1498694	A	G	A	G	M00064.metal.pos.txt.gz	IPF	0.0075	0.0246	0.4035	0.0011	0.0278229	7.336e-11	0.376608	7354	24589	0.00628169	46.475
364	rs1565225	A	G	A	G	M00064.metal.pos.txt.gz	IPF	0.007	0.0378	0.245	0.0015	0.0315115	2.342e-06	0.23031	5594	24589	0.00387796	21.77
365	rs2905873	A	C	A	C	M00064.metal.pos.txt.gz	IPF	0.0055	0.0319	0.6858	0.0012	0.029193	2.966e-06	0.274513	7354	24589	0.0028484	21.0012
366	rs6831907	T	C	T	C	M00064.metal.pos.txt.gz	IPF	0.0206	-0.0616	0.0395	0.0046	0.0787261	7.053e-06	0.433945	1760	24589	0.0112664	20.032
371	rs10426415	A	G	A	G	M00513.metal.pos.txt.gz	IPF	-0.0086	-0.0781	0.878	0.0018	0.0431044	3.109e-06	0.0700048	7361	24589	0.00309151	22.821
372	rs10519445	A	G	A	G	M00513.metal.pos.txt.gz	IPF	-0.0045	0.0022	0.5338	0.0009	0.0272959	1.846e-06	0.935762	7361	24589	0.00338478	24.9932
373	rs11054328	T	C	T	C	M00513.metal.pos.txt.gz	IPF	0.0088	-0.0461	0.1072	0.0018	0.0439475	1.456e-06	0.294188	7361	24589	0.0032365	23.8947
374	rs1116866	T	C	T	C	M00513.metal.pos.txt.gz	IPF	0.0094	-0.0123	0.1035	0.0018	0.0451068	2.866e-07	0.785095	7361	24589	0.0036912	27.2642
375	rs11638382	T	C	T	C	M00513.metal.pos.txt.gz	IPF	-0.0171	0.0263	0.1875	0.0038	0.0381511	5.062e-06	0.490594	1763	24589	0.0113557	20.227
376	rs11694230	T	C	T	C	M00513.metal.pos.txt.gz	IPF	-0.0075	-0.0011	0.3363	0.0017	0.028666	9.003e-06	0.96939	7361	24589	0.00263719	19.4584
377	rs12175103	A	C	A	C	M00513.metal.pos.txt.gz	IPF	0.0048	0.019	0.4153	0.0009	0.0274013	4.863e-07	0.488061	7361	24589	0.00384933	28.4367
378	rs12324230	T	C	T	C	M00513.metal.pos.txt.gz	IPF	0.0042	0.0398	0.5209	0.0009	0.0271906	8.677e-06	0.143264	7361	24589	0.00294981	21.7719
379	rs12801550	T	C	T	C	M00513.metal.pos.txt.gz	IPF	0.0088	-0.0448	0.8705	0.0018	0.0396265	9.639e-07	0.258242	7361	24589	0.0032365	23.8947
380	rs13031396	T	G	T	G	M00513.metal.pos.txt.gz	IPF	-0.0076	0.0806	0.2473	0.0017	0.0311954	9.166e-06	0.0097742	7361	24589	0.00270779	19.9807
381	rs1498350	A	C	A	C	M00513.metal.pos.txt.gz	IPF	0.0045	-0.0101	0.4954	0.001	0.0270852	1.879e-06	0.709224	7361	24589	0.00274344	20.2445
382	rs17533525	T	C	T	C	M00513.metal.pos.txt.gz	IPF	0.0082	-0.0101	0.1534	0.0018	0.0374134	5.037e-06	0.787193	7361	24589	0.0028114	20.7474
383	rs1955135	A	C	A	C	M00513.metal.pos.txt.gz	IPF	0.008	-0.0322	0.8659	0.0018	0.0361487	9.994e-06	0.373055	7361	24589	0.0026763	19.7477
384	rs1990178	T	C	T	C	M00513.metal.pos.txt.gz	IPF	-0.0164	-0.0169	0.1943	0.0036	0.0326708	6.272e-06	0.60496	1763	24589	0.0116345	20.7295
385	rs2042499	A	C	A	C	M00513.metal.pos.txt.gz	IPF	0.0052	0.0075	0.4837	0.0009	0.0271906	4.883e-08	0.782678	7361	24589	0.0045146	33.3736
386	rs2048277	A	G	A	G	M00513.metal.pos.txt.gz	IPF	0.0083	0.1111	0.8956	0.0019	0.0453176	8.751e-06	0.0142228	7361	24589	0.00258576	19.0779
387	rs2289804	A	G	A	G	M00513.metal.pos.txt.gz	IPF	-0.0143	0.0017	0.9343	0.0027	0.0543811	1.246e-07	0.975062	7361	24589	0.00379626	28.0431
388	rs2521310	T	C	T	C	M00513.metal.pos.txt.gz	IPF	0.009	0.0911	0.874	0.002	0.0399427	6.795e-06	0.0225623	5598	24589	0.00360433	20.2428
389	rs4460629	T	C	T	C	M00513.metal.pos.txt.gz	IPF	-0.0045	-0.0408	0.5224	0.001	0.0269798	2.205e-06	0.130472	7361	24589	0.00274344	20.2445
390	rs6502247	A	G	A	G	M00513.metal.pos.txt.gz	IPF	-0.009	-0.0746	0.119	0.002	0.0426828	6.795e-06	0.0805031	5598	24589	0.00360433	20.2428
391	rs6663614	A	C	A	C	M00513.metal.pos.txt.gz	IPF	-0.0104	-0.003	0.2085	0.0022	0.0300361	3.057e-06	0.92044	7361	24589	0.00302669	22.341
392	rs9312777	T	C	T	C	M00513.metal.pos.txt.gz	IPF	0.0043	0.0422	0.4788	0.0009	0.0272959	4.677e-06	0.1221	7361	24589	0.00309151	22.821
393	rs9456538	A	G	A	G	M00513.metal.pos.txt.gz	IPF	-0.0082	-0.0212	0.1493	0.0018	0.0374134	4.198e-06	0.570957	7361	24589	0.0028114	20.7474
398	rs10788232	T	C	T	C	M00527.metal.pos.txt.gz	IPF	-0.0111	-0.0442	0.6825	0.0024	0.0285606	2.464e-06	0.121722	7365	24589	0.00289595	21.3848
399	rs1193345	A	G	A	G	M00527.metal.pos.txt.gz	IPF	-0.0216	0.008	0.9357	0.0045	0.0575428	1.434e-06	0.889429	7365	24589	0.00311855	23.0337
400	rs1330523	A	G	A	G	M00527.metal.pos.txt.gz	IPF	-0.0117	-0.0312	0.2326	0.0024	0.0325654	1.561e-06	0.338027	7365	24589	0.00321645	23.7592
401	rs16937124	A	C	A	C	M00527.metal.pos.txt.gz	IPF	-0.021	0.0023	0.9471	0.0046	0.0570159	5.622e-06	0.967822	7365	24589	0.00282178	20.8356
402	rs2000812	T	C	T	C	M00527.metal.pos.txt.gz	IPF	0.0111	0.014	0.8223	0.0025	0.0343571	9.7e-06	0.683652	7365	24589	0.00266951	19.7082
403	rs3785024	A	G	A	G	M00527.metal.pos.txt.gz	IPF	-0.0223	0.0945	0.9469	0.0049	0.0601775	5.562e-06	0.116333	7365	24589	0.0028043	20.7062
404	rs4635489	A	G	A	G	M00527.metal.pos.txt.gz	IPF	0.0364	0.0886	0.0177	0.008	0.0957993	5.663e-06	0.355044	7365	24589	0.00280305	20.6969
405	rs4718532	T	C	T	C	M00527.metal.pos.txt.gz	IPF	-0.016	0.0178	0.5052	0.0035	0.0270852	6.605e-06	0.511061	1761	24589	0.0117279	20.8742
406	rs723526	A	G	A	G	M00527.metal.pos.txt.gz	IPF	-0.011	0.0133	0.1994	0.0024	0.0345678	6.624e-06	0.700422	7365	24589	0.00284415	21.0012
407	rs780093	T	C	T	C	M00527.metal.pos.txt.gz	IPF	0.0117	0.0131	0.4	0.0023	0.0276121	1.887e-07	0.635194	7365	24589	0.00350123	25.8701
412	rs11224003	A	G	A	G	M00542.metal.pos.txt.gz	IPF	0.0419	-0.0441	0.177	0.0093	0.0327762	7.072e-06	0.178468	7371	24589	0.00274626	20.2929
413	rs13288937	A	C	A	C	M00542.metal.pos.txt.gz	IPF	0.2488	0.0342	0.0205	0.0526	0.120566	2.287e-06	0.776669	1766	24589	0.0125104	22.3479
414	rs2295758	T	C	T	C	M00542.metal.pos.txt.gz	IPF	-0.1137	-0.028	0.9754	0.0255	0.0872627	8.568e-06	0.748309	7371	24589	0.00268995	19.8757
415	rs2711506	A	G	A	G	M00542.metal.pos.txt.gz	IPF	-0.0326	0.0235	0.5343	0.0072	0.0275067	6.349e-06	0.392919	7371	24589	0.00277356	20.4952
416	rs4297577	T	C	T	C	M00542.metal.pos.txt.gz	IPF	0.0977	0.0629	0.0384	0.0209	0.0615476	2.938e-06	0.306794	7371	24589	0.00295586	21.8463
417	rs4838537	T	C	T	C	M00542.metal.pos.txt.gz	IPF	0.3226	0.021	0.0133	0.0699	0.0810447	3.964e-06	0.795546	1766	24589	0.0119173	21.2756
418	rs6493912	T	C	T	C	M00542.metal.pos.txt.gz	IPF	-0.0368	0.0022	0.7431	0.0081	0.0303522	5.359e-06	0.942218	7371	24589	0.00279245	20.6352
419	rs7314742	T	G	T	G	M00542.metal.pos.txt.gz	IPF	-0.0358	-0.0555	0.2662	0.008	0.0306684	8.508e-06	0.0703455	7371	24589	0.00270945	20.0202
420	rs8000457	T	C	T	C	M00542.metal.pos.txt.gz	IPF	-0.2093	-0.0303	0.9661	0.0433	0.0524841	1.351e-06	0.563725	1766	24589	0.0130576	23.3384
425	rs1176413	T	C	T	C	M00553.metal.pos.txt.gz	IPF	-0.1032	0.0222	0.1873	0.0219	0.0345678	2.545e-06	0.520733	1233	24589	0.0176912	22.17
426	rs1556938	T	G	T	G	M00553.metal.pos.txt.gz	IPF	-0.1815	0.0166	0.0466	0.041	0.0585967	9.589e-06	0.776953	1233	24589	0.015645	19.565
427	rs1605457	T	C	T	C	M00553.metal.pos.txt.gz	IPF	0.3731	0.0408	0.9643	0.08	0.0612314	3.097e-06	0.505204	283	24589	0.0713717	21.5968
428	rs17800513	T	G	T	G	M00553.metal.pos.txt.gz	IPF	-0.1308	0.0128	0.1085	0.0273	0.0450014	1.575e-06	0.776077	1233	24589	0.0182775	22.9184
429	rs1818902	T	C	T	C	M00553.metal.pos.txt.gz	IPF	0.5718	0.1133	0.9701	0.1255	0.105074	5.205e-06	0.280903	283	24589	0.0683395	20.612
430	rs2075317	T	C	T	C	M00553.metal.pos.txt.gz	IPF	0.0732	-0.0161	0.5417	0.0165	0.0272959	9.187e-06	0.555304	1233	24589	0.0157114	19.6494
431	rs2211372	T	C	T	C	M00553.metal.pos.txt.gz	IPF	0.3317	-0.3034	0.985	0.0696	0.104757	1.869e-06	0.00377693	1233	24589	0.0180876	22.6761
432	rs2234233	A	G	A	G	M00553.metal.pos.txt.gz	IPF	-0.1234	0.0956	0.135	0.0248	0.0358325	6.376e-07	0.00763116	1233	24589	0.0196847	24.7185
433	rs6468437	T	C	T	C	M00553.metal.pos.txt.gz	IPF	0.1246	-0.066	0.8334	0.0277	0.0333032	6.86e-06	0.0475023	1233	24589	0.0161452	20.2009
434	rs6816298	A	G	A	G	M00553.metal.pos.txt.gz	IPF	0.1842	0.0258	0.8254	0.0403	0.0352002	4.76e-06	0.463588	283	24589	0.0687465	20.7438
435	rs7482087	T	C	T	C	M00553.metal.pos.txt.gz	IPF	-0.5162	-0.1103	0.0254	0.1064	0.0776722	1.237e-06	0.155587	283	24589	0.0767838	23.3707
436	rs9614985	A	G	A	G	M00553.metal.pos.txt.gz	IPF	-0.0855	0.0694	0.4177	0.0177	0.0277175	1.283e-06	0.0122856	1233	24589	0.0185729	23.296
441	rs1039293	A	G	A	G	M00569.metal.pos.txt.gz	IPF	0.0709	-0.0425	0.4948	0.0153	0.0298253	3.393e-06	0.154167	1713	24589	0.0123806	21.4488
442	rs1397829	A	G	A	G	M00569.metal.pos.txt.gz	IPF	0.042	-0.0037	0.5328	0.0085	0.0270852	7.076e-07	0.891342	7274	24589	0.00334528	24.4085
443	rs16902976	T	G	T	G	M00569.metal.pos.txt.gz	IPF	-0.1325	-0.0098	0.0232	0.0294	0.0781992	6.361e-06	0.900269	7274	24589	0.00278454	20.3057
444	rs2446427	T	C	T	C	M00569.metal.pos.txt.gz	IPF	-0.0554	-0.0471	0.8371	0.0122	0.0361487	5.211e-06	0.192591	7274	24589	0.00282681	20.6149
445	rs2472297	T	C	T	C	M00569.metal.pos.txt.gz	IPF	-0.0668	-0.0033	0.2362	0.0104	0.0316169	1.502e-10	0.916872	7274	24589	0.00563971	41.2446
446	rs384814	A	G	A	G	M00569.metal.pos.txt.gz	IPF	0.1452	0.0138	0.0255	0.0326	0.0599668	8.35e-06	0.817993	7274	24589	0.00271983	19.8326
447	rs6603123	T	G	T	G	M00569.metal.pos.txt.gz	IPF	0.0865	0.0207	0.3939	0.0193	0.0276121	7.84e-06	0.453453	1713	24589	0.0115904	20.0637
448	rs6968554	A	G	A	G	M00569.metal.pos.txt.gz	IPF	0.0644	-0.0115	0.3756	0.0086	0.0282445	8.677e-14	0.683891	7274	24589	0.00765009	56.0603
449	rs8096497	A	G	A	G	M00569.metal.pos.txt.gz	IPF	0.089	0.009	0.097	0.0163	0.051114	4.836e-08	0.860234	5561	24589	0.00533249	29.8022
450	rs946712	A	C	A	C	M00569.metal.pos.txt.gz	IPF	0.1039	-0.1771	0.9559	0.0212	0.0647093	9.586e-07	0.00620296	7274	24589	0.0032912	24.0126
469	rs10736	T	C	T	C	M00584.metal.pos.txt.gz	IPF	-0.0118	0.0113	0.2011	0.0026	0.0342517	4.731e-06	0.741467	7345	24589	0.00279646	20.592
470	rs10982244	A	G	A	G	M00584.metal.pos.txt.gz	IPF	-0.0177	-0.0088	0.6098	0.004	0.0280337	8.931e-06	0.753591	1754	24589	0.0110402	19.5583
471	rs11676911	A	G	A	G	M00584.metal.pos.txt.gz	IPF	-0.0429	0.1088	0.0216	0.0084	0.074089	3.659e-07	0.141967	7345	24589	0.00353854	26.0758
472	rs1181723	A	G	A	G	M00584.metal.pos.txt.gz	IPF	0.0116	0.0125	0.2086	0.0026	0.0335139	5.629e-06	0.709164	7345	24589	0.00270273	19.8999
473	rs1260326	T	C	T	C	M00584.metal.pos.txt.gz	IPF	-0.0439	0.0017	0.4088	0.0024	0.0275067	1.296e-77	0.95072	7345	24589	0.0435681	334.494
474	rs13116473	A	G	A	G	M00584.metal.pos.txt.gz	IPF	-0.0448	-0.1005	0.9853	0.0096	0.114137	2.932e-06	0.378578	7345	24589	0.00295621	21.7718
475	rs16932803	T	G	T	G	M00584.metal.pos.txt.gz	IPF	-0.0121	0.0461	0.1673	0.0026	0.0364649	5.005e-06	0.206147	7345	24589	0.00294004	21.6524
476	rs17061914	A	G	A	G	M00584.metal.pos.txt.gz	IPF	-0.0146	-0.089	0.8581	0.0033	0.0375188	8.766e-06	0.017685	7345	24589	0.00265785	19.5686
477	rs1841535	T	G	T	G	M00584.metal.pos.txt.gz	IPF	0.0252	0.0219	0.1482	0.0056	0.0339355	6.998e-06	0.518706	1754	24589	0.0114133	20.2269
478	rs2270451	A	G	A	G	M00584.metal.pos.txt.gz	IPF	0.0152	0.0341	0.8941	0.0034	0.0445799	7.525e-06	0.44432	7345	24589	0.00271367	19.9807
479	rs2272172	T	C	T	C	M00584.metal.pos.txt.gz	IPF	-0.0648	0.0083	0.0226	0.0145	0.097064	7.508e-06	0.931855	1754	24589	0.0112582	19.9489
480	rs2723713	T	C	T	C	M00584.metal.pos.txt.gz	IPF	-0.0356	0.0186	0.0254	0.008	0.0761968	9.19e-06	0.80715	7345	24589	0.0026888	19.7971
481	rs7007251	A	G	A	G	M00584.metal.pos.txt.gz	IPF	-0.015	0.0313	0.1057	0.0034	0.0442637	8.76e-06	0.479488	7345	24589	0.00264292	19.4584
482	rs991670	T	C	T	C	M00584.metal.pos.txt.gz	IPF	-0.0111	0.0161	0.6624	0.0025	0.0289822	7.476e-06	0.578543	7345	24589	0.00267676	19.7082
487	rs10237319	T	C	T	C	M00599.metal.pos.txt.gz	IPF	0.0226	-0.0071	0.1467	0.0051	0.0377295	9.785e-06	0.850734	7237	24589	0.00270608	19.6316
488	rs11216267	T	C	T	C	M00599.metal.pos.txt.gz	IPF	0.0168	-0.0115	0.6435	0.0035	0.0284552	1.56e-06	0.686107	7237	24589	0.00317354	23.0336
489	rs11259923	A	G	A	G	M00599.metal.pos.txt.gz	IPF	0.042	-0.0517	0.8139	0.0091	0.0336193	3.916e-06	0.124096	1723	24589	0.0122122	21.277
490	rs1133034	T	C	T	C	M00599.metal.pos.txt.gz	IPF	0.032	-0.0213	0.0757	0.0069	0.0562781	3.906e-06	0.705076	7237	24589	0.00296316	21.5021
491	rs12515830	T	G	T	G	M00599.metal.pos.txt.gz	IPF	0.0244	-0.0229	0.8744	0.0054	0.0407858	5.788e-06	0.574478	7237	24589	0.00281326	20.4114
492	rs13195863	A	C	A	C	M00599.metal.pos.txt.gz	IPF	0.022	-0.0061	0.2043	0.0044	0.0337247	4.127e-07	0.856465	7237	24589	0.00344258	24.9931
493	rs2833657	A	G	A	G	M00599.metal.pos.txt.gz	IPF	0.0239	-0.0005	0.8254	0.0051	0.0357271	3.023e-06	0.988834	7237	24589	0.00302539	21.9551
494	rs2964063	T	C	T	C	M00599.metal.pos.txt.gz	IPF	-0.0735	0.0837	0.9853	0.0155	0.106865	2.249e-06	0.433492	7237	24589	0.00309746	22.4797
495	rs3925033	T	G	T	G	M00599.metal.pos.txt.gz	IPF	-0.0164	-0.0041	0.4591	0.0035	0.0270852	2.593e-06	0.87968	7237	24589	0.00302467	21.9499
496	rs4648464	A	G	A	G	M00599.metal.pos.txt.gz	IPF	-0.0161	-0.0211	0.5522	0.0036	0.028666	9.373e-06	0.461692	7237	24589	0.00275607	19.9952
497	rs6895278	T	C	T	C	M00599.metal.pos.txt.gz	IPF	0.0168	0.0046	0.3354	0.0037	0.0308792	4.133e-06	0.881579	7237	24589	0.00284067	20.6108
498	rs7941871	T	G	T	G	M00599.metal.pos.txt.gz	IPF	-0.024	-0.0606	0.8353	0.005	0.035411	1.562e-06	0.0870193	7237	24589	0.00317354	23.0336
499	rs924483	A	G	A	G	M00599.metal.pos.txt.gz	IPF	-0.0289	-0.0265	0.0916	0.0062	0.0468984	3.254e-06	0.572039	7237	24589	0.00299331	21.7216
504	rs1007797	T	C	T	C	M00606.metal.pos.txt.gz	IPF	-0.0092	-0.0353	0.879	0.0018	0.041102	6.491e-07	0.390429	7354	24589	0.0035397	26.1164
505	rs11033504	A	G	A	G	M00606.metal.pos.txt.gz	IPF	0.0143	0.0068	0.9307	0.0027	0.0524841	9.462e-08	0.896912	7354	24589	0.00379986	28.0431
506	rs11607704	T	C	T	C	M00606.metal.pos.txt.gz	IPF	0.0093	0.1019	0.8783	0.0019	0.0425775	6.939e-07	0.0166983	7354	24589	0.0032473	23.9519
507	rs11705028	A	G	A	G	M00606.metal.pos.txt.gz	IPF	-0.0206	-0.0187	0.0859	0.0046	0.0447906	8.848e-06	0.676314	7354	24589	0.00271965	20.0494
508	rs12524738	A	G	A	G	M00606.metal.pos.txt.gz	IPF	0.0156	0.0112	0.069	0.0035	0.0453176	6.931e-06	0.804796	7354	24589	0.00269413	19.8607
509	rs12580704	T	C	T	C	M00606.metal.pos.txt.gz	IPF	0.0085	0.0156	0.1328	0.0018	0.0397319	4.553e-06	0.694592	7354	24589	0.00302311	22.2933
510	rs131794	A	C	A	C	M00606.metal.pos.txt.gz	IPF	0.0146	-0.0943	0.2074	0.0018	0.0359379	4.367e-16	0.00869113	7354	24589	0.00886684	65.7722
511	rs1482928	T	G	T	G	M00606.metal.pos.txt.gz	IPF	0.0081	-0.0492	0.7912	0.0018	0.0330924	4.415e-06	0.137082	7354	24589	0.00274604	20.2445
512	rs163425	A	G	A	G	M00606.metal.pos.txt.gz	IPF	0.0086	-0.0478	0.8734	0.0018	0.0400481	2.617e-06	0.232648	7354	24589	0.00309444	22.821
513	rs2686796	T	C	T	C	M00606.metal.pos.txt.gz	IPF	0.0094	-0.0198	0.4524	0.0017	0.0272959	1.889e-08	0.468217	7354	24589	0.00414031	30.5661
514	rs2982907	T	G	T	G	M00606.metal.pos.txt.gz	IPF	-0.0088	-0.0708	0.1465	0.0018	0.0376241	1.281e-06	0.0598672	7354	24589	0.00323957	23.8947
515	rs532545	T	C	T	C	M00606.metal.pos.txt.gz	IPF	-0.0095	0.0036	0.3065	0.0017	0.028666	3.41e-08	0.900061	7354	24589	0.00422849	31.2199
516	rs6988242	T	G	T	G	M00606.metal.pos.txt.gz	IPF	0.0094	0.0416	0.769	0.0018	0.0303522	1.308e-07	0.170508	7354	24589	0.0036947	27.2642
517	rs7593385	A	C	A	C	M00606.metal.pos.txt.gz	IPF	0.0359	-0.1708	0.9685	0.008	0.150286	6.873e-06	0.255747	1766	24589	0.0112744	20.1149
518	rs787496	A	G	A	G	M00606.metal.pos.txt.gz	IPF	0.0081	0.0056	0.1702	0.0018	0.0342517	5.979e-06	0.870128	7354	24589	0.00274604	20.2445
519	rs7948201	T	C	T	C	M00606.metal.pos.txt.gz	IPF	-0.023	0.0453	0.9623	0.0046	0.0542757	6.769e-07	0.403928	7354	24589	0.00338799	24.9932
520	rs9601054	T	C	T	C	M00606.metal.pos.txt.gz	IPF	0.0083	-0.011	0.162	0.0018	0.0397319	4.237e-06	0.781891	7354	24589	0.00288293	21.2566
521	rs977712	A	C	A	C	M00606.metal.pos.txt.gz	IPF	-0.0085	-0.0005	0.8633	0.0019	0.0406804	6.319e-06	0.990194	7354	24589	0.00271411	20.0084
526	rs12238083	T	C	T	C	M01105.metal.pos.txt.gz	IPF	0.0152	0.0194	0.1389	0.0033	0.0390996	3.008e-06	0.619775	7333	24589	0.00288485	21.21
527	rs12336893	T	G	T	G	M01105.metal.pos.txt.gz	IPF	0.0289	-0.0175	0.9588	0.0062	0.0599668	2.677e-06	0.770418	7333	24589	0.00295424	21.7217
528	rs13225022	A	G	A	G	M01105.metal.pos.txt.gz	IPF	-0.0123	-0.0052	0.6784	0.0026	0.028666	1.402e-06	0.856054	7333	24589	0.00304269	22.3741
529	rs13280152	T	G	T	G	M01105.metal.pos.txt.gz	IPF	0.0162	0.054	0.1202	0.0033	0.0423667	1.224e-06	0.202456	7333	24589	0.00327564	24.0926
530	rs1477025	T	C	T	C	M01105.metal.pos.txt.gz	IPF	0.0109	-0.0145	0.6545	0.0024	0.0285606	7.625e-06	0.611669	7333	24589	0.00280497	20.6211
531	rs1502520	T	G	T	G	M01105.metal.pos.txt.gz	IPF	0.0119	-0.0097	0.7334	0.0025	0.0306684	1.634e-06	0.751785	7333	24589	0.0030803	22.6514
532	rs16911296	A	G	A	G	M01105.metal.pos.txt.gz	IPF	-0.0209	-0.0027	0.0771	0.0045	0.0506925	4.18e-06	0.957523	7333	24589	0.00293299	21.565
533	rs17087487	A	G	A	G	M01105.metal.pos.txt.gz	IPF	-0.0231	0.0142	0.053	0.0052	0.0585967	7.997e-06	0.808521	7333	24589	0.00268391	19.7287
534	rs1956129	T	C	T	C	M01105.metal.pos.txt.gz	IPF	-0.0127	-0.0144	0.7589	0.0025	0.0321439	3.657e-07	0.654163	7333	24589	0.00350687	25.7994
535	rs4654501	A	G	A	G	M01105.metal.pos.txt.gz	IPF	0.0111	0.0166	0.7671	0.0025	0.0318277	9.227e-06	0.601978	7333	24589	0.00268113	19.7082
536	rs6075489	A	G	A	G	M01105.metal.pos.txt.gz	IPF	0.0113	-0.0616	0.7177	0.0025	0.0299307	9.513e-06	0.0395817	7333	24589	0.00277835	20.4248
537	rs7014120	A	G	A	G	M01105.metal.pos.txt.gz	IPF	0.0148	0.0031	0.1341	0.0033	0.038678	5.666e-06	0.936119	7333	24589	0.00273542	20.1084
538	rs7898173	A	G	A	G	M01105.metal.pos.txt.gz	IPF	-0.0143	-0.0046	0.1419	0.0032	0.0393104	6.806e-06	0.906846	7333	24589	0.00271587	19.9643
543	rs10492266	T	C	T	C	M01107.metal.pos.txt.gz	IPF	-0.0167	0.0024	0.4255	0.0038	0.0274013	8.776e-06	0.930205	5344	24589	0.00360108	19.3065
544	rs10771223	A	G	A	G	M01107.metal.pos.txt.gz	IPF	0.0237	0.0421	0.78	0.0046	0.0320385	2.871e-07	0.188831	5344	24589	0.00494268	26.535
545	rs11147404	T	G	T	G	M01107.metal.pos.txt.gz	IPF	0.0282	-0.0416	0.8872	0.0063	0.0452122	8.687e-06	0.357518	5344	24589	0.0037353	20.0288
546	rs12718598	T	C	T	C	M01107.metal.pos.txt.gz	IPF	0.018	-0.0379	0.5178	0.0037	0.0271906	1.491e-06	0.163358	5344	24589	0.00440916	23.6581
547	rs1431793	A	C	A	C	M01107.metal.pos.txt.gz	IPF	-0.0216	-0.0028	0.7526	0.0046	0.0311954	2.901e-06	0.92848	5344	24589	0.00410901	22.0409
548	rs1447307	T	G	T	G	M01107.metal.pos.txt.gz	IPF	-0.0211	0.0527	0.227	0.0046	0.0325654	5.694e-06	0.105602	5344	24589	0.00392172	21.0323
549	rs1499094	T	G	T	G	M01107.metal.pos.txt.gz	IPF	0.0208	-0.0254	0.7686	0.0046	0.0323547	7.676e-06	0.432425	5344	24589	0.00381141	20.4385
550	rs167277	A	C	A	C	M01107.metal.pos.txt.gz	IPF	-0.0207	-0.0265	0.781	0.0046	0.0331978	7.922e-06	0.424728	5344	24589	0.00377499	20.2424
551	rs2293319	T	C	T	C	M01107.metal.pos.txt.gz	IPF	-0.0219	0.076	0.7852	0.0047	0.0358325	3.591e-06	0.0339236	5344	24589	0.00404637	21.7035
552	rs2549842	T	C	T	C	M01107.metal.pos.txt.gz	IPF	-0.0206	0.052	0.786	0.0046	0.0356217	8.675e-06	0.14435	5344	24589	0.00373874	20.0473
553	rs8108144	T	G	T	G	M01107.metal.pos.txt.gz	IPF	-0.0232	-0.0091	0.788	0.0047	0.0336193	6.444e-07	0.786639	5344	24589	0.00453877	24.3567
554	rs8184921	T	C	T	C	M01107.metal.pos.txt.gz	IPF	0.0165	-0.0321	0.5087	0.0037	0.0271906	9.801e-06	0.237779	5344	24589	0.00370753	19.8793
555	rs972709	A	C	A	C	M01107.metal.pos.txt.gz	IPF	0.0483	0.0331	0.6548	0.0107	0.0287714	6.73e-06	0.249959	736	24589	0.0269395	20.321
556	rs9834988	T	C	T	C	M01107.metal.pos.txt.gz	IPF	0.0185	0.0293	0.5297	0.0038	0.0274013	7.983e-07	0.284939	5344	24589	0.00441558	23.6927
561	rs1010069	A	G	A	G	M01110.metal.pos.txt.gz	IPF	0.0081	-0.0282	0.4623	0.0018	0.0272959	8.583e-06	0.301548	7367	24589	0.00274121	20.2445
562	rs10241964	A	G	A	G	M01110.metal.pos.txt.gz	IPF	0.0182	-0.0113	0.0952	0.0035	0.0456338	2.247e-07	0.804426	7367	24589	0.003657	27.0327
563	rs10514491	T	C	T	C	M01110.metal.pos.txt.gz	IPF	0.012	0.0236	0.6782	0.0026	0.0289822	2.859e-06	0.415477	7367	24589	0.00288318	21.296
564	rs11837423	A	G	A	G	M01110.metal.pos.txt.gz	IPF	0.0385	-0.0212	0.088	0.008	0.049217	1.519e-06	0.666654	1766	24589	0.0129447	23.1339
565	rs12352829	A	G	A	G	M01110.metal.pos.txt.gz	IPF	-0.0134	-0.0274	0.1506	0.0027	0.0383619	5.843e-07	0.475072	7367	24589	0.00333228	24.6243
566	rs12532113	T	C	T	C	M01110.metal.pos.txt.gz	IPF	-0.028	-0.041	0.961	0.006	0.0753537	3.061e-06	0.586372	5601	24589	0.00387314	21.77
567	rs1430209	T	C	T	C	M01110.metal.pos.txt.gz	IPF	-0.0086	-0.0428	0.5313	0.0018	0.0271906	1.865e-06	0.11547	7367	24589	0.003089	22.821
568	rs17099239	A	G	A	G	M01110.metal.pos.txt.gz	IPF	-0.012	-0.044	0.8327	0.0027	0.0363595	6.74e-06	0.226226	7367	24589	0.00267412	19.7477
569	rs180022	T	C	T	C	M01110.metal.pos.txt.gz	IPF	0.0117	-0.0226	0.8328	0.0026	0.0364649	9.431e-06	0.535406	7367	24589	0.00274121	20.2445
570	rs2275351	T	C	T	C	M01110.metal.pos.txt.gz	IPF	0.012	-0.0254	0.1657	0.0027	0.0377295	7.062e-06	0.500812	7367	24589	0.00267412	19.7477
571	rs3798211	A	C	A	C	M01110.metal.pos.txt.gz	IPF	-0.0083	-0.0014	0.4247	0.0018	0.0275067	4.584e-06	0.959408	7367	24589	0.00287785	21.2566
572	rs4739402	T	C	T	C	M01110.metal.pos.txt.gz	IPF	-0.0085	0.0344	0.5172	0.0019	0.0271906	5.614e-06	0.205819	7367	24589	0.00270933	20.0084
573	rs4982495	T	C	T	C	M01110.metal.pos.txt.gz	IPF	-0.0084	0.0195	0.4275	0.0018	0.0274013	3.272e-06	0.476685	7367	24589	0.00294741	21.7719
574	rs6535974	A	G	A	G	M01110.metal.pos.txt.gz	IPF	-0.0122	0.0681	0.8465	0.0027	0.0385726	5.801e-06	0.0774798	7367	24589	0.00276375	20.4115
575	rs6568389	T	C	T	C	M01110.metal.pos.txt.gz	IPF	0.0157	-0.0243	0.8061	0.0033	0.0296145	2.164e-06	0.411906	7367	24589	0.00306301	22.6284
576	rs712916	T	C	T	C	M01110.metal.pos.txt.gz	IPF	-0.0456	0.2244	0.9875	0.0102	0.105179	8.193e-06	0.0328832	7367	24589	0.00270559	19.9807
577	rs7169869	A	G	A	G	M01110.metal.pos.txt.gz	IPF	-0.0194	-0.047	0.5404	0.0043	0.0270852	6.586e-06	0.0826935	1766	24589	0.0113946	20.3317
578	rs8123073	A	G	A	G	M01110.metal.pos.txt.gz	IPF	-0.0372	-0.0886	0.983	0.0082	0.0982232	5.942e-06	0.367043	7367	24589	0.00278584	20.575
579	rs9679675	A	C	A	C	M01110.metal.pos.txt.gz	IPF	0.0092	0.0485	0.4732	0.0018	0.0270852	4.167e-07	0.0733498	7367	24589	0.00353348	26.1164
584	rs11159894	T	C	T	C	M01114.metal.pos.txt.gz	IPF	0.032	-0.0361	0.3295	0.0067	0.0288768	1.769e-06	0.211249	4934	24589	0.00460201	22.8021
585	rs12405017	T	C	T	C	M01114.metal.pos.txt.gz	IPF	-0.1891	-0.0661	0.9817	0.0426	0.0999095	9.175e-06	0.508228	1447	24589	0.0134345	19.6772
586	rs17131011	A	G	A	G	M01114.metal.pos.txt.gz	IPF	-0.0781	-0.0519	0.0404	0.0174	0.0650255	6.882e-06	0.424784	4934	24589	0.00406663	20.1385
587	rs17175231	A	G	A	G	M01114.metal.pos.txt.gz	IPF	0.0593	0.0358	0.9348	0.0125	0.0655524	1.986e-06	0.584978	4934	24589	0.00454061	22.4964
588	rs2002212	A	G	A	G	M01114.metal.pos.txt.gz	IPF	-0.0691	-0.0094	0.049	0.0155	0.0617584	7.817e-06	0.879024	4934	24589	0.00401188	19.8663
589	rs2140798	T	C	T	C	M01114.metal.pos.txt.gz	IPF	-0.0519	0.0157	0.0986	0.0117	0.0408912	8.8e-06	0.701019	4934	24589	0.00397224	19.6692
590	rs2391088	A	G	A	G	M01114.metal.pos.txt.gz	IPF	-0.0341	0.0142	0.6873	0.0073	0.0288768	2.923e-06	0.6229	4934	24589	0.00440299	21.8116
591	rs4244808	T	G	T	G	M01114.metal.pos.txt.gz	IPF	0.0305	0.0078	0.5307	0.0068	0.0271906	8.3e-06	0.774216	4934	24589	0.00406084	20.1097
592	rs4579412	A	C	A	C	M01114.metal.pos.txt.gz	IPF	-0.0414	-0.0798	0.1469	0.0091	0.0393104	4.771e-06	0.0423567	4934	24589	0.00417735	20.6891
593	rs696155	A	G	A	G	M01114.metal.pos.txt.gz	IPF	-0.0412	0.0276	0.1888	0.0088	0.0345678	2.921e-06	0.424621	4934	24589	0.00442288	21.9105
594	rs7262824	T	C	T	C	M01114.metal.pos.txt.gz	IPF	0.0357	0.0327	0.2062	0.008	0.0338301	8.697e-06	0.333747	4934	24589	0.00401983	19.9058
595	rs7269193	A	G	A	G	M01114.metal.pos.txt.gz	IPF	-0.0528	0.0503	0.9092	0.0116	0.0445799	5.034e-06	0.259188	4934	24589	0.00418151	20.7098
596	rs7427777	A	C	A	C	M01114.metal.pos.txt.gz	IPF	0.1291	0.0104	0.0483	0.0286	0.0685033	6.361e-06	0.879331	1447	24589	0.0138861	20.3479
597	rs8192870	T	G	T	G	M01114.metal.pos.txt.gz	IPF	-0.0365	0.0314	0.3498	0.0067	0.0285606	3.985e-08	0.271587	4934	24589	0.00597905	29.6661
598	rs9851393	A	G	A	G	M01114.metal.pos.txt.gz	IPF	0.0297	-0.0004	0.5199	0.0066	0.0271906	7.383e-06	0.988263	4934	24589	0.0040874	20.2418
603	rs11118120	A	C	A	C	M01121.metal.pos.txt.gz	IPF	-0.019	-0.0012	0.8501	0.004	0.0387834	1.965e-06	0.975317	7349	24589	0.00306075	22.5564
604	rs11940037	T	C	T	C	M01121.metal.pos.txt.gz	IPF	0.019	0.0807	0.842	0.0041	0.0362541	2.821e-06	0.0260171	7349	24589	0.00291369	21.4695
605	rs1466228	T	C	T	C	M01121.metal.pos.txt.gz	IPF	-0.0361	0.0125	0.0348	0.0078	0.0679764	3.206e-06	0.854102	7349	24589	0.00290625	21.4145
606	rs17351329	A	G	A	G	M01121.metal.pos.txt.gz	IPF	-0.0185	0.021	0.8651	0.0041	0.0399427	5.372e-06	0.59906	7349	24589	0.00276278	20.3544
607	rs603424	A	G	A	G	M01121.metal.pos.txt.gz	IPF	0.0292	0.0188	0.1865	0.0038	0.034884	1.56e-14	0.589936	7349	24589	0.00797067	59.031
608	rs7583745	T	C	T	C	M01121.metal.pos.txt.gz	IPF	-0.0348	0.0064	0.884	0.0075	0.0467931	3.062e-06	0.891211	1768	24589	0.0120309	21.5052
613	rs10489	A	C	A	C	M01123.metal.pos.txt.gz	IPF	0.1743	-0.006	0.0243	0.038	0.0810447	4.601e-06	0.940984	1731	24589	0.0120084	21.0148
614	rs11616655	A	G	A	G	M01123.metal.pos.txt.gz	IPF	-0.1069	-0.0229	0.9444	0.0237	0.0555404	6.369e-06	0.68011	2639	24589	0.0076504	20.3296
615	rs17077586	A	G	A	G	M01123.metal.pos.txt.gz	IPF	0.1032	0.0251	0.9187	0.021	0.0506925	9.198e-07	0.620499	2639	24589	0.00906828	24.1319
616	rs17224277	A	G	A	G	M01123.metal.pos.txt.gz	IPF	0.0951	0.0321	0.0778	0.0199	0.0456338	1.825e-06	0.48179	2639	24589	0.00857972	22.8205
617	rs17741813	T	C	T	C	M01123.metal.pos.txt.gz	IPF	0.538	-0.0394	0.015	0.1192	0.0568051	6.389e-06	0.487933	908	24589	0.0219427	20.3261
618	rs2846723	T	G	T	G	M01123.metal.pos.txt.gz	IPF	-0.0476	-0.0456	0.5442	0.0105	0.0271906	5.755e-06	0.0935321	2639	24589	0.00772729	20.5355
619	rs4384764	A	G	A	G	M01123.metal.pos.txt.gz	IPF	-0.0568	-0.008	0.2371	0.0127	0.0308792	7.902e-06	0.795578	2639	24589	0.00752264	19.9876
620	rs494562	A	G	A	G	M01123.metal.pos.txt.gz	IPF	-0.1182	0.0151	0.8988	0.0167	0.0463715	1.339e-12	0.744703	2639	24589	0.0186293	50.0579
621	rs7795118	T	C	T	C	M01123.metal.pos.txt.gz	IPF	0.0905	0.0232	0.2305	0.0186	0.032987	1.211e-06	0.481864	2639	24589	0.00889105	23.656
626	rs10024717	A	G	A	G	M01125.metal.pos.txt.gz	IPF	0.0085	-0.0199	0.3772	0.0016	0.0282445	7.501e-08	0.481082	7352	24589	0.00382409	28.215
627	rs10063205	T	C	T	C	M01125.metal.pos.txt.gz	IPF	0.008	0.0014	0.1559	0.0017	0.0344624	4.058e-06	0.967596	7352	24589	0.0030031	22.1393
628	rs11128879	T	C	T	C	M01125.metal.pos.txt.gz	IPF	-0.0078	-0.0035	0.1208	0.0018	0.0414182	9.564e-06	0.932656	7352	24589	0.0025476	18.7727
629	rs12707434	A	G	A	G	M01125.metal.pos.txt.gz	IPF	-0.0366	0.0209	0.9639	0.008	0.0895813	4.647e-06	0.815523	1764	24589	0.0117263	20.9069
630	rs161503	T	C	T	C	M01125.metal.pos.txt.gz	IPF	0.008	0.0154	0.1176	0.0018	0.0398373	6.867e-06	0.699073	7352	24589	0.00267956	19.7477
631	rs1618996	A	G	A	G	M01125.metal.pos.txt.gz	IPF	0.0091	-0.0895	0.1298	0.0018	0.0404697	3.78e-07	0.0269989	7352	24589	0.00346438	25.5517
632	rs1895999	A	G	A	G	M01125.metal.pos.txt.gz	IPF	-0.0151	-0.0687	0.1699	0.0032	0.036781	3.434e-06	0.0617884	1764	24589	0.0124654	22.2414
633	rs2397972	A	G	A	G	M01125.metal.pos.txt.gz	IPF	0.012	0.0309	0.054	0.0026	0.055435	4.045e-06	0.577248	7352	24589	0.00288904	21.296
634	rs2470439	A	G	A	G	M01125.metal.pos.txt.gz	IPF	0.0083	0.0314	0.11	0.0018	0.0421559	5.687e-06	0.45636	7352	24589	0.00288371	21.2566
635	rs3760605	T	C	T	C	M01125.metal.pos.txt.gz	IPF	0.0079	-0.0162	0.8912	0.0018	0.0436314	9.799e-06	0.71042	7352	24589	0.00261317	19.2571
636	rs4086666	T	G	T	G	M01125.metal.pos.txt.gz	IPF	0.0083	-0.0067	0.8804	0.0018	0.0409966	2.422e-06	0.870181	7352	24589	0.00288371	21.2566
637	rs4347830	A	G	A	G	M01125.metal.pos.txt.gz	IPF	0.01	-0.0156	0.337	0.002	0.0287714	5.733e-07	0.587677	5588	24589	0.00445395	24.9911
638	rs4562384	T	C	T	C	M01125.metal.pos.txt.gz	IPF	0.0075	0.0417	0.7166	0.0017	0.0283498	5.497e-06	0.141316	7352	24589	0.00264041	19.4584
639	rs503360	A	G	A	G	M01125.metal.pos.txt.gz	IPF	0.0081	-0.0062	0.8799	0.0018	0.0452122	4.785e-06	0.890927	7352	24589	0.00274679	20.2445
640	rs6084839	A	C	A	C	M01125.metal.pos.txt.gz	IPF	-0.0123	0.0574	0.9446	0.0027	0.0576482	3.994e-06	0.319399	7352	24589	0.00281484	20.7474
641	rs6101153	A	G	A	G	M01125.metal.pos.txt.gz	IPF	-0.008	0.0383	0.8897	0.0018	0.0474254	8.264e-06	0.41933	7352	24589	0.00267956	19.7477
642	rs7340968	A	C	A	C	M01125.metal.pos.txt.gz	IPF	0.0333	-0.0684	0.027	0.0075	0.0843118	9.053e-06	0.417208	1764	24589	0.011052	19.6912
643	rs7530270	A	C	A	C	M01125.metal.pos.txt.gz	IPF	-0.0085	-0.009	0.2	0.0018	0.0302469	1.509e-06	0.766045	7352	24589	0.00302393	22.2933
648	rs10234936	A	G	A	G	M01284.metal.pos.txt.gz	IPF	0.028	-0.0287	0.035	0.0061	0.0555404	4.877e-06	0.605337	5687	24589	0.0036912	21.0622
649	rs1043011	T	G	T	G	M01284.metal.pos.txt.gz	IPF	0.0172	0.0566	0.1722	0.0034	0.0346732	5.214e-07	0.102599	5687	24589	0.00447987	25.5827
650	rs10433674	T	C	T	C	M01284.metal.pos.txt.gz	IPF	0.0264	-0.0989	0.9584	0.0054	0.0655524	1.242e-06	0.131371	5687	24589	0.00418519	23.8928
651	rs10798574	T	G	T	G	M01284.metal.pos.txt.gz	IPF	-0.0142	-0.0049	0.2212	0.003	0.0289822	2.029e-06	0.865742	5687	24589	0.00392413	22.3966
652	rs10993160	A	G	A	G	M01284.metal.pos.txt.gz	IPF	0.0295	-0.1089	0.9587	0.0062	0.0776722	1.676e-06	0.160902	5687	24589	0.00396508	22.6312
653	rs1466785	T	C	T	C	M01284.metal.pos.txt.gz	IPF	-0.0106	0.0054	0.4409	0.0024	0.0287714	5.934e-06	0.851123	5687	24589	0.00341837	19.5001
654	rs17092955	T	G	T	G	M01284.metal.pos.txt.gz	IPF	-0.0175	0.0291	0.1024	0.0034	0.0472146	3.388e-07	0.537674	5687	24589	0.00463678	26.4829
655	rs17268257	T	C	T	C	M01284.metal.pos.txt.gz	IPF	-0.0159	-0.0113	0.1349	0.0035	0.0368864	7.314e-06	0.759341	5687	24589	0.00361578	20.6303
656	rs202490	T	C	T	C	M01284.metal.pos.txt.gz	IPF	-0.0111	0.0138	0.3533	0.0024	0.0282445	4.452e-06	0.625131	5687	24589	0.00374723	21.3831
657	rs3857856	A	G	A	G	M01284.metal.pos.txt.gz	IPF	0.0152	-0.0668	0.8885	0.0033	0.0434206	4.933e-06	0.123941	5687	24589	0.00371671	21.2083
658	rs4822129	A	G	A	G	M01284.metal.pos.txt.gz	IPF	0.0122	0.0188	0.194	0.0026	0.0344624	3.757e-06	0.585395	5687	24589	0.00385666	22.01
659	rs715	T	C	T	C	M01284.metal.pos.txt.gz	IPF	0.0113	-0.0275	0.7125	0.0024	0.0294037	4.187e-06	0.349657	5687	24589	0.00388295	22.1606
660	rs7220150	A	C	A	C	M01284.metal.pos.txt.gz	IPF	0.0147	-0.0083	0.8227	0.0033	0.0353056	6.706e-06	0.814139	5687	24589	0.00347705	19.836
661	rs780093	T	C	T	C	M01284.metal.pos.txt.gz	IPF	-0.0108	0.0131	0.3998	0.0024	0.0276121	3.982e-06	0.635194	5687	24589	0.00354812	20.2429
662	rs892051	T	C	T	C	M01284.metal.pos.txt.gz	IPF	0.011	-0.0358	0.2576	0.0025	0.0308792	7.667e-06	0.246311	5687	24589	0.00339271	19.3532
663	rs9403794	A	C	A	C	M01284.metal.pos.txt.gz	IPF	0.0175	0.02	0.5963	0.0039	0.0274013	8.093e-06	0.465457	1679	24589	0.01185	20.1108
668	rs10033622	T	C	T	C	M01299.metal.pos.txt.gz	IPF	0.0126	-0.0066	0.6115	0.0026	0.0281391	1.346e-06	0.814559	1761	24589	0.0131608	23.4585
669	rs10516469	T	C	T	C	M01299.metal.pos.txt.gz	IPF	-0.0114	0.0986	0.1	0.0025	0.0441583	5.886e-06	0.0255572	7358	24589	0.00281802	20.7879
670	rs10873157	T	C	T	C	M01299.metal.pos.txt.gz	IPF	-0.0109	-0.0057	0.0933	0.0024	0.0467931	8.624e-06	0.903047	7358	24589	0.00279547	20.6211
671	rs11243929	T	C	T	C	M01299.metal.pos.txt.gz	IPF	-0.0076	-0.0167	0.7731	0.0017	0.0323547	8.328e-06	0.605747	7358	24589	0.00270889	19.9807
672	rs12728678	T	C	T	C	M01299.metal.pos.txt.gz	IPF	-0.0096	0.0189	0.2003	0.0017	0.0330924	2.189e-08	0.567913	7358	24589	0.00431526	31.8806
673	rs13237436	A	G	A	G	M01299.metal.pos.txt.gz	IPF	-0.0076	-0.0588	0.193	0.0017	0.0341463	7.257e-06	0.085069	7358	24589	0.00270889	19.9807
674	rs1475943	T	C	T	C	M01299.metal.pos.txt.gz	IPF	0.0079	-0.0246	0.2215	0.0017	0.0318277	3.693e-06	0.439575	7358	24589	0.00292633	21.5893
675	rs1512342	T	C	T	C	M01299.metal.pos.txt.gz	IPF	0.0072	-0.0228	0.3384	0.0016	0.028666	7.006e-06	0.4264	7358	24589	0.00274455	20.2445
676	rs1532775	A	G	A	G	M01299.metal.pos.txt.gz	IPF	0.0081	0.0254	0.7796	0.0017	0.03246	1.035e-06	0.433921	7358	24589	0.00307592	22.6963
677	rs1536564	T	C	T	C	M01299.metal.pos.txt.gz	IPF	0.0075	0.0162	0.2644	0.0017	0.030563	7.048e-06	0.596076	7358	24589	0.00263826	19.4584
678	rs172650	A	C	A	C	M01299.metal.pos.txt.gz	IPF	0.0102	0.0387	0.6543	0.0016	0.0283498	2.818e-10	0.172226	7358	24589	0.00549299	40.6296
679	rs17293820	T	G	T	G	M01299.metal.pos.txt.gz	IPF	0.0081	0.0109	0.8016	0.0017	0.0338301	2.011e-06	0.747303	7358	24589	0.00307592	22.6963
680	rs1851740	A	C	A	C	M01299.metal.pos.txt.gz	IPF	-0.008	-0.0027	0.185	0.0017	0.034884	2.742e-06	0.938306	7358	24589	0.00300066	22.1393
681	rs2879560	T	C	T	C	M01299.metal.pos.txt.gz	IPF	-0.0081	0.0134	0.2226	0.0017	0.0336193	3.476e-06	0.690203	7358	24589	0.00307592	22.6963
682	rs2891733	T	C	T	C	M01299.metal.pos.txt.gz	IPF	-0.0109	-0.0096	0.8941	0.0024	0.0440529	8.467e-06	0.827492	7358	24589	0.00279547	20.6211
683	rs4347830	A	G	A	G	M01299.metal.pos.txt.gz	IPF	0.009	-0.0156	0.337	0.002	0.0287714	6.795e-06	0.587677	5597	24589	0.00360497	20.2428
684	rs4808739	T	C	T	C	M01299.metal.pos.txt.gz	IPF	0.0083	-0.0308	0.7578	0.0018	0.0316169	2.421e-06	0.329976	7358	24589	0.00288136	21.2566
685	rs6493	A	G	A	G	M01299.metal.pos.txt.gz	IPF	0.0114	0.0321	0.1195	0.0024	0.0364649	2.346e-06	0.378697	7358	24589	0.00305702	22.5564
686	rs703014	A	G	A	G	M01299.metal.pos.txt.gz	IPF	0.0135	0.0108	0.326	0.0027	0.0288768	7.194e-07	0.708402	1761	24589	0.0139978	24.9716
687	rs7151615	T	G	T	G	M01299.metal.pos.txt.gz	IPF	-0.0079	-0.0148	0.273	0.0016	0.0302469	1.469e-06	0.624624	7358	24589	0.00330231	24.3723
688	rs7195332	T	C	T	C	M01299.metal.pos.txt.gz	IPF	0.0077	0.0297	0.2152	0.0017	0.032987	4.051e-06	0.367931	7358	24589	0.00278045	20.51
689	rs7641634	A	G	A	G	M01299.metal.pos.txt.gz	IPF	-0.0077	-0.0628	0.266	0.0016	0.0304576	2.564e-06	0.0392191	7358	24589	0.00313774	23.1539
690	rs7834337	A	G	A	G	M01299.metal.pos.txt.gz	IPF	-0.0113	0.0981	0.0904	0.0025	0.0470038	4.709e-06	0.0368824	7358	24589	0.00276894	20.4248
691	rs8035304	T	G	T	G	M01299.metal.pos.txt.gz	IPF	0.009	0.0742	0.81	0.002	0.0347786	6.795e-06	0.0328842	5597	24589	0.00360497	20.2428
692	rs906466	A	G	A	G	M01299.metal.pos.txt.gz	IPF	0.0076	-0.1034	0.1846	0.0017	0.0349894	8.838e-06	0.00312486	7358	24589	0.00270889	19.9807
693	rs9327433	T	G	T	G	M01299.metal.pos.txt.gz	IPF	-0.0076	-0.0298	0.5134	0.0016	0.0272959	2.529e-06	0.274949	7358	24589	0.00305702	22.5564
694	rs936632	A	C	A	C	M01299.metal.pos.txt.gz	IPF	-0.0089	0.006	0.1787	0.0017	0.0362541	2.694e-07	0.868552	7358	24589	0.00371114	27.4009
695	rs9400467	T	C	T	C	M01299.metal.pos.txt.gz	IPF	-0.0121	-0.0161	0.7059	0.0016	0.0298253	6.541e-14	0.589328	7358	24589	0.00771273	57.1759
696	rs9497139	A	G	A	G	M01299.metal.pos.txt.gz	IPF	-0.029	0.1278	0.0155	0.0061	0.0985394	1.974e-06	0.194651	7358	24589	0.00306228	22.5953
701	rs10095414	A	G	A	G	M01301.metal.pos.txt.gz	IPF	0.0086	-0.0561	0.8619	0.0018	0.038678	2.285e-06	0.146937	7363	24589	0.00309067	22.821
702	rs10491431	A	C	A	C	M01301.metal.pos.txt.gz	IPF	0.0082	-0.0181	0.1435	0.0018	0.038678	3.8e-06	0.639809	7363	24589	0.00281064	20.7474
703	rs10738383	A	G	A	G	M01301.metal.pos.txt.gz	IPF	-0.0131	-0.0471	0.6175	0.0029	0.0278229	7.385e-06	0.0904839	1763	24589	0.0114419	20.3823
704	rs10850904	T	C	T	C	M01301.metal.pos.txt.gz	IPF	0.0085	0.0022	0.127	0.0018	0.041629	2.738e-06	0.957853	7363	24589	0.00301943	22.2933
705	rs10917910	A	C	A	C	M01301.metal.pos.txt.gz	IPF	-0.0086	0.0172	0.8597	0.0018	0.0396265	1.652e-06	0.66425	7363	24589	0.00309067	22.821
706	rs11151130	A	G	A	G	M01301.metal.pos.txt.gz	IPF	0.0085	0.0092	0.1379	0.0018	0.0390996	1.786e-06	0.813979	7363	24589	0.00301943	22.2933
707	rs1179979	A	G	A	G	M01301.metal.pos.txt.gz	IPF	-0.0128	0.0455	0.9214	0.0026	0.0487955	9.489e-07	0.351097	7363	24589	0.00328089	24.2301
708	rs12268257	T	C	T	C	M01301.metal.pos.txt.gz	IPF	-0.0082	-0.0361	0.1339	0.0018	0.0401535	5.591e-06	0.368626	7363	24589	0.00281064	20.7474
709	rs13302218	A	G	A	G	M01301.metal.pos.txt.gz	IPF	-0.0118	-0.0343	0.932	0.0026	0.0544865	6.799e-06	0.529013	7363	24589	0.00278965	20.592
710	rs1402325	A	G	A	G	M01301.metal.pos.txt.gz	IPF	-0.008	-0.0083	0.1437	0.0018	0.0378349	8.23e-06	0.826359	7363	24589	0.00267557	19.7477
711	rs1573544	T	C	T	C	M01301.metal.pos.txt.gz	IPF	0.0087	-0.0289	0.1484	0.0018	0.0405751	9.635e-07	0.476304	7363	24589	0.00316274	23.3548
712	rs1894947	T	C	T	C	M01301.metal.pos.txt.gz	IPF	0.0083	-0.0355	0.1801	0.0017	0.0347786	1.847e-06	0.307377	7363	24589	0.00322701	23.8309
713	rs2863979	A	G	A	G	M01301.metal.pos.txt.gz	IPF	0.0143	-0.0268	0.7241	0.0017	0.0300361	1.443e-17	0.372253	7363	24589	0.00951844	70.7386
714	rs3024536	T	C	T	C	M01301.metal.pos.txt.gz	IPF	-0.0085	-0.0268	0.1443	0.0018	0.0389942	1.69e-06	0.491905	7363	24589	0.00301943	22.2933
715	rs4317453	A	G	A	G	M01301.metal.pos.txt.gz	IPF	-0.0077	-0.0264	0.3363	0.0017	0.0308792	9.116e-06	0.392582	7363	24589	0.00277856	20.51
716	rs4426541	A	G	A	G	M01301.metal.pos.txt.gz	IPF	-0.0079	-0.0037	0.2229	0.0017	0.03246	5.395e-06	0.909249	7363	24589	0.00292435	21.5893
717	rs6587731	T	G	T	G	M01301.metal.pos.txt.gz	IPF	-0.0093	0.0019	0.1626	0.0018	0.0372026	1.963e-07	0.959268	7363	24589	0.00361239	26.6872
718	rs7572149	T	C	T	C	M01301.metal.pos.txt.gz	IPF	0.0088	0.0418	0.133	0.0018	0.039205	1.002e-06	0.286337	7363	24589	0.00323562	23.8947
719	rs7583413	T	C	T	C	M01301.metal.pos.txt.gz	IPF	0.0082	-0.026	0.8245	0.0017	0.0343571	2.62e-06	0.449195	7363	24589	0.00314996	23.2601
720	rs9642758	A	G	A	G	M01301.metal.pos.txt.gz	IPF	0.0086	-0.0144	0.1578	0.0018	0.0376241	1.282e-06	0.701918	7363	24589	0.00309067	22.821
725	rs11232103	A	C	A	C	M01302.metal.pos.txt.gz	IPF	0.0085	0.0627	0.1151	0.0017	0.0420505	3.697e-07	0.135945	7347	24589	0.00339121	24.9932
726	rs11760350	A	G	A	G	M01302.metal.pos.txt.gz	IPF	-0.0075	0.0165	0.1238	0.0017	0.0413128	7.77e-06	0.689604	7347	24589	0.0026422	19.4584
727	rs16839317	T	C	T	C	M01302.metal.pos.txt.gz	IPF	-0.0078	-0.024	0.8726	0.0017	0.0400481	2.753e-06	0.548987	7347	24589	0.00285719	21.0462
728	rs1742639	A	G	A	G	M01302.metal.pos.txt.gz	IPF	0.0077	-0.0497	0.8865	0.0017	0.0424721	7.939e-06	0.241928	7347	24589	0.0027846	20.51
729	rs17478241	T	C	T	C	M01302.metal.pos.txt.gz	IPF	-0.0076	0.0574	0.168	0.0016	0.0340409	2.751e-06	0.0917559	7347	24589	0.00306158	22.5564
730	rs2066415	T	C	T	C	M01302.metal.pos.txt.gz	IPF	0.0065	-0.0241	0.3567	0.0015	0.0281391	8.628e-06	0.391743	7347	24589	0.00254933	18.7727
731	rs2418886	A	G	A	G	M01302.metal.pos.txt.gz	IPF	0.0223	-0.0693	0.0489	0.0047	0.0613368	1.63e-06	0.258549	1762	24589	0.0126152	22.4864
732	rs2780242	T	C	T	C	M01302.metal.pos.txt.gz	IPF	-0.0083	-0.0165	0.1138	0.0018	0.0409966	3.849e-06	0.687336	7347	24589	0.00288567	21.2566
733	rs320485	T	C	T	C	M01302.metal.pos.txt.gz	IPF	0.0094	0.0804	0.1324	0.0017	0.039205	4.97e-08	0.0402904	7347	24589	0.00414423	30.5661
734	rs3740996	A	G	A	G	M01302.metal.pos.txt.gz	IPF	0.0078	-0.0261	0.1208	0.0017	0.041102	4.33e-06	0.525425	7347	24589	0.00285719	21.0462
735	rs4693555	T	C	T	C	M01302.metal.pos.txt.gz	IPF	-0.0069	0.0605	0.2131	0.0016	0.0309846	8.434e-06	0.0508689	7347	24589	0.00252494	18.5926
736	rs487946	T	G	T	G	M01302.metal.pos.txt.gz	IPF	-0.0074	-0.0403	0.8292	0.0016	0.0341463	3.096e-06	0.237914	7347	24589	0.00290303	21.3848
737	rs6071991	T	C	T	C	M01302.metal.pos.txt.gz	IPF	-0.0075	-0.029	0.1495	0.0016	0.0378349	3.811e-06	0.443386	7347	24589	0.00298178	21.9667
738	rs6533609	T	C	T	C	M01302.metal.pos.txt.gz	IPF	-0.0077	0.0081	0.1429	0.0017	0.0389942	3.776e-06	0.835445	7347	24589	0.0027846	20.51
739	rs6766715	A	G	A	G	M01302.metal.pos.txt.gz	IPF	-0.009	-0.0504	0.128	0.002	0.0400481	6.795e-06	0.208216	5585	24589	0.00361268	20.2427
740	rs6960830	T	C	T	C	M01302.metal.pos.txt.gz	IPF	0.0078	-0.0402	0.8851	0.0017	0.0414182	4.158e-06	0.331753	7347	24589	0.00285719	21.0462
741	rs7570141	A	G	A	G	M01302.metal.pos.txt.gz	IPF	-0.0119	0.0691	0.104	0.0026	0.0415236	6.212e-06	0.0960894	7347	24589	0.00284316	20.9425
742	rs9410970	A	C	A	C	M01302.metal.pos.txt.gz	IPF	-0.0068	0.0325	0.2201	0.0015	0.0328816	5.493e-06	0.322959	7347	24589	0.00278941	20.5455
743	rs9598459	A	G	A	G	M01302.metal.pos.txt.gz	IPF	0.0079	0.0055	0.896	0.0017	0.0440529	5.172e-06	0.900642	7347	24589	0.0029307	21.5893
748	rs10166484	T	C	T	C	M01303.metal.pos.txt.gz	IPF	-0.0121	-0.0486	0.3157	0.0027	0.0294037	5.291e-06	0.0983612	6946	24589	0.00288307	20.0779
749	rs10899384	A	G	A	G	M01303.metal.pos.txt.gz	IPF	0.0139	-0.0374	0.3819	0.0026	0.0280337	1.27e-07	0.182168	6946	24589	0.00409793	28.5731
750	rs10990303	T	C	T	C	M01303.metal.pos.txt.gz	IPF	-0.0129	0.0063	0.2309	0.0028	0.0326708	3.938e-06	0.84709	6946	24589	0.00304652	21.2197
751	rs12713120	T	C	T	C	M01303.metal.pos.txt.gz	IPF	0.0122	-0.0203	0.7564	0.0027	0.0317223	6.742e-06	0.522219	6946	24589	0.00293078	20.4111
752	rs1939471	A	G	A	G	M01303.metal.pos.txt.gz	IPF	-0.0123	0.0062	0.7209	0.0027	0.0303522	4.063e-06	0.838144	6946	24589	0.00297887	20.7471
753	rs2288867	T	C	T	C	M01303.metal.pos.txt.gz	IPF	-0.0132	0.0082	0.2334	0.0027	0.0317223	1.018e-06	0.796026	6946	24589	0.00342921	23.8944
754	rs26724	A	G	A	G	M01303.metal.pos.txt.gz	IPF	0.014	-0.0057	0.3507	0.0026	0.0307738	1.258e-07	0.853055	6946	24589	0.00415686	28.9857
755	rs2869990	T	C	T	C	M01303.metal.pos.txt.gz	IPF	-0.0125	0.0516	0.7192	0.0027	0.0301415	2.831e-06	0.0869101	6946	24589	0.00307624	21.4273
756	rs4768795	T	G	T	G	M01303.metal.pos.txt.gz	IPF	0.0195	-0.0349	0.3587	0.0043	0.0276121	6.189e-06	0.206252	6946	24589	0.00295198	20.5592
757	rs690191	T	C	T	C	M01303.metal.pos.txt.gz	IPF	-0.0121	0.016	0.7821	0.0027	0.0326708	9.234e-06	0.624322	6946	24589	0.00288307	20.0779
758	rs726900	T	G	T	G	M01303.metal.pos.txt.gz	IPF	0.0173	-0.002	0.8497	0.0036	0.0381511	1.592e-06	0.958192	6946	24589	0.00331368	23.0867
759	rs7503429	A	C	A	C	M01303.metal.pos.txt.gz	IPF	-0.016	-0.0395	0.4255	0.0026	0.0275067	1.635e-09	0.150999	6946	24589	0.00542247	37.8589
760	rs8073225	T	C	T	C	M01303.metal.pos.txt.gz	IPF	-0.013	-0.0078	0.7657	0.0028	0.0319331	3.938e-06	0.807029	6946	24589	0.00309379	21.5499
761	rs912170	A	G	A	G	M01303.metal.pos.txt.gz	IPF	-0.0186	-0.0265	0.8773	0.0036	0.0412074	2.089e-07	0.520167	6946	24589	0.00382843	26.6868
762	rs9471841	T	C	T	C	M01303.metal.pos.txt.gz	IPF	-0.0275	-0.0497	0.0526	0.0062	0.0564889	9.844e-06	0.378958	6946	24589	0.00282435	19.6679
767	rs10112003	A	G	A	G	M01336.metal.pos.txt.gz	IPF	0.0158	0.1152	0.0782	0.0033	0.0507979	1.734e-06	0.0233407	7352	24589	0.00310834	22.9175
768	rs10199787	T	C	T	C	M01336.metal.pos.txt.gz	IPF	0.0077	0.002	0.6173	0.0017	0.0280337	6.198e-06	0.943125	7352	24589	0.00278271	20.51
769	rs10242171	A	G	A	G	M01336.metal.pos.txt.gz	IPF	-0.0121	0.0317	0.1355	0.0026	0.0389942	3.727e-06	0.416252	7352	24589	0.00293725	21.6524
770	rs11118120	A	C	A	C	M01336.metal.pos.txt.gz	IPF	-0.0137	-0.0012	0.8495	0.0029	0.0387834	3.158e-06	0.975317	7352	24589	0.00302638	22.3114
771	rs11133892	A	G	A	G	M01336.metal.pos.txt.gz	IPF	0.0089	-0.016	0.4427	0.0017	0.0297199	1.559e-07	0.590329	7352	24589	0.00371416	27.4008
772	rs11193635	T	C	T	C	M01336.metal.pos.txt.gz	IPF	0.0087	0.0154	0.6724	0.0018	0.029193	7.342e-07	0.597829	7352	24589	0.00316745	23.3548
773	rs11222474	T	G	T	G	M01336.metal.pos.txt.gz	IPF	-0.0082	0.0069	0.6036	0.0017	0.0279283	1.42e-06	0.804861	7352	24589	0.00315466	23.2601
774	rs12147529	A	G	A	G	M01336.metal.pos.txt.gz	IPF	0.0078	-0.0097	0.4485	0.0017	0.0271906	5.917e-06	0.721285	7352	24589	0.00285525	21.0462
775	rs12200468	A	G	A	G	M01336.metal.pos.txt.gz	IPF	0.0111	0.0372	0.8245	0.0025	0.0357271	6.851e-06	0.297771	7352	24589	0.00267422	19.7082
776	rs12353451	A	G	A	G	M01336.metal.pos.txt.gz	IPF	-0.0229	0.0168	0.0373	0.0049	0.0652363	3.123e-06	0.796773	7352	24589	0.002962	21.8354
777	rs12931268	T	C	T	C	M01336.metal.pos.txt.gz	IPF	-0.0087	0.0243	0.6329	0.0017	0.0284552	2.907e-07	0.39312	7352	24589	0.00354969	26.1832
778	rs13355979	A	G	A	G	M01336.metal.pos.txt.gz	IPF	-0.0078	0.0383	0.5663	0.0017	0.0275067	3.942e-06	0.163805	7352	24589	0.00285525	21.0462
779	rs1348656	T	C	T	C	M01336.metal.pos.txt.gz	IPF	-0.0117	0.0308	0.798	0.0024	0.0338301	9.069e-07	0.362595	7352	24589	0.00322212	23.7592
780	rs1466228	T	C	T	C	M01336.metal.pos.txt.gz	IPF	-0.0234	0.0125	0.035	0.0051	0.0679764	4.185e-06	0.854102	7352	24589	0.00285525	21.0462
781	rs1480309	T	C	T	C	M01336.metal.pos.txt.gz	IPF	-0.0077	-0.0497	0.3482	0.0017	0.0282445	5.623e-06	0.0784693	7352	24589	0.00278271	20.51
782	rs2190223	A	G	A	G	M01336.metal.pos.txt.gz	IPF	0.0076	0.0137	0.5733	0.0017	0.0274013	7.691e-06	0.617092	7352	24589	0.0027111	19.9807
783	rs2931383	T	G	T	G	M01336.metal.pos.txt.gz	IPF	0.0078	0.0164	0.5816	0.0017	0.0276121	4.678e-06	0.552551	7352	24589	0.00285525	21.0462
784	rs4408	A	G	A	G	M01336.metal.pos.txt.gz	IPF	0.0107	0.0021	0.1844	0.0024	0.0365702	9.964e-06	0.954208	7352	24589	0.00269629	19.8713
785	rs4420815	A	G	A	G	M01336.metal.pos.txt.gz	IPF	-0.015	0.0134	0.143	0.003	0.0381511	5.733e-07	0.725412	5586	24589	0.00445553	24.991
786	rs4957697	A	G	A	G	M01336.metal.pos.txt.gz	IPF	-0.0081	-0.0114	0.4208	0.0017	0.0272959	1.733e-06	0.676207	7352	24589	0.00307842	22.6962
787	rs577266	A	C	A	C	M01336.metal.pos.txt.gz	IPF	-0.009	-0.0218	0.637	0.002	0.0281391	6.795e-06	0.438503	5586	24589	0.00361204	20.2427
788	rs603424	A	G	A	G	M01336.metal.pos.txt.gz	IPF	0.0151	0.0188	0.1836	0.0024	0.034884	2.455e-10	0.589936	7352	24589	0.00535542	39.5743
789	rs6540294	A	C	A	C	M01336.metal.pos.txt.gz	IPF	-0.008	0.0175	0.451	0.0017	0.0275067	2.872e-06	0.524641	7352	24589	0.0030031	22.1393
790	rs7565567	A	C	A	C	M01336.metal.pos.txt.gz	IPF	-0.042	0.0612	0.982	0.009	0.0876843	3.061e-06	0.485203	5586	24589	0.0038835	21.77
791	rs802993	A	G	A	G	M01336.metal.pos.txt.gz	IPF	-0.0278	0.0491	0.0685	0.0063	0.0545919	9.106e-06	0.368439	1766	24589	0.0109057	19.4499
792	rs942888	A	G	A	G	M01336.metal.pos.txt.gz	IPF	-0.0076	-0.0289	0.4776	0.0017	0.0271906	6.292e-06	0.287841	7352	24589	0.0027111	19.9807
793	rs9809122	A	G	A	G	M01336.metal.pos.txt.gz	IPF	-0.008	-0.0535	0.5296	0.0017	0.0271906	2.445e-06	0.0491147	7352	24589	0.0030031	22.1393
798	rs10021069	T	C	T	C	M01356.metal.pos.txt.gz	IPF	0.031	-0.0252	0.9664	0.0067	0.069768	4.065e-06	0.717952	7335	24589	0.0029101	21.402
799	rs10156335	A	G	A	G	M01356.metal.pos.txt.gz	IPF	-0.0153	0.0243	0.8473	0.0034	0.0368864	7.174e-06	0.510038	7335	24589	0.00275314	20.2445
800	rs11118895	T	C	T	C	M01356.metal.pos.txt.gz	IPF	0.0202	0.0234	0.4675	0.0045	0.0274013	7.155e-06	0.39312	1755	24589	0.0113512	20.1272
801	rs11674467	T	C	T	C	M01356.metal.pos.txt.gz	IPF	0.0148	-0.0324	0.4181	0.003	0.0276121	7.005e-07	0.240636	7335	24589	0.00330706	24.3311
802	rs11780703	T	C	T	C	M01356.metal.pos.txt.gz	IPF	-0.0127	-0.0213	0.7557	0.0026	0.0313008	9.892e-07	0.496191	7335	24589	0.00324228	23.853
803	rs11824733	T	C	T	C	M01356.metal.pos.txt.gz	IPF	0.072	-0.044	0.0212	0.0161	0.0940077	7.644e-06	0.639751	1755	24589	0.0112672	19.9764
804	rs1483739	A	C	A	C	M01356.metal.pos.txt.gz	IPF	0.0117	0.0569	0.2369	0.0026	0.0345678	9.507e-06	0.0997558	7335	24589	0.00275314	20.2445
805	rs17511568	T	C	T	C	M01356.metal.pos.txt.gz	IPF	0.0152	-0.0275	0.8423	0.0033	0.0363595	5.26e-06	0.449447	7335	24589	0.00288406	21.21
806	rs1801838	T	C	T	C	M01356.metal.pos.txt.gz	IPF	-0.0469	0.0275	0.9655	0.0105	0.0468984	8.513e-06	0.557625	7335	24589	0.00271261	19.9457
807	rs281216	T	G	T	G	M01356.metal.pos.txt.gz	IPF	0.0205	-0.0122	0.9184	0.0043	0.0478469	1.704e-06	0.798739	7335	24589	0.00308907	22.7223
808	rs4472784	T	C	T	C	M01356.metal.pos.txt.gz	IPF	-0.0118	0.0375	0.3048	0.0026	0.029193	4.782e-06	0.198947	7335	24589	0.00280027	20.592
809	rs603424	A	G	A	G	M01356.metal.pos.txt.gz	IPF	0.0182	0.0188	0.1833	0.0032	0.034884	2.229e-08	0.589936	7335	24589	0.00439068	32.3388
810	rs7322343	A	C	A	C	M01356.metal.pos.txt.gz	IPF	-0.0523	0.0021	0.0391	0.0115	0.0479523	5.206e-06	0.965069	1755	24589	0.0116478	20.6592
811	rs9291034	T	C	T	C	M01356.metal.pos.txt.gz	IPF	-0.0117	0.0044	0.4068	0.0026	0.0275067	5.416e-06	0.872912	7335	24589	0.00275314	20.2445
816	rs10021069	T	C	T	C	M01358.metal.pos.txt.gz	IPF	0.0238	-0.0252	0.9663	0.005	0.069768	1.81e-06	0.717952	7355	24589	0.00307111	22.6514
817	rs10152773	T	C	T	C	M01358.metal.pos.txt.gz	IPF	-0.0224	0.1397	0.0425	0.0049	0.0622853	4.733e-06	0.0249031	7355	24589	0.00283328	20.8923
818	rs10160169	A	G	A	G	M01358.metal.pos.txt.gz	IPF	0.0084	0.0207	0.6329	0.0018	0.0280337	3.777e-06	0.460273	7355	24589	0.00295221	21.7719
819	rs10242171	A	G	A	G	M01358.metal.pos.txt.gz	IPF	-0.012	0.0317	0.1356	0.0026	0.0389942	4.246e-06	0.416252	7355	24589	0.00288787	21.296
820	rs10498606	A	C	A	C	M01358.metal.pos.txt.gz	IPF	-0.0077	0.0191	0.4534	0.0017	0.0274013	6.402e-06	0.485774	7355	24589	0.00278158	20.51
821	rs1075227	T	C	T	C	M01358.metal.pos.txt.gz	IPF	0.009	-0.0312	0.552	0.002	0.0274013	6.795e-06	0.254857	5590	24589	0.00360946	20.2428
822	rs10757839	T	C	T	C	M01358.metal.pos.txt.gz	IPF	0.0079	0.0229	0.6521	0.0017	0.0284552	4.739e-06	0.420951	7355	24589	0.00292752	21.5893
823	rs10853932	T	C	T	C	M01358.metal.pos.txt.gz	IPF	0.008	0.0579	0.345	0.0018	0.0283498	5.449e-06	0.0411179	7355	24589	0.00267847	19.7477
824	rs11118120	A	C	A	C	M01358.metal.pos.txt.gz	IPF	-0.0121	-0.0012	0.8531	0.0025	0.0387834	1.176e-06	0.975317	7355	24589	0.00317488	23.4192
825	rs11940037	T	C	T	C	M01358.metal.pos.txt.gz	IPF	0.0125	0.0807	0.8408	0.0025	0.0362541	7.006e-07	0.0260171	7355	24589	0.00338753	24.9932
826	rs12353451	A	G	A	G	M01358.metal.pos.txt.gz	IPF	-0.0223	0.0168	0.0373	0.0049	0.0652363	6.061e-06	0.796773	7355	24589	0.00280811	20.7062
827	rs1237044	T	C	T	C	M01358.metal.pos.txt.gz	IPF	0.0081	0.0091	0.5836	0.0018	0.0274013	5.097e-06	0.739813	7355	24589	0.00274567	20.2445
828	rs13355979	A	G	A	G	M01358.metal.pos.txt.gz	IPF	-0.0076	0.0383	0.5665	0.0017	0.0275067	6.232e-06	0.163805	7355	24589	0.00270999	19.9807
829	rs1348656	T	C	T	C	M01358.metal.pos.txt.gz	IPF	-0.0137	0.0308	0.798	0.0024	0.0338301	1.169e-08	0.362595	7355	24589	0.00441079	32.5762
830	rs1426441	A	G	A	G	M01358.metal.pos.txt.gz	IPF	0.0113	0.0219	0.1423	0.0025	0.036781	4.871e-06	0.551566	7355	24589	0.00277006	20.4248
831	rs1477025	T	C	T	C	M01358.metal.pos.txt.gz	IPF	0.0087	-0.0145	0.6547	0.0017	0.0285606	4.828e-07	0.611669	7355	24589	0.00354825	26.1832
832	rs1662999	T	C	T	C	M01358.metal.pos.txt.gz	IPF	0.0079	0.066	0.6325	0.0017	0.0282445	4.209e-06	0.0194526	7355	24589	0.00292752	21.5893
833	rs1922419	A	G	A	G	M01358.metal.pos.txt.gz	IPF	-0.0182	-0.0378	0.7807	0.0039	0.0326708	3.365e-06	0.247274	1765	24589	0.0121883	21.7531
834	rs2100884	T	C	T	C	M01358.metal.pos.txt.gz	IPF	-0.0084	-0.0279	0.4375	0.0017	0.0272959	8.6e-07	0.306719	7355	24589	0.00330856	24.4086
835	rs2115366	T	C	T	C	M01358.metal.pos.txt.gz	IPF	-0.0079	0.0346	0.4418	0.0017	0.0275067	3.927e-06	0.208437	7355	24589	0.00292752	21.5893
836	rs216283	A	C	A	C	M01358.metal.pos.txt.gz	IPF	0.008	-0.0241	0.4171	0.0017	0.0275067	2.631e-06	0.380949	7355	24589	0.00300188	22.1393
837	rs2280248	A	G	A	G	M01358.metal.pos.txt.gz	IPF	-0.0077	0.0141	0.4808	0.0017	0.0295091	5.545e-06	0.63278	7355	24589	0.00278158	20.51
838	rs2489020	T	C	T	C	M01358.metal.pos.txt.gz	IPF	-0.0081	0.0057	0.5262	0.0017	0.0271906	2.3e-06	0.833955	7355	24589	0.00307717	22.6962
839	rs281216	T	G	T	G	M01358.metal.pos.txt.gz	IPF	0.0149	-0.0122	0.9187	0.0033	0.0478469	8.264e-06	0.798739	7355	24589	0.00276414	20.381
840	rs3087751	A	C	A	C	M01358.metal.pos.txt.gz	IPF	0.0078	-0.0244	0.423	0.0017	0.0274013	5.234e-06	0.373215	7355	24589	0.00285409	21.0462
841	rs3863373	A	C	A	C	M01358.metal.pos.txt.gz	IPF	-0.008	-0.0352	0.3335	0.0017	0.0314061	4.205e-06	0.262373	7355	24589	0.00300188	22.1393
842	rs4420815	A	G	A	G	M01358.metal.pos.txt.gz	IPF	-0.014	0.0134	0.143	0.003	0.0381511	3.061e-06	0.725412	5590	24589	0.00388073	21.77
843	rs4507103	A	G	A	G	M01358.metal.pos.txt.gz	IPF	0.0077	0.0511	0.397	0.0017	0.0278229	6.893e-06	0.0662665	7355	24589	0.00278158	20.51
844	rs4710948	A	G	A	G	M01358.metal.pos.txt.gz	IPF	-0.0085	0.0213	0.3382	0.0017	0.0284552	6.939e-07	0.454132	7355	24589	0.00338753	24.9932
845	rs603424	A	G	A	G	M01358.metal.pos.txt.gz	IPF	0.0225	0.0188	0.1835	0.0024	0.034884	6.064e-21	0.589936	7355	24589	0.0118087	87.8667
846	rs6453594	A	G	A	G	M01358.metal.pos.txt.gz	IPF	-0.0108	-0.0315	0.2196	0.0024	0.0321439	7.008e-06	0.327101	7355	24589	0.00274567	20.2445
847	rs6733405	A	G	A	G	M01358.metal.pos.txt.gz	IPF	-0.0082	-0.0134	0.3867	0.0017	0.0280337	2.415e-06	0.632653	7355	24589	0.00315337	23.2601
848	rs6883481	T	C	T	C	M01358.metal.pos.txt.gz	IPF	0.0077	0.0171	0.4737	0.0017	0.0271906	6.17e-06	0.529418	7355	24589	0.00278158	20.51
849	rs727892	A	G	A	G	M01358.metal.pos.txt.gz	IPF	0.0083	0.0142	0.5021	0.0017	0.0275067	8.15e-07	0.605689	7355	24589	0.0032305	23.8309
850	rs7583745	T	C	T	C	M01358.metal.pos.txt.gz	IPF	-0.0262	0.0064	0.8839	0.0055	0.0467931	1.487e-06	0.891211	1765	24589	0.0126936	22.6665
851	rs7681360	A	G	A	G	M01358.metal.pos.txt.gz	IPF	0.0078	0.0035	0.5825	0.0017	0.0275067	4.186e-06	0.898749	7355	24589	0.00285409	21.0462
852	rs7996008	A	G	A	G	M01358.metal.pos.txt.gz	IPF	0.0079	0.0132	0.2935	0.0017	0.0296145	5.685e-06	0.655794	7355	24589	0.00292752	21.5893
853	rs954820	A	G	A	G	M01358.metal.pos.txt.gz	IPF	0.0083	0.0107	0.5619	0.0018	0.0274013	2.57e-06	0.696173	7355	24589	0.00288254	21.2566
854	rs9568232	T	C	T	C	M01358.metal.pos.txt.gz	IPF	0.0126	0.0264	0.1152	0.0028	0.0543811	5.056e-06	0.627348	7355	24589	0.00274567	20.2445
855	rs9809122	A	G	A	G	M01358.metal.pos.txt.gz	IPF	-0.0087	-0.0535	0.5295	0.0017	0.0271906	3.924e-07	0.0491147	7355	24589	0.00354825	26.1832
860	rs10112003	A	G	A	G	M01359.metal.pos.txt.gz	IPF	0.019	0.1152	0.0783	0.004	0.0507979	2.412e-06	0.0233407	7323	24589	0.00307158	22.5563
861	rs10242171	A	G	A	G	M01359.metal.pos.txt.gz	IPF	-0.0154	0.0317	0.135	0.0033	0.0389942	4.315e-06	0.416252	7323	24589	0.00296507	21.7718
862	rs10746614	A	G	A	G	M01359.metal.pos.txt.gz	IPF	-0.0114	-0.0351	0.2333	0.0025	0.0319331	4.049e-06	0.271693	7323	24589	0.00283145	20.7879
863	rs11118120	A	C	A	C	M01359.metal.pos.txt.gz	IPF	-0.0142	-0.0012	0.8514	0.0031	0.0387834	6.009e-06	0.975317	7323	24589	0.00285708	20.9766
864	rs11133892	A	G	A	G	M01359.metal.pos.txt.gz	IPF	0.012	-0.016	0.4423	0.0023	0.0297199	2.648e-07	0.590329	7323	24589	0.00370345	27.2137
865	rs12451448	A	G	A	G	M01359.metal.pos.txt.gz	IPF	-0.0116	0.0082	0.2677	0.0025	0.0306684	2.298e-06	0.78918	7323	24589	0.00293138	21.5237
866	rs1348656	T	C	T	C	M01359.metal.pos.txt.gz	IPF	-0.0172	0.0308	0.7976	0.003	0.0338301	1.058e-08	0.362595	7323	24589	0.00446869	32.8621
867	rs17495226	A	G	A	G	M01359.metal.pos.txt.gz	IPF	0.0216	-0.027	0.0566	0.0047	0.059229	5.667e-06	0.648492	7323	24589	0.00287589	21.1151
868	rs1922578	A	G	A	G	M01359.metal.pos.txt.gz	IPF	-0.0391	0.1884	0.9821	0.0088	0.10149	9.363e-06	0.0634059	7323	24589	0.00268862	19.7365
869	rs2017823	A	G	A	G	M01359.metal.pos.txt.gz	IPF	0.0142	-0.0202	0.841	0.0031	0.0363595	4.849e-06	0.578509	7323	24589	0.00285708	20.9766
870	rs35350	A	G	A	G	M01359.metal.pos.txt.gz	IPF	0.0376	0.1714	0.9692	0.0083	0.0863142	5.443e-06	0.0470591	7323	24589	0.00279457	20.5164
871	rs4287543	A	G	A	G	M01359.metal.pos.txt.gz	IPF	0.015	0.0341	0.8771	0.0033	0.0406804	4.542e-06	0.401896	7323	24589	0.00281347	20.6555
872	rs4353846	T	C	T	C	M01359.metal.pos.txt.gz	IPF	-0.0112	0.0327	0.5643	0.0023	0.0275067	1.7e-06	0.234518	7323	24589	0.00322766	23.7062
873	rs4573205	T	G	T	G	M01359.metal.pos.txt.gz	IPF	-0.0146	0.0017	0.8698	0.0033	0.0409966	8.717e-06	0.966924	7323	24589	0.00266581	19.5686
874	rs4654501	A	G	A	G	M01359.metal.pos.txt.gz	IPF	0.011	0.0166	0.7667	0.0025	0.0318277	7.407e-06	0.601978	7323	24589	0.00263675	19.3547
875	rs7898173	A	G	A	G	M01359.metal.pos.txt.gz	IPF	-0.0138	-0.0046	0.1431	0.0031	0.0393104	8.957e-06	0.906846	7323	24589	0.00269881	19.8114
880	rs10509840	A	G	A	G	M01361.metal.pos.txt.gz	IPF	-0.0119	-0.0448	0.6879	0.0026	0.03109	4.225e-06	0.149591	7063	24589	0.00295714	20.9423
881	rs11036893	T	C	T	C	M01361.metal.pos.txt.gz	IPF	-0.013	0.018	0.3592	0.0025	0.0283498	3.005e-07	0.525478	7063	24589	0.0038138	27.0323
882	rs11245200	T	C	T	C	M01361.metal.pos.txt.gz	IPF	0.018	0.0503	0.1119	0.004	0.0439475	8.941e-06	0.252397	7063	24589	0.00285886	20.2443
883	rs11791164	T	G	T	G	M01361.metal.pos.txt.gz	IPF	0.0196	-0.0263	0.0803	0.0043	0.0446853	4.345e-06	0.556156	7063	24589	0.00293299	20.7708
884	rs16830012	T	G	T	G	M01361.metal.pos.txt.gz	IPF	-0.0328	-0.0099	0.9719	0.0073	0.077883	7.407e-06	0.89885	7063	24589	0.00285019	20.1827
885	rs17056226	T	G	T	G	M01361.metal.pos.txt.gz	IPF	0.0153	0.0221	0.1416	0.0034	0.0387834	7.065e-06	0.568792	7063	24589	0.00285886	20.2443
886	rs17385848	A	G	A	G	M01361.metal.pos.txt.gz	IPF	0.0122	-0.004	0.6443	0.0025	0.0285606	1.162e-06	0.888618	7063	24589	0.00336038	23.8077
887	rs17773390	A	G	A	G	M01361.metal.pos.txt.gz	IPF	0.0123	-0.0645	0.2915	0.0026	0.0295091	3.254e-06	0.0288329	7063	24589	0.00315864	22.3738
888	rs1830241	A	G	A	G	M01361.metal.pos.txt.gz	IPF	0.0118	0.0404	0.3431	0.0026	0.0301415	7.497e-06	0.180133	7063	24589	0.00290779	20.5918
889	rs3135459	T	C	T	C	M01361.metal.pos.txt.gz	IPF	0.0118	-0.0183	0.7047	0.0026	0.0289822	4.085e-06	0.527764	7063	24589	0.00290779	20.5918
890	rs3900774	T	G	T	G	M01361.metal.pos.txt.gz	IPF	0.061	-0.072	0.988	0.013	0.0906352	2.701e-06	0.426966	5363	24589	0.00408871	22.0095
891	rs4960640	T	C	T	C	M01361.metal.pos.txt.gz	IPF	-0.0285	0.0597	0.9667	0.0064	0.0689249	9.695e-06	0.386402	7063	24589	0.00279977	19.8247
892	rs6471261	T	G	T	G	M01361.metal.pos.txt.gz	IPF	0.0115	0.0062	0.2806	0.0025	0.0298253	6.164e-06	0.835325	7063	24589	0.00298695	21.154
893	rs6472299	A	G	A	G	M01361.metal.pos.txt.gz	IPF	-0.0149	-0.01	0.8381	0.0033	0.0368864	7.866e-06	0.786312	7063	24589	0.00287809	20.3808
894	rs6783294	A	G	A	G	M01361.metal.pos.txt.gz	IPF	-0.0213	-0.0171	0.4281	0.0045	0.0279283	2.41e-06	0.540351	1700	24589	0.0130077	22.3781
895	rs6887589	A	G	A	G	M01361.metal.pos.txt.gz	IPF	-0.0142	0.0158	0.7787	0.0026	0.0325654	4.33e-08	0.627551	7063	24589	0.00420543	29.82
896	rs7710912	A	G	A	G	M01361.metal.pos.txt.gz	IPF	-0.0189	-0.0602	0.0728	0.0042	0.0520625	8.302e-06	0.247558	7063	24589	0.00285886	20.2443
897	rs7791503	T	C	T	C	M01361.metal.pos.txt.gz	IPF	0.0126	0.0548	0.269	0.0026	0.0309846	9.648e-07	0.0769571	7063	24589	0.00331408	23.4786
898	rs8098317	T	G	T	G	M01361.metal.pos.txt.gz	IPF	-0.0119	-0.0383	0.7857	0.0026	0.0325654	6.643e-06	0.239557	7063	24589	0.00295714	20.9423
899	rs961959	A	C	A	C	M01361.metal.pos.txt.gz	IPF	-0.0121	0.022	0.1925	0.0027	0.0341463	5.262e-06	0.519389	7063	24589	0.00283544	20.078
904	rs10005295	A	G	A	G	M01365.metal.pos.txt.gz	IPF	-0.0634	-0.0782	0.0267	0.0136	0.0663955	3.398e-06	0.23888	1768	24589	0.0121426	21.7075
905	rs10164158	A	G	A	G	M01365.metal.pos.txt.gz	IPF	0.0229	0.0753	0.0577	0.005	0.0582805	4.179e-06	0.196348	7362	24589	0.00284118	20.9707
906	rs10831497	A	G	A	G	M01365.metal.pos.txt.gz	IPF	0.0126	-0.0082	0.2209	0.0028	0.0316169	4.968e-06	0.795362	7362	24589	0.00274307	20.2445
907	rs11118120	A	C	A	C	M01365.metal.pos.txt.gz	IPF	-0.0175	-0.0012	0.8534	0.0033	0.0387834	1.709e-07	0.975317	7362	24589	0.00380537	28.1145
908	rs12250605	T	C	T	C	M01365.metal.pos.txt.gz	IPF	0.0122	0.0391	0.751	0.0026	0.0311954	2.015e-06	0.210063	7362	24589	0.00298181	22.0118
909	rs12426539	T	C	T	C	M01365.metal.pos.txt.gz	IPF	0.0405	-0.0051	0.0306	0.0091	0.0699788	9.311e-06	0.941902	7362	24589	0.00268327	19.802
910	rs13393013	A	G	A	G	M01365.metal.pos.txt.gz	IPF	0.0415	0.007	0.0218	0.0085	0.0811501	1.075e-06	0.93126	7362	24589	0.00322744	23.8309
911	rs17155949	T	C	T	C	M01365.metal.pos.txt.gz	IPF	0.0698	0.1531	0.9746	0.0153	0.113294	4.752e-06	0.176583	1768	24589	0.0116349	20.7891
912	rs1936396	A	G	A	G	M01365.metal.pos.txt.gz	IPF	-0.0118	0.0092	0.2253	0.0026	0.0325654	5.67e-06	0.777554	7362	24589	0.00279003	20.592
913	rs314241	T	C	T	C	M01365.metal.pos.txt.gz	IPF	-0.0114	0.0104	0.4625	0.0025	0.0272959	5.249e-06	0.703197	7362	24589	0.00281649	20.788
914	rs35350	A	G	A	G	M01365.metal.pos.txt.gz	IPF	0.0397	0.1714	0.9722	0.0089	0.0863142	8.097e-06	0.0470591	7362	24589	0.00269546	19.8922
915	rs3759526	T	C	T	C	M01365.metal.pos.txt.gz	IPF	-0.0209	0.0289	0.0806	0.0043	0.0493224	8.927e-07	0.557915	7362	24589	0.00319866	23.6177
916	rs4420815	A	G	A	G	M01365.metal.pos.txt.gz	IPF	-0.019	0.0134	0.143	0.004	0.0381511	2.034e-06	0.725412	5594	24589	0.00401714	22.5544
917	rs453612	T	C	T	C	M01365.metal.pos.txt.gz	IPF	0.0114	0.0013	0.3549	0.0025	0.0287714	5.854e-06	0.963961	7362	24589	0.00281649	20.788
918	rs4710948	A	G	A	G	M01365.metal.pos.txt.gz	IPF	-0.0115	0.0213	0.3383	0.0025	0.0284552	4.85e-06	0.454132	7362	24589	0.00286598	21.1543
919	rs603424	A	G	A	G	M01365.metal.pos.txt.gz	IPF	0.0162	0.0188	0.1832	0.0032	0.034884	5.756e-07	0.589936	7362	24589	0.00346917	25.6219
920	rs6467872	A	C	A	C	M01365.metal.pos.txt.gz	IPF	0.0114	-0.0064	0.6087	0.0025	0.0275067	5.639e-06	0.816017	7362	24589	0.00281649	20.788
921	rs6665988	A	C	A	C	M01365.metal.pos.txt.gz	IPF	-0.0115	-0.0373	0.7127	0.0026	0.0296145	9.113e-06	0.207844	7362	24589	0.00265033	19.5583
922	rs670365	A	G	A	G	M01365.metal.pos.txt.gz	IPF	0.039	-0.0025	0.0903	0.0088	0.037308	9.48e-06	0.946574	1768	24589	0.0109871	19.6188
923	rs7016645	T	C	T	C	M01365.metal.pos.txt.gz	IPF	-0.0117	0.0077	0.253	0.0026	0.03109	8.442e-06	0.804391	7362	24589	0.00274307	20.2445
924	rs7796330	T	C	T	C	M01365.metal.pos.txt.gz	IPF	0.0116	-0.0358	0.2727	0.0026	0.03109	7.927e-06	0.249528	7362	24589	0.0026965	19.8999
929	rs11718405	T	C	T	C	M01444.metal.pos.txt.gz	IPF	0.0216	-0.034	0.8358	0.0048	0.0362541	8.433e-06	0.348334	7345	24589	0.0027494	20.2445
930	rs12725284	T	C	T	C	M01444.metal.pos.txt.gz	IPF	0.0315	0.0301	0.1606	0.0056	0.03109	1.72e-08	0.332966	7345	24589	0.0042893	31.632
931	rs35421463	A	G	A	G	M01444.metal.pos.txt.gz	IPF	0.0277	-0.0211	0.4033	0.006	0.0278229	4.148e-06	0.448231	1753	24589	0.0120123	21.2893
932	rs3915237	T	G	T	G	M01444.metal.pos.txt.gz	IPF	-0.0182	-0.0231	0.7005	0.004	0.0292984	5.519e-06	0.430439	7345	24589	0.00281066	20.6969
933	rs4443239	T	G	T	G	M01444.metal.pos.txt.gz	IPF	0.031	0.0779	0.7453	0.0069	0.0317223	7.58e-06	0.0140617	1753	24589	0.0113834	20.1618
934	rs4717457	A	C	A	C	M01444.metal.pos.txt.gz	IPF	0.0233	-0.0056	0.1392	0.0052	0.0403643	6.802e-06	0.889658	7345	24589	0.00272601	20.0718
935	rs6497209	A	G	A	G	M01444.metal.pos.txt.gz	IPF	0.019	-0.0242	0.2139	0.0042	0.0333032	4.779e-06	0.467436	7345	24589	0.00277849	20.4593
936	rs7561932	T	C	T	C	M01444.metal.pos.txt.gz	IPF	0.0184	-0.0278	0.7721	0.0042	0.0320385	9.551e-06	0.385555	7345	24589	0.00260623	19.1875
937	rs7871735	T	G	T	G	M01444.metal.pos.txt.gz	IPF	0.0184	0.0218	0.2953	0.004	0.0297199	3.395e-06	0.463244	7345	24589	0.0028726	21.1542
938	rs9295427	A	G	A	G	M01444.metal.pos.txt.gz	IPF	0.0356	0.0826	0.9408	0.0077	0.0574374	3.808e-06	0.150409	7345	24589	0.00290178	21.3698
939	rs9460045	T	C	T	C	M01444.metal.pos.txt.gz	IPF	-0.0529	-0.0553	0.9224	0.0119	0.0587021	8.911e-06	0.34617	1753	24589	0.0111472	19.7388
944	rs10900040	T	C	T	C	M01493.metal.pos.txt.gz	IPF	-0.0144	-0.0169	0.8351	0.0031	0.0331978	3.401e-06	0.610703	7307	24589	0.0029443	21.5716
945	rs10945970	T	C	T	C	M01493.metal.pos.txt.gz	IPF	-0.011	-0.0242	0.3103	0.0025	0.0288768	7.379e-06	0.402006	7307	24589	0.00264251	19.3547
946	rs11701867	A	C	A	C	M01493.metal.pos.txt.gz	IPF	-0.0136	0.0186	0.1761	0.0027	0.0341463	2.753e-07	0.585949	7307	24589	0.00346024	25.3648
947	rs13424082	A	G	A	G	M01493.metal.pos.txt.gz	IPF	-0.0125	-0.0394	0.1735	0.0026	0.034884	1.799e-06	0.258705	7307	24589	0.00315328	23.1076
948	rs6975921	A	G	A	G	M01493.metal.pos.txt.gz	IPF	0.0343	-0.0067	0.9095	0.0071	0.0486901	1.246e-06	0.890553	1766	24589	0.013043	23.312
953	rs1001210	T	C	T	C	M01494.metal.pos.txt.gz	IPF	-0.0106	-0.0167	0.8353	0.0023	0.0369918	3.798e-06	0.651664	7354	24589	0.00287992	21.2343
954	rs10853533	A	C	A	C	M01494.metal.pos.txt.gz	IPF	0.0103	0.0353	0.8743	0.0023	0.0404697	6.086e-06	0.383067	7354	24589	0.00271965	20.0494
955	rs10890517	T	C	T	C	M01494.metal.pos.txt.gz	IPF	-0.0197	-0.0037	0.0433	0.0043	0.0708219	3.448e-06	0.958334	7354	24589	0.002846	20.9835
956	rs12143589	A	G	A	G	M01494.metal.pos.txt.gz	IPF	0.0118	-0.0143	0.1428	0.0023	0.035411	3.381e-07	0.686338	7354	24589	0.00356642	26.3142
957	rs12294182	T	C	T	C	M01494.metal.pos.txt.gz	IPF	0.014	-0.0386	0.0987	0.0029	0.0404697	1.071e-06	0.340184	7354	24589	0.00315909	23.2993
958	rs12550729	T	C	T	C	M01494.metal.pos.txt.gz	IPF	0.0637	-0.0487	0.9233	0.0029	0.0487955	5.97e-110	0.318258	7354	24589	0.0615689	482.353
959	rs12611788	T	C	T	C	M01494.metal.pos.txt.gz	IPF	-0.007	-0.0275	0.6267	0.0015	0.0283498	5.507e-06	0.332035	7354	24589	0.00295261	21.7719
960	rs13159409	T	G	T	G	M01494.metal.pos.txt.gz	IPF	-0.0148	-0.025	0.0652	0.0032	0.0534326	2.741e-06	0.639871	7354	24589	0.00290027	21.3848
961	rs1578743	A	C	A	C	M01494.metal.pos.txt.gz	IPF	0.0075	-0.0029	0.6068	0.0016	0.0300361	1.7e-06	0.923083	7354	24589	0.00297895	21.9667
962	rs2068157	T	C	T	C	M01494.metal.pos.txt.gz	IPF	0.0137	0.0228	0.9144	0.0031	0.0481631	8.989e-06	0.635934	7354	24589	0.00264876	19.5254
963	rs2592916	T	C	T	C	M01494.metal.pos.txt.gz	IPF	-0.0123	0.0378	0.1013	0.0027	0.0453176	6.554e-06	0.404217	7354	24589	0.00281407	20.7474
964	rs306676	A	G	A	G	M01494.metal.pos.txt.gz	IPF	0.0112	0.0217	0.1304	0.0024	0.0397319	2.484e-06	0.584956	7354	24589	0.00295261	21.7719
965	rs4646693	T	C	T	C	M01494.metal.pos.txt.gz	IPF	-0.009	-0.0407	0.435	0.002	0.0274013	6.795e-06	0.137457	5592	24589	0.00360818	20.2428
966	rs5764925	A	G	A	G	M01494.metal.pos.txt.gz	IPF	-0.016	-0.04	0.0772	0.0031	0.0496386	1.906e-07	0.420344	7354	24589	0.0036093	26.6317
967	rs7561255	A	G	A	G	M01494.metal.pos.txt.gz	IPF	-0.0072	0.0111	0.7086	0.0016	0.0303522	4.719e-06	0.714584	7354	24589	0.00274604	20.2445
968	rs764206	A	G	A	G	M01494.metal.pos.txt.gz	IPF	0.0071	-0.0332	0.6546	0.0015	0.0285606	4.581e-06	0.245057	7354	24589	0.00303731	22.3984
969	rs7973508	A	G	A	G	M01494.metal.pos.txt.gz	IPF	-0.0073	-0.0243	0.2831	0.0016	0.030563	5.403e-06	0.426568	7354	24589	0.00282263	20.8107
970	rs9964014	T	C	T	C	M01494.metal.pos.txt.gz	IPF	-0.0132	-0.0248	0.1115	0.0025	0.0400481	1.796e-07	0.535748	7354	24589	0.0037766	27.8708
975	rs10919047	A	C	A	C	M01508.metal.pos.txt.gz	IPF	0.0176	0.1111	0.1408	0.0035	0.038678	6.751e-07	0.00407327	7160	24589	0.00351921	25.2795
976	rs11719633	A	G	A	G	M01508.metal.pos.txt.gz	IPF	-0.0206	0.0221	0.0945	0.0044	0.0500601	3.012e-06	0.658873	7160	24589	0.00305203	21.9133
977	rs12544560	A	G	A	G	M01508.metal.pos.txt.gz	IPF	0.0164	-0.0065	0.148	0.0035	0.0388888	3.318e-06	0.867257	7160	24589	0.00305709	21.9498
978	rs13212846	A	C	A	C	M01508.metal.pos.txt.gz	IPF	-0.0241	0.0289	0.9252	0.0052	0.0467931	2.882e-06	0.53683	7160	24589	0.00299098	21.4737
979	rs1350858	A	C	A	C	M01508.metal.pos.txt.gz	IPF	0.0152	-0.0161	0.1783	0.0034	0.0350948	8.213e-06	0.646408	7160	24589	0.00278359	19.9806
980	rs1395	A	G	A	G	M01508.metal.pos.txt.gz	IPF	0.0172	0.0113	0.7034	0.0027	0.0296145	8.138e-11	0.702781	7160	24589	0.00563588	40.5703
981	rs17049936	T	C	T	C	M01508.metal.pos.txt.gz	IPF	-0.0187	-0.0359	0.8912	0.0042	0.0399427	9.584e-06	0.368766	7160	24589	0.00276103	19.8182
982	rs17082600	T	C	T	C	M01508.metal.pos.txt.gz	IPF	0.0476	0.0684	0.0193	0.0094	0.110132	4.082e-07	0.534553	7160	24589	0.00356856	25.6352
983	rs17751805	A	G	A	G	M01508.metal.pos.txt.gz	IPF	0.0628	-0.097	0.9645	0.0135	0.0734567	3.399e-06	0.186666	1650	24589	0.0129452	21.6135
984	rs1975271	T	C	T	C	M01508.metal.pos.txt.gz	IPF	0.0116	-0.0199	0.5872	0.0026	0.0274013	8.682e-06	0.46769	7160	24589	0.00277237	19.8998
985	rs2173615	T	G	T	G	M01508.metal.pos.txt.gz	IPF	0.0125	0.0172	0.3153	0.0026	0.0292984	1.693e-06	0.557161	7160	24589	0.00321781	23.1074
986	rs2526477	A	G	A	G	M01508.metal.pos.txt.gz	IPF	-0.012	-0.0478	0.609	0.0026	0.0278229	2.988e-06	0.0857949	7160	24589	0.00296628	21.2958
987	rs2967437	A	G	A	G	M01508.metal.pos.txt.gz	IPF	-0.0126	-0.0477	0.6902	0.0027	0.029193	1.879e-06	0.102268	7160	24589	0.00303237	21.7717
988	rs4269521	A	G	A	G	M01508.metal.pos.txt.gz	IPF	0.0168	-0.0113	0.8431	0.0034	0.0372026	1.034e-06	0.761324	7160	24589	0.00339836	24.4084
989	rs4746017	A	C	A	C	M01508.metal.pos.txt.gz	IPF	-0.0122	-0.0627	0.713	0.0027	0.0299307	5.098e-06	0.0361852	7160	24589	0.00284343	20.4113
990	rs6078500	T	C	T	C	M01508.metal.pos.txt.gz	IPF	-0.0118	-0.0503	0.5117	0.0026	0.0274013	4.468e-06	0.0664055	7160	24589	0.00286851	20.5919
991	rs6774965	A	G	A	G	M01508.metal.pos.txt.gz	IPF	-0.0163	0.0175	0.8582	0.0035	0.039205	3.16e-06	0.655329	7160	24589	0.00302004	21.6829
992	rs6848070	A	G	A	G	M01508.metal.pos.txt.gz	IPF	-0.0117	0.0038	0.3521	0.0027	0.0281391	9.911e-06	0.892577	7160	24589	0.00261573	18.7725
993	rs7009776	T	C	T	C	M01508.metal.pos.txt.gz	IPF	-0.0268	-0.0147	0.3342	0.006	0.0281391	7.116e-06	0.601388	1650	24589	0.0119471	19.9269
994	rs7458704	T	G	T	G	M01508.metal.pos.txt.gz	IPF	-0.0544	0.0329	0.984	0.0109	0.0950616	5.6e-07	0.729274	7160	24589	0.00346676	24.9014
995	rs7574257	T	C	T	C	M01508.metal.pos.txt.gz	IPF	0.0118	-0.0277	0.325	0.0026	0.028666	7.764e-06	0.333894	7160	24589	0.00286851	20.5919
996	rs8065435	A	G	A	G	M01508.metal.pos.txt.gz	IPF	-0.0128	-0.0217	0.327	0.0028	0.0289822	5.034e-06	0.454016	7160	24589	0.00291022	20.8921
997	rs9365106	A	G	A	G	M01508.metal.pos.txt.gz	IPF	-0.0117	0.0488	0.6824	0.0026	0.0289822	8.055e-06	0.0922216	7160	24589	0.00282024	20.2443
1002	rs10205265	T	C	T	C	M01515.metal.pos.txt.gz	IPF	-0.0901	0.0545	0.2056	0.0202	0.0336193	7.794e-06	0.104998	2285	24589	0.00863169	19.8777
1003	rs10402106	T	C	T	C	M01515.metal.pos.txt.gz	IPF	0.9529	-0.0417	0.0165	0.1924	0.125519	7.348e-07	0.739723	482	24589	0.0484262	24.4275
1004	rs10458721	A	G	A	G	M01515.metal.pos.txt.gz	IPF	-0.0786	-0.018	0.609	0.0175	0.0276121	7.228e-06	0.514474	2285	24589	0.00875116	20.1553
1005	rs10471169	T	C	T	C	M01515.metal.pos.txt.gz	IPF	0.9362	-0.0752	0.0105	0.1854	0.0504817	4.427e-07	0.136317	482	24589	0.0502438	25.3929
1006	rs10749553	A	G	A	G	M01515.metal.pos.txt.gz	IPF	-0.0868	0.0208	0.3074	0.0194	0.028666	7.554e-06	0.468085	2285	24589	0.00868483	20.0012
1007	rs10977627	T	C	T	C	M01515.metal.pos.txt.gz	IPF	0.8146	-0.0158	0.0168	0.1524	0.0947454	9.061e-08	0.867557	482	24589	0.0559581	28.452
1008	rs10984575	A	C	A	C	M01515.metal.pos.txt.gz	IPF	0.1144	-0.0282	0.1164	0.0257	0.0403643	8.271e-06	0.484779	2285	24589	0.00859706	19.7973
1009	rs11256026	A	G	A	G	M01515.metal.pos.txt.gz	IPF	-0.2061	-0.008	0.6357	0.0409	0.0279283	4.601e-07	0.774535	482	24589	0.0500455	25.2874
1010	rs12075728	T	G	T	G	M01515.metal.pos.txt.gz	IPF	-0.4196	0.0617	0.9442	0.0922	0.0612314	5.394e-06	0.313621	482	24589	0.0411994	20.6254
1011	rs16832600	T	C	T	C	M01515.metal.pos.txt.gz	IPF	0.2205	-0.0867	0.0297	0.0469	0.0699788	2.579e-06	0.215365	2285	24589	0.00958086	22.0847
1012	rs16862165	T	C	T	C	M01515.metal.pos.txt.gz	IPF	-0.413	-0.2032	0.99	0.089	0.14333	3.477e-06	0.156276	1803	24589	0.0118023	21.5099
1013	rs17682068	A	G	A	G	M01515.metal.pos.txt.gz	IPF	-0.1299	-0.0013	0.9248	0.029	0.0558566	7.452e-06	0.981432	2285	24589	0.00870441	20.0467
1014	rs400214	T	C	T	C	M01515.metal.pos.txt.gz	IPF	0.3258	0.0289	0.0185	0.0723	0.0829417	6.599e-06	0.727512	2285	24589	0.0088084	20.2883
1015	rs7701675	A	G	A	G	M01515.metal.pos.txt.gz	IPF	-0.7943	-0.1534	0.9839	0.1733	0.12162	4.558e-06	0.207198	482	24589	0.0417636	20.9202
1016	rs8178289	A	C	A	C	M01515.metal.pos.txt.gz	IPF	-0.1064	0.0059	0.8497	0.0233	0.0372026	5.095e-06	0.873991	2285	24589	0.00904357	20.8349
1017	rs9453415	A	G	A	G	M01515.metal.pos.txt.gz	IPF	0.374	0.3006	0.011	0.083	0.131421	6.605e-06	0.022178	1803	24589	0.011136	20.2817
1022	rs10004130	A	G	A	G	M01558.metal.pos.txt.gz	IPF	0.009	-0.0062	0.581	0.002	0.0275067	6.795e-06	0.821669	4915	24589	0.00410314	20.2418
1023	rs10122824	T	G	T	G	M01558.metal.pos.txt.gz	IPF	0.0087	-0.025	0.3503	0.0019	0.028666	2.787e-06	0.383147	6523	24589	0.00320398	20.9603
1024	rs10416031	A	G	A	G	M01558.metal.pos.txt.gz	IPF	0.0085	0.0509	0.3202	0.0018	0.0303522	3.84e-06	0.0935471	6523	24589	0.00340693	22.2925
1025	rs10496826	A	G	A	G	M01558.metal.pos.txt.gz	IPF	-0.008	0.0284	0.2948	0.0018	0.0295091	7.767e-06	0.335842	6523	24589	0.00301908	19.747
1026	rs11023380	A	G	A	G	M01558.metal.pos.txt.gz	IPF	0.0088	-0.026	0.4591	0.0018	0.0270852	5.374e-07	0.337088	6523	24589	0.00365077	23.8939
1027	rs1113643	T	C	T	C	M01558.metal.pos.txt.gz	IPF	0.0094	-0.0113	0.2769	0.0018	0.0303522	2.236e-07	0.709673	6523	24589	0.00416343	27.2632
1028	rs11170032	T	C	T	C	M01558.metal.pos.txt.gz	IPF	-0.008	-0.017	0.64	0.0018	0.0279283	7.178e-06	0.542722	6523	24589	0.00301908	19.747
1029	rs1280717	A	G	A	G	M01558.metal.pos.txt.gz	IPF	0.0094	-0.0107	0.2512	0.0018	0.0317223	2.006e-07	0.735889	6523	24589	0.00416343	27.2632
1030	rs13164411	T	C	T	C	M01558.metal.pos.txt.gz	IPF	0.0082	0.0457	0.7246	0.0018	0.030563	5.334e-06	0.134844	6523	24589	0.00317143	20.7467
1031	rs1538330	T	G	T	G	M01558.metal.pos.txt.gz	IPF	-0.0306	-0.1594	0.0213	0.0064	0.0920053	1.728e-06	0.0831828	6523	24589	0.00349234	22.8533
1032	rs1556880	T	C	T	C	M01558.metal.pos.txt.gz	IPF	0.0081	-0.0526	0.2976	0.0018	0.0297199	6.043e-06	0.0767509	6523	24589	0.00309479	20.2438
1033	rs1604290	A	C	A	C	M01558.metal.pos.txt.gz	IPF	-0.0079	0.0128	0.3851	0.0018	0.0282445	8.13e-06	0.650415	6523	24589	0.00294429	19.2564
1034	rs164742	A	G	A	G	M01558.metal.pos.txt.gz	IPF	-0.0079	-0.0087	0.4697	0.0018	0.0271906	7.375e-06	0.748996	6523	24589	0.00294429	19.2564
1035	rs1812125	T	G	T	G	M01558.metal.pos.txt.gz	IPF	-0.0085	0.0276	0.7578	0.0018	0.0320385	3.484e-06	0.388983	6523	24589	0.00340693	22.2925
1036	rs2055056	T	C	T	C	M01558.metal.pos.txt.gz	IPF	-0.0244	-0.0245	0.968	0.0055	0.0700842	8.566e-06	0.726654	6523	24589	0.00300814	19.6753
1037	rs2144834	A	G	A	G	M01558.metal.pos.txt.gz	IPF	0.008	0.0271	0.2535	0.0018	0.0344624	7.973e-06	0.431655	6523	24589	0.00301908	19.747
1038	rs2252585	T	C	T	C	M01558.metal.pos.txt.gz	IPF	-0.0081	-0.0494	0.7349	0.0018	0.0306684	5.967e-06	0.107228	6523	24589	0.00309479	20.2438
1039	rs2604548	T	C	T	C	M01558.metal.pos.txt.gz	IPF	-0.0086	-0.0141	0.6463	0.0018	0.0282445	1.285e-06	0.617629	6523	24589	0.00348728	22.8202
1040	rs304171	T	C	T	C	M01558.metal.pos.txt.gz	IPF	-0.0168	-0.0846	0.0624	0.0036	0.0566997	2.168e-06	0.13568	6523	24589	0.0033275	21.7711
1041	rs3813810	A	C	A	C	M01558.metal.pos.txt.gz	IPF	0.0117	-0.0106	0.1334	0.0026	0.0387834	5.725e-06	0.784613	6523	24589	0.00309479	20.2438
1042	rs4443239	T	G	T	G	M01558.metal.pos.txt.gz	IPF	0.02	0.0779	0.7446	0.0042	0.0317223	2.265e-06	0.0140617	1608	24589	0.0139057	22.6475
1043	rs4687937	T	C	T	C	M01558.metal.pos.txt.gz	IPF	-0.0079	0.0247	0.3741	0.0018	0.0279283	9.469e-06	0.376476	6523	24589	0.00294429	19.2564
1044	rs4923082	T	C	T	C	M01558.metal.pos.txt.gz	IPF	0.0081	0.0003	0.2518	0.0018	0.0313008	6.953e-06	0.992353	6523	24589	0.00309479	20.2438
1045	rs604388	T	C	T	C	M01558.metal.pos.txt.gz	IPF	0.0086	-0.0161	0.6845	0.0018	0.0289822	1.562e-06	0.578543	6523	24589	0.00348728	22.8202
1046	rs6500864	A	G	A	G	M01558.metal.pos.txt.gz	IPF	-0.0083	0.0158	0.2762	0.0018	0.0303522	4.339e-06	0.602677	6523	24589	0.00324901	21.2558
1047	rs721399	T	C	T	C	M01558.metal.pos.txt.gz	IPF	-0.0289	0.0099	0.7176	0.0018	0.0302469	3.948e-58	0.743436	6523	24589	0.0380164	257.702
1048	rs7228099	T	C	T	C	M01558.metal.pos.txt.gz	IPF	-0.0097	0.0396	0.4364	0.0018	0.0298253	3.609e-08	0.184267	6523	24589	0.00443223	29.0312
1049	rs7943587	A	C	A	C	M01558.metal.pos.txt.gz	IPF	-0.0115	-0.0401	0.1515	0.0026	0.035411	6.326e-06	0.257459	6523	24589	0.00299021	19.5576
1050	rs890984	A	G	A	G	M01558.metal.pos.txt.gz	IPF	-0.012	-0.0154	0.1092	0.0027	0.0425775	6.908e-06	0.717581	6523	24589	0.00301908	19.747
1051	rs9354329	T	C	T	C	M01558.metal.pos.txt.gz	IPF	-0.0081	-0.0363	0.6322	0.0018	0.0304576	5.104e-06	0.233332	6523	24589	0.00309479	20.2438
1052	rs9940567	T	C	T	C	M01558.metal.pos.txt.gz	IPF	0.0095	-0.0177	0.7319	0.0018	0.030563	1.574e-07	0.562501	6523	24589	0.00425211	27.8464
1057	rs10163969	T	G	T	G	M01561.metal.pos.txt.gz	IPF	-0.0352	0.0199	0.0412	0.008	0.0749321	9.385e-06	0.790568	7276	24589	0.00265374	19.3547
1058	rs10245705	T	C	T	C	M01561.metal.pos.txt.gz	IPF	-0.0663	-0.0784	0.0181	0.0127	0.0983286	1.946e-07	0.425262	7276	24589	0.00373167	27.2458
1059	rs10935814	A	G	A	G	M01561.metal.pos.txt.gz	IPF	-0.037	0.0141	0.1006	0.0083	0.0413128	9.443e-06	0.732879	1759	24589	0.0111713	19.8497
1060	rs11145330	A	C	A	C	M01561.metal.pos.txt.gz	IPF	0.0324	-0.033	0.8908	0.0068	0.0425775	1.945e-06	0.438305	1759	24589	0.012742	22.6766
1061	rs11992435	A	G	A	G	M01561.metal.pos.txt.gz	IPF	0.0327	-0.0299	0.9488	0.0072	0.0581751	6.383e-06	0.607276	7276	24589	0.00282689	20.6211
1062	rs1532701	A	G	A	G	M01561.metal.pos.txt.gz	IPF	0.0137	0.0123	0.5456	0.003	0.0276121	5.074e-06	0.65599	7276	24589	0.002858	20.8487
1063	rs2074731	A	C	A	C	M01561.metal.pos.txt.gz	IPF	-0.0184	-0.0146	0.1654	0.0039	0.036781	2.307e-06	0.691409	7276	24589	0.00304991	22.2529
1064	rs7238006	T	C	T	C	M01561.metal.pos.txt.gz	IPF	0.0281	0.0118	0.9262	0.0057	0.0532218	6.772e-07	0.824537	7276	24589	0.00332906	24.2965
1065	rs7930821	T	C	T	C	M01561.metal.pos.txt.gz	IPF	0.0666	0.0933	0.0202	0.0149	0.0940077	7.53e-06	0.320967	1759	24589	0.0112307	19.9564
1070	rs10043015	T	C	T	C	M01564.metal.pos.txt.gz	IPF	0.0082	-0.0015	0.7113	0.0018	0.0299307	5.582e-06	0.96003	7364	24589	0.00281026	20.7475
1071	rs10514735	A	G	A	G	M01564.metal.pos.txt.gz	IPF	0.0346	-0.0076	0.985	0.0077	0.107919	6.505e-06	0.943857	7364	24589	0.00273444	20.1861
1072	rs10787308	A	G	A	G	M01564.metal.pos.txt.gz	IPF	-0.009	0.0636	0.2701	0.0018	0.0301415	6.039e-07	0.0348541	7364	24589	0.00338341	24.9932
1073	rs10992722	A	C	A	C	M01564.metal.pos.txt.gz	IPF	0.0326	-0.1175	0.0163	0.0069	0.105917	2.441e-06	0.267274	7364	24589	0.0030221	22.3161
1074	rs11120725	A	G	A	G	M01564.metal.pos.txt.gz	IPF	-0.0181	-0.0126	0.4596	0.0039	0.0271906	4.609e-06	0.64308	1761	24589	0.0120834	21.5147
1075	rs12625828	T	G	T	G	M01564.metal.pos.txt.gz	IPF	0.0086	-0.0172	0.3366	0.0018	0.0285606	2.055e-06	0.547023	7364	24589	0.00309025	22.821
1076	rs13130021	T	C	T	C	M01564.metal.pos.txt.gz	IPF	-0.0089	0.0443	0.4312	0.0018	0.0274013	1.411e-06	0.105941	7364	24589	0.00330889	24.4409
1077	rs1380634	A	G	A	G	M01564.metal.pos.txt.gz	IPF	-0.0083	0.0224	0.7425	0.0018	0.0309846	5.174e-06	0.469717	7364	24589	0.00287902	21.2566
1078	rs13966	T	C	T	C	M01564.metal.pos.txt.gz	IPF	0.0082	0.0267	0.467	0.0019	0.0270852	9.994e-06	0.324241	7364	24589	0.00252296	18.621
1079	rs1404373	T	C	T	C	M01564.metal.pos.txt.gz	IPF	-0.0084	0.0117	0.6525	0.0018	0.0283498	2.917e-06	0.679826	7364	24589	0.00294861	21.7719
1080	rs1530219	A	G	A	G	M01564.metal.pos.txt.gz	IPF	-0.0078	0.0879	0.4797	0.0018	0.0270852	9.942e-06	0.00117319	7364	24589	0.00254346	18.7727
1081	rs170149	A	G	A	G	M01564.metal.pos.txt.gz	IPF	0.0256	0.0879	0.074	0.0035	0.0519571	1.421e-13	0.0906882	7364	24589	0.00721251	53.4842
1082	rs17034684	T	G	T	G	M01564.metal.pos.txt.gz	IPF	0.0081	-0.0255	0.2881	0.0018	0.0298253	7.899e-06	0.392563	7364	24589	0.00274232	20.2445
1083	rs17804635	T	C	T	C	M01564.metal.pos.txt.gz	IPF	-0.0187	0.0809	0.0934	0.0034	0.0444745	3.623e-08	0.0689082	7364	24589	0.00409102	30.2418
1084	rs2143327	T	C	T	C	M01564.metal.pos.txt.gz	IPF	0.0392	0.1638	0.0129	0.0085	0.0996987	4.276e-06	0.100393	7364	24589	0.00287984	21.2626
1085	rs2236299	A	G	A	G	M01564.metal.pos.txt.gz	IPF	0.0087	0.0171	0.3065	0.0018	0.0297199	1.694e-06	0.56504	7364	24589	0.00316231	23.3548
1086	rs2370136	T	C	T	C	M01564.metal.pos.txt.gz	IPF	-0.0086	0.0014	0.4875	0.0018	0.0271906	1.249e-06	0.958936	7364	24589	0.00309025	22.821
1087	rs2534835	T	G	T	G	M01564.metal.pos.txt.gz	IPF	-0.0083	0.0125	0.2407	0.0018	0.0316169	6.23e-06	0.692579	7364	24589	0.00287902	21.2566
1088	rs3193970	T	C	T	C	M01564.metal.pos.txt.gz	IPF	0.0081	0.0115	0.5801	0.0018	0.0275067	6.065e-06	0.675889	7364	24589	0.00274232	20.2445
1089	rs4235093	A	G	A	G	M01564.metal.pos.txt.gz	IPF	-0.0083	0.0083	0.2874	0.0018	0.0300361	5.04e-06	0.782291	7364	24589	0.00287902	21.2566
1090	rs4589188	A	G	A	G	M01564.metal.pos.txt.gz	IPF	0.0122	-0.0625	0.2827	0.0026	0.029193	3.343e-06	0.0322799	7364	24589	0.002981	22.0118
1091	rs4779800	A	G	A	G	M01564.metal.pos.txt.gz	IPF	-0.0122	-0.0204	0.8831	0.0027	0.0464769	6.056e-06	0.660714	7364	24589	0.00276488	20.4115
1092	rs6077792	T	G	T	G	M01564.metal.pos.txt.gz	IPF	-0.0085	0.0345	0.3	0.0018	0.0295091	2.821e-06	0.242351	7364	24589	0.00301902	22.2933
1093	rs6507399	A	G	A	G	M01564.metal.pos.txt.gz	IPF	-0.0101	0.0307	0.6713	0.0018	0.0309846	1.703e-08	0.321776	7364	24589	0.00425727	31.476
1094	rs6678076	A	G	A	G	M01564.metal.pos.txt.gz	IPF	-0.0252	-0.0155	0.0339	0.0052	0.0706111	1.084e-06	0.826251	7364	24589	0.00317905	23.4788
1095	rs7105815	A	G	A	G	M01564.metal.pos.txt.gz	IPF	0.0091	-0.0077	0.2968	0.0018	0.0298253	4.934e-07	0.796276	7364	24589	0.00345875	25.5517
1096	rs7152965	A	G	A	G	M01564.metal.pos.txt.gz	IPF	0.0079	-0.0457	0.4052	0.0018	0.0276121	9.004e-06	0.0979102	7364	24589	0.00260892	19.2571
1097	rs7584253	A	C	A	C	M01564.metal.pos.txt.gz	IPF	0.0083	-0.0254	0.7047	0.0018	0.0296145	5.043e-06	0.391065	7364	24589	0.00287902	21.2566
1098	rs7710027	T	C	T	C	M01564.metal.pos.txt.gz	IPF	0.0081	-0.0127	0.2886	0.0018	0.0301415	9.155e-06	0.673502	7364	24589	0.00274232	20.2445
1099	rs7919076	T	C	T	C	M01564.metal.pos.txt.gz	IPF	-0.0081	0.0679	0.3416	0.0018	0.0287714	7.791e-06	0.0182758	7364	24589	0.00274232	20.2445
1100	rs807670	A	C	A	C	M01564.metal.pos.txt.gz	IPF	0.011	0.0161	0.421	0.0018	0.0274013	6.841e-10	0.556826	7364	24589	0.0050458	37.3355
1101	rs835154	A	G	A	G	M01564.metal.pos.txt.gz	IPF	-0.0114	0.0079	0.5753	0.0018	0.0271906	1.147e-10	0.771402	7364	24589	0.00541741	40.1002
1102	rs868395	T	G	T	G	M01564.metal.pos.txt.gz	IPF	0.0101	0.0227	0.6653	0.0018	0.0287714	2.031e-08	0.430125	7364	24589	0.00425727	31.476
1103	rs889128	T	G	T	G	M01564.metal.pos.txt.gz	IPF	0.0082	-0.0424	0.6665	0.0018	0.03109	6.754e-06	0.172636	7364	24589	0.00281026	20.7475
1104	rs910616	T	C	T	C	M01564.metal.pos.txt.gz	IPF	-0.0093	-0.0032	0.4991	0.0018	0.0272959	1.972e-07	0.906675	7364	24589	0.0036119	26.6872
1105	rs9327706	A	C	A	C	M01564.metal.pos.txt.gz	IPF	0.0081	0.0503	0.5937	0.0018	0.0276121	5.612e-06	0.068506	7364	24589	0.00274232	20.2445
1106	rs9372398	T	C	T	C	M01564.metal.pos.txt.gz	IPF	0.0081	0.0311	0.5453	0.0018	0.0272959	6.735e-06	0.254552	7364	24589	0.00274232	20.2445
1107	rs9389071	A	G	A	G	M01564.metal.pos.txt.gz	IPF	-0.012	-0.0274	0.1579	0.0026	0.0383619	5.638e-06	0.475072	7364	24589	0.00288435	21.296
1108	rs940697	A	G	A	G	M01564.metal.pos.txt.gz	IPF	0.0082	-0.0361	0.2701	0.0018	0.0299307	5.706e-06	0.227771	7364	24589	0.00281026	20.7475
1113	rs11061416	A	G	A	G	M01572.metal.pos.txt.gz	IPF	-0.0125	0.0243	0.6428	0.0024	0.0281391	1.763e-07	0.387825	7333	24589	0.00368563	27.1193
1114	rs11618222	T	C	T	C	M01572.metal.pos.txt.gz	IPF	-0.0182	0.0176	0.1008	0.004	0.0395212	5.999e-06	0.656081	7333	24589	0.00281525	20.6969
1115	rs11724197	A	G	A	G	M01572.metal.pos.txt.gz	IPF	0.0159	-0.0349	0.8734	0.0034	0.037308	2.294e-06	0.349553	7333	24589	0.00297346	21.8634
1116	rs12507784	A	G	A	G	M01572.metal.pos.txt.gz	IPF	-0.012	0.0947	0.2395	0.0025	0.0313008	1.782e-06	0.00248234	7333	24589	0.00313212	23.0337
1117	rs12866131	A	C	A	C	M01572.metal.pos.txt.gz	IPF	0.011	0.0001	0.2805	0.0024	0.0328816	5.615e-06	0.997573	7333	24589	0.00285653	21.0012
1118	rs17011367	T	C	T	C	M01572.metal.pos.txt.gz	IPF	0.0115	0.0625	0.7325	0.0026	0.030563	7.378e-06	0.0408594	7333	24589	0.00266079	19.5583
1119	rs17086746	T	C	T	C	M01572.metal.pos.txt.gz	IPF	-0.046	-0.0182	0.02	0.01	0.0928484	4.225e-06	0.844596	5585	24589	0.00377442	21.1524
1120	rs17131975	A	G	A	G	M01572.metal.pos.txt.gz	IPF	-0.0216	0.1224	0.0607	0.0048	0.0758806	8.184e-06	0.106731	7333	24589	0.00275388	20.2445
1121	rs2643891	A	G	A	G	M01572.metal.pos.txt.gz	IPF	-0.018	-0.0212	0.165	0.004	0.0390996	6.795e-06	0.587677	5585	24589	0.00361268	20.2427
1122	rs338526	T	C	T	C	M01572.metal.pos.txt.gz	IPF	-0.0111	0.1059	0.7181	0.0024	0.0306684	5.606e-06	0.000554258	7333	24589	0.00290855	21.3848
1123	rs6743210	T	C	T	C	M01572.metal.pos.txt.gz	IPF	0.0123	-0.0187	0.6199	0.0026	0.029193	2.209e-06	0.521805	7333	24589	0.00304269	22.3741
1128	rs11141909	A	C	A	C	M01573.metal.pos.txt.gz	IPF	0.0808	0.0778	0.0405	0.0182	0.0599668	9.02e-06	0.194499	2315	24589	0.00844203	19.6927
1129	rs12052900	A	G	A	G	M01573.metal.pos.txt.gz	IPF	-0.1115	0.0029	0.9783	0.0242	0.0930592	4.27e-06	0.97514	2315	24589	0.00908665	21.2101
1130	rs1577941	A	G	A	G	M01573.metal.pos.txt.gz	IPF	0.0531	0.0478	0.1187	0.0114	0.039205	3.485e-06	0.222756	2315	24589	0.0092849	21.6772
1131	rs16887484	A	G	A	G	M01573.metal.pos.txt.gz	IPF	-0.0991	0.0135	0.9585	0.0201	0.0666063	8.815e-07	0.839382	1646	24589	0.0145532	24.2788
1132	rs16933423	A	G	A	G	M01573.metal.pos.txt.gz	IPF	0.0891	0.1613	0.9651	0.02	0.0876843	8.312e-06	0.0658337	2315	24589	0.00850035	19.8299
1133	rs17224277	A	G	A	G	M01573.metal.pos.txt.gz	IPF	0.0633	0.0321	0.0789	0.0134	0.0456338	2.291e-06	0.48179	2315	24589	0.0095473	22.2958
1134	rs2846365	A	G	A	G	M01573.metal.pos.txt.gz	IPF	0.0336	0.0298	0.4476	0.0071	0.0296145	1.976e-06	0.314289	2315	24589	0.00958141	22.3762
1135	rs4661299	T	G	T	G	M01573.metal.pos.txt.gz	IPF	0.0319	0.0223	0.4551	0.0071	0.0272959	7.63e-06	0.413945	2315	24589	0.00864456	20.1692
1136	rs4948051	T	C	T	C	M01573.metal.pos.txt.gz	IPF	0.0528	-0.0212	0.1328	0.0115	0.0412074	4.836e-06	0.606923	1646	24589	0.0126449	21.0545
1137	rs7438272	T	C	T	C	M01573.metal.pos.txt.gz	IPF	0.0589	0.0029	0.1691	0.0123	0.0378349	1.802e-06	0.938903	2315	24589	0.00980819	22.9111
1138	rs9353315	A	G	A	G	M01573.metal.pos.txt.gz	IPF	-0.0476	-0.0411	0.8731	0.0105	0.0421559	5.856e-06	0.329584	2315	24589	0.00879926	20.5334
1143	rs10090064	T	C	T	C	M01585.metal.pos.txt.gz	IPF	0.0077	0.0394	0.8026	0.0017	0.0337247	5.931e-06	0.242693	7271	24589	0.00281362	20.5099
1144	rs10757735	A	C	A	C	M01585.metal.pos.txt.gz	IPF	-0.008	-0.0485	0.132	0.0018	0.0394158	7.911e-06	0.21852	7271	24589	0.00270933	19.7477
1145	rs10850426	T	G	T	G	M01585.metal.pos.txt.gz	IPF	0.0081	-0.02	0.1199	0.0018	0.0420505	6.845e-06	0.634346	7271	24589	0.0027773	20.2444
1146	rs10988352	T	G	T	G	M01585.metal.pos.txt.gz	IPF	0.0084	0.0133	0.1244	0.0018	0.041102	3.086e-06	0.746252	7271	24589	0.00298621	21.7718
1147	rs11045425	A	G	A	G	M01585.metal.pos.txt.gz	IPF	0.0086	-0.0752	0.1266	0.0018	0.0406804	1.832e-06	0.0645222	7271	24589	0.00312965	22.8209
1148	rs11144136	T	G	T	G	M01585.metal.pos.txt.gz	IPF	0.0097	-0.0712	0.1375	0.0018	0.0394158	4.862e-08	0.0708584	7271	24589	0.00397808	29.0321
1149	rs11606364	T	C	T	C	M01585.metal.pos.txt.gz	IPF	0.0084	0.0077	0.1149	0.0019	0.0428936	9.266e-06	0.857534	7271	24589	0.00268097	19.5403
1150	rs1554074	A	G	A	G	M01585.metal.pos.txt.gz	IPF	0.0086	0.0167	0.1925	0.0017	0.0347786	6.392e-07	0.631099	7271	24589	0.00350735	25.5847
1151	rs2019107	T	C	T	C	M01585.metal.pos.txt.gz	IPF	-0.0078	-0.0071	0.6257	0.0017	0.0274013	6.655e-06	0.795549	7271	24589	0.00288697	21.0461
1152	rs2486925	T	G	T	G	M01585.metal.pos.txt.gz	IPF	-0.0082	-0.0076	0.1462	0.0018	0.0389942	3.467e-06	0.845471	7271	24589	0.0028461	20.7474
1153	rs266742	T	G	T	G	M01585.metal.pos.txt.gz	IPF	0.0082	0.0173	0.7307	0.0016	0.0290876	5.676e-07	0.552007	7271	24589	0.00359938	26.2584
1154	rs2993308	A	G	A	G	M01585.metal.pos.txt.gz	IPF	0.0075	-0.009	0.338	0.0017	0.0283498	6.833e-06	0.750893	7271	24589	0.00266974	19.4583
1155	rs513209	A	C	A	C	M01585.metal.pos.txt.gz	IPF	-0.0082	-0.0118	0.8824	0.0018	0.0464769	6.602e-06	0.799581	7271	24589	0.0028461	20.7474
1156	rs6019504	A	G	A	G	M01585.metal.pos.txt.gz	IPF	0.008	0.044	0.8586	0.0018	0.0389942	6.689e-06	0.259163	7271	24589	0.00270933	19.7477
1157	rs6462723	A	G	A	G	M01585.metal.pos.txt.gz	IPF	-0.0085	-0.0658	0.121	0.0018	0.0415236	1.921e-06	0.113048	7271	24589	0.00305752	22.2932
1158	rs662760	A	C	A	C	M01585.metal.pos.txt.gz	IPF	0.0079	-0.0422	0.8723	0.0018	0.0399427	8.042e-06	0.290734	7271	24589	0.0026422	19.257
1159	rs6690829	T	C	T	C	M01585.metal.pos.txt.gz	IPF	-0.008	-0.0239	0.24	0.0016	0.0339355	1.242e-06	0.48126	7271	24589	0.00342654	24.9931
1160	rs7178551	T	C	T	C	M01585.metal.pos.txt.gz	IPF	0.0081	-0.0235	0.1545	0.0017	0.0341463	2.664e-06	0.491317	7271	24589	0.00311261	22.6962
1161	rs7250750	T	G	T	G	M01585.metal.pos.txt.gz	IPF	0.0081	-0.0222	0.8583	0.0018	0.0384673	7.029e-06	0.563862	7271	24589	0.0027773	20.2444
1162	rs732426	A	G	A	G	M01585.metal.pos.txt.gz	IPF	0.0077	-0.0156	0.8218	0.0017	0.0345678	7.541e-06	0.651783	7271	24589	0.00281362	20.5099
1163	rs9663814	A	G	A	G	M01585.metal.pos.txt.gz	IPF	0.0076	-0.0331	0.6175	0.0016	0.0276121	1.952e-06	0.230625	7271	24589	0.00309348	22.5563
1168	rs10490734	A	G	A	G	M01604.metal.pos.txt.gz	IPF	0.0077	-0.0477	0.8314	0.0017	0.0359379	7.935e-06	0.184413	7371	24589	0.00277556	20.51
1169	rs10844317	T	G	T	G	M01604.metal.pos.txt.gz	IPF	-0.0086	-0.0081	0.1637	0.0018	0.0388888	1.122e-06	0.835006	7371	24589	0.00308733	22.821
1170	rs11130013	T	C	T	C	M01604.metal.pos.txt.gz	IPF	-0.0081	0.036	0.153	0.0018	0.0381511	5.094e-06	0.345366	7371	24589	0.00273973	20.2445
1171	rs11741189	T	C	T	C	M01604.metal.pos.txt.gz	IPF	-0.0087	-0.0086	0.177	0.0017	0.0352002	3.781e-07	0.806985	7371	24589	0.00354058	26.1832
1172	rs1286087	T	C	T	C	M01604.metal.pos.txt.gz	IPF	0.0077	-0.018	0.8367	0.0017	0.037308	8.083e-06	0.629472	7371	24589	0.00277556	20.51
1173	rs13318012	T	C	T	C	M01604.metal.pos.txt.gz	IPF	-0.0078	0.0198	0.8378	0.0017	0.0340409	8.359e-06	0.5608	7371	24589	0.00284791	21.0462
1174	rs16953268	A	C	A	C	M01604.metal.pos.txt.gz	IPF	-0.0115	0.0516	0.0689	0.0026	0.0526949	7.726e-06	0.32747	7371	24589	0.00264711	19.5583
1175	rs2231142	T	G	T	G	M01604.metal.pos.txt.gz	IPF	0.0119	-0.0135	0.1106	0.0024	0.043526	8.428e-07	0.75644	7371	24589	0.00332429	24.5784
1176	rs233340	A	G	A	G	M01604.metal.pos.txt.gz	IPF	-0.0125	-0.0118	0.0707	0.0026	0.053011	2.535e-06	0.823851	7371	24589	0.00312599	23.1076
1177	rs235320	A	G	A	G	M01604.metal.pos.txt.gz	IPF	-0.0079	-0.0294	0.8241	0.0017	0.0338301	3.677e-06	0.384821	7371	24589	0.00292119	21.5893
1178	rs510032	T	C	T	C	M01604.metal.pos.txt.gz	IPF	0.009	-0.0005	0.169	0.002	0.0341463	6.795e-06	0.988317	5604	24589	0.00360048	20.2428
1179	rs6731691	A	G	A	G	M01604.metal.pos.txt.gz	IPF	-0.008	0.0448	0.1705	0.0018	0.0366756	5.301e-06	0.221889	7371	24589	0.00267268	19.7477
1180	rs6927639	A	G	A	G	M01604.metal.pos.txt.gz	IPF	-0.0078	0.0187	0.8458	0.0018	0.0375188	9.274e-06	0.61819	7371	24589	0.00254105	18.7727
1181	rs7906282	T	G	T	G	M01604.metal.pos.txt.gz	IPF	0.008	0.0435	0.3075	0.0016	0.0294037	1.105e-06	0.139032	7371	24589	0.00338021	24.9932
1182	rs872114	A	C	A	C	M01604.metal.pos.txt.gz	IPF	-0.0208	0.0441	0.9736	0.0044	0.0844172	2.294e-06	0.601388	7371	24589	0.0030226	22.341
1183	rs9549021	T	C	T	C	M01604.metal.pos.txt.gz	IPF	-0.0135	-0.0472	0.6112	0.0029	0.0281391	2.944e-06	0.0934675	1767	24589	0.0121155	21.6461
1188	rs10174534	A	G	A	G	M01605.metal.pos.txt.gz	IPF	-0.028	-0.0142	0.5571	0.0063	0.0274013	7.572e-06	0.604303	5162	24589	0.00381205	19.7454
1189	rs11736497	T	C	T	C	M01605.metal.pos.txt.gz	IPF	0.1146	0.0645	0.0214	0.0252	0.0657632	5.557e-06	0.326696	5162	24589	0.00399037	20.6728
1190	rs12587564	A	G	A	G	M01605.metal.pos.txt.gz	IPF	0.0456	-0.0531	0.1148	0.0097	0.0432098	2.63e-06	0.219114	5162	24589	0.00426298	22.0911
1191	rs17118371	T	C	T	C	M01605.metal.pos.txt.gz	IPF	0.0343	0.03	0.2298	0.0071	0.0322493	1.442e-06	0.35224	5162	24589	0.00450085	23.3294
1192	rs2421668	A	G	A	G	M01605.metal.pos.txt.gz	IPF	0.034	0.0039	0.644	0.0073	0.0282445	2.867e-06	0.890177	4207	24589	0.00512987	21.6823
1193	rs2720445	T	C	T	C	M01605.metal.pos.txt.gz	IPF	0.033	-0.0132	0.536	0.0073	0.0269798	5.56e-06	0.624661	4207	24589	0.00483398	20.4256
1194	rs3760877	T	C	T	C	M01605.metal.pos.txt.gz	IPF	0.0577	-0.0168	0.4762	0.013	0.0285606	9.553e-06	0.556383	955	24589	0.0202113	19.6587
1195	rs6763802	T	G	T	G	M01605.metal.pos.txt.gz	IPF	-0.0576	-0.0033	0.0798	0.0116	0.0478469	6.503e-07	0.945014	5162	24589	0.00475381	24.6468
1196	rs9573265	T	C	T	C	M01605.metal.pos.txt.gz	IPF	0.2216	0.0801	0.0158	0.0488	0.127522	5.552e-06	0.52992	955	24589	0.0211358	20.5773
1201	rs11114987	T	C	T	C	M01638.metal.pos.txt.gz	IPF	-0.0324	-0.0236	0.0439	0.0067	0.0676602	1.414e-06	0.727238	7104	24589	0.00328103	23.3786
1202	rs1153903	A	G	A	G	M01638.metal.pos.txt.gz	IPF	-0.0106	-0.0448	0.3856	0.0023	0.0278229	4.187e-06	0.107358	7104	24589	0.00298096	21.2341
1203	rs12714263	A	G	A	G	M01638.metal.pos.txt.gz	IPF	-0.0107	-0.0285	0.5733	0.0023	0.0272959	3.976e-06	0.296434	7104	24589	0.0030373	21.6366
1204	rs12985777	T	C	T	C	M01638.metal.pos.txt.gz	IPF	-0.0141	-0.0172	0.2402	0.0032	0.0319331	8.861e-06	0.590145	7104	24589	0.00272552	19.4096
1205	rs17706531	A	G	A	G	M01638.metal.pos.txt.gz	IPF	0.0105	-0.0342	0.6331	0.0023	0.0280337	6.973e-06	0.22248	7104	24589	0.00292515	20.8353
1206	rs2246012	T	C	T	C	M01638.metal.pos.txt.gz	IPF	-0.0166	0.0602	0.8388	0.0032	0.0369918	2.227e-07	0.103655	7104	24589	0.00377373	26.9026
1207	rs2916148	A	G	A	G	M01638.metal.pos.txt.gz	IPF	-0.0101	-0.0365	0.4534	0.0023	0.0276121	9.235e-06	0.186207	7104	24589	0.00270712	19.2781
1208	rs2933871	A	G	A	G	M01638.metal.pos.txt.gz	IPF	0.0178	-0.0151	0.6938	0.004	0.0299307	7.648e-06	0.613911	1735	24589	0.0112847	19.7797
1209	rs3011362	A	G	A	G	M01638.metal.pos.txt.gz	IPF	-0.0349	-0.0369	0.0334	0.0074	0.0676602	2.37e-06	0.585498	1735	24589	0.0126577	22.2171
1210	rs511304	A	C	A	C	M01638.metal.pos.txt.gz	IPF	0.0191	-0.0177	0.4368	0.0039	0.0297199	1.014e-06	0.551469	1735	24589	0.0136356	23.9572
1211	rs6479442	A	C	A	C	M01638.metal.pos.txt.gz	IPF	0.0101	0.0726	0.4837	0.0023	0.0270852	9.586e-06	0.00735268	7104	24589	0.00270712	19.2781
1212	rs6920504	T	C	T	C	M01638.metal.pos.txt.gz	IPF	-0.0135	-0.0102	0.7729	0.003	0.0316169	7.527e-06	0.746989	7104	24589	0.0028424	20.2443
1213	rs7036499	T	C	T	C	M01638.metal.pos.txt.gz	IPF	0.0217	0.0074	0.8519	0.0049	0.0378349	8.857e-06	0.844934	1735	24589	0.0111775	19.5896
1214	rs715	T	C	T	C	M01638.metal.pos.txt.gz	IPF	0.0144	-0.0275	0.7064	0.0028	0.0294037	2.902e-07	0.349657	7104	24589	0.0037093	26.4415
1215	rs720118	T	C	T	C	M01638.metal.pos.txt.gz	IPF	-0.0105	0.0085	0.6152	0.0023	0.0278229	4.547e-06	0.759982	7104	24589	0.00292515	20.8353
1216	rs7717247	A	C	A	C	M01638.metal.pos.txt.gz	IPF	0.0162	0.0549	0.8061	0.0035	0.0370972	3.347e-06	0.138901	7104	24589	0.00300665	21.4176
1217	rs837763	T	C	T	C	M01638.metal.pos.txt.gz	IPF	0.0114	-0.0295	0.5528	0.0025	0.0285606	6.027e-06	0.301655	7104	24589	0.00291848	20.7877
1218	rs901272	A	C	A	C	M01638.metal.pos.txt.gz	IPF	-0.0105	0.0323	0.6207	0.0023	0.0276121	6.493e-06	0.242091	7104	24589	0.00292515	20.8353
1223	rs11167905	T	C	T	C	M01640.metal.pos.txt.gz	IPF	0.0804	0.0047	0.8545	0.0164	0.0376241	9.826e-07	0.900587	2063	24589	0.0115158	24.0106
1224	rs13069990	T	C	T	C	M01640.metal.pos.txt.gz	IPF	-0.0506	-0.0267	0.3781	0.011	0.0278229	4.442e-06	0.337236	2063	24589	0.0101528	21.1395
1225	rs13103690	T	G	T	G	M01640.metal.pos.txt.gz	IPF	-0.0474	0.0227	0.5359	0.0104	0.0274013	5.195e-06	0.407429	2063	24589	0.00996873	20.7524
1226	rs2070006	T	C	T	C	M01640.metal.pos.txt.gz	IPF	0.0512	0.0535	0.3713	0.0112	0.0279283	4.762e-06	0.0554134	2063	24589	0.0100283	20.8777
1227	rs577596	A	G	A	G	M01640.metal.pos.txt.gz	IPF	-0.0567	-0.0151	0.3267	0.0114	0.0287714	6.679e-07	0.599704	2063	24589	0.011849	24.7136
1228	rs6713914	T	C	T	C	M01640.metal.pos.txt.gz	IPF	0.0593	-0.0221	0.5741	0.0116	0.0272959	3.22e-07	0.418145	1567	24589	0.0164037	26.0999
1229	rs6826474	T	C	T	C	M01640.metal.pos.txt.gz	IPF	-0.1383	0.0493	0.0393	0.0288	0.0986448	1.561e-06	0.617235	2063	24589	0.0110543	23.0376
1230	rs6834631	T	G	T	G	M01640.metal.pos.txt.gz	IPF	0.1306	-0.06	0.9596	0.0267	0.0671333	1.032e-06	0.371459	2063	24589	0.0114645	23.9025
1231	rs7112460	T	C	T	C	M01640.metal.pos.txt.gz	IPF	0.1084	0.0135	0.0658	0.0223	0.0544865	1.135e-06	0.804314	2063	24589	0.0113241	23.6063
1232	rs8057559	T	C	T	C	M01640.metal.pos.txt.gz	IPF	0.1395	0.0374	0.0312	0.0314	0.0857873	9.098e-06	0.662864	2063	24589	0.00947664	19.7182
1233	rs808686	A	G	A	G	M01640.metal.pos.txt.gz	IPF	0.0598	0.0033	0.6086	0.0128	0.0270852	3.013e-06	0.903027	1567	24589	0.0137374	21.7986
1234	rs8105491	T	G	T	G	M01640.metal.pos.txt.gz	IPF	-0.0698	0.0612	0.154	0.0148	0.0374134	2.304e-06	0.101886	2063	24589	0.0106667	22.2211
1235	rs9606290	A	G	A	G	M01640.metal.pos.txt.gz	IPF	0.159	0.0289	0.241	0.0352	0.0321439	6.316e-06	0.368609	496	24589	0.0395111	20.3214
1240	rs10092877	T	C	T	C	M01644.metal.pos.txt.gz	IPF	0.0087	0.007	0.4173	0.0018	0.0276121	1.25e-06	0.799873	7355	24589	0.00316617	23.3548
1241	rs10153405	A	G	A	G	M01644.metal.pos.txt.gz	IPF	-0.0103	-0.0055	0.5342	0.0018	0.0295091	9.267e-09	0.852144	7355	24589	0.00443218	32.7349
1242	rs10266726	T	C	T	C	M01644.metal.pos.txt.gz	IPF	-0.0083	0.0262	0.4261	0.0018	0.0278229	4.002e-06	0.346361	7355	24589	0.00288254	21.2566
1243	rs10492225	T	C	T	C	M01644.metal.pos.txt.gz	IPF	-0.0128	0.0031	0.8498	0.0027	0.0380457	1.596e-06	0.935059	7355	24589	0.00304638	22.4685
1244	rs10740323	T	C	T	C	M01644.metal.pos.txt.gz	IPF	0.0084	0.003	0.5935	0.0018	0.0277175	4.096e-06	0.913809	7355	24589	0.00295221	21.7719
1245	rs10848196	A	G	A	G	M01644.metal.pos.txt.gz	IPF	-0.0098	0.0107	0.5584	0.0018	0.0274013	5.252e-08	0.696173	7355	24589	0.004014	29.6339
1246	rs13002121	A	G	A	G	M01644.metal.pos.txt.gz	IPF	0.0115	0.0398	0.766	0.0026	0.0315115	6.943e-06	0.206579	7355	24589	0.00265285	19.5583
1247	rs13083714	T	C	T	C	M01644.metal.pos.txt.gz	IPF	0.0194	-0.0156	0.5762	0.0042	0.0297199	4.84e-06	0.599652	1766	24589	0.0119371	21.3114
1248	rs13109093	A	C	A	C	M01644.metal.pos.txt.gz	IPF	0.0085	0.0023	0.614	0.0018	0.0279283	4.247e-06	0.934365	7355	24589	0.0030227	22.2933
1249	rs17002476	T	C	T	C	M01644.metal.pos.txt.gz	IPF	-0.0119	0.0454	0.1459	0.0027	0.0390996	8.317e-06	0.245586	7355	24589	0.00263414	19.42
1250	rs17287933	T	C	T	C	M01644.metal.pos.txt.gz	IPF	0.0083	-0.0079	0.4687	0.0018	0.0295091	5.243e-06	0.78892	7355	24589	0.00288254	21.2566
1251	rs17520583	A	G	A	G	M01644.metal.pos.txt.gz	IPF	0.0093	-0.0364	0.332	0.0018	0.0287714	3.599e-07	0.205819	7355	24589	0.0036163	26.6872
1252	rs17739107	A	G	A	G	M01644.metal.pos.txt.gz	IPF	-0.0198	0.0913	0.942	0.0044	0.0574374	8.091e-06	0.111935	7355	24589	0.00274567	20.2445
1253	rs1836862	A	C	A	C	M01644.metal.pos.txt.gz	IPF	-0.008	0.0343	0.6051	0.0018	0.0279283	9.366e-06	0.219392	7355	24589	0.00267847	19.7477
1254	rs1889463	T	C	T	C	M01644.metal.pos.txt.gz	IPF	0.0089	0.0322	0.628	0.0019	0.0284552	3.358e-06	0.257802	7355	24589	0.00297438	21.9359
1255	rs203591	T	C	T	C	M01644.metal.pos.txt.gz	IPF	-0.0086	0.0068	0.3697	0.0018	0.0282445	2.014e-06	0.809745	7355	24589	0.00309402	22.821
1256	rs2073805	T	C	T	C	M01644.metal.pos.txt.gz	IPF	-0.009	0.0085	0.407	0.002	0.0290876	6.795e-06	0.770118	5589	24589	0.00361011	20.2428
1257	rs2291199	A	G	A	G	M01644.metal.pos.txt.gz	IPF	0.0083	0.0288	0.5373	0.0018	0.0272959	5.175e-06	0.291379	7355	24589	0.00288254	21.2566
1258	rs269194	A	C	A	C	M01644.metal.pos.txt.gz	IPF	-0.0081	-0.0503	0.4386	0.0018	0.0274013	9.008e-06	0.0664055	7355	24589	0.00274567	20.2445
1259	rs4618485	A	G	A	G	M01644.metal.pos.txt.gz	IPF	-0.0085	0.0926	0.595	0.0018	0.0279283	3.037e-06	0.000914351	7355	24589	0.0030227	22.2933
1260	rs498266	A	G	A	G	M01644.metal.pos.txt.gz	IPF	0.0082	-0.065	0.5852	0.0018	0.0275067	6.145e-06	0.0181248	7355	24589	0.00281369	20.7474
1261	rs6051643	A	G	A	G	M01644.metal.pos.txt.gz	IPF	0.0441	0.0653	0.986	0.0095	0.0962208	3.759e-06	0.497361	7355	24589	0.0029213	21.5433
1262	rs630782	T	C	T	C	M01644.metal.pos.txt.gz	IPF	0.0093	-0.0096	0.4713	0.0018	0.0274013	2.324e-07	0.726078	7355	24589	0.0036163	26.6872
1263	rs676094	A	G	A	G	M01644.metal.pos.txt.gz	IPF	0.0191	-0.0014	0.4178	0.0042	0.0276121	6.606e-06	0.959563	1766	24589	0.011575	20.6574
1264	rs6860349	A	G	A	G	M01644.metal.pos.txt.gz	IPF	-0.0089	0.0139	0.4108	0.0018	0.0345678	8.673e-07	0.687605	7355	24589	0.00331292	24.4409
1265	rs8006663	A	G	A	G	M01644.metal.pos.txt.gz	IPF	-0.0086	0.0099	0.4556	0.0018	0.0272959	1.785e-06	0.716836	7355	24589	0.00309402	22.821
1266	rs8079173	A	G	A	G	M01644.metal.pos.txt.gz	IPF	0.0118	0.0613	0.1402	0.0026	0.039205	8.927e-06	0.117917	7355	24589	0.00279267	20.592
1267	rs864428	T	C	T	C	M01644.metal.pos.txt.gz	IPF	0.0101	0.0627	0.4058	0.0018	0.0274013	2.986e-08	0.0221253	7355	24589	0.00426246	31.476
1268	rs9607028	T	G	T	G	M01644.metal.pos.txt.gz	IPF	-0.0084	0.0215	0.4268	0.0019	0.0277175	7.286e-06	0.437936	7355	24589	0.00265043	19.5404
1269	rs989248	A	G	A	G	M01644.metal.pos.txt.gz	IPF	-0.0085	-0.0004	0.6475	0.0018	0.0285606	2.962e-06	0.988826	7355	24589	0.0030227	22.2933
1270	rs990054	T	C	T	C	M01644.metal.pos.txt.gz	IPF	-0.0087	0.0343	0.5955	0.0018	0.0277175	1.325e-06	0.215907	7355	24589	0.00316617	23.3548
1271	rs9997602	A	C	A	C	M01644.metal.pos.txt.gz	IPF	-0.0081	-0.0235	0.5717	0.0018	0.0272959	7.565e-06	0.389275	7355	24589	0.00274567	20.2445
1276	rs10039731	A	G	A	G	M01645.metal.pos.txt.gz	IPF	0.0198	-0.003	0.5787	0.004	0.0280337	8.465e-07	0.914778	1767	24589	0.0136771	24.4748
1277	rs11036901	A	G	A	G	M01645.metal.pos.txt.gz	IPF	-0.0079	0.0153	0.433	0.0018	0.0284552	7.855e-06	0.590793	7346	24589	0.0026153	19.2571
1278	rs11193635	T	C	T	C	M01645.metal.pos.txt.gz	IPF	0.0084	0.0154	0.6725	0.0018	0.029193	3.797e-06	0.597829	7346	24589	0.00295581	21.7718
1279	rs11589855	T	C	T	C	M01645.metal.pos.txt.gz	IPF	-0.0084	-0.0184	0.3809	0.0018	0.0280337	2.222e-06	0.511597	7346	24589	0.00295581	21.7718
1280	rs11731117	A	G	A	G	M01645.metal.pos.txt.gz	IPF	0.0081	0.0333	0.5958	0.0018	0.0276121	4.324e-06	0.22782	7346	24589	0.00274902	20.2445
1281	rs11857879	T	G	T	G	M01645.metal.pos.txt.gz	IPF	0.0112	-0.02	0.1952	0.0025	0.0334086	8.18e-06	0.549407	7346	24589	0.00272471	20.0649
1282	rs12466053	A	G	A	G	M01645.metal.pos.txt.gz	IPF	0.0087	-0.0582	0.402	0.0018	0.0298253	8.441e-07	0.0510138	7346	24589	0.00317003	23.3548
1283	rs12862464	T	C	T	C	M01645.metal.pos.txt.gz	IPF	0.0146	0.0672	0.0842	0.0033	0.0460553	9.825e-06	0.144534	7346	24589	0.00265749	19.5686
1284	rs12940605	A	C	A	C	M01645.metal.pos.txt.gz	IPF	-0.0096	0.0507	0.6059	0.0018	0.0280337	1.823e-07	0.0705226	7346	24589	0.00385716	28.4367
1285	rs13393013	A	G	A	G	M01645.metal.pos.txt.gz	IPF	0.0314	0.007	0.0213	0.0065	0.0811501	1.312e-06	0.93126	7346	24589	0.00316668	23.33
1286	rs1487052	T	C	T	C	M01645.metal.pos.txt.gz	IPF	0.008	0.0184	0.3063	0.0018	0.0297199	7.664e-06	0.535842	7346	24589	0.00268175	19.7477
1287	rs1530439	T	G	T	G	M01645.metal.pos.txt.gz	IPF	0.009	-0.0534	0.2946	0.0018	0.0294037	6.08e-07	0.0693557	7346	24589	0.00339167	24.9932
1288	rs16942446	A	G	A	G	M01645.metal.pos.txt.gz	IPF	-0.0259	-0.1016	0.0314	0.0056	0.0747213	3.318e-06	0.173919	7346	24589	0.00290342	21.3848
1289	rs16990450	T	C	T	C	M01645.metal.pos.txt.gz	IPF	0.0161	0.0476	0.0722	0.0035	0.0513248	4.178e-06	0.353705	7346	24589	0.00287221	21.1542
1290	rs2069151	A	G	A	G	M01645.metal.pos.txt.gz	IPF	0.009	0.0397	0.7083	0.0018	0.0303522	4.682e-07	0.190882	7346	24589	0.00339167	24.9932
1291	rs2140495	T	C	T	C	M01645.metal.pos.txt.gz	IPF	0.0638	0.0538	0.0158	0.0144	0.11224	9.505e-06	0.631704	1767	24589	0.0109871	19.6076
1292	rs2255059	T	C	T	C	M01645.metal.pos.txt.gz	IPF	-0.008	-0.0354	0.5192	0.0018	0.0272959	7.397e-06	0.194667	7346	24589	0.00268175	19.7477
1293	rs2304767	A	G	A	G	M01645.metal.pos.txt.gz	IPF	0.0091	-0.0342	0.3402	0.0019	0.0288768	1.216e-06	0.236278	7346	24589	0.00311294	22.9328
1294	rs2423542	A	G	A	G	M01645.metal.pos.txt.gz	IPF	0.0153	0.0042	0.8036	0.0032	0.0395212	1.914e-06	0.915366	7346	24589	0.00310229	22.8541
1295	rs2491274	A	G	A	G	M01645.metal.pos.txt.gz	IPF	-0.0297	-0.1273	0.9732	0.0065	0.0707165	4.627e-06	0.0718377	7346	24589	0.00283402	20.8722
1296	rs287276	A	G	A	G	M01645.metal.pos.txt.gz	IPF	0.0084	-0.0269	0.3317	0.0018	0.0285606	2.647e-06	0.346266	7346	24589	0.00295581	21.7718
1297	rs369895	A	G	A	G	M01645.metal.pos.txt.gz	IPF	-0.0114	0.0186	0.574	0.0023	0.0272959	1.075e-06	0.495606	7346	24589	0.00333314	24.5604
1298	rs4327548	A	G	A	G	M01645.metal.pos.txt.gz	IPF	-0.0093	0.0222	0.2904	0.0018	0.0301415	2.156e-07	0.46141	7346	24589	0.00362072	26.6872
1299	rs4333677	A	G	A	G	M01645.metal.pos.txt.gz	IPF	0.008	0.0437	0.5848	0.0018	0.0274013	5.985e-06	0.110754	7346	24589	0.00268175	19.7477
1300	rs4680878	T	G	T	G	M01645.metal.pos.txt.gz	IPF	0.0079	-0.0096	0.6552	0.0018	0.0282445	9.163e-06	0.73394	7346	24589	0.0026153	19.2571
1301	rs4789698	T	C	T	C	M01645.metal.pos.txt.gz	IPF	-0.0079	-0.0411	0.4508	0.0018	0.0274013	6.828e-06	0.133633	7346	24589	0.0026153	19.2571
1302	rs4930046	A	G	A	G	M01645.metal.pos.txt.gz	IPF	0.0088	0.0264	0.4652	0.0019	0.0294037	2.716e-06	0.369268	7346	24589	0.00291166	21.4457
1303	rs6112257	A	G	A	G	M01645.metal.pos.txt.gz	IPF	-0.0092	-0.01	0.6843	0.0018	0.0292984	3.386e-07	0.732866	7346	24589	0.00354355	26.1163
1304	rs6441206	A	G	A	G	M01645.metal.pos.txt.gz	IPF	0.0099	0.0146	0.4638	0.0018	0.0269798	2.088e-08	0.588407	7346	24589	0.004101	30.2418
1305	rs6765113	T	C	T	C	M01645.metal.pos.txt.gz	IPF	0.0082	-0.009	0.5408	0.0018	0.0296145	8.162e-06	0.7612	7346	24589	0.00281713	20.7474
1306	rs696979	T	C	T	C	M01645.metal.pos.txt.gz	IPF	0.0084	0.0118	0.6026	0.0018	0.0277175	2.048e-06	0.670309	7346	24589	0.00295581	21.7718
1307	rs6973824	A	G	A	G	M01645.metal.pos.txt.gz	IPF	0.009	-0.0362	0.3374	0.0018	0.0285606	4.019e-07	0.204984	7346	24589	0.00339167	24.9932
1308	rs7011528	A	C	A	C	M01645.metal.pos.txt.gz	IPF	-0.0082	-0.0546	0.4515	0.0018	0.0272959	4.005e-06	0.0454682	7346	24589	0.00281713	20.7474
1309	rs853907	T	C	T	C	M01645.metal.pos.txt.gz	IPF	0.0079	-0.0059	0.4778	0.0018	0.0272959	7.637e-06	0.828871	7346	24589	0.0026153	19.2571
1310	rs891531	T	G	T	G	M01645.metal.pos.txt.gz	IPF	0.0113	-0.005	0.1846	0.0024	0.0319331	3.809e-06	0.875578	7346	24589	0.00300867	22.1624
1311	rs9563502	A	G	A	G	M01645.metal.pos.txt.gz	IPF	-0.01	0.0167	0.7115	0.0018	0.0301415	2.56e-08	0.579542	7346	24589	0.00418392	30.8558
1316	rs10050054	T	C	T	C	M01649.metal.pos.txt.gz	IPF	-0.0336	0.2185	0.9828	0.0072	0.110027	3.177e-06	0.0470469	1763	24589	0.012202	21.7531
1317	rs10181551	A	G	A	G	M01649.metal.pos.txt.gz	IPF	-0.0055	-0.0166	0.296	0.0012	0.0296145	3.876e-06	0.575114	7359	24589	0.00284647	21.0012
1318	rs1440581	T	C	T	C	M01649.metal.pos.txt.gz	IPF	-0.0081	0.0225	0.4577	0.0012	0.0271906	2.558e-12	0.407958	7359	24589	0.0061533	45.5501
1319	rs3762466	T	C	T	C	M01649.metal.pos.txt.gz	IPF	0.0058	0.0089	0.6819	0.0012	0.0287714	1.063e-06	0.757067	7359	24589	0.00316445	23.3548
1324	rs10075187	T	G	T	G	M01670.metal.pos.txt.gz	IPF	0.0316	-0.0186	0.9687	0.0068	0.0710327	3.438e-06	0.793436	7348	24589	0.0029303	21.5893
1325	rs12654812	A	G	A	G	M01670.metal.pos.txt.gz	IPF	0.0118	0.0634	0.2913	0.0025	0.0284552	3.362e-06	0.0258764	7348	24589	0.00302274	22.2723
1326	rs1569823	T	C	T	C	M01670.metal.pos.txt.gz	IPF	-0.0152	0.0636	0.8757	0.0034	0.0407858	8.248e-06	0.11891	7348	24589	0.00271257	19.9807
1327	rs1792544	A	G	A	G	M01670.metal.pos.txt.gz	IPF	-0.0155	-0.0196	0.8963	0.0034	0.0445799	5.829e-06	0.660183	7348	24589	0.00282039	20.7772
1328	rs2170700	A	G	A	G	M01670.metal.pos.txt.gz	IPF	0.0326	0.0582	0.8663	0.0069	0.0446853	2.431e-06	0.192765	1761	24589	0.0125172	22.2968
1329	rs2424200	T	C	T	C	M01670.metal.pos.txt.gz	IPF	0.0152	0.0688	0.1163	0.0034	0.0428936	6.428e-06	0.108721	7348	24589	0.00271257	19.9807
1330	rs6074893	A	C	A	C	M01670.metal.pos.txt.gz	IPF	-0.0115	0.0317	0.7512	0.0026	0.0314061	8.524e-06	0.312804	7348	24589	0.00265537	19.5583
1331	rs6753621	A	G	A	G	M01670.metal.pos.txt.gz	IPF	-0.0117	-0.0555	0.2183	0.0026	0.0323547	7.017e-06	0.0862786	7348	24589	0.00274828	20.2445
1332	rs686346	T	C	T	C	M01670.metal.pos.txt.gz	IPF	0.0128	-0.0417	0.7658	0.0027	0.0350948	1.443e-06	0.23475	7348	24589	0.00304928	22.4685
1333	rs7739842	T	G	T	G	M01670.metal.pos.txt.gz	IPF	0.0134	0.0661	0.8202	0.0027	0.034884	8.001e-07	0.0581121	7348	24589	0.00334087	24.6243
1334	rs7990832	A	G	A	G	M01670.metal.pos.txt.gz	IPF	0.0122	-0.0318	0.1792	0.0026	0.0352002	3.874e-06	0.366311	7348	24589	0.00298748	22.0118
1335	rs9646626	T	C	T	C	M01670.metal.pos.txt.gz	IPF	-0.0226	0.0652	0.948	0.0051	0.0562781	7.979e-06	0.246647	7348	24589	0.00266531	19.6317
1340	rs1010874	A	G	A	G	M01712.metal.pos.txt.gz	IPF	-0.0491	0.0311	0.0629	0.0096	0.0600722	3.169e-07	0.60466	1753	24589	0.014703	26.1291
1341	rs1173842	A	G	A	G	M01712.metal.pos.txt.gz	IPF	-0.0217	0.0061	0.567	0.0049	0.0296145	8.343e-06	0.836807	1753	24589	0.011064	19.5899
1342	rs11855136	A	G	A	G	M01712.metal.pos.txt.gz	IPF	-0.0618	0.0158	0.0406	0.0121	0.0714543	2.991e-07	0.824999	1753	24589	0.0146625	26.0562
1343	rs11987983	T	C	T	C	M01712.metal.pos.txt.gz	IPF	-0.0457	-0.0995	0.099	0.0102	0.0512194	7.164e-06	0.0520618	1753	24589	0.0113215	20.051
1344	rs12210538	A	G	A	G	M01712.metal.pos.txt.gz	IPF	0.0254	0.025	0.8442	0.0057	0.0318277	9.185e-06	0.432173	7346	24589	0.00269584	19.8518
1345	rs12883490	T	C	T	C	M01712.metal.pos.txt.gz	IPF	0.0166	-0.0412	0.6656	0.0033	0.0287714	3.756e-07	0.15215	7346	24589	0.00343276	25.2971
1346	rs1381274	T	C	T	C	M01712.metal.pos.txt.gz	IPF	-0.0146	0.001	0.4672	0.0032	0.0272959	3.625e-06	0.970776	7346	24589	0.0028257	20.8107
1347	rs1448767	T	C	T	C	M01712.metal.pos.txt.gz	IPF	-0.0144	0.0265	0.6289	0.0033	0.0280337	9.947e-06	0.34451	7346	24589	0.00258537	19.0361
1348	rs4439706	T	C	T	C	M01712.metal.pos.txt.gz	IPF	0.0151	0.0248	0.7156	0.0033	0.0298253	3.775e-06	0.405686	7346	24589	0.0028421	20.9319
1349	rs9446392	T	C	T	C	M01712.metal.pos.txt.gz	IPF	-0.0331	0.0162	0.9533	0.0075	0.0651309	9.272e-06	0.80357	7346	24589	0.00264443	19.4722
1354	rs10454657	T	C	T	C	M01769.metal.pos.txt.gz	IPF	0.0083	-0.0068	0.5849	0.0017	0.0275067	1.637e-06	0.804744	7136	24589	0.00332932	23.8307
1355	rs10824300	A	G	A	G	M01769.metal.pos.txt.gz	IPF	0.009	0.0247	0.383	0.002	0.0278229	6.795e-06	0.374671	5422	24589	0.00372089	20.2425
1356	rs10851734	A	G	A	G	M01769.metal.pos.txt.gz	IPF	0.0078	0.0529	0.6345	0.0017	0.0282445	6.048e-06	0.0610775	7136	24589	0.00294142	21.046
1357	rs10938815	T	G	T	G	M01769.metal.pos.txt.gz	IPF	0.0099	-0.0221	0.5932	0.0017	0.0275067	8.381e-09	0.421721	7136	24589	0.00472997	33.904
1358	rs1115509	A	C	A	C	M01769.metal.pos.txt.gz	IPF	-0.0999	0.0548	0.0138	0.0211	0.098434	2.125e-06	0.57772	1714	24589	0.0129096	22.3903
1359	rs11532668	A	G	A	G	M01769.metal.pos.txt.gz	IPF	0.0168	-0.0409	0.8339	0.0038	0.0341463	9.746e-06	0.231	7136	24589	0.00273155	19.5402
1360	rs1173830	T	C	T	C	M01769.metal.pos.txt.gz	IPF	-0.0171	0.0288	0.6542	0.0034	0.030563	6.602e-07	0.346031	1714	24589	0.0145432	25.2655
1361	rs13280205	A	C	A	C	M01769.metal.pos.txt.gz	IPF	0.0121	0.023	0.805	0.0025	0.0303522	2.015e-06	0.448589	7136	24589	0.00327199	23.419
1362	rs1438564	T	C	T	C	M01769.metal.pos.txt.gz	IPF	0.0114	0.0236	0.8089	0.0025	0.0344624	5.103e-06	0.493468	7136	24589	0.00290544	20.7878
1363	rs17248331	T	C	T	C	M01769.metal.pos.txt.gz	IPF	-0.0089	0.0154	0.5848	0.0017	0.0275067	1.699e-07	0.575573	7136	24589	0.00382615	27.4006
1364	rs2058473	A	G	A	G	M01769.metal.pos.txt.gz	IPF	-0.0077	-0.053	0.6494	0.0017	0.0283498	7.478e-06	0.0615534	7136	24589	0.0028667	20.5098
1365	rs2118096	A	C	A	C	M01769.metal.pos.txt.gz	IPF	0.0084	0.027	0.6068	0.0017	0.0280337	1.133e-06	0.335484	7136	24589	0.00340975	24.4084
1366	rs2272663	A	G	A	G	M01769.metal.pos.txt.gz	IPF	0.0077	0.0477	0.5321	0.0017	0.028666	9.389e-06	0.0961141	7136	24589	0.0028667	20.5098
1367	rs2325727	T	C	T	C	M01769.metal.pos.txt.gz	IPF	-0.0076	-0.0006	0.4423	0.0017	0.0299307	9.34e-06	0.984006	7136	24589	0.00279293	19.9806
1368	rs2351174	T	G	T	G	M01769.metal.pos.txt.gz	IPF	-0.0081	0.0271	0.6063	0.0017	0.0282445	2.628e-06	0.337317	7136	24589	0.0031713	22.6961
1369	rs2364598	A	C	A	C	M01769.metal.pos.txt.gz	IPF	-0.014	0.0388	0.149	0.003	0.0378349	3.061e-06	0.305124	5422	24589	0.00400049	21.7697
1370	rs4470135	A	C	A	C	M01769.metal.pos.txt.gz	IPF	0.0088	0.0038	0.5203	0.0018	0.0296145	5.174e-07	0.897899	7136	24589	0.00333821	23.8945
1371	rs4653629	T	C	T	C	M01769.metal.pos.txt.gz	IPF	-0.0084	-0.0139	0.5584	0.0017	0.0272959	1.249e-06	0.610589	7136	24589	0.00340975	24.4084
1372	rs4717222	A	C	A	C	M01769.metal.pos.txt.gz	IPF	-0.0086	-0.0339	0.4686	0.0017	0.0271906	4.344e-07	0.212487	7136	24589	0.00357346	25.5845
1373	rs527793	T	G	T	G	M01769.metal.pos.txt.gz	IPF	-0.0149	0.0209	0.1085	0.0033	0.039205	4.668e-06	0.593968	7136	24589	0.00284873	20.3809
1374	rs6017596	T	C	T	C	M01769.metal.pos.txt.gz	IPF	-0.0084	-0.0615	0.5825	0.0017	0.0274013	8.308e-07	0.0248056	7136	24589	0.00340975	24.4084
1375	rs6539409	T	G	T	G	M01769.metal.pos.txt.gz	IPF	-0.0078	0.0098	0.5663	0.0017	0.0272959	4.953e-06	0.719574	7136	24589	0.00294142	21.046
1376	rs6910731	A	G	A	G	M01769.metal.pos.txt.gz	IPF	0.0087	-0.0236	0.4495	0.0018	0.0275067	9.064e-07	0.390908	7136	24589	0.00326302	23.3546
1377	rs7562418	A	C	A	C	M01769.metal.pos.txt.gz	IPF	0.0077	0.0244	0.5075	0.0017	0.0271906	6.809e-06	0.369521	7136	24589	0.0028667	20.5098
1378	rs7661472	A	C	A	C	M01769.metal.pos.txt.gz	IPF	-0.0082	0.0149	0.4922	0.0017	0.0271906	1.379e-06	0.583703	7136	24589	0.00324984	23.2599
1379	rs7670890	A	G	A	G	M01769.metal.pos.txt.gz	IPF	-0.0076	0.0013	0.6344	0.0017	0.0282445	9.639e-06	0.963289	7136	24589	0.00279293	19.9806
1380	rs7814638	A	G	A	G	M01769.metal.pos.txt.gz	IPF	-0.0133	-0.0943	0.141	0.0025	0.0396265	1.231e-07	0.0173259	7136	24589	0.00395048	28.2945
1381	rs7837792	T	C	T	C	M01769.metal.pos.txt.gz	IPF	-0.0081	0.026	0.5936	0.0017	0.0277175	2.782e-06	0.348226	7136	24589	0.0031713	22.6961
1382	rs7915877	T	C	T	C	M01769.metal.pos.txt.gz	IPF	-0.0078	-0.0197	0.5509	0.0017	0.0274013	4.416e-06	0.472176	7136	24589	0.00294142	21.046
1383	rs9391679	A	C	A	C	M01769.metal.pos.txt.gz	IPF	0.0123	-0.0245	0.157	0.0025	0.0413128	5.815e-07	0.553157	7136	24589	0.00338068	24.1996
1384	rs940511	A	G	A	G	M01769.metal.pos.txt.gz	IPF	-0.0077	0.0145	0.4652	0.0017	0.0274013	6.713e-06	0.596687	7136	24589	0.0028667	20.5098
1385	rs960381	A	C	A	C	M01769.metal.pos.txt.gz	IPF	0.008	0.0072	0.5958	0.0017	0.0276121	3.559e-06	0.794281	7136	24589	0.00309372	22.1391
1386	rs9674799	A	G	A	G	M01769.metal.pos.txt.gz	IPF	0.0157	0.0392	0.8784	0.0032	0.0415236	7.465e-07	0.345148	7136	24589	0.00336188	24.0645
1391	rs10183099	A	G	A	G	M01898.metal.pos.txt.gz	IPF	-0.0084	-0.0119	0.6391	0.0018	0.0280337	2.443e-06	0.671209	7367	24589	0.00294741	21.7719
1392	rs10501294	T	C	T	C	M01898.metal.pos.txt.gz	IPF	-0.0124	-0.0228	0.8715	0.0027	0.0399427	3.11e-06	0.568123	7367	24589	0.00285485	21.0862
1393	rs10512634	A	G	A	G	M01898.metal.pos.txt.gz	IPF	0.0117	-0.0044	0.1405	0.0026	0.0398373	8.593e-06	0.912053	7367	24589	0.00274121	20.2445
1394	rs10747856	A	G	A	G	M01898.metal.pos.txt.gz	IPF	-0.0079	-0.0202	0.5243	0.0017	0.0270852	6.032e-06	0.455791	7367	24589	0.00292277	21.5893
1395	rs10954090	T	C	T	C	M01898.metal.pos.txt.gz	IPF	0.013	0.0064	0.1522	0.0026	0.037308	3.971e-07	0.863795	7367	24589	0.00338203	24.9932
1396	rs11075967	T	C	T	C	M01898.metal.pos.txt.gz	IPF	-0.0087	-0.0405	0.6699	0.0018	0.0290876	8.671e-07	0.163817	7367	24589	0.00316102	23.3548
1397	rs11183620	A	G	A	G	M01898.metal.pos.txt.gz	IPF	0.0082	0.0181	0.4679	0.0017	0.0274013	2.343e-06	0.5089	7367	24589	0.00314825	23.2601
1398	rs11784679	T	G	T	G	M01898.metal.pos.txt.gz	IPF	-0.0116	0.0105	0.7763	0.0025	0.0319331	3.615e-06	0.742297	7367	24589	0.00291392	21.5238
1399	rs11848063	A	G	A	G	M01898.metal.pos.txt.gz	IPF	0.0087	0.0312	0.5861	0.0018	0.0276121	7.138e-07	0.258502	7367	24589	0.00316102	23.3548
1400	rs12243290	A	G	A	G	M01898.metal.pos.txt.gz	IPF	-0.0157	0.0237	0.8997	0.0034	0.049744	4e-06	0.633761	7367	24589	0.002886	21.3169
1401	rs1394836	T	C	T	C	M01898.metal.pos.txt.gz	IPF	0.0083	-0.0049	0.6032	0.0018	0.0279283	2.227e-06	0.860727	7367	24589	0.00287785	21.2566
1402	rs1615586	T	G	T	G	M01898.metal.pos.txt.gz	IPF	-0.0196	-0.0208	0.7674	0.0043	0.03109	4.182e-06	0.503479	1766	24589	0.011628	20.7531
1403	rs175866	T	G	T	G	M01898.metal.pos.txt.gz	IPF	-0.0086	-0.0081	0.5784	0.0018	0.0274013	1.139e-06	0.767531	7367	24589	0.003089	22.821
1404	rs1888182	T	C	T	C	M01898.metal.pos.txt.gz	IPF	0.0079	-0.0321	0.4159	0.0018	0.0276121	7.927e-06	0.245019	7367	24589	0.00260786	19.2571
1405	rs2185865	A	C	A	C	M01898.metal.pos.txt.gz	IPF	0.0177	0.05	0.9245	0.0034	0.053538	1.698e-07	0.350347	7367	24589	0.00366525	27.0939
1406	rs2518802	A	C	A	C	M01898.metal.pos.txt.gz	IPF	-0.0534	-0.0584	0.903	0.0033	0.0447906	4.152e-59	0.192287	7367	24589	0.0343238	261.78
1407	rs2935623	A	G	A	G	M01898.metal.pos.txt.gz	IPF	-0.0079	0.0268	0.6235	0.0018	0.0280337	8.71e-06	0.339076	7367	24589	0.00260786	19.2571
1408	rs4580644	T	C	T	C	M01898.metal.pos.txt.gz	IPF	0.0157	-0.0054	0.4937	0.0035	0.0269798	8.163e-06	0.841363	1766	24589	0.0112655	20.0988
1409	rs4978836	A	G	A	G	M01898.metal.pos.txt.gz	IPF	0.009	0.0225	0.391	0.002	0.0278229	6.795e-06	0.418695	5601	24589	0.0036024	20.2428
1410	rs535633	A	G	A	G	M01898.metal.pos.txt.gz	IPF	-0.0086	-0.0023	0.5847	0.0018	0.0274013	1.049e-06	0.933106	7367	24589	0.003089	22.821
1411	rs6085132	T	C	T	C	M01898.metal.pos.txt.gz	IPF	-0.0272	0.0162	0.9725	0.0059	0.065974	4.011e-06	0.80603	7367	24589	0.00287668	21.2479
1412	rs6798346	A	G	A	G	M01898.metal.pos.txt.gz	IPF	-0.0167	0.0288	0.627	0.0038	0.0277175	8.776e-06	0.298779	1766	24589	0.0108181	19.2918
1413	rs7029664	T	C	T	C	M01898.metal.pos.txt.gz	IPF	0.0077	-0.0199	0.5057	0.0017	0.0271906	9.66e-06	0.464247	7367	24589	0.00277706	20.51
1414	rs7208186	T	C	T	C	M01898.metal.pos.txt.gz	IPF	0.0139	-0.029	0.8619	0.0026	0.0381511	6.262e-08	0.447174	7367	24589	0.00386465	28.5736
1415	rs7296105	A	C	A	C	M01898.metal.pos.txt.gz	IPF	0.0262	-0.06	0.8773	0.0055	0.0417343	2.349e-06	0.150529	1766	24589	0.0126865	22.6665
1416	rs7560860	A	G	A	G	M01898.metal.pos.txt.gz	IPF	0.0079	0.0278	0.4253	0.0018	0.0277175	6.427e-06	0.315872	7367	24589	0.00260786	19.2571
1417	rs7858706	T	C	T	C	M01898.metal.pos.txt.gz	IPF	-0.0077	-0.0242	0.4952	0.0017	0.0270852	9.664e-06	0.371601	7367	24589	0.00277706	20.51
1418	rs893175	A	C	A	C	M01898.metal.pos.txt.gz	IPF	-0.0086	0.0255	0.5884	0.0018	0.0277175	1.527e-06	0.357575	7367	24589	0.003089	22.821
1419	rs9360494	T	C	T	C	M01898.metal.pos.txt.gz	IPF	-0.0083	-0.0204	0.5977	0.0018	0.0275067	2.689e-06	0.458307	7367	24589	0.00287785	21.2566
1420	rs9540462	T	G	T	G	M01898.metal.pos.txt.gz	IPF	-0.012	0.0039	0.8756	0.0026	0.0407858	4.797e-06	0.923821	7367	24589	0.00288318	21.296
1425	rs10164524	A	G	A	G	M02132.metal.pos.txt.gz	IPF	-0.01	0.0284	0.6775	0.0017	0.029193	1.059e-08	0.330634	7325	24589	0.00470162	34.5926
1426	rs10234187	T	C	T	C	M02132.metal.pos.txt.gz	IPF	0.0085	0.0161	0.3185	0.0017	0.0290876	1.074e-06	0.57992	7325	24589	0.00340136	24.9932
1427	rs10477454	T	C	T	C	M02132.metal.pos.txt.gz	IPF	-0.0374	0.1537	0.0169	0.0082	0.0963262	4.645e-06	0.110574	7325	24589	0.00283189	20.7968
1428	rs10489008	A	C	A	C	M02132.metal.pos.txt.gz	IPF	-0.0076	-0.0003	0.4919	0.0017	0.0272959	7.369e-06	0.991231	7325	24589	0.00272106	19.9807
1429	rs10858075	T	C	T	C	M02132.metal.pos.txt.gz	IPF	-0.0091	0.0063	0.4061	0.0017	0.0276121	1.124e-07	0.819521	7325	24589	0.00389656	28.6462
1430	rs10901047	T	C	T	C	M02132.metal.pos.txt.gz	IPF	-0.009	-0.0231	0.5877	0.0018	0.0275067	2.964e-07	0.401024	7325	24589	0.00340136	24.9932
1431	rs11119951	T	C	T	C	M02132.metal.pos.txt.gz	IPF	0.0119	-0.0013	0.1175	0.0026	0.0428936	4.358e-06	0.975822	7325	24589	0.00285167	20.9425
1432	rs11993007	A	G	A	G	M02132.metal.pos.txt.gz	IPF	-0.0127	-0.0163	0.3167	0.0028	0.0280337	5.239e-06	0.560942	7325	24589	0.00280069	20.5671
1433	rs12701265	A	G	A	G	M02132.metal.pos.txt.gz	IPF	0.0086	-0.0072	0.3919	0.0017	0.0276121	7.372e-07	0.794281	7325	24589	0.00348158	25.5847
1434	rs13105113	A	C	A	C	M02132.metal.pos.txt.gz	IPF	0.0114	-0.0692	0.8769	0.0026	0.0415236	9.176e-06	0.0956092	7325	24589	0.00261768	19.2196
1435	rs1437588	A	G	A	G	M02132.metal.pos.txt.gz	IPF	0.0078	-0.0374	0.479	0.0018	0.0271906	7.672e-06	0.168983	7325	24589	0.00255696	18.7727
1436	rs1509820	A	G	A	G	M02132.metal.pos.txt.gz	IPF	0.0096	-0.0034	0.5299	0.0017	0.0272959	1.749e-08	0.900871	7325	24589	0.00433461	31.8806
1437	rs1511589	A	G	A	G	M02132.metal.pos.txt.gz	IPF	0.0077	-0.0169	0.4559	0.0017	0.0275067	7.553e-06	0.538954	7325	24589	0.00279294	20.51
1438	rs16841570	T	C	T	C	M02132.metal.pos.txt.gz	IPF	0.0248	0.0381	0.9726	0.0056	0.0694518	8.589e-06	0.583293	7325	24589	0.00267029	19.6069
1439	rs17142889	T	G	T	G	M02132.metal.pos.txt.gz	IPF	0.0111	0.0019	0.1339	0.0025	0.0389942	9.909e-06	0.961138	7325	24589	0.00268405	19.7082
1440	rs17681684	A	G	A	G	M02132.metal.pos.txt.gz	IPF	0.0085	-0.002	0.3158	0.0017	0.0292984	1.038e-06	0.945576	7325	24589	0.00340136	24.9932
1441	rs17821771	T	G	T	G	M02132.metal.pos.txt.gz	IPF	-0.0082	0.024	0.3485	0.0017	0.0285606	1.917e-06	0.40073	7325	24589	0.00316625	23.2601
1442	rs1920325	T	C	T	C	M02132.metal.pos.txt.gz	IPF	-0.0081	0.0065	0.6425	0.0017	0.0285606	3.658e-06	0.819968	7325	24589	0.00308973	22.6962
1443	rs229084	A	G	A	G	M02132.metal.pos.txt.gz	IPF	-0.0077	0.0118	0.4727	0.0017	0.0271906	6.574e-06	0.664307	7325	24589	0.00279294	20.51
1444	rs2487410	T	C	T	C	M02132.metal.pos.txt.gz	IPF	-0.0081	0.012	0.4696	0.0017	0.0272959	1.841e-06	0.660208	7325	24589	0.00308973	22.6962
1445	rs2506864	T	G	T	G	M02132.metal.pos.txt.gz	IPF	-0.0076	0.0334	0.4103	0.0017	0.0277175	8.81e-06	0.228198	7325	24589	0.00272106	19.9807
1446	rs310101	A	G	A	G	M02132.metal.pos.txt.gz	IPF	0.0367	0.0159	0.9579	0.0079	0.0669225	3.86e-06	0.8122	1753	24589	0.0121614	21.5567
1447	rs4768769	T	C	T	C	M02132.metal.pos.txt.gz	IPF	-0.0078	0.0197	0.6012	0.0017	0.0277175	6.637e-06	0.477244	7325	24589	0.00286574	21.0462
1448	rs539904	A	G	A	G	M02132.metal.pos.txt.gz	IPF	-0.0086	-0.0479	0.7056	0.0018	0.0297199	1.507e-06	0.107024	7325	24589	0.00310665	22.8209
1449	rs6040877	A	G	A	G	M02132.metal.pos.txt.gz	IPF	-0.0081	-0.0108	0.2715	0.0018	0.0303522	4.01e-06	0.721974	7325	24589	0.00275688	20.2445
1450	rs6510448	T	G	T	G	M02132.metal.pos.txt.gz	IPF	0.0077	0.0088	0.6691	0.0017	0.0311954	8.14e-06	0.777872	7325	24589	0.00279294	20.51
1451	rs682103	T	C	T	C	M02132.metal.pos.txt.gz	IPF	-0.0097	0.0315	0.7055	0.0018	0.0297199	4.257e-08	0.289192	7325	24589	0.00394887	29.0322
1452	rs6994363	A	G	A	G	M02132.metal.pos.txt.gz	IPF	-0.0121	0.0184	0.8662	0.0026	0.0383619	2.495e-06	0.631481	7325	24589	0.00294805	21.6524
1453	rs758186	T	C	T	C	M02132.metal.pos.txt.gz	IPF	-0.0077	0.007	0.6536	0.0017	0.0311954	8.687e-06	0.822452	7325	24589	0.00279294	20.51
1454	rs7597477	A	G	A	G	M02132.metal.pos.txt.gz	IPF	-0.0155	0.0897	0.9327	0.0034	0.0556458	6.797e-06	0.106966	7325	24589	0.00282922	20.7772
1455	rs7615965	T	C	T	C	M02132.metal.pos.txt.gz	IPF	0.0086	0.0321	0.7121	0.0019	0.0300361	4.149e-06	0.285198	7325	24589	0.00278913	20.4819
1456	rs8021336	A	G	A	G	M02132.metal.pos.txt.gz	IPF	-0.0086	0.0247	0.313	0.0018	0.029193	9.887e-07	0.3975	7325	24589	0.00310665	22.8209
1457	rs8033140	T	C	T	C	M02132.metal.pos.txt.gz	IPF	0.008	-0.0011	0.3547	0.0017	0.0285606	4.323e-06	0.969277	7325	24589	0.00301414	22.1393
1458	rs9354336	T	C	T	C	M02132.metal.pos.txt.gz	IPF	0.0113	0.0428	0.8733	0.0025	0.0453176	8.569e-06	0.344942	7325	24589	0.00278138	20.4248
1459	rs9400834	T	C	T	C	M02132.metal.pos.txt.gz	IPF	0.008	0.0088	0.7024	0.0018	0.0297199	5.619e-06	0.767155	7325	24589	0.00268941	19.7477
1464	rs1019595	T	C	T	C	M02137.metal.pos.txt.gz	IPF	-0.0345	-0.0593	0.9326	0.0076	0.0570159	5.463e-06	0.298311	6252	24589	0.00328521	20.6002
1465	rs12371604	T	C	T	C	M02137.metal.pos.txt.gz	IPF	-0.0205	-0.0157	0.7709	0.0043	0.0321439	2.18e-06	0.625246	6252	24589	0.00362223	22.7212
1466	rs12496969	A	G	A	G	M02137.metal.pos.txt.gz	IPF	0.0202	0.012	0.7844	0.0044	0.0331978	4.279e-06	0.717748	6252	24589	0.00335983	21.0697
1467	rs1891053	A	G	A	G	M02137.metal.pos.txt.gz	IPF	0.1831	0.07	0.0145	0.0371	0.130473	8.028e-07	0.591605	1175	24589	0.0203086	24.3158
1468	rs2760277	A	G	A	G	M02137.metal.pos.txt.gz	IPF	0.0197	0.0184	0.7946	0.0044	0.0339355	8.256e-06	0.587677	6252	24589	0.00319608	20.0396
1469	rs280194	T	C	T	C	M02137.metal.pos.txt.gz	IPF	-0.0197	0.0066	0.7311	0.0043	0.0308792	5.766e-06	0.830753	6252	24589	0.00334596	20.9825
1470	rs4944238	A	G	A	G	M02137.metal.pos.txt.gz	IPF	-0.0241	0.0005	0.8712	0.0053	0.0405751	4.882e-06	0.990168	6252	24589	0.00329632	20.6701
1471	rs6503066	T	C	T	C	M02137.metal.pos.txt.gz	IPF	0.0317	0.0016	0.0984	0.0065	0.0439475	9.488e-07	0.970958	6252	24589	0.00378987	23.7768
1472	rs6759896	A	G	A	G	M02137.metal.pos.txt.gz	IPF	-0.0166	-0.0422	0.5913	0.0036	0.0276121	4.888e-06	0.126434	6252	24589	0.00338936	21.2555
1473	rs6823453	A	G	A	G	M02137.metal.pos.txt.gz	IPF	0.0231	-0.0219	0.2233	0.0044	0.03246	1.781e-07	0.499882	6252	24589	0.00438924	27.5537
1474	rs6837370	A	G	A	G	M02137.metal.pos.txt.gz	IPF	0.0645	0.0171	0.1004	0.0122	0.0453176	1.149e-07	0.705923	1175	24589	0.0232355	27.9036
1475	rs7045137	A	G	A	G	M02137.metal.pos.txt.gz	IPF	-0.0169	-0.0348	0.3947	0.0037	0.0279283	3.995e-06	0.212747	6252	24589	0.00332586	20.856
1476	rs741382	T	C	T	C	M02137.metal.pos.txt.gz	IPF	-0.0472	0.0033	0.2234	0.0093	0.0340409	3.742e-07	0.922772	1175	24589	0.0214517	25.7145
1477	rs7440035	T	G	T	G	M02137.metal.pos.txt.gz	IPF	-0.0405	0.031	0.7877	0.0091	0.0331978	9.286e-06	0.350408	1175	24589	0.0165779	19.7737
1478	rs887829	T	C	T	C	M02137.metal.pos.txt.gz	IPF	0.1131	-0.032	0.3411	0.0041	0.0292984	2.5e-168	0.27474	6252	24589	0.108507	760.709
1483	rs10516056	T	C	T	C	M02342.metal.pos.txt.gz	IPF	-0.0222	-0.0361	0.1978	0.0045	0.0328816	6.992e-07	0.272258	5791	24589	0.0041851	24.3294
1484	rs10881427	T	G	T	G	M02342.metal.pos.txt.gz	IPF	-0.015	-0.0202	0.5558	0.0032	0.0271906	3.688e-06	0.457539	5791	24589	0.00377993	21.9651
1485	rs10953038	T	C	T	C	M02342.metal.pos.txt.gz	IPF	0.022	-0.0184	0.8497	0.0048	0.0375188	4.116e-06	0.623836	5791	24589	0.0036144	20.9997
1486	rs11781043	T	C	T	C	M02342.metal.pos.txt.gz	IPF	-0.0187	-0.0439	0.6731	0.0042	0.0281391	8.808e-06	0.118734	5791	24589	0.00341151	19.8168
1487	rs12646122	T	C	T	C	M02342.metal.pos.txt.gz	IPF	-0.0497	0.017	0.0308	0.0104	0.106865	1.802e-06	0.873607	5791	24589	0.00392811	22.8295
1488	rs17708932	A	G	A	G	M02342.metal.pos.txt.gz	IPF	-0.0766	0.1219	0.0376	0.0171	0.0603883	7.215e-06	0.0435286	1741	24589	0.0113944	20.0432
1489	rs3753556	T	C	T	C	M02342.metal.pos.txt.gz	IPF	0.015	0.1102	0.4325	0.0032	0.0275067	3.663e-06	6.16791e-05	5791	24589	0.00377993	21.9651
1490	rs5764174	T	C	T	C	M02342.metal.pos.txt.gz	IPF	-0.0194	0.0278	0.2445	0.004	0.0317223	9.608e-07	0.380837	5791	24589	0.00404547	23.5144
1491	rs6466265	A	G	A	G	M02342.metal.pos.txt.gz	IPF	0.0186	-0.0192	0.7977	0.004	0.0339355	4.146e-06	0.571544	5791	24589	0.00371992	21.615
1492	rs7868774	A	G	A	G	M02342.metal.pos.txt.gz	IPF	-0.0188	0.0293	0.2709	0.0039	0.0307738	1.779e-06	0.341042	5791	24589	0.00399663	23.2293
1493	rs8113773	A	G	A	G	M02342.metal.pos.txt.gz	IPF	0.016	0.0299	0.5616	0.0033	0.0276121	1.117e-06	0.278871	5791	24589	0.00404296	23.4997
1494	rs825278	T	C	T	C	M02342.metal.pos.txt.gz	IPF	-0.0913	0.1117	0.0201	0.0192	0.113821	2.062e-06	0.326412	1741	24589	0.0128214	22.586
1495	rs988694	A	G	A	G	M02342.metal.pos.txt.gz	IPF	-0.0145	-0.0007	0.477	0.0033	0.0270852	8.39e-06	0.979381	5791	24589	0.00332284	19.3
1496	rs9953702	A	G	A	G	M02342.metal.pos.txt.gz	IPF	0.0146	0.0339	0.3601	0.0033	0.0283498	9.22e-06	0.231785	5791	24589	0.00336867	19.5672
1501	rs10432570	A	G	A	G	M02730.metal.pos.txt.gz	IPF	0.0738	-0.0681	0.0145	0.0138	0.0978017	9.502e-08	0.486237	1766	24589	0.0159363	28.5669
1502	rs10497174	T	C	T	C	M02730.metal.pos.txt.gz	IPF	0.0103	-0.0062	0.2732	0.0022	0.030563	4.162e-06	0.839245	7226	24589	0.00302424	21.9134
1503	rs1260326	T	C	T	C	M02730.metal.pos.txt.gz	IPF	-0.0121	0.0017	0.4122	0.0021	0.0275067	5.608e-09	0.95072	7226	24589	0.00457344	33.1904
1504	rs12737843	T	C	T	C	M02730.metal.pos.txt.gz	IPF	0.012	-0.024	0.7976	0.0023	0.0339355	1.959e-07	0.479427	7226	24589	0.00375298	27.2136
1505	rs17041868	T	C	T	C	M02730.metal.pos.txt.gz	IPF	0.0196	-0.0099	0.939	0.0042	0.0569105	4.018e-06	0.861899	7226	24589	0.00300475	21.7718
1506	rs1751956	T	G	T	G	M02730.metal.pos.txt.gz	IPF	0.016	0.0056	0.8647	0.0029	0.0388888	2.353e-08	0.8855	7226	24589	0.00419489	30.4315
1507	rs17602430	T	C	T	C	M02730.metal.pos.txt.gz	IPF	0.0172	0.0165	0.079	0.0036	0.0524841	1.574e-06	0.753232	7226	24589	0.00314908	22.8208
1508	rs1832664	T	C	T	C	M02730.metal.pos.txt.gz	IPF	-0.0097	-0.017	0.2818	0.0022	0.0296145	7.735e-06	0.565939	7226	24589	0.00268308	19.4347
1509	rs192598	A	C	A	C	M02730.metal.pos.txt.gz	IPF	0.0103	-0.015	0.3185	0.0022	0.029193	1.989e-06	0.607376	7226	24589	0.00302424	21.9134
1510	rs2085545	T	G	T	G	M02730.metal.pos.txt.gz	IPF	0.0098	0.048	0.2883	0.0022	0.029193	9.855e-06	0.100128	7226	24589	0.00273853	19.8375
1511	rs2657879	A	G	A	G	M02730.metal.pos.txt.gz	IPF	0.0238	-0.0574	0.8262	0.0027	0.0346732	5.854e-19	0.0978321	7226	24589	0.0106386	77.6795
1512	rs35592	T	C	T	C	M02730.metal.pos.txt.gz	IPF	0.0107	-0.0429	0.7618	0.0022	0.0346732	1.241e-06	0.215988	7226	24589	0.00326291	23.6484
1513	rs4587207	A	G	A	G	M02730.metal.pos.txt.gz	IPF	-0.0129	0.0121	0.8566	0.0028	0.0413128	3.194e-06	0.769608	7226	24589	0.00292881	21.2199
1514	rs4880550	T	C	T	C	M02730.metal.pos.txt.gz	IPF	0.015	-0.0022	0.1292	0.003	0.0374134	6.317e-07	0.953109	7226	24589	0.0034478	24.9931
1515	rs4981468	A	G	A	G	M02730.metal.pos.txt.gz	IPF	0.0207	0.0035	0.0509	0.0045	0.0613368	4.761e-06	0.954496	7226	24589	0.00291976	21.1541
1516	rs6488270	A	G	A	G	M02730.metal.pos.txt.gz	IPF	0.0096	0.0044	0.4076	0.0021	0.0275067	4.947e-06	0.872912	7226	24589	0.00288371	20.8922
1517	rs7068278	T	G	T	G	M02730.metal.pos.txt.gz	IPF	0.0116	-0.0081	0.1968	0.0023	0.0342517	6.545e-07	0.813056	7226	24589	0.00350781	25.4296
1518	rs832404	T	C	T	C	M02730.metal.pos.txt.gz	IPF	-0.013	0.0386	0.8684	0.0029	0.0409966	7.525e-06	0.346428	7226	24589	0.00277324	20.0896
1519	rs849039	T	G	T	G	M02730.metal.pos.txt.gz	IPF	-0.0135	0.0017	0.779	0.0028	0.0311954	1.405e-06	0.956541	7226	24589	0.0032067	23.2397
1520	rs9436667	T	C	T	C	M02730.metal.pos.txt.gz	IPF	0.0135	0.0197	0.1138	0.003	0.0457392	7.3e-06	0.666684	7226	24589	0.00279455	20.2444
1525	rs10013737	A	G	A	G	M02734.metal.pos.txt.gz	IPF	0.0087	0.0243	0.6839	0.0018	0.0290876	7.895e-07	0.403488	7037	24589	0.00330877	23.3545
1526	rs10498270	A	G	A	G	M02734.metal.pos.txt.gz	IPF	0.0088	0.045	0.6222	0.0017	0.0281391	4.734e-07	0.109776	7037	24589	0.00379341	26.7882
1527	rs10774085	A	C	A	C	M02734.metal.pos.txt.gz	IPF	0.008	0.0194	0.6817	0.0018	0.0319331	7.6e-06	0.543506	7037	24589	0.00279917	19.7475
1528	rs10840070	T	C	T	C	M02734.metal.pos.txt.gz	IPF	-0.0079	0.0598	0.3602	0.0018	0.0281391	8.346e-06	0.0335733	7037	24589	0.00272982	19.2569
1529	rs11165454	T	C	T	C	M02734.metal.pos.txt.gz	IPF	0.0089	-0.022	0.5583	0.0017	0.0274013	2.786e-07	0.422044	7037	24589	0.00387977	27.4005
1530	rs11199176	A	C	A	C	M02734.metal.pos.txt.gz	IPF	0.0077	0.0297	0.5221	0.0017	0.0274013	9.328e-06	0.278414	7037	24589	0.00290691	20.5097
1531	rs12276109	T	C	T	C	M02734.metal.pos.txt.gz	IPF	-0.0084	0.0301	0.4352	0.0017	0.0296145	1.564e-06	0.309442	7037	24589	0.00345755	24.4083
1532	rs12429206	A	G	A	G	M02734.metal.pos.txt.gz	IPF	0.0086	-0.0255	0.3376	0.0018	0.0285606	1.847e-06	0.371944	7037	24589	0.00323339	22.8207
1533	rs12546042	T	C	T	C	M02734.metal.pos.txt.gz	IPF	0.0077	0.0529	0.4197	0.0017	0.0275067	8.353e-06	0.0544592	7037	24589	0.00290691	20.5097
1534	rs1340971	T	C	T	C	M02734.metal.pos.txt.gz	IPF	-0.008	-0.0032	0.6654	0.0017	0.0288768	4.663e-06	0.911763	7037	24589	0.00313711	22.139
1535	rs1418942	A	C	A	C	M02734.metal.pos.txt.gz	IPF	-0.0077	-0.0166	0.5768	0.0017	0.0276121	9.848e-06	0.547717	7037	24589	0.00290691	20.5097
1536	rs1512342	T	C	T	C	M02734.metal.pos.txt.gz	IPF	0.0095	-0.0228	0.3393	0.0017	0.028666	4.659e-08	0.4264	7037	24589	0.00441813	31.2195
1537	rs151743	T	C	T	C	M02734.metal.pos.txt.gz	IPF	-0.009	0.0348	0.426	0.002	0.0276121	6.795e-06	0.207555	5370	24589	0.00375678	20.2425
1538	rs1560792	A	G	A	G	M02734.metal.pos.txt.gz	IPF	0.009	-0.0035	0.3354	0.0018	0.0285606	3.331e-07	0.902466	7037	24589	0.00354007	24.9929
1539	rs17558863	A	G	A	G	M02734.metal.pos.txt.gz	IPF	-0.0222	0.0194	0.955	0.005	0.0591237	8.011e-06	0.742816	7037	24589	0.0027936	19.708
1540	rs17616555	A	G	A	G	M02734.metal.pos.txt.gz	IPF	-0.0112	0.046	0.1597	0.0025	0.0364649	9.579e-06	0.207133	7037	24589	0.00284401	20.0647
1541	rs17720371	T	C	T	C	M02734.metal.pos.txt.gz	IPF	-0.0078	-0.0304	0.4737	0.0017	0.0271906	6.329e-06	0.263552	7037	24589	0.00298268	21.0459
1542	rs1864151	A	C	A	C	M02734.metal.pos.txt.gz	IPF	0.0089	0.0028	0.5575	0.0017	0.0271906	2.404e-07	0.917981	7037	24589	0.00387977	27.4005
1543	rs2111718	A	G	A	G	M02734.metal.pos.txt.gz	IPF	-0.0227	0.0496	0.8615	0.005	0.0381511	4.996e-06	0.193569	1667	24589	0.0122135	20.5869
1544	rs2250515	T	G	T	G	M02734.metal.pos.txt.gz	IPF	-0.0083	-0.0346	0.5346	0.0017	0.0270852	1.595e-06	0.201443	7037	24589	0.003376	23.8306
1545	rs2254174	T	C	T	C	M02734.metal.pos.txt.gz	IPF	-0.0148	-0.0305	0.8981	0.0033	0.0443691	7.444e-06	0.491821	7037	24589	0.00285015	20.1081
1546	rs2396461	T	C	T	C	M02734.metal.pos.txt.gz	IPF	0.0117	0.0426	0.121	0.0026	0.0370972	8.377e-06	0.25083	7037	24589	0.00286939	20.2442
1547	rs2504282	A	G	A	G	M02734.metal.pos.txt.gz	IPF	0.0191	0.053	0.9338	0.0042	0.0499547	6.703e-06	0.288708	7037	24589	0.00293026	20.675
1548	rs2933568	T	C	T	C	M02734.metal.pos.txt.gz	IPF	-0.008	-0.0083	0.3125	0.0018	0.0290876	6.225e-06	0.77538	7037	24589	0.00279917	19.7475
1549	rs322614	A	G	A	G	M02734.metal.pos.txt.gz	IPF	0.0084	0.0249	0.3892	0.0017	0.0281391	1.7e-06	0.376216	7037	24589	0.00345755	24.4083
1550	rs353620	A	G	A	G	M02734.metal.pos.txt.gz	IPF	-0.0077	0.0106	0.6613	0.0017	0.0285606	9.8e-06	0.710533	7037	24589	0.00290691	20.5097
1551	rs3819535	T	C	T	C	M02734.metal.pos.txt.gz	IPF	-0.0079	0.0079	0.618	0.0017	0.0278229	5.016e-06	0.776457	7037	24589	0.00305941	21.589
1552	rs3936152	T	C	T	C	M02734.metal.pos.txt.gz	IPF	0.0079	-0.0005	0.6051	0.0018	0.0278229	5.924e-06	0.985662	7037	24589	0.00272982	19.2569
1553	rs4487134	T	G	T	G	M02734.metal.pos.txt.gz	IPF	-0.0083	0.0082	0.355	0.0017	0.0284552	1.99e-06	0.773215	7037	24589	0.003376	23.8306
1554	rs4572660	T	G	T	G	M02734.metal.pos.txt.gz	IPF	-0.0088	0.0049	0.6118	0.0017	0.0278229	4.685e-07	0.860204	7037	24589	0.00379341	26.7882
1555	rs5010651	T	C	T	C	M02734.metal.pos.txt.gz	IPF	-0.0132	0.038	0.8332	0.0025	0.0294037	1.765e-07	0.196235	7037	24589	0.00394606	27.8705
1556	rs5751902	T	C	T	C	M02734.metal.pos.txt.gz	IPF	0.012	-0.0303	0.3762	0.0025	0.0281391	2.381e-06	0.281572	7037	24589	0.00326344	23.0335
1557	rs6456786	T	C	T	C	M02734.metal.pos.txt.gz	IPF	-0.008	0.0249	0.3582	0.0018	0.0283498	5.665e-06	0.379775	7037	24589	0.00279917	19.7475
1558	rs8013373	A	G	A	G	M02734.metal.pos.txt.gz	IPF	-0.0091	0.0058	0.3428	0.0018	0.0280337	4.988e-07	0.836093	7037	24589	0.00361889	25.5514
1559	rs8132248	T	C	T	C	M02734.metal.pos.txt.gz	IPF	0.018	0.0171	0.0986	0.0037	0.0425775	1.431e-06	0.687963	7037	24589	0.00335194	23.6602
1560	rs848767	T	C	T	C	M02734.metal.pos.txt.gz	IPF	-0.0179	-0.0025	0.0696	0.0039	0.0501655	3.455e-06	0.960254	7037	24589	0.00298463	21.0598
1561	rs875740	A	C	A	C	M02734.metal.pos.txt.gz	IPF	0.0102	-0.0667	0.6656	0.0018	0.03109	6.345e-09	0.031922	7037	24589	0.00454245	32.102
1562	rs9310707	A	G	A	G	M02734.metal.pos.txt.gz	IPF	-0.0082	0.0209	0.3473	0.0018	0.0284552	6.378e-06	0.462652	7037	24589	0.00294047	20.7472
1563	rs956966	A	G	A	G	M02734.metal.pos.txt.gz	IPF	-0.0101	0.0326	0.4858	0.0018	0.0271906	1.475e-08	0.230549	7037	24589	0.00445422	31.4756
1564	rs9895157	T	C	T	C	M02734.metal.pos.txt.gz	IPF	-0.0079	0.0292	0.6536	0.0018	0.0308792	6.332e-06	0.344342	7037	24589	0.00272982	19.2569
1569	rs10878072	A	G	A	G	M03127.metal.pos.txt.gz	IPF	0.0137	0.0219	0.6887	0.003	0.0295091	7.135e-06	0.458001	6941	24589	0.00299553	20.8484
1570	rs11595079	T	G	T	G	M03127.metal.pos.txt.gz	IPF	-0.0214	-0.0139	0.0951	0.0045	0.0462661	1.888e-06	0.763845	6941	24589	0.00324764	22.6088
1571	rs1433818	T	C	T	C	M03127.metal.pos.txt.gz	IPF	0.0206	-0.0039	0.0808	0.0046	0.0520625	6.99e-06	0.940286	6941	24589	0.002881	20.049
1572	rs1587235	A	G	A	G	M03127.metal.pos.txt.gz	IPF	-0.0132	0.0778	0.3312	0.0029	0.03109	6.47e-06	0.012335	6941	24589	0.00297602	20.7122
1573	rs1824583	A	G	A	G	M03127.metal.pos.txt.gz	IPF	-0.0145	0.0125	0.7906	0.0031	0.0335139	3.381e-06	0.709164	6941	24589	0.00314213	21.8719
1574	rs2113305	T	G	T	G	M03127.metal.pos.txt.gz	IPF	-0.0134	0.0022	0.2651	0.0029	0.0299307	4.952e-06	0.941406	6941	24589	0.0030666	21.3446
1575	rs2145985	T	C	T	C	M03127.metal.pos.txt.gz	IPF	-0.0152	0.0062	0.16	0.0033	0.0362541	3.911e-06	0.864212	6941	24589	0.00304728	21.2097
1576	rs2247330	T	C	T	C	M03127.metal.pos.txt.gz	IPF	0.0124	0.0576	0.6524	0.0025	0.028666	4.564e-07	0.0445002	6941	24589	0.00353187	24.5945
1577	rs275721	A	C	A	C	M03127.metal.pos.txt.gz	IPF	-0.016	-0.0018	0.509	0.003	0.0271906	9.643e-08	0.947219	5196	24589	0.00544449	28.4335
1578	rs2900071	T	C	T	C	M03127.metal.pos.txt.gz	IPF	-0.014	0.0745	0.2178	0.0031	0.0321439	7.459e-06	0.0204654	6941	24589	0.00292979	20.3895
1579	rs2939707	A	C	A	C	M03127.metal.pos.txt.gz	IPF	0.0109	0.0462	0.5698	0.0024	0.0274013	7.392e-06	0.0917863	6941	24589	0.00296292	20.6208
1580	rs4147184	A	G	A	G	M03127.metal.pos.txt.gz	IPF	0.0112	0.0011	0.6082	0.0025	0.030563	6.728e-06	0.971289	6941	24589	0.00288323	20.0646
1581	rs4676313	T	C	T	C	M03127.metal.pos.txt.gz	IPF	0.0179	-0.0018	0.8778	0.0039	0.0423667	3.535e-06	0.966111	6941	24589	0.00302579	21.0597
1582	rs4776752	A	G	A	G	M03127.metal.pos.txt.gz	IPF	0.0178	0.0275	0.1512	0.0039	0.0409966	4.234e-06	0.502356	6941	24589	0.00299218	20.825
1583	rs6459467	A	G	A	G	M03127.metal.pos.txt.gz	IPF	0.0202	0.0195	0.3888	0.0025	0.0279283	1.931e-16	0.485042	6941	24589	0.00931826	65.2676
1588	rs10153066	T	G	T	G	M03141.metal.pos.txt.gz	IPF	0.0085	-0.018	0.4356	0.0018	0.0274013	2.118e-06	0.511244	7357	24589	0.00302188	22.2933
1589	rs11943623	A	G	A	G	M03141.metal.pos.txt.gz	IPF	-0.0115	0.0141	0.1709	0.0026	0.0360433	8.402e-06	0.695652	7357	24589	0.00265213	19.5583
1590	rs12151827	T	C	T	C	M03141.metal.pos.txt.gz	IPF	-0.0141	0.085	0.8159	0.0026	0.0343571	6.347e-08	0.0133603	7357	24589	0.0039816	29.4018
1591	rs12190141	A	G	A	G	M03141.metal.pos.txt.gz	IPF	0.0616	-0.0752	0.9723	0.0139	0.0873681	9.9e-06	0.389389	1759	24589	0.0110419	19.6172
1592	rs12569219	A	C	A	C	M03141.metal.pos.txt.gz	IPF	-0.0118	0.0185	0.1612	0.0026	0.0374134	5.823e-06	0.62097	7357	24589	0.00279192	20.592
1593	rs152727	T	C	T	C	M03141.metal.pos.txt.gz	IPF	-0.0121	-0.0093	0.1904	0.0025	0.035411	1.71e-06	0.792835	7357	24589	0.00317402	23.4192
1594	rs1535039	T	C	T	C	M03141.metal.pos.txt.gz	IPF	0.0175	-0.0967	0.912	0.0035	0.0482685	4.491e-07	0.0451369	7357	24589	0.00338662	24.9932
1595	rs164372	T	C	T	C	M03141.metal.pos.txt.gz	IPF	0.012	-0.0651	0.8036	0.0025	0.0338301	2.641e-06	0.0543143	7357	24589	0.00312193	23.0337
1596	rs16876394	T	C	T	C	M03141.metal.pos.txt.gz	IPF	0.0304	0.002	0.8993	0.0034	0.0444745	1.488e-19	0.964132	7357	24589	0.0107497	79.9229
1597	rs17595065	A	G	A	G	M03141.metal.pos.txt.gz	IPF	0.0347	0.1081	0.9724	0.0078	0.0896867	9.73e-06	0.228085	7357	24589	0.00268289	19.7857
1598	rs2396726	T	C	T	C	M03141.metal.pos.txt.gz	IPF	-0.0179	-0.0255	0.5395	0.0039	0.0269798	4.519e-06	0.344581	1759	24589	0.0118343	21.0418
1599	rs2851391	T	C	T	C	M03141.metal.pos.txt.gz	IPF	-0.0121	-0.0516	0.4582	0.0018	0.0297199	1.146e-11	0.0825267	7357	24589	0.00610472	45.176
1600	rs3797248	A	G	A	G	M03141.metal.pos.txt.gz	IPF	0.012	-0.0176	0.1651	0.0026	0.0360433	4.624e-06	0.625336	7357	24589	0.00288708	21.296
1601	rs4327704	A	C	A	C	M03141.metal.pos.txt.gz	IPF	-0.0219	-0.0277	0.9547	0.005	0.0615476	9.94e-06	0.652669	7357	24589	0.00260086	19.1792
1602	rs4646359	T	C	T	C	M03141.metal.pos.txt.gz	IPF	-0.0083	0.0173	0.5297	0.0018	0.0271906	3.202e-06	0.524613	7357	24589	0.00288176	21.2566
1603	rs495360	A	C	A	C	M03141.metal.pos.txt.gz	IPF	-0.019	0.0225	0.497	0.003	0.0271906	2.399e-10	0.407958	5598	24589	0.00711428	40.0968
1604	rs7126003	T	C	T	C	M03141.metal.pos.txt.gz	IPF	0.0185	-0.0075	0.6259	0.0039	0.0281391	2.575e-06	0.789828	1759	24589	0.0126307	22.4761
1605	rs715	T	C	T	C	M03141.metal.pos.txt.gz	IPF	0.0221	-0.0275	0.713	0.0025	0.0294037	2.077e-19	0.349657	7357	24589	0.0105103	78.1244
1606	rs7668550	T	G	T	G	M03141.metal.pos.txt.gz	IPF	-0.0368	0.1376	0.0157	0.0081	0.104863	5.536e-06	0.189456	7357	24589	0.00279774	20.6351
1607	rs7781104	T	C	T	C	M03141.metal.pos.txt.gz	IPF	0.0208	-0.0457	0.2683	0.0047	0.0298253	7.755e-06	0.125459	1759	24589	0.0110117	19.5631
1608	rs7896866	A	C	A	C	M03141.metal.pos.txt.gz	IPF	0.0108	0.05	0.2982	0.0024	0.0300361	8.34e-06	0.0959797	7357	24589	0.00274493	20.2445
1609	rs9462856	T	C	T	C	M03141.metal.pos.txt.gz	IPF	-0.0093	0.0428	0.4711	0.0018	0.0271906	1.995e-07	0.11547	7357	24589	0.00361532	26.6872
1610	rs9886534	T	C	T	C	M03141.metal.pos.txt.gz	IPF	-0.0079	0.0249	0.5101	0.0018	0.0271906	8.744e-06	0.359793	7357	24589	0.0026114	19.2571
1615	rs11250123	A	G	A	G	M03147.metal.pos.txt.gz	IPF	-0.0494	-0.0196	0.043	0.0097	0.0600722	3.833e-07	0.744217	1748	24589	0.0146208	25.9068
1616	rs2837424	T	C	T	C	M03147.metal.pos.txt.gz	IPF	-0.0152	0.0246	0.1928	0.0034	0.0363595	7.358e-06	0.498674	6515	24589	0.00305833	19.98
1617	rs4673167	A	G	A	G	M03147.metal.pos.txt.gz	IPF	-0.021	-0.0176	0.889	0.0044	0.0441583	1.702e-06	0.690213	6515	24589	0.0034842	22.7719
1618	rs4694292	T	C	T	C	M03147.metal.pos.txt.gz	IPF	0.0201	0.043	0.1089	0.0045	0.0434206	6.439e-06	0.322021	6515	24589	0.00305299	19.945
1623	rs10514491	T	C	T	C	M10642.metal.pos.txt.gz	IPF	0.0094	0.0236	0.6781	0.0017	0.0289822	4.457e-08	0.415477	7352	24589	0.00414143	30.5661
1624	rs11196097	A	G	A	G	M10642.metal.pos.txt.gz	IPF	0.0111	0.0042	0.1128	0.0025	0.0421559	9.828e-06	0.920638	7352	24589	0.00267422	19.7082
1625	rs11664190	T	C	T	C	M10642.metal.pos.txt.gz	IPF	-0.0082	0.0133	0.592	0.0016	0.0276121	6.471e-07	0.630039	7352	24589	0.00355986	26.2585
1626	rs12026398	T	C	T	C	M10642.metal.pos.txt.gz	IPF	-0.014	-0.0967	0.8893	0.0029	0.0442637	9.427e-07	0.0289157	7352	24589	0.00315995	23.2992
1627	rs12136055	T	C	T	C	M10642.metal.pos.txt.gz	IPF	-0.0731	-0.0341	0.0129	0.0153	0.117404	1.754e-06	0.771472	1764	24589	0.0127752	22.8013
1628	rs12586821	T	C	T	C	M10642.metal.pos.txt.gz	IPF	0.0129	-0.0152	0.1222	0.0025	0.041629	1.615e-07	0.715014	7352	24589	0.00360848	26.6184
1629	rs13380271	T	C	T	C	M10642.metal.pos.txt.gz	IPF	-0.0077	0.0123	0.4149	0.0016	0.0274013	2.904e-06	0.653516	7352	24589	0.00314029	23.1539
1630	rs1391933	T	G	T	G	M10642.metal.pos.txt.gz	IPF	-0.0075	0.0157	0.4399	0.0016	0.0274013	5.785e-06	0.566669	7352	24589	0.00297976	21.9667
1631	rs1530919	A	G	A	G	M10642.metal.pos.txt.gz	IPF	0.0076	-0.0254	0.3006	0.0017	0.0296145	5.918e-06	0.391065	7352	24589	0.0027111	19.9807
1632	rs1549556	T	C	T	C	M10642.metal.pos.txt.gz	IPF	-0.0075	0.0035	0.3719	0.0017	0.0279283	7.952e-06	0.900269	7352	24589	0.00264041	19.4584
1633	rs17169194	A	C	A	C	M10642.metal.pos.txt.gz	IPF	-0.0117	-0.0375	0.8806	0.0026	0.0407858	6.647e-06	0.357867	7352	24589	0.00274679	20.2445
1634	rs2720692	A	G	A	G	M10642.metal.pos.txt.gz	IPF	-0.0272	0.0991	0.0648	0.006	0.049217	5.631e-06	0.0440588	1764	24589	0.0115161	20.5278
1635	rs2725779	T	C	T	C	M10642.metal.pos.txt.gz	IPF	0.0077	-0.0247	0.4523	0.0017	0.0271906	3.274e-06	0.363665	7352	24589	0.00278271	20.51
1636	rs2938330	T	C	T	C	M10642.metal.pos.txt.gz	IPF	-0.0117	-0.0184	0.8105	0.0025	0.0381511	2.146e-06	0.629598	7352	24589	0.00297026	21.8964
1637	rs3781273	A	G	A	G	M10642.metal.pos.txt.gz	IPF	0.0074	-0.0526	0.5139	0.0017	0.0271906	8.523e-06	0.0530523	7352	24589	0.00257065	18.9429
1638	rs4483514	T	G	T	G	M10642.metal.pos.txt.gz	IPF	0.009	0.0005	0.357	0.002	0.028666	6.795e-06	0.986084	5588	24589	0.00361075	20.2428
1639	rs4818244	T	C	T	C	M10642.metal.pos.txt.gz	IPF	0.0136	0.0059	0.0939	0.003	0.0419451	6.608e-06	0.888139	7352	24589	0.00278752	20.5455
1640	rs569114	A	G	A	G	M10642.metal.pos.txt.gz	IPF	-0.0079	0.0251	0.6199	0.0017	0.030563	1.991e-06	0.411502	7352	24589	0.00292871	21.5893
1641	rs6540619	T	C	T	C	M10642.metal.pos.txt.gz	IPF	0.0076	-0.0023	0.434	0.0016	0.0275067	3.706e-06	0.933362	7352	24589	0.0030595	22.5564
1642	rs6557106	T	C	T	C	M10642.metal.pos.txt.gz	IPF	0.0076	-0.0025	0.6715	0.0017	0.0289822	5.417e-06	0.93126	7352	24589	0.0027111	19.9807
1643	rs6828152	T	G	T	G	M10642.metal.pos.txt.gz	IPF	0.009	-0.0284	0.359	0.002	0.0282445	6.795e-06	0.314653	5588	24589	0.00361075	20.2428
1644	rs7735310	T	G	T	G	M10642.metal.pos.txt.gz	IPF	-0.0078	0.0352	0.7188	0.0017	0.0300361	3.381e-06	0.241228	7352	24589	0.00285525	21.0462
1645	rs8043217	A	G	A	G	M10642.metal.pos.txt.gz	IPF	0.009	-0.0192	0.524	0.0016	0.0296145	2.793e-08	0.516771	7352	24589	0.00428523	31.632
1646	rs8128639	A	C	A	C	M10642.metal.pos.txt.gz	IPF	-0.0113	-0.0186	0.1698	0.0025	0.0321439	6.513e-06	0.562826	7352	24589	0.00277119	20.4248
1647	rs947099	A	G	A	G	M10642.metal.pos.txt.gz	IPF	-0.008	0.0135	0.3625	0.0017	0.028666	1.221e-06	0.637683	7352	24589	0.0030031	22.1393
1648	rs9529827	T	C	T	C	M10642.metal.pos.txt.gz	IPF	-0.0397	-0.0378	0.9843	0.0087	0.0936915	5.144e-06	0.686616	7352	24589	0.00282429	20.8173
1653	rs10404980	A	G	A	G	M11438.metal.pos.txt.gz	IPF	-0.0744	-0.2136	0.9877	0.0158	0.103809	2.337e-06	0.039626	1764	24589	0.0124139	22.1482
1654	rs1466522	T	C	T	C	M11438.metal.pos.txt.gz	IPF	-0.0067	-0.0419	0.7645	0.0013	0.0318277	3.149e-07	0.188019	7341	24589	0.00360528	26.5549
1655	rs2921879	T	C	T	C	M11438.metal.pos.txt.gz	IPF	-0.0055	-0.0092	0.5999	0.0012	0.0302469	8.665e-06	0.761003	7341	24589	0.00285343	21.0012
1656	rs4641759	T	C	T	C	M11438.metal.pos.txt.gz	IPF	-0.0135	-0.0605	0.7521	0.003	0.0289822	6.66e-06	0.0368439	1764	24589	0.0113493	20.227
1657	rs6126354	T	C	T	C	M11438.metal.pos.txt.gz	IPF	-0.0134	0.0228	0.7906	0.0029	0.0285606	5.463e-06	0.424695	1764	24589	0.0119589	21.3266
1662	rs10012175	T	C	T	C	M12017.metal.pos.txt.gz	IPF	0.0194	-0.0092	0.1065	0.0043	0.042999	5.781e-06	0.83058	5656	24589	0.00358589	20.3476
1663	rs10800623	A	G	A	G	M12017.metal.pos.txt.gz	IPF	-0.0262	-0.0584	0.2767	0.0058	0.0292984	6.168e-06	0.0462301	1452	24589	0.0138586	20.3774
1664	rs10963172	A	G	A	G	M12017.metal.pos.txt.gz	IPF	0.0352	0.0483	0.9724	0.0078	0.077883	6.987e-06	0.535152	5656	24589	0.00358778	20.3583
1665	rs11192702	A	G	A	G	M12017.metal.pos.txt.gz	IPF	-0.0275	0.0267	0.0456	0.0062	0.0618638	7.881e-06	0.666037	5656	24589	0.00346629	19.6666
1666	rs11564710	A	C	A	C	M12017.metal.pos.txt.gz	IPF	0.0166	-0.0203	0.3886	0.0034	0.0277175	9.788e-07	0.463931	5656	24589	0.00419684	23.8289
1667	rs12131781	A	G	A	G	M12017.metal.pos.txt.gz	IPF	0.0126	-0.0332	0.7091	0.0027	0.0294037	2.588e-06	0.258852	5656	24589	0.00383562	21.7701
1668	rs12815706	A	G	A	G	M12017.metal.pos.txt.gz	IPF	0.019	-0.0111	0.2806	0.0039	0.0290876	9.104e-07	0.702753	5656	24589	0.00417878	23.726
1669	rs339707	T	G	T	G	M12017.metal.pos.txt.gz	IPF	-0.0142	-0.0017	0.6768	0.0026	0.0287714	6.347e-08	0.952883	5656	24589	0.0052461	29.8179
1670	rs6442530	T	C	T	C	M12017.metal.pos.txt.gz	IPF	-0.026	-0.0425	0.3254	0.0055	0.0287714	2.745e-06	0.139632	1452	24589	0.0151573	22.3163
1671	rs6592988	T	C	T	C	M12017.metal.pos.txt.gz	IPF	0.0167	0.0462	0.1439	0.0035	0.036781	2.4e-06	0.209086	5656	24589	0.00400906	22.7585
1672	rs7253109	T	G	T	G	M12017.metal.pos.txt.gz	IPF	0.0125	-0.0686	0.3395	0.0026	0.0288768	2.343e-06	0.01752	5656	24589	0.00406998	23.1057
1673	rs7908166	A	G	A	G	M12017.metal.pos.txt.gz	IPF	-0.0356	0.0867	0.9724	0.0079	0.0715596	7.678e-06	0.225674	5656	24589	0.0035775	20.2998
1674	rs9323203	A	C	A	C	M12017.metal.pos.txt.gz	IPF	-0.0118	0.0076	0.7331	0.0027	0.0303522	9.5e-06	0.802283	5656	24589	0.0033656	19.0934
1679	rs10435813	A	G	A	G	M12035.metal.pos.txt.gz	IPF	0.0114	-0.0155	0.8033	0.0026	0.03246	8.312e-06	0.632999	7356	24589	0.00260668	19.2196
1680	rs10514491	T	C	T	C	M12035.metal.pos.txt.gz	IPF	0.0122	0.0236	0.6801	0.0024	0.0289822	6.729e-07	0.415477	7356	24589	0.00350052	25.8333
1681	rs10848204	T	C	T	C	M12035.metal.pos.txt.gz	IPF	0.0093	-0.0042	0.5451	0.0018	0.0271906	1.258e-07	0.877243	7356	24589	0.00361581	26.6872
1682	rs1097296	T	C	T	C	M12035.metal.pos.txt.gz	IPF	0.0078	-0.0149	0.3933	0.0018	0.0279283	9.221e-06	0.593681	7356	24589	0.00254622	18.7727
1683	rs11734565	T	C	T	C	M12035.metal.pos.txt.gz	IPF	0.0248	0.0519	0.0402	0.0056	0.049217	9.288e-06	0.291648	7356	24589	0.00265907	19.6069
1684	rs11895467	T	G	T	G	M12035.metal.pos.txt.gz	IPF	0.0094	0.017	0.3807	0.0018	0.0278229	8.425e-08	0.541195	7356	24589	0.0036937	27.2642
1685	rs11937702	A	G	A	G	M12035.metal.pos.txt.gz	IPF	0.0157	-0.0192	0.1122	0.0033	0.0431044	2.387e-06	0.656009	7356	24589	0.00306758	22.6284
1686	rs1229590	A	G	A	G	M12035.metal.pos.txt.gz	IPF	-0.0084	0.022	0.505	0.0018	0.0271906	5.231e-06	0.418455	7356	24589	0.00295181	21.7719
1687	rs1447842	A	G	A	G	M12035.metal.pos.txt.gz	IPF	0.0082	-0.0034	0.5745	0.0017	0.0274013	2.849e-06	0.901251	7356	24589	0.00315295	23.2601
1688	rs16886123	A	G	A	G	M12035.metal.pos.txt.gz	IPF	-0.0119	-0.0102	0.8616	0.0026	0.0401535	3.714e-06	0.799476	7356	24589	0.00283969	20.9425
1689	rs1846975	A	G	A	G	M12035.metal.pos.txt.gz	IPF	0.0083	0.0066	0.3554	0.0018	0.0309846	2.56e-06	0.83132	7356	24589	0.00288215	21.2566
1690	rs1938479	T	C	T	C	M12035.metal.pos.txt.gz	IPF	-0.01	0.014	0.6445	0.0018	0.0282445	1.784e-08	0.620125	7356	24589	0.00417825	30.8558
1691	rs2049534	T	C	T	C	M12035.metal.pos.txt.gz	IPF	-0.0082	-0.0293	0.5044	0.0018	0.0270852	3.175e-06	0.279353	7356	24589	0.00281331	20.7474
1692	rs2147618	A	C	A	C	M12035.metal.pos.txt.gz	IPF	-0.0081	0.0343	0.5036	0.0018	0.0271906	5.308e-06	0.207141	7356	24589	0.0027453	20.2445
1693	rs2286396	T	C	T	C	M12035.metal.pos.txt.gz	IPF	0.0117	-0.013	0.1505	0.0026	0.0372026	5.595e-06	0.72676	7356	24589	0.0027453	20.2445
1694	rs2863202	T	C	T	C	M12035.metal.pos.txt.gz	IPF	0.0114	0.0051	0.178	0.0025	0.0357271	6.934e-06	0.886489	7356	24589	0.00281879	20.7879
1695	rs4646880	A	G	A	G	M12035.metal.pos.txt.gz	IPF	-0.0085	0.031	0.5434	0.0018	0.0272959	1.498e-06	0.256082	7356	24589	0.00302229	22.2933
1696	rs4834846	A	G	A	G	M12035.metal.pos.txt.gz	IPF	0.0079	-0.0383	0.5501	0.0018	0.0271906	6.516e-06	0.15896	7356	24589	0.00261175	19.2571
1697	rs4848532	T	C	T	C	M12035.metal.pos.txt.gz	IPF	-0.0079	-0.0297	0.4842	0.0018	0.0272959	9.764e-06	0.276563	7356	24589	0.00261175	19.2571
1698	rs511545	T	C	T	C	M12035.metal.pos.txt.gz	IPF	0.0081	-0.0569	0.583	0.0018	0.0276121	4.633e-06	0.0393327	7356	24589	0.0027453	20.2445
1699	rs630782	T	C	T	C	M12035.metal.pos.txt.gz	IPF	0.0077	-0.0096	0.4728	0.0017	0.0274013	9.38e-06	0.726078	7356	24589	0.0027812	20.51
1700	rs7002819	T	C	T	C	M12035.metal.pos.txt.gz	IPF	0.008	0.0069	0.5269	0.0018	0.0269798	6.153e-06	0.798146	7356	24589	0.00267811	19.7477
1701	rs7136574	T	C	T	C	M12035.metal.pos.txt.gz	IPF	0.0093	0.0845	0.4345	0.0018	0.0276121	1.325e-07	0.00221152	7356	24589	0.00361581	26.6872
1702	rs7214330	T	C	T	C	M12035.metal.pos.txt.gz	IPF	0.0144	-0.0455	0.1256	0.0032	0.0387834	9.757e-06	0.240723	7356	24589	0.0027453	20.2445
1703	rs7642054	T	C	T	C	M12035.metal.pos.txt.gz	IPF	-0.0171	0.0268	0.5887	0.0037	0.0274013	4.638e-06	0.328047	1766	24589	0.0119502	21.3352
1704	rs7809262	A	G	A	G	M12035.metal.pos.txt.gz	IPF	-0.0088	0.0325	0.425	0.0017	0.0302469	4.409e-07	0.282602	7356	24589	0.0036295	26.7886
1705	rs8015724	T	C	T	C	M12035.metal.pos.txt.gz	IPF	-0.0078	0.0115	0.3913	0.0018	0.0279283	9.164e-06	0.680509	7356	24589	0.00254622	18.7727
1706	rs8079173	A	G	A	G	M12035.metal.pos.txt.gz	IPF	0.0119	0.0613	0.1414	0.0026	0.039205	3.422e-06	0.117917	7356	24589	0.00283969	20.9425
1707	rs899227	A	G	A	G	M12035.metal.pos.txt.gz	IPF	-0.0084	-0.0158	0.3958	0.0018	0.0278229	2.971e-06	0.570118	7356	24589	0.00295181	21.7719
1708	rs9033	A	G	A	G	M12035.metal.pos.txt.gz	IPF	0.0082	-0.0418	0.5521	0.0018	0.0295091	4.24e-06	0.156626	7356	24589	0.00281331	20.7474
1709	rs9513489	T	C	T	C	M12035.metal.pos.txt.gz	IPF	0.0078	-0.0542	0.5888	0.0018	0.0276121	8.48e-06	0.049657	7356	24589	0.00254622	18.7727
1714	rs10435813	A	G	A	G	M12067.metal.pos.txt.gz	IPF	0.0081	-0.0155	0.8067	0.0018	0.03246	4.009e-06	0.632999	7081	24589	0.00285161	20.2443
1715	rs10520198	A	G	A	G	M12067.metal.pos.txt.gz	IPF	0.0186	-0.0516	0.0296	0.0041	0.0773561	5.637e-06	0.504743	7081	24589	0.00289803	20.5748
1716	rs1122530	A	G	A	G	M12067.metal.pos.txt.gz	IPF	-0.0094	-0.0096	0.8519	0.0018	0.0376241	1.491e-07	0.798603	7081	24589	0.0038366	27.2639
1717	rs12116440	T	C	T	C	M12067.metal.pos.txt.gz	IPF	-0.0679	0.137	0.0144	0.0138	0.118458	9.283e-07	0.247466	1747	24589	0.0136682	24.1815
1718	rs1216886	A	G	A	G	M12067.metal.pos.txt.gz	IPF	-0.008	0.0143	0.858	0.0018	0.037308	6.882e-06	0.7015	7081	24589	0.00278183	19.7475
1719	rs12826254	T	C	T	C	M12067.metal.pos.txt.gz	IPF	0.0091	-0.0351	0.1364	0.0018	0.0419451	7.048e-07	0.402701	7081	24589	0.00359649	25.5514
1720	rs1408276	A	C	A	C	M12067.metal.pos.txt.gz	IPF	-0.043	0.0495	0.955	0.0094	0.0618638	4.59e-06	0.423627	1747	24589	0.0118363	20.9018
1721	rs16883391	A	C	A	C	M12067.metal.pos.txt.gz	IPF	-0.0084	0.0464	0.1921	0.0017	0.0326708	1.199e-06	0.155541	7081	24589	0.00343614	24.4083
1722	rs17031632	A	G	A	G	M12067.metal.pos.txt.gz	IPF	0.0133	-0.1177	0.9284	0.0027	0.0509033	5.693e-07	0.020765	7081	24589	0.00341504	24.2579
1723	rs17145331	T	C	T	C	M12067.metal.pos.txt.gz	IPF	-0.0091	-0.0599	0.8525	0.0018	0.0378349	3.582e-07	0.113377	7081	24589	0.00359649	25.5514
1724	rs17233321	A	G	A	G	M12067.metal.pos.txt.gz	IPF	-0.0175	0.032	0.9519	0.0034	0.0701896	3.736e-07	0.648456	7081	24589	0.00372736	26.4847
1725	rs1864609	A	C	A	C	M12067.metal.pos.txt.gz	IPF	-0.0091	-0.0905	0.8606	0.0018	0.0381511	3.265e-07	0.017685	7081	24589	0.00359649	25.5514
1726	rs196885	T	C	T	C	M12067.metal.pos.txt.gz	IPF	-0.0086	-0.031	0.8501	0.0018	0.0375188	1.22e-06	0.40866	7081	24589	0.00321336	22.8207
1727	rs2471075	A	G	A	G	M12067.metal.pos.txt.gz	IPF	-0.0176	-0.0635	0.9318	0.0036	0.0432098	8.386e-07	0.141677	7081	24589	0.00336405	23.8945
1728	rs6140831	A	C	A	C	M12067.metal.pos.txt.gz	IPF	0.0089	-0.0011	0.5484	0.0016	0.0272959	5.398e-08	0.967855	7081	24589	0.00435063	30.9327
1729	rs686321	T	C	T	C	M12067.metal.pos.txt.gz	IPF	0.0082	-0.0216	0.8232	0.0017	0.0347786	2.138e-06	0.534553	7081	24589	0.00327499	23.2599
1730	rs6967282	A	G	A	G	M12067.metal.pos.txt.gz	IPF	0.0088	-0.0011	0.797	0.0017	0.0328816	3.962e-07	0.973313	7081	24589	0.00376992	26.7883
1731	rs7069652	A	C	A	C	M12067.metal.pos.txt.gz	IPF	-0.0088	-0.0543	0.1869	0.0017	0.0353056	4.028e-07	0.124048	7081	24589	0.00376992	26.7883
1732	rs7134822	A	G	A	G	M12067.metal.pos.txt.gz	IPF	-0.0164	0.0269	0.9597	0.0035	0.0708219	3.872e-06	0.704075	7081	24589	0.0030911	21.9497
1733	rs7666900	T	C	T	C	M12067.metal.pos.txt.gz	IPF	0.0089	-0.0152	0.1418	0.0018	0.0389942	6.927e-07	0.696683	7081	24589	0.00344067	24.4406
1738	rs10494270	A	G	A	G	M12129.metal.pos.txt.gz	IPF	0.0119	-0.0198	0.7114	0.0027	0.0302469	8.63e-06	0.512717	6864	24589	0.00282203	19.4196
1739	rs11605057	T	C	T	C	M12129.metal.pos.txt.gz	IPF	-0.0202	-0.017	0.8787	0.0043	0.0409966	2.238e-06	0.678385	6864	24589	0.00320475	22.0617
1740	rs1185260	A	G	A	G	M12129.metal.pos.txt.gz	IPF	-0.0191	0.0434	0.1225	0.0036	0.0412074	1.143e-07	0.292245	6864	24589	0.0040842	28.1407
1741	rs11858062	T	C	T	C	M12129.metal.pos.txt.gz	IPF	0.0213	0.0371	0.9142	0.0044	0.0471092	1.654e-06	0.430971	6864	24589	0.00340249	23.4276
1742	rs11869714	A	G	A	G	M12129.metal.pos.txt.gz	IPF	-0.0126	-0.0156	0.7762	0.0027	0.0323547	4.245e-06	0.629695	6864	24589	0.00316272	21.7714
1743	rs12950972	T	C	T	C	M12129.metal.pos.txt.gz	IPF	-0.0133	0.014	0.6497	0.0027	0.0284552	9.841e-07	0.622719	6864	24589	0.00352262	24.2577
1744	rs1337278	A	G	A	G	M12129.metal.pos.txt.gz	IPF	0.0124	-0.0276	0.6107	0.0027	0.0277175	3.677e-06	0.319366	6864	24589	0.00306342	21.0858
1745	rs1448817	A	G	A	G	M12129.metal.pos.txt.gz	IPF	0.0124	0.0315	0.7393	0.0027	0.0311954	4.563e-06	0.312608	6864	24589	0.00306342	21.0858
1746	rs17386586	A	C	A	C	M12129.metal.pos.txt.gz	IPF	-0.0134	0.0315	0.2495	0.0027	0.0308792	9.741e-07	0.307679	6864	24589	0.0035756	24.6238
1747	rs2130791	A	G	A	G	M12129.metal.pos.txt.gz	IPF	0.0121	-0.062	0.7132	0.0027	0.0299307	7.964e-06	0.0383165	6864	24589	0.00291741	20.0778
1748	rs3778889	T	C	T	C	M12129.metal.pos.txt.gz	IPF	0.0246	-0.0433	0.0616	0.0053	0.0557512	3.416e-06	0.437356	6864	24589	0.00312882	21.5373
1749	rs6477873	T	C	T	C	M12129.metal.pos.txt.gz	IPF	0.0131	0.0384	0.6394	0.0027	0.0311954	9.506e-07	0.218341	6864	24589	0.00341783	23.5336
1750	rs6952850	A	G	A	G	M12129.metal.pos.txt.gz	IPF	-0.012	-0.0013	0.6998	0.0027	0.029193	6.875e-06	0.964481	6864	24589	0.00286952	19.7473
1751	rs7178596	A	G	A	G	M12129.metal.pos.txt.gz	IPF	-0.012	0.0154	0.3535	0.0027	0.0281391	7.922e-06	0.584185	6864	24589	0.00286952	19.7473
1752	rs7446718	A	G	A	G	M12129.metal.pos.txt.gz	IPF	-0.0417	0.0542	0.8591	0.0082	0.0369918	3.832e-07	0.142869	1586	24589	0.0160442	25.8283
1753	rs7544738	A	G	A	G	M12129.metal.pos.txt.gz	IPF	0.0132	0.055	0.4114	0.0027	0.0274013	7.152e-07	0.0447282	6864	24589	0.00347003	23.8943
1754	rs7660017	A	G	A	G	M12129.metal.pos.txt.gz	IPF	-0.0131	0.0314	0.3331	0.0028	0.028666	2.339e-06	0.273353	6864	24589	0.00317882	21.8827
1755	rs789195	A	G	A	G	M12129.metal.pos.txt.gz	IPF	-0.0128	0.0496	0.7657	0.0027	0.0317223	2.526e-06	0.117919	6864	24589	0.00326359	22.4681
1756	rs943251	T	G	T	G	M12129.metal.pos.txt.gz	IPF	0.0118	-0.0314	0.3712	0.0027	0.0281391	9.899e-06	0.264471	6864	24589	0.00277493	19.0946
1757	rs9460599	T	C	T	C	M12129.metal.pos.txt.gz	IPF	0.0302	-0.0269	0.2443	0.0066	0.0342517	4.862e-06	0.432241	1586	24589	0.0130295	20.9112
1758	rs9841498	T	C	T	C	M12129.metal.pos.txt.gz	IPF	0.0145	-0.0215	0.2663	0.0027	0.0308792	7.117e-08	0.486265	6864	24589	0.00418418	28.8325
1763	rs10975331	T	C	T	C	M12261.metal.pos.txt.gz	IPF	0.1208	0.0304	0.0361	0.0273	0.071665	9.601e-06	0.671423	1543	24589	0.0125304	19.5544
1764	rs1153699	T	G	T	G	M12261.metal.pos.txt.gz	IPF	0.0602	-0.0178	0.2385	0.013	0.0315115	3.891e-06	0.57216	1543	24589	0.0137071	21.4162
1765	rs11949031	A	G	A	G	M12261.metal.pos.txt.gz	IPF	0.0662	0.0009	0.1629	0.0138	0.0360433	1.522e-06	0.980079	1543	24589	0.0146948	22.9824
1766	rs17403795	A	G	A	G	M12261.metal.pos.txt.gz	IPF	0.073	-0.0559	0.1166	0.0161	0.0421559	5.607e-06	0.18483	1543	24589	0.0131486	20.532
1767	rs1898906	A	G	A	G	M12261.metal.pos.txt.gz	IPF	0.1378	0.0452	0.0296	0.0299	0.0793585	4.087e-06	0.568971	1543	24589	0.0135785	21.2125
1768	rs4632709	T	C	T	C	M12261.metal.pos.txt.gz	IPF	-0.1504	-0.0031	0.95	0.0297	0.0596506	3.995e-07	0.958553	963	24589	0.0259384	25.5906
1769	rs4896370	A	G	A	G	M12261.metal.pos.txt.gz	IPF	0.0555	-0.0102	0.3542	0.0121	0.0277175	4.191e-06	0.712874	1543	24589	0.0134514	21.0113
1770	rs7184864	A	G	A	G	M12261.metal.pos.txt.gz	IPF	-0.0583	-0.0183	0.8047	0.0131	0.0369918	9.144e-06	0.620809	1543	24589	0.0126733	19.7802
1771	rs7961079	A	G	A	G	M12261.metal.pos.txt.gz	IPF	0.0527	0.0473	0.6241	0.0109	0.0281391	1.456e-06	0.0927751	1543	24589	0.0149236	23.3456
1772	rs8137495	A	G	A	G	M12261.metal.pos.txt.gz	IPF	0.0602	-0.0229	0.7393	0.0135	0.0304576	7.8e-06	0.452133	1543	24589	0.0127233	19.8592
1777	rs10132580	T	G	T	G	M12593.metal.pos.txt.gz	IPF	0.0094	0.0368	0.1734	0.0017	0.0356217	5.674e-08	0.301568	7314	24589	0.00416285	30.566
1778	rs10279326	T	C	T	C	M12593.metal.pos.txt.gz	IPF	-0.0148	0.1112	0.9522	0.0033	0.0598614	6.517e-06	0.0632223	7314	24589	0.00274251	20.1084
1779	rs10483826	A	G	A	G	M12593.metal.pos.txt.gz	IPF	-0.0078	-0.0378	0.7932	0.0017	0.0356217	4.598e-06	0.288622	7314	24589	0.00287004	21.0461
1780	rs10937658	A	G	A	G	M12593.metal.pos.txt.gz	IPF	0.0077	0.0194	0.2676	0.0017	0.030563	3.502e-06	0.525589	7314	24589	0.00279713	20.51
1781	rs11715915	T	C	T	C	M12593.metal.pos.txt.gz	IPF	-0.0076	-0.0139	0.2789	0.0016	0.0296145	3.766e-06	0.638809	7314	24589	0.00307535	22.5563
1782	rs11874996	T	C	T	C	M12593.metal.pos.txt.gz	IPF	-0.0523	-0.0571	0.0175	0.0115	0.0857873	5.616e-06	0.505667	1750	24589	0.0116806	20.6591
1783	rs12042948	A	G	A	G	M12593.metal.pos.txt.gz	IPF	-0.0084	-0.0013	0.8045	0.0017	0.0338301	1.402e-06	0.969347	7314	24589	0.00332704	24.4085
1784	rs12444778	T	C	T	C	M12593.metal.pos.txt.gz	IPF	-0.0156	0.0556	0.0607	0.0032	0.0518518	1.612e-06	0.283591	7314	24589	0.00323881	23.7591
1785	rs12896482	T	C	T	C	M12593.metal.pos.txt.gz	IPF	-0.0109	-0.0971	0.8919	0.0024	0.041629	4.174e-06	0.0196738	7314	24589	0.00281224	20.6211
1786	rs1379459	T	C	T	C	M12593.metal.pos.txt.gz	IPF	0.0079	0.0202	0.8083	0.0017	0.0331978	3.14e-06	0.542873	7314	24589	0.00294389	21.5893
1787	rs1556988	A	G	A	G	M12593.metal.pos.txt.gz	IPF	-0.0077	0.0236	0.7923	0.0017	0.0337247	5.861e-06	0.484063	7314	24589	0.00279713	20.51
1788	rs1615157	T	C	T	C	M12593.metal.pos.txt.gz	IPF	0.0076	-0.0183	0.5764	0.0016	0.0274013	2.224e-06	0.504229	7314	24589	0.00307535	22.5563
1789	rs17562832	T	C	T	C	M12593.metal.pos.txt.gz	IPF	0.0118	0.0439	0.0769	0.0026	0.0496386	4.171e-06	0.376484	7314	24589	0.00280828	20.592
1790	rs2422370	A	G	A	G	M12593.metal.pos.txt.gz	IPF	-0.0084	0.0279	0.8094	0.0018	0.0357271	5.964e-06	0.43485	7314	24589	0.00296871	21.7718
1791	rs2705962	A	G	A	G	M12593.metal.pos.txt.gz	IPF	0.0078	0.0046	0.8068	0.0017	0.0352002	4.625e-06	0.896028	7314	24589	0.00287004	21.0461
1792	rs6129758	T	G	T	G	M12593.metal.pos.txt.gz	IPF	0.0078	-0.0643	0.843	0.0017	0.0368864	7.879e-06	0.0813006	7314	24589	0.00287004	21.0461
1793	rs6543699	A	G	A	G	M12593.metal.pos.txt.gz	IPF	0.0116	0.0557	0.5118	0.0026	0.0271906	8.923e-06	0.0405105	1750	24589	0.0112465	19.8826
1794	rs6924754	A	G	A	G	M12593.metal.pos.txt.gz	IPF	0.0154	-0.0163	0.0606	0.0034	0.0457392	6.425e-06	0.721565	7314	24589	0.00279713	20.51
1795	rs7068714	A	C	A	C	M12593.metal.pos.txt.gz	IPF	0.008	-0.0143	0.1774	0.0017	0.0353056	2.966e-06	0.685452	7314	24589	0.00301866	22.1393
1796	rs7914384	T	C	T	C	M12593.metal.pos.txt.gz	IPF	-0.0082	0.0156	0.1806	0.0017	0.0345678	1.85e-06	0.651783	7314	24589	0.003171	23.2601
1797	rs8046494	A	G	A	G	M12593.metal.pos.txt.gz	IPF	0.0138	0.0426	0.9288	0.003	0.0506925	4.079e-06	0.400706	7314	24589	0.00288474	21.1542
1798	rs905508	T	C	T	C	M12593.metal.pos.txt.gz	IPF	0.0079	-0.0077	0.1655	0.0017	0.0368864	5.935e-06	0.834644	7314	24589	0.00294389	21.5893
1799	rs9396681	T	C	T	C	M12593.metal.pos.txt.gz	IPF	-0.012	-0.0387	0.9072	0.0024	0.0459499	6.253e-07	0.399664	7314	24589	0.00340646	24.9932
1800	rs9861011	A	G	A	G	M12593.metal.pos.txt.gz	IPF	-0.0074	-0.0193	0.6558	0.0016	0.0283498	3.798e-06	0.496011	7314	24589	0.00291609	21.3848
1805	rs16940342	A	G	A	G	M12626.metal.pos.txt.gz	IPF	0.0158	0.0026	0.88	0.0035	0.0379403	5.363e-06	0.945365	7258	24589	0.00279991	20.3732
1806	rs17150563	T	C	T	C	M12626.metal.pos.txt.gz	IPF	0.0117	0.0057	0.7256	0.0026	0.0307738	4.614e-06	0.853055	7258	24589	0.00278226	20.2444
1807	rs4978089	A	G	A	G	M12626.metal.pos.txt.gz	IPF	0.0117	0.0005	0.2125	0.0026	0.0328816	8.776e-06	0.987868	7258	24589	0.00278226	20.2444
1808	rs6904862	T	C	T	C	M12626.metal.pos.txt.gz	IPF	0.0115	0.0624	0.7427	0.0026	0.0340409	9.425e-06	0.0667893	7258	24589	0.00268821	19.5582
1809	rs729761	T	G	T	G	M12626.metal.pos.txt.gz	IPF	-0.0139	-0.0655	0.2479	0.0031	0.0302469	8.515e-06	0.0303483	7258	24589	0.00276241	20.0996
1810	rs7844733	T	C	T	C	M12626.metal.pos.txt.gz	IPF	-0.0126	-0.0738	0.1881	0.0027	0.035411	2.675e-06	0.037151	7258	24589	0.00299154	21.7718
1811	rs8105499	A	C	A	C	M12626.metal.pos.txt.gz	IPF	0.0123	0.0048	0.2909	0.0026	0.0292984	1.567e-06	0.869864	7258	24589	0.00307404	22.374
1816	rs10416177	T	G	T	G	M12768.metal.pos.txt.gz	IPF	0.0119	-0.0035	0.592	0.0026	0.0276121	6.932e-06	0.899134	7034	24589	0.0029693	20.9423
1817	rs10512645	A	G	A	G	M12768.metal.pos.txt.gz	IPF	-0.0121	-0.0095	0.6525	0.0027	0.028666	5.524e-06	0.74034	7034	24589	0.0028471	20.078
1818	rs10787426	T	C	T	C	M12768.metal.pos.txt.gz	IPF	-0.0123	-0.0312	0.4783	0.0026	0.0272959	2.98e-06	0.253027	7034	24589	0.00317162	22.3738
1819	rs10945327	A	G	A	G	M12768.metal.pos.txt.gz	IPF	0.0124	0.0082	0.6184	0.0026	0.030563	2.317e-06	0.78847	7034	24589	0.00322324	22.7391
1820	rs11200954	T	G	T	G	M12768.metal.pos.txt.gz	IPF	-0.0278	-0.0047	0.9527	0.0062	0.0633392	8.119e-06	0.940848	7034	24589	0.00285013	20.0994
1821	rs11734331	A	G	A	G	M12768.metal.pos.txt.gz	IPF	-0.0119	-0.0089	0.3779	0.0027	0.0277175	7.813e-06	0.748137	7034	24589	0.00275402	19.4197
1822	rs12230393	A	C	A	C	M12768.metal.pos.txt.gz	IPF	-0.02	0.0273	0.9032	0.0045	0.0475308	7.417e-06	0.565721	7034	24589	0.00280037	19.7475
1823	rs1671347	A	G	A	G	M12768.metal.pos.txt.gz	IPF	0.0311	0.0099	0.0462	0.0069	0.0607045	7.264e-06	0.870451	7034	24589	0.00287984	20.3095
1824	rs16985223	T	C	T	C	M12768.metal.pos.txt.gz	IPF	0.1077	-0.0534	0.9655	0.0225	0.0665009	1.689e-06	0.421977	1682	24589	0.0134389	22.8849
1825	rs1748947	T	G	T	G	M12768.metal.pos.txt.gz	IPF	-0.0264	0.0216	0.9114	0.0055	0.0433152	1.373e-06	0.618012	7034	24589	0.00326482	23.0334
1826	rs2487411	T	C	T	C	M12768.metal.pos.txt.gz	IPF	-0.0122	0.0145	0.3154	0.0027	0.0292984	4.681e-06	0.620665	7034	24589	0.00289422	20.4112
1827	rs300250	A	G	A	G	M12768.metal.pos.txt.gz	IPF	0.0118	-0.0227	0.639	0.0026	0.0308792	5.818e-06	0.462265	7034	24589	0.00291975	20.5918
1828	rs3114834	T	C	T	C	M12768.metal.pos.txt.gz	IPF	0.0213	-0.021	0.1017	0.0048	0.038678	9.856e-06	0.587169	7034	24589	0.00279165	19.6858
1829	rs4239564	A	G	A	G	M12768.metal.pos.txt.gz	IPF	-0.0155	-0.0198	0.1652	0.0035	0.036781	7.621e-06	0.590355	7034	24589	0.00278045	19.6067
1830	rs6464030	T	C	T	C	M12768.metal.pos.txt.gz	IPF	-0.0123	0.0248	0.591	0.0026	0.0278229	2.993e-06	0.37274	7034	24589	0.00317162	22.3738
1831	rs7127507	T	C	T	C	M12768.metal.pos.txt.gz	IPF	0.0122	0.0056	0.6814	0.0027	0.0290876	4.946e-06	0.847333	7034	24589	0.00289422	20.4112
1832	rs7766963	T	C	T	C	M12768.metal.pos.txt.gz	IPF	0.0116	0.0347	0.5211	0.0026	0.0270852	8.556e-06	0.200143	7034	24589	0.00282189	19.8997
1837	rs10186957	T	C	T	C	M12774.metal.pos.txt.gz	IPF	-0.0124	0.0186	0.837	0.0026	0.0369918	2.419e-06	0.615095	7356	24589	0.00308258	22.7394
1838	rs10822248	T	C	T	C	M12774.metal.pos.txt.gz	IPF	-0.0136	-0.0313	0.8488	0.0026	0.0378349	2.844e-07	0.408079	7356	24589	0.00370576	27.3535
1839	rs10899249	T	C	T	C	M12774.metal.pos.txt.gz	IPF	-0.0081	-0.0685	0.5316	0.0018	0.0294037	7.022e-06	0.0198254	7356	24589	0.0027453	20.2445
1840	rs11947970	T	C	T	C	M12774.metal.pos.txt.gz	IPF	-0.0119	0.0287	0.1515	0.0026	0.0372026	5.033e-06	0.440439	7356	24589	0.00283969	20.9425
1841	rs12416136	A	C	A	C	M12774.metal.pos.txt.gz	IPF	-0.0082	0.0428	0.4756	0.0018	0.0271906	3.435e-06	0.11547	7356	24589	0.00281331	20.7474
1842	rs1260326	T	C	T	C	M12774.metal.pos.txt.gz	IPF	0.0133	0.0017	0.4088	0.0024	0.0275067	1.827e-08	0.95072	7356	24589	0.00415748	30.7017
1843	rs1289240	T	C	T	C	M12774.metal.pos.txt.gz	IPF	-0.0084	0.0009	0.5712	0.0018	0.0276121	2.409e-06	0.973998	7356	24589	0.00295181	21.7719
1844	rs1929672	T	C	T	C	M12774.metal.pos.txt.gz	IPF	0.0087	0.0224	0.5201	0.0018	0.0272959	1.153e-06	0.411854	7356	24589	0.00316574	23.3548
1845	rs1930038	T	C	T	C	M12774.metal.pos.txt.gz	IPF	0.008	0.0012	0.5477	0.0018	0.0274013	7.294e-06	0.965069	7356	24589	0.00267811	19.7477
1846	rs2187375	A	G	A	G	M12774.metal.pos.txt.gz	IPF	-0.0221	-0.0383	0.1651	0.0026	0.0365702	2.649e-17	0.294961	7356	24589	0.00972638	72.2304
1847	rs2285943	T	G	T	G	M12774.metal.pos.txt.gz	IPF	0.0088	-0.0521	0.4941	0.0018	0.0295091	7.599e-07	0.0774705	7356	24589	0.00323869	23.8947
1848	rs2451284	T	C	T	C	M12774.metal.pos.txt.gz	IPF	-0.0084	0.0281	0.4026	0.0018	0.0277175	2.749e-06	0.310678	7356	24589	0.00295181	21.7719
1849	rs2862982	A	G	A	G	M12774.metal.pos.txt.gz	IPF	-0.0149	-0.0773	0.8794	0.0033	0.0455284	5.005e-06	0.0895375	7356	24589	0.00276376	20.3811
1850	rs2980872	A	G	A	G	M12774.metal.pos.txt.gz	IPF	-0.009	-0.0044	0.461	0.002	0.0285606	6.795e-06	0.877564	5595	24589	0.00360625	20.2428
1851	rs3219095	T	C	T	C	M12774.metal.pos.txt.gz	IPF	0.0117	-0.009	0.8471	0.0026	0.0378349	9.791e-06	0.811978	7356	24589	0.0027453	20.2445
1852	rs400839	T	C	T	C	M12774.metal.pos.txt.gz	IPF	-0.008	-0.0559	0.4443	0.0018	0.0276121	7.798e-06	0.0429214	7356	24589	0.00267811	19.7477
1853	rs4236893	T	C	T	C	M12774.metal.pos.txt.gz	IPF	-0.0116	-0.0612	0.1865	0.0025	0.0346732	4.779e-06	0.0775553	7356	24589	0.00291827	21.5237
1854	rs623068	A	C	A	C	M12774.metal.pos.txt.gz	IPF	0.0352	-0.0183	0.9375	0.0079	0.0529057	8.233e-06	0.729419	1761	24589	0.0111482	19.8307
1855	rs6679002	T	G	T	G	M12774.metal.pos.txt.gz	IPF	0.0141	-0.0162	0.5914	0.0018	0.0277175	2.16e-15	0.558905	7356	24589	0.00827263	61.3444
1856	rs716140	T	C	T	C	M12774.metal.pos.txt.gz	IPF	0.0079	-0.0163	0.4892	0.0018	0.0272959	8.304e-06	0.550402	7356	24589	0.00261175	19.2571
1857	rs7520876	A	G	A	G	M12774.metal.pos.txt.gz	IPF	0.044	-0.0464	0.9879	0.0094	0.106127	3.148e-06	0.661959	7356	24589	0.00296973	21.9044
1858	rs782378	A	G	A	G	M12774.metal.pos.txt.gz	IPF	-0.0089	0.0263	0.5252	0.0018	0.0270852	6.006e-07	0.331543	7356	24589	0.00331247	24.4409
1859	rs8025505	T	C	T	C	M12774.metal.pos.txt.gz	IPF	0.0116	-0.0432	0.2344	0.0026	0.0307738	7.76e-06	0.160381	7356	24589	0.0026987	19.8999
1860	rs8078118	A	C	A	C	M12774.metal.pos.txt.gz	IPF	0.0085	0.0044	0.4238	0.0019	0.0276121	6.982e-06	0.873393	7356	24589	0.00271337	20.0084
1861	rs988143	T	C	T	C	M12774.metal.pos.txt.gz	IPF	0.0081	0.0057	0.4828	0.0018	0.0272959	5.254e-06	0.834587	7356	24589	0.0027453	20.2445
1862	rs998933	T	C	T	C	M12774.metal.pos.txt.gz	IPF	0.0252	-0.0118	0.9528	0.0051	0.0608099	7.954e-07	0.846139	7356	24589	0.00330811	24.4086
1867	rs10036528	A	G	A	G	M15122.metal.pos.txt.gz	IPF	-0.0209	-0.0166	0.0757	0.0043	0.0534326	9.578e-07	0.75605	7352	24589	0.003203	23.6177
1868	rs10216545	A	G	A	G	M15122.metal.pos.txt.gz	IPF	-0.0214	-0.0383	0.4694	0.0047	0.0272959	5.187e-06	0.160575	1757	24589	0.0116618	20.708
1869	rs10839972	T	G	T	G	M15122.metal.pos.txt.gz	IPF	0.0121	0.0425	0.1872	0.0027	0.0343571	7.908e-06	0.216084	7352	24589	0.00272429	20.0782
1870	rs12337470	T	C	T	C	M15122.metal.pos.txt.gz	IPF	-0.0123	0.0421	0.8324	0.0027	0.0358325	5.898e-06	0.240031	7352	24589	0.00281484	20.7474
1871	rs13216754	A	G	A	G	M15122.metal.pos.txt.gz	IPF	0.0555	-0.01	0.0117	0.0105	0.114242	1.311e-07	0.930248	7352	24589	0.00378577	27.9312
1872	rs1614303	T	G	T	G	M15122.metal.pos.txt.gz	IPF	0.0138	0.0341	0.8159	0.0027	0.0349894	2.401e-07	0.329768	7352	24589	0.00354066	26.1164
1873	rs2259038	A	G	A	G	M15122.metal.pos.txt.gz	IPF	-0.0216	0.0018	0.203	0.0048	0.0685033	7.514e-06	0.979037	7352	24589	0.00274679	20.2445
1874	rs2501242	T	G	T	G	M15122.metal.pos.txt.gz	IPF	-0.0136	0.074	0.223	0.0026	0.0321439	1.841e-07	0.0213268	7352	24589	0.00370777	27.3535
1875	rs2941840	A	G	A	G	M15122.metal.pos.txt.gz	IPF	0.0221	0.044	0.0691	0.0048	0.0463715	3.709e-06	0.342692	7352	24589	0.00287505	21.1926
1876	rs5022234	A	C	A	C	M15122.metal.pos.txt.gz	IPF	0.0221	0.0182	0.6303	0.0047	0.028666	2.149e-06	0.525495	1757	24589	0.0124276	22.0848
1877	rs641939	A	G	A	G	M15122.metal.pos.txt.gz	IPF	0.0127	0.0461	0.7987	0.0027	0.0335139	2.128e-06	0.168962	7352	24589	0.00300033	22.1188
1878	rs806214	A	G	A	G	M15122.metal.pos.txt.gz	IPF	0.0123	0.0115	0.2175	0.0026	0.0331978	2.939e-06	0.729036	7352	24589	0.00303486	22.3741
1879	rs9374302	A	G	A	G	M15122.metal.pos.txt.gz	IPF	-0.0141	0.0006	0.1744	0.0027	0.0357271	1.716e-07	0.986601	7352	24589	0.0036957	27.2642
1880	rs9878149	A	G	A	G	M15122.metal.pos.txt.gz	IPF	0.0117	0.0181	0.2674	0.0026	0.0306684	5.478e-06	0.555068	7352	24589	0.00274679	20.2445
1885	rs10085935	T	C	T	C	M15140.metal.pos.txt.gz	IPF	-0.0103	-0.0138	0.3782	0.0017	0.0280337	3.326e-09	0.622532	7368	24589	0.00495757	36.6994
1886	rs10857319	T	C	T	C	M15140.metal.pos.txt.gz	IPF	-0.0086	-0.0022	0.3481	0.0017	0.0284552	9.451e-07	0.938373	7368	24589	0.00346133	25.5847
1887	rs11057695	T	C	T	C	M15140.metal.pos.txt.gz	IPF	0.0206	-0.0416	0.0566	0.0046	0.0479523	8.027e-06	0.385653	7368	24589	0.00271449	20.0494
1888	rs11646849	A	G	A	G	M15140.metal.pos.txt.gz	IPF	-0.0086	-0.0081	0.5005	0.0017	0.0271906	6.403e-07	0.765781	7368	24589	0.00346133	25.5847
1889	rs12082398	T	C	T	C	M15140.metal.pos.txt.gz	IPF	0.0117	-0.0368	0.5855	0.0024	0.0297199	9.332e-07	0.215632	7368	24589	0.00321515	23.7592
1890	rs12490394	T	G	T	G	M15140.metal.pos.txt.gz	IPF	0.0084	-0.0028	0.4967	0.0019	0.0271906	8.014e-06	0.917981	7368	24589	0.00264576	19.5404
1891	rs12802337	A	G	A	G	M15140.metal.pos.txt.gz	IPF	-0.0161	0.0261	0.0776	0.0036	0.0534326	5.952e-06	0.62522	7368	24589	0.0027072	19.9953
1892	rs12937634	T	C	T	C	M15140.metal.pos.txt.gz	IPF	-0.0082	-0.0127	0.5397	0.0017	0.0271906	2.279e-06	0.640447	7368	24589	0.00314783	23.2601
1893	rs1496635	A	C	A	C	M15140.metal.pos.txt.gz	IPF	-0.0091	-0.025	0.3407	0.0018	0.0287714	2.123e-07	0.384892	7368	24589	0.00345688	25.5517
1894	rs16974854	T	C	T	C	M15140.metal.pos.txt.gz	IPF	-0.0234	0.0384	0.038	0.0048	0.0698734	1.151e-06	0.582618	7368	24589	0.00321515	23.7592
1895	rs21327	A	G	A	G	M15140.metal.pos.txt.gz	IPF	0.0095	0.0042	0.286	0.0018	0.0301415	1.245e-07	0.889179	7368	24589	0.00376629	27.8474
1896	rs2320536	T	C	T	C	M15140.metal.pos.txt.gz	IPF	0.0081	-0.0134	0.4131	0.0017	0.0272959	3.322e-06	0.623486	7368	24589	0.00307175	22.6963
1897	rs2375475	T	C	T	C	M15140.metal.pos.txt.gz	IPF	-0.0084	-0.0312	0.3236	0.0017	0.0316169	1.414e-06	0.323734	7368	24589	0.00330274	24.4086
1898	rs2491294	A	G	A	G	M15140.metal.pos.txt.gz	IPF	-0.01	0.0021	0.31	0.002	0.0296145	5.733e-07	0.943468	5604	24589	0.00444129	24.9911
1899	rs2651516	T	C	T	C	M15140.metal.pos.txt.gz	IPF	0.008	0.0438	0.6585	0.0017	0.0285606	4.303e-06	0.125133	7368	24589	0.0029966	22.1393
1900	rs3184504	T	C	T	C	M15140.metal.pos.txt.gz	IPF	0.0149	0.0661	0.4851	0.0017	0.0270852	6.046e-18	0.014669	7368	24589	0.0103186	76.7992
1901	rs3789978	A	G	A	G	M15140.metal.pos.txt.gz	IPF	0.0123	0.0472	0.8469	0.0025	0.0378349	1.318e-06	0.212205	7368	24589	0.00327458	24.1998
1902	rs3809198	A	C	A	C	M15140.metal.pos.txt.gz	IPF	0.0554	0	0.0199	0.012	0.126257	4.281e-06	1	1764	24589	0.0119383	21.2894
1903	rs4820242	A	G	A	G	M15140.metal.pos.txt.gz	IPF	-0.0085	-0.0764	0.6201	0.0017	0.0279283	9.026e-07	0.00622708	7368	24589	0.00338158	24.9932
1904	rs511797	A	C	A	C	M15140.metal.pos.txt.gz	IPF	0.012	0.0248	0.1261	0.0026	0.0420505	3.774e-06	0.555347	7368	24589	0.00288279	21.296
1905	rs6575634	T	C	T	C	M15140.metal.pos.txt.gz	IPF	-0.0158	0.0026	0.6184	0.0035	0.0279283	4.845e-06	0.925828	1764	24589	0.0114207	20.3557
1906	rs669764	T	C	T	C	M15140.metal.pos.txt.gz	IPF	-0.0078	-0.0404	0.3176	0.0018	0.0289822	7.726e-06	0.16333	7368	24589	0.00254208	18.7727
1907	rs6770323	T	C	T	C	M15140.metal.pos.txt.gz	IPF	-0.008	0.008	0.4299	0.0017	0.0276121	3.331e-06	0.772024	7368	24589	0.0029966	22.1393
1908	rs6815057	A	G	A	G	M15140.metal.pos.txt.gz	IPF	0.0085	-0.0067	0.5786	0.0017	0.0276121	1.117e-06	0.808279	7368	24589	0.00338158	24.9932
1909	rs6946693	T	G	T	G	M15140.metal.pos.txt.gz	IPF	0.0102	-0.0659	0.7069	0.0023	0.029193	9.181e-06	0.0239835	7368	24589	0.00266218	19.662
1910	rs7082839	T	G	T	G	M15140.metal.pos.txt.gz	IPF	-0.0079	-0.0452	0.3842	0.0017	0.0281391	5.023e-06	0.108206	7368	24589	0.00292237	21.5893
1911	rs7548008	A	G	A	G	M15140.metal.pos.txt.gz	IPF	0.016	0.0303	0.504	0.0035	0.0271906	3.564e-06	0.265126	1764	24589	0.0117082	20.8743
1912	rs759507	T	C	T	C	M15140.metal.pos.txt.gz	IPF	0.008	0.0607	0.366	0.0018	0.0281391	5.176e-06	0.0309945	7368	24589	0.00267376	19.7477
1913	rs7619568	A	G	A	G	M15140.metal.pos.txt.gz	IPF	0.0177	0.0182	0.94	0.004	0.0576482	9.527e-06	0.752224	7368	24589	0.00265048	19.5753
1914	rs7843776	T	C	T	C	M15140.metal.pos.txt.gz	IPF	-0.0084	0.0093	0.4038	0.0019	0.0275067	7.409e-06	0.735288	7368	24589	0.00264576	19.5404
1915	rs8051149	A	G	A	G	M15140.metal.pos.txt.gz	IPF	0.0258	-0.0373	0.2127	0.0025	0.0336193	9.073e-26	0.267223	7368	24589	0.0142488	106.473
1916	rs9533582	A	G	A	G	M15140.metal.pos.txt.gz	IPF	-0.0222	0.0347	0.0351	0.005	0.0657632	9.996e-06	0.597742	7368	24589	0.00266843	19.7082
1917	rs9857268	A	G	A	G	M15140.metal.pos.txt.gz	IPF	0.008	0.0504	0.411	0.0017	0.0275067	3.072e-06	0.0669098	7368	24589	0.0029966	22.1393
1922	rs10017961	A	G	A	G	M15335.metal.pos.txt.gz	IPF	0.0486	-0.0336	0.2731	0.0107	0.030563	5.618e-06	0.271608	5606	24589	0.00366654	20.6229
1923	rs11487092	A	G	A	G	M15335.metal.pos.txt.gz	IPF	0.248	-0.0174	0.012	0.053	0.146913	2.879e-06	0.905721	4084	24589	0.00533266	21.8846
1924	rs16967757	T	C	T	C	M15335.metal.pos.txt.gz	IPF	0.0495	-0.0155	0.3037	0.0103	0.0294037	1.428e-06	0.598094	5606	24589	0.00410296	23.0877
1925	rs1998053	A	G	A	G	M15335.metal.pos.txt.gz	IPF	0.0724	-0.049	0.0855	0.0159	0.049744	5.604e-06	0.324602	5606	24589	0.00368491	20.7266
1926	rs2365522	A	C	A	C	M15335.metal.pos.txt.gz	IPF	0.0442	0.0132	0.7137	0.0098	0.0301415	6.702e-06	0.661434	5606	24589	0.00361548	20.3347
1927	rs4404993	T	G	T	G	M15335.metal.pos.txt.gz	IPF	0.0964	0.0001	0.1848	0.0207	0.0335139	3.215e-06	0.997619	1522	24589	0.0140493	21.6592
1928	rs488225	A	G	A	G	M15335.metal.pos.txt.gz	IPF	-0.0411	-0.0143	0.3902	0.009	0.0277175	4.874e-06	0.605911	5606	24589	0.00370623	20.847
1929	rs4917405	T	C	T	C	M15335.metal.pos.txt.gz	IPF	0.0972	-0.0701	0.0437	0.0215	0.0665009	6.283e-06	0.291828	5606	24589	0.00363264	20.4315
1930	rs6434811	T	C	T	C	M15335.metal.pos.txt.gz	IPF	-0.0785	0.0315	0.9256	0.0169	0.0476362	3.524e-06	0.508444	5606	24589	0.00383393	21.5681
1931	rs6657899	T	G	T	G	M15335.metal.pos.txt.gz	IPF	0.1908	0.0867	0.0322	0.0427	0.0854711	7.957e-06	0.310402	1522	24589	0.0129487	19.9402
1932	rs7184992	T	C	T	C	M15335.metal.pos.txt.gz	IPF	0.0807	0.006	0.3003	0.0167	0.0295091	1.312e-06	0.83888	1522	24589	0.0151108	23.3208
1933	rs7240261	T	C	T	C	M15335.metal.pos.txt.gz	IPF	0.0565	-0.0288	0.562	0.0126	0.0272959	7.524e-06	0.291379	5606	24589	0.00357394	20.1002
1938	rs11020587	A	G	A	G	M15365.metal.pos.txt.gz	IPF	-0.0362	-0.0319	0.9798	0.008	0.0969586	7.02e-06	0.742151	7337	24589	0.00278297	20.47
1939	rs11062138	A	G	A	G	M15365.metal.pos.txt.gz	IPF	0.0131	0.0368	0.1724	0.0027	0.0361487	1.46e-06	0.30867	7337	24589	0.0031982	23.534
1940	rs13120638	T	G	T	G	M15365.metal.pos.txt.gz	IPF	0.0443	0.0297	0.9213	0.0096	0.0520625	3.958e-06	0.56836	1760	24589	0.0119544	21.2702
1941	rs1813982	T	C	T	C	M15365.metal.pos.txt.gz	IPF	-0.0122	0.0179	0.2209	0.0027	0.0319331	6.59e-06	0.575106	7337	24589	0.00277502	20.4114
1942	rs2517897	A	C	A	C	M15365.metal.pos.txt.gz	IPF	0.0171	0.0247	0.1141	0.0035	0.0408912	1.232e-06	0.545816	7337	24589	0.00324285	23.8637
1943	rs333383	A	G	A	G	M15365.metal.pos.txt.gz	IPF	-0.0127	-0.0554	0.8384	0.0027	0.0368864	3.384e-06	0.133121	7337	24589	0.00300645	22.1188
1944	rs4075155	T	C	T	C	M15365.metal.pos.txt.gz	IPF	-0.012	-0.0246	0.7961	0.0027	0.0322493	8.879e-06	0.445578	7337	24589	0.00268503	19.7477
1945	rs7867387	A	G	A	G	M15365.metal.pos.txt.gz	IPF	0.0167	-0.025	0.9051	0.0036	0.0447906	4.16e-06	0.57674	7337	24589	0.0029244	21.5134
1946	rs874758	A	G	A	G	M15365.metal.pos.txt.gz	IPF	-0.0134	-0.0273	0.1855	0.0028	0.0352002	1.433e-06	0.438006	7337	24589	0.00311187	22.8968
1951	rs10490240	A	G	A	G	M15488.metal.pos.txt.gz	IPF	0.0078	-0.0633	0.8318	0.0017	0.0389942	5.172e-06	0.104521	7345	24589	0.00285796	21.0462
1952	rs10933558	A	G	A	G	M15488.metal.pos.txt.gz	IPF	-0.0074	-0.0391	0.794	0.0017	0.0333032	9.254e-06	0.24037	7345	24589	0.00257309	18.9429
1953	rs11539202	A	G	A	G	M15488.metal.pos.txt.gz	IPF	-0.007	-0.0151	0.6685	0.0016	0.0316169	9.773e-06	0.63294	7345	24589	0.00259917	19.1354
1954	rs11843722	T	C	T	C	M15488.metal.pos.txt.gz	IPF	0.019	0.0982	0.9644	0.0039	0.0700842	9.473e-07	0.161163	7345	24589	0.00322096	23.7279
1955	rs12119234	T	C	T	C	M15488.metal.pos.txt.gz	IPF	0.0095	-0.0012	0.2374	0.0018	0.0320385	7.106e-08	0.970122	7345	24589	0.00377804	27.8474
1956	rs12482635	T	C	T	C	M15488.metal.pos.txt.gz	IPF	0.0075	-0.0293	0.2693	0.0016	0.0298253	5.396e-06	0.325909	7345	24589	0.00298259	21.9667
1957	rs1493749	A	G	A	G	M15488.metal.pos.txt.gz	IPF	0.0086	-0.0303	0.17	0.0019	0.0364649	3.726e-06	0.406009	7345	24589	0.00278156	20.482
1958	rs2044899	A	C	A	C	M15488.metal.pos.txt.gz	IPF	0.0074	-0.0049	0.3787	0.0016	0.0281391	3.537e-06	0.861759	7345	24589	0.00290381	21.3848
1959	rs4970834	T	C	T	C	M15488.metal.pos.txt.gz	IPF	-0.0098	0.0188	0.1821	0.0017	0.034884	1.06e-08	0.589936	7345	24589	0.00450404	33.2228
1960	rs6455128	A	C	A	C	M15488.metal.pos.txt.gz	IPF	0.0081	-0.0391	0.1757	0.0017	0.0359379	2.208e-06	0.276601	7345	24589	0.00308134	22.6962
1961	rs7288834	T	G	T	G	M15488.metal.pos.txt.gz	IPF	-0.0083	0.0064	0.3986	0.0016	0.0272959	1.506e-07	0.814622	7345	24589	0.00365036	26.9028
1962	rs9572809	A	C	A	C	M15488.metal.pos.txt.gz	IPF	-0.0223	0.0105	0.97	0.005	0.0706111	9.996e-06	0.881789	7345	24589	0.00270087	19.8862
1963	rs9811522	A	G	A	G	M15488.metal.pos.txt.gz	IPF	0.01	-0.0033	0.174	0.002	0.0345678	5.733e-07	0.923946	5583	24589	0.00445792	24.991
1964	rs9818690	T	C	T	C	M15488.metal.pos.txt.gz	IPF	0.0071	0.0205	0.6477	0.0016	0.028666	7.068e-06	0.474527	7345	24589	0.00267376	19.686
1965	rs9998852	A	G	A	G	M15488.metal.pos.txt.gz	IPF	0.0076	-0.0054	0.6611	0.0016	0.0281391	2.768e-06	0.847817	7345	24589	0.00306241	22.5564
1970	rs10111368	A	G	A	G	M15500.metal.pos.txt.gz	IPF	-0.0041	-0.0708	0.5456	0.0009	0.0271906	4.982e-06	0.00921844	7349	24589	0.00281598	20.7474
1971	rs10130689	T	C	T	C	M15500.metal.pos.txt.gz	IPF	-0.0075	-0.0415	0.1587	0.0017	0.0379403	4.991e-06	0.274032	7349	24589	0.00264148	19.4584
1972	rs10239136	T	C	T	C	M15500.metal.pos.txt.gz	IPF	0.0044	-0.0095	0.5959	0.0009	0.0277175	1.492e-06	0.731791	7349	24589	0.00324177	23.8947
1973	rs10275028	T	C	T	C	M15500.metal.pos.txt.gz	IPF	0.0046	-0.0079	0.6522	0.0009	0.0283498	4.9e-07	0.780505	7349	24589	0.0035421	26.1163
1974	rs1028981	A	G	A	G	M15500.metal.pos.txt.gz	IPF	-0.005	0.011	0.385	0.001	0.0303522	5.733e-07	0.717045	5590	24589	0.00445236	24.9911
1975	rs10481187	T	G	T	G	M15500.metal.pos.txt.gz	IPF	0.0045	-0.0424	0.3707	0.0009	0.0281391	9.685e-07	0.131861	7349	24589	0.00339029	24.9932
1976	rs10489008	A	C	A	C	M15500.metal.pos.txt.gz	IPF	0.0045	-0.0003	0.4897	0.0009	0.0272959	4.62e-07	0.991231	7349	24589	0.00339029	24.9932
1977	rs10784558	T	C	T	C	M15500.metal.pos.txt.gz	IPF	-0.0048	0.016	0.4845	0.0009	0.0271906	1.062e-07	0.556237	7349	24589	0.0038556	28.4367
1978	rs10789970	T	C	T	C	M15500.metal.pos.txt.gz	IPF	-0.0041	0.0237	0.4061	0.0009	0.0276121	6.632e-06	0.390716	7349	24589	0.00281598	20.7474
1979	rs10802528	T	G	T	G	M15500.metal.pos.txt.gz	IPF	-0.0047	0.0374	0.4544	0.0009	0.0272959	1.954e-07	0.170635	7349	24589	0.00369721	27.2642
1980	rs10818924	T	C	T	C	M15500.metal.pos.txt.gz	IPF	-0.0045	0.0187	0.6254	0.0009	0.0279283	6.077e-07	0.503131	7349	24589	0.00339029	24.9932
1981	rs10820588	T	G	T	G	M15500.metal.pos.txt.gz	IPF	0.0048	0.083	0.5616	0.0009	0.0299307	1.636e-07	0.00555296	7349	24589	0.0038556	28.4367
1982	rs10821585	A	G	A	G	M15500.metal.pos.txt.gz	IPF	-0.0086	-0.0297	0.4124	0.0009	0.0278229	1.277e-21	0.285761	7349	24589	0.0122722	91.2838
1983	rs10869018	T	C	T	C	M15500.metal.pos.txt.gz	IPF	-0.0041	-0.0232	0.5113	0.0009	0.0271906	5.196e-06	0.393528	7349	24589	0.00281598	20.7474
1984	rs10875102	A	G	A	G	M15500.metal.pos.txt.gz	IPF	-0.0042	-0.0495	0.5422	0.0009	0.0274013	4.633e-06	0.0708432	7349	24589	0.00295461	21.7719
1985	rs10920115	T	G	T	G	M15500.metal.pos.txt.gz	IPF	0.0044	0.0033	0.5507	0.0009	0.0271906	1.638e-06	0.903401	7349	24589	0.00324177	23.8947
1986	rs10956672	A	C	A	C	M15500.metal.pos.txt.gz	IPF	0.004	-0.0219	0.5436	0.0009	0.0271906	8.758e-06	0.420573	7349	24589	0.00268066	19.7477
1987	rs11085914	T	G	T	G	M15500.metal.pos.txt.gz	IPF	-0.0042	-0.0626	0.5541	0.0009	0.0274013	2.878e-06	0.0223386	7349	24589	0.00295461	21.7719
1988	rs1114130	T	C	T	C	M15500.metal.pos.txt.gz	IPF	-0.0042	-0.0476	0.3401	0.0009	0.028666	4.284e-06	0.0968133	7349	24589	0.00295461	21.7719
1989	rs11183620	A	G	A	G	M15500.metal.pos.txt.gz	IPF	0.005	0.0181	0.4676	0.0009	0.0274013	3.003e-08	0.5089	7349	24589	0.00418222	30.8558
1990	rs11223211	A	G	A	G	M15500.metal.pos.txt.gz	IPF	0.0047	0.0015	0.4713	0.0009	0.0275067	1.712e-07	0.956511	7349	24589	0.00369721	27.2642
1991	rs11589858	T	G	T	G	M15500.metal.pos.txt.gz	IPF	-0.0041	-0.0561	0.3573	0.0009	0.0285606	5.262e-06	0.0495019	7349	24589	0.00281598	20.7474
1992	rs11620955	A	G	A	G	M15500.metal.pos.txt.gz	IPF	-0.0051	-0.0537	0.4767	0.0009	0.0274013	1.632e-08	0.050024	7349	24589	0.00435044	32.1024
1993	rs11620973	A	G	A	G	M15500.metal.pos.txt.gz	IPF	-0.0051	0.008	0.6326	0.0009	0.0280337	2.346e-08	0.77536	7349	24589	0.00435044	32.1024
1994	rs11630130	A	G	A	G	M15500.metal.pos.txt.gz	IPF	0.0092	-0.0615	0.1395	0.002	0.0380457	5.781e-06	0.105991	7349	24589	0.00287104	21.1542
1995	rs11915024	T	G	T	G	M15500.metal.pos.txt.gz	IPF	-0.0044	0.0032	0.402	0.0009	0.0299307	9.59e-07	0.914857	7349	24589	0.00324177	23.8947
1996	rs12201109	A	G	A	G	M15500.metal.pos.txt.gz	IPF	-0.0045	-0.0509	0.3703	0.0009	0.0284552	1.141e-06	0.0736511	7349	24589	0.00339029	24.9932
1997	rs12215339	T	C	T	C	M15500.metal.pos.txt.gz	IPF	0.0321	-0.0695	0.9719	0.0072	0.129419	7.504e-06	0.591256	1759	24589	0.0111738	19.8541
1998	rs12245254	T	C	T	C	M15500.metal.pos.txt.gz	IPF	0.0043	0.05	0.4414	0.0009	0.0271906	1.916e-06	0.0659338	7349	24589	0.00309654	22.8209
1999	rs1225019	A	G	A	G	M15500.metal.pos.txt.gz	IPF	-0.0043	0.0557	0.5791	0.0009	0.0275067	1.588e-06	0.0428715	7349	24589	0.00309654	22.8209
2000	rs12356193	A	G	A	G	M15500.metal.pos.txt.gz	IPF	0.0274	0.002	0.8362	0.0016	0.0366756	3.686e-63	0.956511	7349	24589	0.0383742	293.186
2001	rs1246267	A	G	A	G	M15500.metal.pos.txt.gz	IPF	0.0045	0.0288	0.591	0.0009	0.0278229	1.087e-06	0.300613	7349	24589	0.00339029	24.9932
2002	rs12484	T	C	T	C	M15500.metal.pos.txt.gz	IPF	-0.005	-0.0146	0.427	0.001	0.0277175	5.733e-07	0.598372	5590	24589	0.00445236	24.9911
2003	rs1250070	A	G	A	G	M15500.metal.pos.txt.gz	IPF	-0.0042	-0.0504	0.3913	0.0009	0.0279283	8.555e-06	0.0711338	7349	24589	0.00295461	21.7719
2004	rs12510909	T	C	T	C	M15500.metal.pos.txt.gz	IPF	-0.0043	0.0674	0.5338	0.0009	0.0269798	1.836e-06	0.0124837	7349	24589	0.00309654	22.8209
2005	rs12709393	T	G	T	G	M15500.metal.pos.txt.gz	IPF	0.0053	-0.0169	0.6286	0.0009	0.0281391	6.408e-09	0.548114	7349	24589	0.00469671	34.6696
2006	rs12938026	T	C	T	C	M15500.metal.pos.txt.gz	IPF	0.0046	0.0402	0.6104	0.0009	0.0279283	2.769e-07	0.150037	7349	24589	0.0035421	26.1163
2007	rs13162168	A	G	A	G	M15500.metal.pos.txt.gz	IPF	-0.0041	0.007	0.3813	0.0009	0.0280337	6.37e-06	0.80282	7349	24589	0.00281598	20.7474
2008	rs13231650	T	C	T	C	M15500.metal.pos.txt.gz	IPF	0.0041	0.0437	0.4296	0.0009	0.0298253	4.778e-06	0.142867	7349	24589	0.00281598	20.7474
2009	rs13284789	T	C	T	C	M15500.metal.pos.txt.gz	IPF	0.0079	-0.0843	0.1397	0.0018	0.0395212	9.193e-06	0.0329219	7349	24589	0.00261423	19.2571
2010	rs140572	A	C	A	C	M15500.metal.pos.txt.gz	IPF	0.0047	-0.0142	0.5115	0.0009	0.0274013	2.185e-07	0.604303	7349	24589	0.00369721	27.2642
2011	rs1424937	A	G	A	G	M15500.metal.pos.txt.gz	IPF	0.0042	0.0625	0.4576	0.0009	0.0271906	2.316e-06	0.0215281	7349	24589	0.00295461	21.7719
2012	rs1430435	T	C	T	C	M15500.metal.pos.txt.gz	IPF	0.0044	-0.0764	0.4932	0.0009	0.0272959	1.259e-06	0.0051269	7349	24589	0.00324177	23.8947
2013	rs1446555	A	C	A	C	M15500.metal.pos.txt.gz	IPF	0.008	0.0854	0.9028	0.0017	0.0477416	3.212e-06	0.0736474	7349	24589	0.00300433	22.1393
2014	rs1466788	A	G	A	G	M15500.metal.pos.txt.gz	IPF	-0.0074	-0.0528	0.4068	0.0009	0.0278229	3.053e-16	0.0577333	7349	24589	0.00911535	67.5865
2015	rs1479614	A	G	A	G	M15500.metal.pos.txt.gz	IPF	-0.0048	0.0031	0.6092	0.0009	0.0279283	9.928e-08	0.911617	7349	24589	0.0038556	28.4367
2016	rs1507101	A	G	A	G	M15500.metal.pos.txt.gz	IPF	0.004	-0.0186	0.5673	0.0009	0.0272959	9.625e-06	0.495606	7349	24589	0.00268066	19.7477
2017	rs1544412	T	C	T	C	M15500.metal.pos.txt.gz	IPF	-0.0043	0.0133	0.3552	0.0009	0.0282445	2.679e-06	0.63772	7349	24589	0.00309654	22.8209
2018	rs1610649	T	C	T	C	M15500.metal.pos.txt.gz	IPF	-0.0049	-0.0205	0.6073	0.0009	0.0303522	7.915e-08	0.49942	7349	24589	0.00401727	29.6339
2019	rs17065231	T	C	T	C	M15500.metal.pos.txt.gz	IPF	-0.0092	-0.0221	0.094	0.0017	0.0467931	7.164e-08	0.636718	7349	24589	0.00396938	29.2792
2020	rs17370344	A	C	A	C	M15500.metal.pos.txt.gz	IPF	-0.0047	0.0106	0.6374	0.0009	0.0282445	1.659e-07	0.707441	7349	24589	0.00369721	27.2642
2021	rs1760903	A	G	A	G	M15500.metal.pos.txt.gz	IPF	-0.0045	0.0136	0.4432	0.0009	0.0272959	1.005e-06	0.618313	7349	24589	0.00339029	24.9932
2022	rs1812126	T	C	T	C	M15500.metal.pos.txt.gz	IPF	-0.0042	-0.0233	0.4696	0.0009	0.0271906	3.047e-06	0.391492	7349	24589	0.00295461	21.7719
2023	rs1929425	T	C	T	C	M15500.metal.pos.txt.gz	IPF	0.0043	0.0128	0.3937	0.0009	0.0278229	2.077e-06	0.645478	7349	24589	0.00309654	22.8209
2024	rs1936602	T	C	T	C	M15500.metal.pos.txt.gz	IPF	0.0043	-0.1058	0.4194	0.0009	0.0277175	2.527e-06	0.000135039	7349	24589	0.00309654	22.8209
2025	rs2000364	T	G	T	G	M15500.metal.pos.txt.gz	IPF	0.0041	-0.0122	0.6346	0.0009	0.0281391	5.716e-06	0.664607	7349	24589	0.00281598	20.7474
2026	rs2114713	T	G	T	G	M15500.metal.pos.txt.gz	IPF	-0.005	-0.0069	0.58	0.0009	0.0274013	2.665e-08	0.801186	7349	24589	0.00418222	30.8558
2027	rs2130882	T	C	T	C	M15500.metal.pos.txt.gz	IPF	0.0044	0.0344	0.4864	0.0009	0.0274013	1.108e-06	0.209329	7349	24589	0.00324177	23.8947
2028	rs2133813	T	C	T	C	M15500.metal.pos.txt.gz	IPF	0.0041	-0.0021	0.4438	0.0009	0.0274013	9.469e-06	0.938911	7349	24589	0.00281598	20.7474
2029	rs2170082	A	G	A	G	M15500.metal.pos.txt.gz	IPF	-0.0047	-0.0082	0.5174	0.0009	0.0272959	2.159e-07	0.763864	7349	24589	0.00369721	27.2642
2030	rs2279014	T	C	T	C	M15500.metal.pos.txt.gz	IPF	-0.005	-0.0208	0.367	0.0009	0.0282445	4.863e-08	0.46147	7349	24589	0.00418222	30.8558
2031	rs2286460	A	G	A	G	M15500.metal.pos.txt.gz	IPF	-0.0045	-0.0298	0.5399	0.0009	0.0272959	8.359e-07	0.274949	7349	24589	0.00339029	24.9932
2032	rs2292871	A	G	A	G	M15500.metal.pos.txt.gz	IPF	0.0045	0.0154	0.5826	0.0009	0.0277175	7.677e-07	0.578481	7349	24589	0.00339029	24.9932
2033	rs2327855	A	C	A	C	M15500.metal.pos.txt.gz	IPF	0.004	0.0223	0.5796	0.0009	0.0276121	9.553e-06	0.419311	7349	24589	0.00268066	19.7477
2034	rs2362839	A	G	A	G	M15500.metal.pos.txt.gz	IPF	-0.0041	0.045	0.5974	0.0009	0.0276121	5.149e-06	0.103161	7349	24589	0.00281598	20.7474
2035	rs2396004	A	G	A	G	M15500.metal.pos.txt.gz	IPF	0.0049	-0.1105	0.4389	0.0009	0.0275067	4.315e-08	5.88939e-05	7349	24589	0.00401727	29.6339
2036	rs2432560	T	G	T	G	M15500.metal.pos.txt.gz	IPF	0.0042	-0.0271	0.6276	0.0009	0.0282445	6.092e-06	0.337317	7349	24589	0.00295461	21.7719
2037	rs2451996	A	G	A	G	M15500.metal.pos.txt.gz	IPF	0.0043	-0.0032	0.5799	0.0009	0.0274013	1.666e-06	0.907032	7349	24589	0.00309654	22.8209
2038	rs2492788	T	C	T	C	M15500.metal.pos.txt.gz	IPF	0.0049	0.0285	0.5457	0.0009	0.0272959	4.58e-08	0.296434	7349	24589	0.00401727	29.6339
2039	rs2504927	T	C	T	C	M15500.metal.pos.txt.gz	IPF	-0.0041	-0.0261	0.4387	0.0009	0.0276121	4.349e-06	0.344538	7349	24589	0.00281598	20.7474
2040	rs2508305	T	C	T	C	M15500.metal.pos.txt.gz	IPF	-0.0079	0.0988	0.8912	0.0017	0.0425775	4.051e-06	0.0203151	7349	24589	0.00292991	21.5893
2041	rs2544371	A	G	A	G	M15500.metal.pos.txt.gz	IPF	0.004	-0.0566	0.5575	0.0009	0.0275067	8.693e-06	0.039621	7349	24589	0.00268066	19.7477
2042	rs2577264	A	G	A	G	M15500.metal.pos.txt.gz	IPF	0.0043	0.0247	0.3826	0.0009	0.0279283	2.123e-06	0.376476	7349	24589	0.00309654	22.8209
2043	rs2595993	A	C	A	C	M15500.metal.pos.txt.gz	IPF	-0.0042	0.0063	0.4967	0.0009	0.0272959	2.877e-06	0.817467	7349	24589	0.00295461	21.7719
2044	rs2789599	A	G	A	G	M15500.metal.pos.txt.gz	IPF	0.0043	0.0104	0.5029	0.0009	0.0272959	2.163e-06	0.703197	7349	24589	0.00309654	22.8209
2045	rs2793471	T	C	T	C	M15500.metal.pos.txt.gz	IPF	0.0041	-0.0041	0.5669	0.0009	0.0274013	7.225e-06	0.881058	7349	24589	0.00281598	20.7474
2046	rs288332	A	G	A	G	M15500.metal.pos.txt.gz	IPF	-0.0043	-0.0436	0.6294	0.0009	0.0282445	1.833e-06	0.122669	7349	24589	0.00309654	22.8209
2047	rs294280	T	C	T	C	M15500.metal.pos.txt.gz	IPF	0.0042	0.0042	0.3901	0.0009	0.0280337	3.432e-06	0.880907	7349	24589	0.00295461	21.7719
2048	rs2961253	T	C	T	C	M15500.metal.pos.txt.gz	IPF	-0.005	-0.0042	0.55	0.001	0.0271906	5.733e-07	0.877243	5590	24589	0.00445236	24.9911
2049	rs2962321	T	C	T	C	M15500.metal.pos.txt.gz	IPF	-0.0077	-0.0433	0.8968	0.0017	0.0455284	6.011e-06	0.341576	7349	24589	0.00278384	20.51
2050	rs3127274	T	C	T	C	M15500.metal.pos.txt.gz	IPF	0.0043	0.0585	0.4172	0.0009	0.0274013	2.09e-06	0.0327665	7349	24589	0.00309654	22.8209
2051	rs3128061	T	G	T	G	M15500.metal.pos.txt.gz	IPF	-0.0049	0.0279	0.3975	0.0009	0.0272959	5.739e-08	0.306719	7349	24589	0.00401727	29.6339
2052	rs3736438	T	G	T	G	M15500.metal.pos.txt.gz	IPF	-0.0057	0.0435	0.3889	0.0009	0.0278229	3.186e-10	0.117944	7349	24589	0.00542841	40.1002
2053	rs378999	T	C	T	C	M15500.metal.pos.txt.gz	IPF	-0.0044	-0.0056	0.6369	0.0009	0.0283498	1.2e-06	0.843411	7349	24589	0.00324177	23.8947
2054	rs3848713	T	C	T	C	M15500.metal.pos.txt.gz	IPF	-0.0044	-0.0211	0.4065	0.0009	0.0306684	1.112e-06	0.49145	7349	24589	0.00324177	23.8947
2055	rs419291	T	C	T	C	M15500.metal.pos.txt.gz	IPF	0.0079	0.0699	0.3667	0.0009	0.030563	3.096e-18	0.0221913	7349	24589	0.0103756	77.0284
2056	rs4284335	A	G	A	G	M15500.metal.pos.txt.gz	IPF	-0.0046	0.0321	0.4121	0.0009	0.0276121	3.534e-07	0.245019	7349	24589	0.0035421	26.1163
2057	rs4305127	T	C	T	C	M15500.metal.pos.txt.gz	IPF	-0.005	-0.0142	0.404	0.001	0.0275067	5.733e-07	0.605689	5590	24589	0.00445236	24.9911
2058	rs4436868	T	C	T	C	M15500.metal.pos.txt.gz	IPF	0.0045	0.0071	0.4973	0.0009	0.0270852	4.29e-07	0.793217	7349	24589	0.00339029	24.9932
2059	rs4504898	T	C	T	C	M15500.metal.pos.txt.gz	IPF	-0.0041	0.003	0.3869	0.0009	0.0279283	7.026e-06	0.914457	7349	24589	0.00281598	20.7474
2060	rs4531372	A	G	A	G	M15500.metal.pos.txt.gz	IPF	-0.0045	0.0294	0.4345	0.0009	0.0271906	7.129e-07	0.279582	7349	24589	0.00339029	24.9932
2061	rs459625	T	C	T	C	M15500.metal.pos.txt.gz	IPF	-0.0049	0.0125	0.4343	0.0009	0.0272959	5.184e-08	0.646993	7349	24589	0.00401727	29.6339
2062	rs4633738	A	C	A	C	M15500.metal.pos.txt.gz	IPF	0.0041	0.0124	0.4809	0.0009	0.0271906	5.382e-06	0.648361	7349	24589	0.00281598	20.7474
2063	rs4634560	T	C	T	C	M15500.metal.pos.txt.gz	IPF	-0.009	0.0115	0.906	0.002	0.0465823	6.795e-06	0.805005	5590	24589	0.00360946	20.2428
2064	rs4665406	T	C	T	C	M15500.metal.pos.txt.gz	IPF	-0.0043	0.0449	0.3652	0.0009	0.0280337	1.938e-06	0.109234	7349	24589	0.00309654	22.8209
2065	rs4669392	A	G	A	G	M15500.metal.pos.txt.gz	IPF	-0.004	0.013	0.4262	0.0009	0.0299307	9.293e-06	0.664044	7349	24589	0.00268066	19.7477
2066	rs4672450	T	C	T	C	M15500.metal.pos.txt.gz	IPF	0.0044	0.0187	0.4757	0.0009	0.0272959	1.355e-06	0.493291	7349	24589	0.00324177	23.8947
2067	rs4713396	A	C	A	C	M15500.metal.pos.txt.gz	IPF	-0.0044	-0.0615	0.4478	0.0009	0.0274013	1.154e-06	0.0248056	7349	24589	0.00324177	23.8947
2068	rs4722438	A	G	A	G	M15500.metal.pos.txt.gz	IPF	0.0044	-0.0164	0.4414	0.0009	0.0275067	1.16e-06	0.55103	7349	24589	0.00324177	23.8947
2069	rs4764292	T	C	T	C	M15500.metal.pos.txt.gz	IPF	0.0044	-0.0685	0.5797	0.0009	0.0276121	9.759e-07	0.013109	7349	24589	0.00324177	23.8947
2070	rs4811828	T	C	T	C	M15500.metal.pos.txt.gz	IPF	0.0077	0.0419	0.8787	0.0017	0.0414182	5.887e-06	0.311713	7349	24589	0.00278384	20.51
2071	rs4860022	T	C	T	C	M15500.metal.pos.txt.gz	IPF	-0.0055	-0.0364	0.3362	0.0009	0.028666	9.602e-10	0.204157	7349	24589	0.00505604	37.3355
2072	rs4881523	T	C	T	C	M15500.metal.pos.txt.gz	IPF	0.0045	0.0173	0.5372	0.0009	0.0271906	5.953e-07	0.524613	7349	24589	0.00339029	24.9932
2073	rs4888504	T	C	T	C	M15500.metal.pos.txt.gz	IPF	0.0046	0.0544	0.4223	0.0009	0.0274013	2.675e-07	0.0471106	7349	24589	0.0035421	26.1163
2074	rs4940563	A	G	A	G	M15500.metal.pos.txt.gz	IPF	-0.005	0.0008	0.526	0.001	0.0275067	5.733e-07	0.976798	5590	24589	0.00445236	24.9911
2075	rs496150	A	G	A	G	M15500.metal.pos.txt.gz	IPF	-0.004	0.0319	0.6256	0.0009	0.0280337	9.878e-06	0.255155	7349	24589	0.00268066	19.7477
2076	rs6471514	T	C	T	C	M15500.metal.pos.txt.gz	IPF	-0.0042	0.0085	0.5379	0.0009	0.0272959	2.734e-06	0.755495	7349	24589	0.00295461	21.7719
2077	rs6506736	A	G	A	G	M15500.metal.pos.txt.gz	IPF	0.0042	0.0023	0.5205	0.0009	0.0272959	2.563e-06	0.932848	7349	24589	0.00295461	21.7719
2078	rs6535870	T	C	T	C	M15500.metal.pos.txt.gz	IPF	-0.005	-0.0303	0.6539	0.0009	0.0283498	5.498e-08	0.285165	7349	24589	0.00418222	30.8558
2079	rs6539588	T	C	T	C	M15500.metal.pos.txt.gz	IPF	0.0043	0.0705	0.3875	0.0009	0.0279283	1.924e-06	0.0115921	7349	24589	0.00309654	22.8209
2080	rs6554156	T	C	T	C	M15500.metal.pos.txt.gz	IPF	0.0044	-0.0177	0.4037	0.0009	0.0277175	1.117e-06	0.523093	7349	24589	0.00324177	23.8947
2081	rs6596361	T	C	T	C	M15500.metal.pos.txt.gz	IPF	0.0044	0.0079	0.5945	0.0009	0.0276121	9.191e-07	0.774797	7349	24589	0.00324177	23.8947
2082	rs6602640	T	G	T	G	M15500.metal.pos.txt.gz	IPF	0.008	-0.0258	0.8847	0.0017	0.0424721	2.498e-06	0.543547	7349	24589	0.00300433	22.1393
2083	rs6709816	A	G	A	G	M15500.metal.pos.txt.gz	IPF	-0.0077	-0.0368	0.1494	0.0016	0.0385726	1.855e-06	0.340061	7349	24589	0.00314157	23.1539
2084	rs6793266	T	C	T	C	M15500.metal.pos.txt.gz	IPF	-0.0043	0.0444	0.3866	0.0009	0.0277175	2.921e-06	0.109183	7349	24589	0.00309654	22.8209
2085	rs6852374	A	G	A	G	M15500.metal.pos.txt.gz	IPF	0.0041	0.0045	0.5054	0.0009	0.0270852	4.441e-06	0.868045	7349	24589	0.00281598	20.7474
2086	rs6862024	A	G	A	G	M15500.metal.pos.txt.gz	IPF	-0.0055	-0.0285	0.3691	0.0009	0.0284552	8.988e-10	0.31655	7349	24589	0.00505604	37.3355
2087	rs6866597	T	G	T	G	M15500.metal.pos.txt.gz	IPF	0.0042	0.0278	0.5194	0.0009	0.0271906	3.556e-06	0.306585	7349	24589	0.00295461	21.7719
2088	rs6908972	T	G	T	G	M15500.metal.pos.txt.gz	IPF	-0.009	-0.0422	0.082	0.0018	0.0494278	7.99e-07	0.393232	7349	24589	0.00339029	24.9932
2089	rs700760	T	G	T	G	M15500.metal.pos.txt.gz	IPF	-0.0042	0.0332	0.5499	0.0009	0.0274013	2.573e-06	0.225658	7349	24589	0.00295461	21.7719
2090	rs7026148	T	C	T	C	M15500.metal.pos.txt.gz	IPF	-0.0045	-0.0316	0.386	0.0009	0.0280337	4.47e-07	0.259651	7349	24589	0.00339029	24.9932
2091	rs7038757	T	C	T	C	M15500.metal.pos.txt.gz	IPF	0.0041	-0.0541	0.6526	0.0009	0.028666	6.125e-06	0.0591264	7349	24589	0.00281598	20.7474
2092	rs7162803	A	G	A	G	M15500.metal.pos.txt.gz	IPF	0.0048	0.0311	0.5029	0.0009	0.0271906	8.504e-08	0.252715	7349	24589	0.0038556	28.4367
2093	rs724752	T	C	T	C	M15500.metal.pos.txt.gz	IPF	0.0043	-0.0158	0.3696	0.0009	0.0282445	2.65e-06	0.575887	7349	24589	0.00309654	22.8209
2094	rs729952	T	G	T	G	M15500.metal.pos.txt.gz	IPF	0.0042	-0.037	0.4017	0.0009	0.0278229	2.738e-06	0.183571	7349	24589	0.00295461	21.7719
2095	rs735315	T	C	T	C	M15500.metal.pos.txt.gz	IPF	0.0054	-0.0112	0.4943	0.0009	0.0272959	1.868e-09	0.681573	7349	24589	0.00487475	35.9902
2096	rs7435034	A	G	A	G	M15500.metal.pos.txt.gz	IPF	-0.0042	-0.0274	0.3617	0.0009	0.0283498	3.439e-06	0.333796	7349	24589	0.00295461	21.7719
2097	rs7686890	T	C	T	C	M15500.metal.pos.txt.gz	IPF	0.004	0.0498	0.3938	0.0009	0.0278229	7.99e-06	0.0734711	7349	24589	0.00268066	19.7477
2098	rs769809	A	G	A	G	M15500.metal.pos.txt.gz	IPF	0.0046	-0.016	0.5723	0.0009	0.0272959	3.496e-07	0.557763	7349	24589	0.0035421	26.1163
2099	rs7732790	A	C	A	C	M15500.metal.pos.txt.gz	IPF	-0.0042	-0.0153	0.59	0.0009	0.0274013	3.715e-06	0.576594	7349	24589	0.00295461	21.7719
2100	rs7929841	T	C	T	C	M15500.metal.pos.txt.gz	IPF	0.0043	-0.0372	0.6502	0.0009	0.028666	2.103e-06	0.194389	7349	24589	0.00309654	22.8209
2101	rs7991989	T	C	T	C	M15500.metal.pos.txt.gz	IPF	0.0041	0.0015	0.6115	0.0009	0.0279283	4.3e-06	0.957167	7349	24589	0.00281598	20.7474
2102	rs8043243	T	C	T	C	M15500.metal.pos.txt.gz	IPF	-0.004	-0.0126	0.3641	0.0009	0.0282445	8.406e-06	0.655521	7349	24589	0.00268066	19.7477
2103	rs8099879	A	C	A	C	M15500.metal.pos.txt.gz	IPF	0.005	0.0646	0.383	0.001	0.0294037	5.733e-07	0.0280205	5590	24589	0.00445236	24.9911
2104	rs8127674	A	G	A	G	M15500.metal.pos.txt.gz	IPF	-0.0041	-0.0158	0.59	0.0009	0.0276121	5.851e-06	0.567178	7349	24589	0.00281598	20.7474
2105	rs844016	T	C	T	C	M15500.metal.pos.txt.gz	IPF	0.0047	0.0221	0.5766	0.0009	0.0298253	2.218e-07	0.458705	7349	24589	0.00369721	27.2642
2106	rs899584	T	C	T	C	M15500.metal.pos.txt.gz	IPF	-0.0047	-0.0018	0.356	0.0009	0.0282445	2.885e-07	0.949186	7349	24589	0.00369721	27.2642
2107	rs9383693	T	C	T	C	M15500.metal.pos.txt.gz	IPF	-0.0042	-0.0339	0.5534	0.0009	0.0297199	3.573e-06	0.254016	7349	24589	0.00295461	21.7719
2108	rs9419445	T	C	T	C	M15500.metal.pos.txt.gz	IPF	0.0042	0.001	0.5296	0.0009	0.0271906	3.457e-06	0.970662	7349	24589	0.00295461	21.7719
2109	rs9557806	A	G	A	G	M15500.metal.pos.txt.gz	IPF	-0.0042	-0.0143	0.5506	0.0009	0.0271906	2.396e-06	0.598945	7349	24589	0.00295461	21.7719
2110	rs9613019	T	C	T	C	M15500.metal.pos.txt.gz	IPF	-0.0041	0.0027	0.4063	0.0009	0.0276121	7.419e-06	0.922104	7349	24589	0.00281598	20.7474
2111	rs968103	T	C	T	C	M15500.metal.pos.txt.gz	IPF	0.0043	-0.0048	0.4463	0.0009	0.0271906	1.495e-06	0.859876	7349	24589	0.00309654	22.8209
2112	rs977041	A	G	A	G	M15500.metal.pos.txt.gz	IPF	0.0044	-0.0205	0.4355	0.0009	0.0274013	1.269e-06	0.454376	7349	24589	0.00324177	23.8947
2113	rs9838540	A	C	A	C	M15500.metal.pos.txt.gz	IPF	0.0047	0.0011	0.6102	0.0009	0.0302469	1.795e-07	0.970989	7349	24589	0.00369721	27.2642
2114	rs9842133	T	C	T	C	M15500.metal.pos.txt.gz	IPF	0.0064	-0.0003	0.6649	0.0009	0.029193	4.2e-12	0.991801	7349	24589	0.0068339	50.5541
2115	rs9880736	A	C	A	C	M15500.metal.pos.txt.gz	IPF	-0.0044	0.0027	0.5431	0.0009	0.0271906	1.51e-06	0.920901	7349	24589	0.00324177	23.8947
2116	rs989681	T	C	T	C	M15500.metal.pos.txt.gz	IPF	0.0041	-0.027	0.5177	0.0009	0.0271906	7.363e-06	0.320714	7349	24589	0.00281598	20.7474
2117	rs9942113	A	C	A	C	M15500.metal.pos.txt.gz	IPF	-0.0049	0.0436	0.3764	0.0009	0.0283498	5.999e-08	0.124066	7349	24589	0.00401727	29.6339
2118	rs9947578	A	G	A	G	M15500.metal.pos.txt.gz	IPF	0.0043	-0.0096	0.5631	0.0009	0.0274013	3.942e-06	0.726078	7349	24589	0.00309654	22.8209
2119	rs996408	T	C	T	C	M15500.metal.pos.txt.gz	IPF	-0.0046	-0.0201	0.5159	0.0009	0.0272959	3.667e-07	0.461504	7349	24589	0.0035421	26.1163
2124	rs10194073	A	C	A	C	M15506.metal.pos.txt.gz	IPF	-0.007	0.0645	0.7918	0.0015	0.0338301	6.329e-06	0.0565743	7310	24589	0.00297033	21.7718
2125	rs11058334	A	G	A	G	M15506.metal.pos.txt.gz	IPF	-0.0217	-0.1771	0.0228	0.0047	0.090319	4.263e-06	0.0498992	7310	24589	0.00290765	21.3111
2126	rs11656215	T	C	T	C	M15506.metal.pos.txt.gz	IPF	-0.0079	0.0065	0.498	0.0015	0.0271906	7.478e-08	0.811064	7310	24589	0.00378015	27.7302
2127	rs11930490	A	G	A	G	M15506.metal.pos.txt.gz	IPF	-0.0076	-0.0666	0.803	0.0016	0.0337247	1.523e-06	0.0482894	7310	24589	0.00307703	22.5563
2128	rs12039115	T	C	T	C	M15506.metal.pos.txt.gz	IPF	-0.0088	0.0515	0.1289	0.0017	0.0404697	1.93e-07	0.203175	7310	24589	0.00365225	26.7885
2129	rs17497383	T	G	T	G	M15506.metal.pos.txt.gz	IPF	0.0157	0.061	0.0722	0.0034	0.0591237	5.336e-06	0.302196	7310	24589	0.00290843	21.3168
2130	rs17642749	T	G	T	G	M15506.metal.pos.txt.gz	IPF	-0.0165	-0.1624	0.9518	0.0035	0.0518518	2.678e-06	0.00173617	7310	24589	0.00303107	22.2184
2131	rs2080224	A	G	A	G	M15506.metal.pos.txt.gz	IPF	-0.0112	0.0151	0.9304	0.0024	0.0509033	1.973e-06	0.76674	7310	24589	0.00297033	21.7718
2132	rs2824226	A	G	A	G	M15506.metal.pos.txt.gz	IPF	0.0074	-0.0034	0.8186	0.0016	0.0383619	3.187e-06	0.929376	7310	24589	0.00291768	21.3848
2133	rs3786284	A	G	A	G	M15506.metal.pos.txt.gz	IPF	0.0077	-0.0232	0.1481	0.0016	0.039205	2.042e-06	0.55401	7310	24589	0.00315828	23.1538
2134	rs4487482	A	G	A	G	M15506.metal.pos.txt.gz	IPF	0.0081	0.0269	0.8039	0.0015	0.0341463	1.818e-07	0.430821	7310	24589	0.00397321	29.152
2135	rs4538138	T	G	T	G	M15506.metal.pos.txt.gz	IPF	0.0071	-0.0203	0.1884	0.0016	0.0334086	6.085e-06	0.543434	7310	24589	0.00268653	19.686
2136	rs715	T	C	T	C	M15506.metal.pos.txt.gz	IPF	0.008	-0.0275	0.7088	0.0015	0.0294037	9.11e-08	0.349657	7310	24589	0.00387609	28.4367
2137	rs7215931	A	G	A	G	M15506.metal.pos.txt.gz	IPF	0.0079	-0.016	0.2013	0.0016	0.032987	1.286e-06	0.627648	7310	24589	0.00332392	24.3722
2138	rs7687295	A	G	A	G	M15506.metal.pos.txt.gz	IPF	0.0211	0.0768	0.0249	0.0046	0.085998	4.321e-06	0.371834	7310	24589	0.00287001	21.0344
2139	rs8033100	T	C	T	C	M15506.metal.pos.txt.gz	IPF	-0.0083	-0.0564	0.8565	0.0016	0.041629	4.939e-07	0.175473	7310	24589	0.00366778	26.9028
2140	rs9321388	A	G	A	G	M15506.metal.pos.txt.gz	IPF	-0.0072	-0.0373	0.1772	0.0016	0.0349894	7.577e-06	0.286407	7310	24589	0.00276253	20.2445
2141	rs9663814	A	G	A	G	M15506.metal.pos.txt.gz	IPF	0.0069	-0.0331	0.6163	0.0014	0.0276121	1.097e-06	0.230625	7310	24589	0.00331195	24.2842
2146	rs10027133	T	C	T	C	M15630.metal.pos.txt.gz	IPF	-0.0203	0.0362	0.7027	0.0043	0.0296145	2.092e-06	0.221566	7146	24589	0.00310914	22.2809
2147	rs12644208	A	G	A	G	M15630.metal.pos.txt.gz	IPF	-0.0197	0.0511	0.6293	0.0043	0.0288768	5.116e-06	0.0767959	7146	24589	0.00292859	20.9833
2148	rs1355074	A	G	A	G	M15630.metal.pos.txt.gz	IPF	-0.0193	0.0243	0.2565	0.0043	0.0307738	8.809e-06	0.429742	7146	24589	0.0028112	20.1398
2149	rs1509525	A	G	A	G	M15630.metal.pos.txt.gz	IPF	-0.019	-0.0132	0.2972	0.0043	0.0297199	7.59e-06	0.656937	7146	24589	0.00272472	19.5186
2150	rs17075971	A	G	A	G	M15630.metal.pos.txt.gz	IPF	0.0264	-0.0266	0.1666	0.0056	0.0342517	2.233e-06	0.437392	7146	24589	0.00310042	22.2183
2151	rs17314234	T	C	T	C	M15630.metal.pos.txt.gz	IPF	-0.0324	0.0453	0.1023	0.0069	0.0495332	2.425e-06	0.360434	7146	24589	0.00307603	22.043
2152	rs2268365	T	C	T	C	M15630.metal.pos.txt.gz	IPF	0.0289	0.0044	0.8731	0.0059	0.0406804	1.108e-06	0.913869	7146	24589	0.00334636	23.9867
2153	rs6414862	A	G	A	G	M15630.metal.pos.txt.gz	IPF	-0.0202	0.0066	0.6975	0.0044	0.0323547	3.335e-06	0.838362	7146	24589	0.00294073	21.0705
2154	rs7309949	A	G	A	G	M15630.metal.pos.txt.gz	IPF	-0.132	0.0588	0.0184	0.0277	0.1095	1.933e-06	0.591277	1751	24589	0.0128028	22.6826
2155	rs7553988	A	G	A	G	M15630.metal.pos.txt.gz	IPF	0.0203	0.035	0.2898	0.0043	0.0300361	2.223e-06	0.243912	7146	24589	0.00310914	22.2809
2156	rs7573275	A	G	A	G	M15630.metal.pos.txt.gz	IPF	-0.1511	-0.0451	0.2739	0.0042	0.0300361	1e-200	0.133219	7146	24589	0.153346	1293.92
2157	rs9610113	A	G	A	G	M15630.metal.pos.txt.gz	IPF	-0.0208	0.0164	0.3153	0.0043	0.0290876	1.25e-06	0.57288	7146	24589	0.00326368	23.392
2162	rs10513863	A	G	A	G	M15650.metal.pos.txt.gz	IPF	0.0055	-0.0601	0.2661	0.0012	0.0311954	7.325e-06	0.0540335	7365	24589	0.00284415	21.0012
2163	rs1490672	T	C	T	C	M15650.metal.pos.txt.gz	IPF	-0.0108	0.0312	0.2361	0.0022	0.0321439	1.134e-06	0.33173	1763	24589	0.0134851	24.0718
2164	rs315988	T	C	T	C	M15650.metal.pos.txt.gz	IPF	0.0072	0.0317	0.2367	0.0013	0.0323547	1.08e-08	0.327201	7365	24589	0.00414763	30.6662
2165	rs369402	A	G	A	G	M15650.metal.pos.txt.gz	IPF	-0.0055	0.0144	0.3892	0.0012	0.0278229	5.864e-06	0.604766	7365	24589	0.00284415	21.0012
2166	rs414540	A	G	A	G	M15650.metal.pos.txt.gz	IPF	-0.0057	0.0041	0.782	0.0013	0.0326708	6.97e-06	0.900132	7365	24589	0.0026035	19.2196
2167	rs6108469	A	G	A	G	M15650.metal.pos.txt.gz	IPF	0.0056	-0.0345	0.7569	0.0012	0.0313008	6.363e-06	0.27037	7365	24589	0.00294821	21.7719
2172	rs10508868	A	G	A	G	M15676.metal.pos.txt.gz	IPF	0.0118	-0.0962	0.8446	0.0025	0.0376241	1.642e-06	0.0105619	7331	24589	0.00302972	22.2723
2173	rs10520795	T	C	T	C	M15676.metal.pos.txt.gz	IPF	-0.0842	-0.1678	0.0131	0.0189	0.109184	8.271e-06	0.124328	1765	24589	0.0111199	19.8248
2174	rs11563662	A	G	A	G	M15676.metal.pos.txt.gz	IPF	0.0657	0.1131	0.0136	0.0139	0.150602	2.277e-06	0.452661	1765	24589	0.0124995	22.3156
2175	rs11615860	A	G	A	G	M15676.metal.pos.txt.gz	IPF	-0.009	-0.0201	0.3917	0.0017	0.0281391	1.335e-07	0.475036	7331	24589	0.00380861	28.02
2176	rs11954603	T	C	T	C	M15676.metal.pos.txt.gz	IPF	0.0306	-0.0324	0.9767	0.0067	0.0930592	4.827e-06	0.727716	7331	24589	0.00283724	20.8533
2177	rs12220364	A	G	A	G	M15676.metal.pos.txt.gz	IPF	-0.0077	-0.0334	0.4107	0.0017	0.0300361	8.34e-06	0.26614	7331	24589	0.00279066	20.51
2178	rs12455580	T	C	T	C	M15676.metal.pos.txt.gz	IPF	0.0117	0.0007	0.3104	0.0023	0.0277175	4.39e-07	0.979852	7331	24589	0.00351741	25.8701
2179	rs1260326	T	C	T	C	M15676.metal.pos.txt.gz	IPF	0.01	0.0017	0.406	0.0017	0.0275067	4.572e-09	0.95072	7331	24589	0.00469779	34.5926
2180	rs12616616	A	G	A	G	M15676.metal.pos.txt.gz	IPF	0.0079	0.0057	0.5527	0.0017	0.0272959	3.825e-06	0.834587	7331	24589	0.00293708	21.5893
2181	rs1440581	T	C	T	C	M15676.metal.pos.txt.gz	IPF	-0.014	0.0225	0.4586	0.0017	0.0271906	1.212e-16	0.407958	7331	24589	0.00916634	67.8016
2182	rs16870228	A	G	A	G	M15676.metal.pos.txt.gz	IPF	0.0129	-0.0358	0.1456	0.0025	0.0385726	3.225e-07	0.353346	7331	24589	0.00361878	26.6183
2183	rs17329328	T	C	T	C	M15676.metal.pos.txt.gz	IPF	0.0081	-0.0118	0.4292	0.0017	0.0274013	3.494e-06	0.666733	7331	24589	0.00308721	22.6962
2184	rs1902781	T	G	T	G	M15676.metal.pos.txt.gz	IPF	0.0076	-0.0548	0.4272	0.0017	0.0274013	6.707e-06	0.0455108	7331	24589	0.00271884	19.9807
2185	rs219908	T	C	T	C	M15676.metal.pos.txt.gz	IPF	-0.0076	0.0483	0.407	0.0017	0.0277175	8.791e-06	0.0814068	7331	24589	0.00271884	19.9807
2186	rs2404519	A	G	A	G	M15676.metal.pos.txt.gz	IPF	0.0117	-0.0128	0.1587	0.0024	0.035411	1.596e-06	0.717748	7331	24589	0.00323132	23.7591
2187	rs2825115	T	C	T	C	M15676.metal.pos.txt.gz	IPF	0.009	0.0535	0.568	0.002	0.0275067	6.795e-06	0.0517775	5566	24589	0.00362497	20.2427
2188	rs429946	T	C	T	C	M15676.metal.pos.txt.gz	IPF	0.0178	0.0144	0.0602	0.004	0.0546973	8.06e-06	0.792345	7331	24589	0.00269392	19.7971
2189	rs4570993	T	C	T	C	M15676.metal.pos.txt.gz	IPF	0.0081	-0.0224	0.5322	0.0017	0.0285606	2.425e-06	0.432866	7331	24589	0.00308721	22.6962
2190	rs6596867	A	C	A	C	M15676.metal.pos.txt.gz	IPF	0.009	-0.0014	0.543	0.002	0.0274013	6.795e-06	0.959252	5566	24589	0.00362497	20.2427
2191	rs6846111	T	C	T	C	M15676.metal.pos.txt.gz	IPF	-0.012	0.01	0.1508	0.0026	0.0376241	5.463e-06	0.790403	7331	24589	0.00289729	21.296
2192	rs699530	T	G	T	G	M15676.metal.pos.txt.gz	IPF	-0.008	-0.0241	0.5636	0.0017	0.0272959	2.782e-06	0.377282	7331	24589	0.00301168	22.1393
2193	rs7006068	T	C	T	C	M15676.metal.pos.txt.gz	IPF	0.0082	-0.0626	0.6266	0.0017	0.0282445	2.081e-06	0.0266666	7331	24589	0.00316367	23.2601
2194	rs703147	T	C	T	C	M15676.metal.pos.txt.gz	IPF	0.0081	0.03	0.3801	0.0017	0.0276121	2.413e-06	0.277267	7331	24589	0.00308721	22.6962
2195	rs7222769	T	C	T	C	M15676.metal.pos.txt.gz	IPF	0.0141	0.0462	0.8765	0.003	0.0409966	2.971e-06	0.259775	7331	24589	0.00300418	22.084
2196	rs7405977	T	C	T	C	M15676.metal.pos.txt.gz	IPF	-0.0114	-0.0059	0.3918	0.0023	0.0297199	1.173e-06	0.842638	7331	24589	0.00333993	24.5604
2197	rs7648992	T	C	T	C	M15676.metal.pos.txt.gz	IPF	0.0083	-0.023	0.3947	0.0017	0.0302469	1.531e-06	0.44701	7331	24589	0.00324105	23.8309
2198	rs7761964	T	C	T	C	M15676.metal.pos.txt.gz	IPF	0.0175	0.0568	0.6305	0.0033	0.0281391	1.709e-07	0.0435344	1765	24589	0.0156833	28.0903
2199	rs7986369	A	C	A	C	M15676.metal.pos.txt.gz	IPF	-0.008	-0.0382	0.3795	0.0017	0.0280337	2.971e-06	0.172994	7331	24589	0.00301168	22.1393
2200	rs938391	A	G	A	G	M15676.metal.pos.txt.gz	IPF	0.0079	0.0175	0.3682	0.0018	0.0281391	7.229e-06	0.534	7331	24589	0.00262063	19.2571
2201	rs963913	A	G	A	G	M15676.metal.pos.txt.gz	IPF	-0.0076	0.001	0.4455	0.0017	0.0271906	9.042e-06	0.970662	7331	24589	0.00271884	19.9807
2206	rs11174282	T	C	T	C	M15677.metal.pos.txt.gz	IPF	-0.0615	-0.0657	0.0957	0.0137	0.0457392	6.885e-06	0.150887	5502	24589	0.00364923	20.1443
2207	rs17241253	T	C	T	C	M15677.metal.pos.txt.gz	IPF	0.0481	0.0293	0.8117	0.0107	0.0377295	7.074e-06	0.437407	5502	24589	0.0036594	20.2006
2208	rs2126638	A	G	A	G	M15677.metal.pos.txt.gz	IPF	0.0816	0.0262	0.9266	0.0163	0.049744	5.779e-07	0.598404	5502	24589	0.00453431	25.0523
2209	rs2969612	T	C	T	C	M15677.metal.pos.txt.gz	IPF	-0.0496	-0.0295	0.1583	0.0108	0.0377295	4.745e-06	0.434285	5502	24589	0.00381886	21.0842
2210	rs3783141	T	C	T	C	M15677.metal.pos.txt.gz	IPF	0.0559	-0.0107	0.8708	0.0125	0.0393104	7.746e-06	0.785474	5502	24589	0.00362166	19.9915
2211	rs7151608	A	G	A	G	M15677.metal.pos.txt.gz	IPF	0.0497	-0.0119	0.8127	0.0106	0.0346732	2.86e-06	0.731445	5502	24589	0.00397968	21.9757
2212	rs8048366	A	G	A	G	M15677.metal.pos.txt.gz	IPF	-0.0363	0.0191	0.4796	0.0082	0.0271906	9.744e-06	0.482399	5502	24589	0.00354912	19.5897
2213	rs9915627	A	C	A	C	M15677.metal.pos.txt.gz	IPF	0.1117	0.0009	0.1829	0.0243	0.0453176	4.288e-06	0.984155	658	24589	0.0311129	21.0655
2218	rs10431948	A	G	A	G	M15749.metal.pos.txt.gz	IPF	0.02	0.0596	0.354	0.0045	0.0277175	7.257e-06	0.0315342	5829	24589	0.00337732	19.7463
2219	rs11647589	A	G	A	G	M15749.metal.pos.txt.gz	IPF	0.0303	-0.0617	0.7151	0.0045	0.0325654	2.854e-11	0.0581392	5829	24589	0.00771794	45.3222
2220	rs11847947	T	C	T	C	M15749.metal.pos.txt.gz	IPF	-0.0217	-0.0089	0.3031	0.0045	0.0292984	1.535e-06	0.761302	5829	24589	0.00397348	23.2458
2221	rs11983172	A	G	A	G	M15749.metal.pos.txt.gz	IPF	-0.0326	0.0051	0.1593	0.0073	0.0327762	8.633e-06	0.876348	5829	24589	0.00340967	19.9361
2222	rs584630	A	C	A	C	M15749.metal.pos.txt.gz	IPF	-0.0318	0.0626	0.1052	0.007	0.0415236	6.273e-06	0.131663	5829	24589	0.00352801	20.6305
2223	rs6891705	A	C	A	C	M15749.metal.pos.txt.gz	IPF	0.02	0.0098	0.6963	0.0045	0.0320385	9.37e-06	0.759694	5829	24589	0.00337732	19.7463
2224	rs9355342	A	G	A	G	M15749.metal.pos.txt.gz	IPF	0.1456	-0.176	0.9692	0.0281	0.0722974	2.189e-07	0.0149169	1259	24589	0.0208795	26.8052
2225	rs9402497	A	G	A	G	M15749.metal.pos.txt.gz	IPF	0.024	-0.0152	0.252	0.0054	0.0363595	8.927e-06	0.675912	5829	24589	0.00337732	19.7463
2226	rs987313	A	G	A	G	M15749.metal.pos.txt.gz	IPF	0.1845	-0.0514	0.0159	0.0416	0.109395	9.179e-06	0.638456	1259	24589	0.0153832	19.6388
2231	rs10400902	A	G	A	G	M15753.metal.pos.txt.gz	IPF	-0.0251	0.0442	0.3089	0.0052	0.0289822	1.622e-06	0.12724	7357	24589	0.00315694	23.2929
2232	rs10847782	A	G	A	G	M15753.metal.pos.txt.gz	IPF	0.0277	0.0191	0.2367	0.006	0.0316169	4.284e-06	0.545773	7357	24589	0.00288868	21.3078
2233	rs11535191	A	G	A	G	M15753.metal.pos.txt.gz	IPF	0.0277	-0.032	0.8135	0.0062	0.0342517	7.484e-06	0.350169	7357	24589	0.00270582	19.9553
2234	rs12466421	A	G	A	G	M15753.metal.pos.txt.gz	IPF	0.0279	-0.0557	0.6945	0.006	0.0292984	3.96e-06	0.0572849	7357	24589	0.00293043	21.6166
2235	rs12660977	T	G	T	G	M15753.metal.pos.txt.gz	IPF	0.0405	-0.0086	0.1536	0.0089	0.0361487	5.671e-06	0.811954	7357	24589	0.00280678	20.702
2236	rs1343188	T	C	T	C	M15753.metal.pos.txt.gz	IPF	-0.0263	0.0009	0.5646	0.0057	0.0272959	4.169e-06	0.973697	7357	24589	0.0028854	21.2835
2237	rs1878105	T	C	T	C	M15753.metal.pos.txt.gz	IPF	0.0966	0.1422	0.0183	0.0216	0.0823094	7.377e-06	0.084055	7357	24589	0.00271123	19.9953
2238	rs2102	A	G	A	G	M15753.metal.pos.txt.gz	IPF	0.0425	-0.0993	0.0768	0.0096	0.051114	9.452e-06	0.0520506	7357	24589	0.00265692	19.5937
2239	rs4338651	A	G	A	G	M15753.metal.pos.txt.gz	IPF	-0.088	-0.0972	0.026	0.018	0.0914783	1.014e-06	0.287987	5599	24589	0.00425069	23.8927
2240	rs475322	A	C	A	C	M15753.metal.pos.txt.gz	IPF	0.117	-0.0803	0.016	0.024	0.0754591	1.088e-06	0.287259	5599	24589	0.00422668	23.7571
2241	rs554900	A	G	A	G	M15753.metal.pos.txt.gz	IPF	0.062	-0.1746	0.0339	0.014	0.0910567	9.284e-06	0.0551763	7357	24589	0.00265871	19.6069
2242	rs6739717	T	C	T	C	M15753.metal.pos.txt.gz	IPF	0.0441	0.0088	0.6235	0.0099	0.0307738	8.938e-06	0.774911	1758	24589	0.0111613	19.8204
2247	rs10515641	A	G	A	G	M15778.metal.pos.txt.gz	IPF	-0.0086	-0.0017	0.2493	0.0019	0.0316169	4.369e-06	0.957119	7308	24589	0.0027956	20.4819
2248	rs10745735	A	G	A	G	M15778.metal.pos.txt.gz	IPF	0.0133	-0.0645	0.907	0.0027	0.0451068	1.146e-06	0.152734	7308	24589	0.00330931	24.2581
2249	rs11013865	T	C	T	C	M15778.metal.pos.txt.gz	IPF	0.0084	0.0198	0.214	0.0019	0.0361487	5.422e-06	0.583872	7308	24589	0.00266743	19.5404
2250	rs1151659	T	C	T	C	M15778.metal.pos.txt.gz	IPF	-0.0219	-0.0084	0.2122	0.0049	0.0336193	8.236e-06	0.802699	1750	24589	0.0112857	19.9526
2251	rs11838539	A	G	A	G	M15778.metal.pos.txt.gz	IPF	0.0284	-0.0504	0.0205	0.0061	0.0949562	3.382e-06	0.595577	7308	24589	0.00295728	21.67
2252	rs12899069	T	C	T	C	M15778.metal.pos.txt.gz	IPF	0.0131	-0.017	0.7665	0.0029	0.0374134	8.583e-06	0.649553	7308	24589	0.00278444	20.3999
2253	rs159486	T	C	T	C	M15778.metal.pos.txt.gz	IPF	0.012	-0.0141	0.1205	0.0027	0.0385726	5.913e-06	0.714705	7308	24589	0.00269565	19.7477
2254	rs16876152	T	G	T	G	M15778.metal.pos.txt.gz	IPF	-0.0089	-0.0213	0.2054	0.0019	0.0335139	1.652e-06	0.525066	7308	24589	0.00299345	21.9358
2255	rs1791600	T	C	T	C	M15778.metal.pos.txt.gz	IPF	-0.0087	0.016	0.2072	0.0019	0.0335139	4.089e-06	0.633068	7308	24589	0.00286081	20.961
2256	rs2317834	T	G	T	G	M15778.metal.pos.txt.gz	IPF	0.0129	0.0703	0.9041	0.0027	0.0422613	2.308e-06	0.0962202	7308	24589	0.00311386	22.8209
2257	rs247616	T	C	T	C	M15778.metal.pos.txt.gz	IPF	0.0098	-0.0745	0.322	0.0019	0.0317223	1.322e-07	0.018849	7308	24589	0.00362717	26.5966
2258	rs310528	A	G	A	G	M15778.metal.pos.txt.gz	IPF	0.0086	-0.0294	0.2233	0.0018	0.0322493	2.589e-06	0.361954	7308	24589	0.00311386	22.8209
2259	rs310597	A	G	A	G	M15778.metal.pos.txt.gz	IPF	-0.0088	-0.0056	0.6532	0.0018	0.0280337	1.304e-06	0.841668	7308	24589	0.0032599	23.8947
2260	rs3112496	T	C	T	C	M15778.metal.pos.txt.gz	IPF	0.0127	0.0219	0.1331	0.0026	0.0500601	1.126e-06	0.661768	7308	24589	0.00325422	23.8529
2261	rs3131535	A	G	A	G	M15778.metal.pos.txt.gz	IPF	-0.0205	0.0364	0.9652	0.0045	0.0699788	6.301e-06	0.602954	7308	24589	0.00283173	20.7474
2262	rs3765035	A	G	A	G	M15778.metal.pos.txt.gz	IPF	0.0092	0.0055	0.3438	0.0018	0.0282445	3.757e-07	0.845606	7308	24589	0.00356191	26.1163
2263	rs4353947	A	G	A	G	M15778.metal.pos.txt.gz	IPF	-0.0082	-0.012	0.2304	0.0018	0.0321439	8.704e-06	0.708909	7308	24589	0.00283173	20.7474
2264	rs4386719	T	C	T	C	M15778.metal.pos.txt.gz	IPF	-0.0083	0.0087	0.7737	0.0019	0.0350948	7.378e-06	0.804212	7308	24589	0.00260446	19.0779
2265	rs4515826	T	G	T	G	M15778.metal.pos.txt.gz	IPF	-0.0132	-0.0401	0.1021	0.0027	0.0441583	1.31e-06	0.363827	7308	24589	0.0032599	23.8947
2266	rs4672488	A	G	A	G	M15778.metal.pos.txt.gz	IPF	0.0086	0.0213	0.2854	0.0019	0.0294037	4.078e-06	0.468822	7308	24589	0.0027956	20.4819
2267	rs4741625	A	G	A	G	M15778.metal.pos.txt.gz	IPF	0.0085	-0.0508	0.2777	0.0018	0.0298253	3.495e-06	0.0885209	7308	24589	0.00304208	22.2933
2268	rs4850051	A	G	A	G	M15778.metal.pos.txt.gz	IPF	-0.0086	-0.015	0.2082	0.0019	0.0335139	3.839e-06	0.65446	7308	24589	0.0027956	20.4819
2269	rs4852620	A	G	A	G	M15778.metal.pos.txt.gz	IPF	0.0141	0.0417	0.1096	0.0027	0.0417343	1.733e-07	0.317709	7308	24589	0.00371787	27.2641
2270	rs6841005	T	C	T	C	M15778.metal.pos.txt.gz	IPF	0.0088	0.016	0.3264	0.0018	0.0284552	1.146e-06	0.573921	7308	24589	0.0032599	23.8947
2271	rs7283154	T	C	T	C	M15778.metal.pos.txt.gz	IPF	-0.0087	-0.0211	0.2516	0.0018	0.0314061	2.319e-06	0.501684	7308	24589	0.00318646	23.3547
2272	rs7513165	T	C	T	C	M15778.metal.pos.txt.gz	IPF	0.0086	-0.0398	0.7526	0.0018	0.0313008	2.832e-06	0.203538	7308	24589	0.00311386	22.8209
2273	rs7561849	A	G	A	G	M15778.metal.pos.txt.gz	IPF	0.009	0.0519	0.2168	0.0018	0.0350948	1.01e-06	0.13918	7308	24589	0.00340925	24.9932
2274	rs8008040	T	C	T	C	M15778.metal.pos.txt.gz	IPF	-0.0087	0.075	0.7276	0.0018	0.0300361	2.064e-06	0.012525	7308	24589	0.00318646	23.3547
2275	rs8014112	T	C	T	C	M15778.metal.pos.txt.gz	IPF	0.0081	0.0162	0.2899	0.0018	0.0297199	9.352e-06	0.585692	7308	24589	0.00276328	20.2445
2276	rs9382939	T	C	T	C	M15778.metal.pos.txt.gz	IPF	0.0255	0.0527	0.9661	0.0058	0.0534326	9.998e-06	0.323991	7308	24589	0.00263802	19.3244
2277	rs9394526	A	G	A	G	M15778.metal.pos.txt.gz	IPF	-0.0187	-0.0313	0.0529	0.0037	0.0569105	4.28e-07	0.582328	7308	24589	0.0034831	25.5365
2278	rs969075	T	C	T	C	M15778.metal.pos.txt.gz	IPF	-0.0086	-0.0033	0.3346	0.0018	0.0309846	2.627e-06	0.915182	7308	24589	0.00311386	22.8209
2279	rs9859467	A	G	A	G	M15778.metal.pos.txt.gz	IPF	-0.0203	-0.1138	0.037	0.0045	0.0653416	5.752e-06	0.0815758	7308	24589	0.0027769	20.3446
2284	rs10520388	T	G	T	G	M15958.metal.pos.txt.gz	IPF	0.0219	-0.0334	0.1733	0.0048	0.0364649	4.921e-06	0.359693	4538	24589	0.00456619	20.8072
2285	rs16885269	T	C	T	C	M15958.metal.pos.txt.gz	IPF	0.0255	0.1003	0.1333	0.0057	0.0388888	8.07e-06	0.00990445	4538	24589	0.00439091	20.005
2286	rs17683199	A	G	A	G	M15958.metal.pos.txt.gz	IPF	-0.0446	-0.076	0.0385	0.0094	0.0666063	1.879e-06	0.253856	4538	24589	0.00493629	22.5021
2287	rs201060	A	G	A	G	M15958.metal.pos.txt.gz	IPF	0.0367	-0.0539	0.9465	0.0083	0.0601775	9.75e-06	0.370422	4538	24589	0.00428987	19.5427
2288	rs2133896	T	G	T	G	M15958.metal.pos.txt.gz	IPF	0.0469	0.0571	0.0416	0.0099	0.0668171	2.363e-06	0.392788	4538	24589	0.00492117	22.4328
2289	rs2345834	T	C	T	C	M15958.metal.pos.txt.gz	IPF	0.0176	-0.0338	0.6652	0.0039	0.0287714	5.45e-06	0.240084	4538	24589	0.00446773	20.3566
2290	rs2579931	A	G	A	G	M15958.metal.pos.txt.gz	IPF	0.0269	0.0282	0.1044	0.0059	0.045423	4.231e-06	0.534711	4538	24589	0.00455986	20.7783
2291	rs4296931	A	G	A	G	M15958.metal.pos.txt.gz	IPF	0.1523	-0.0019	0.0244	0.0334	0.0676602	5.095e-06	0.977597	773	24589	0.0261939	20.7387
2296	rs1076302	A	G	A	G	M15990.metal.pos.txt.gz	IPF	0.018	-0.0081	0.201	0.004	0.037308	6.795e-06	0.828121	5026	24589	0.00401288	20.2419
2297	rs11025430	A	G	A	G	M15990.metal.pos.txt.gz	IPF	-0.0118	-0.0598	0.4231	0.0026	0.0274013	8.332e-06	0.0290818	6782	24589	0.00302791	20.5916
2298	rs1379617	T	C	T	C	M15990.metal.pos.txt.gz	IPF	-0.0156	-0.0488	0.7847	0.0035	0.0314061	6.147e-06	0.120224	6782	24589	0.00292069	19.8603
2299	rs16876953	A	G	A	G	M15990.metal.pos.txt.gz	IPF	0.0232	0.0356	0.0818	0.0052	0.0486901	8.687e-06	0.464684	6782	24589	0.00292643	19.8995
2300	rs170555	T	C	T	C	M15990.metal.pos.txt.gz	IPF	-0.0253	0.021	0.5607	0.0055	0.0274013	3.838e-06	0.443447	1756	24589	0.0119066	21.1359
2301	rs17312926	A	G	A	G	M15990.metal.pos.txt.gz	IPF	0.016	-0.0016	0.3493	0.0033	0.0285606	1.424e-06	0.955325	6782	24589	0.00345423	23.5009
2302	rs1923140	A	G	A	G	M15990.metal.pos.txt.gz	IPF	0.0131	-0.0039	0.5322	0.0027	0.0272959	8.567e-07	0.886386	6782	24589	0.00345901	23.5335
2303	rs1978450	A	C	A	C	M15990.metal.pos.txt.gz	IPF	0.1329	-0.0017	0.017	0.0291	0.0380457	4.751e-06	0.96436	1756	24589	0.0117385	20.8338
2304	rs2834399	T	G	T	G	M15990.metal.pos.txt.gz	IPF	0.0124	0.0454	0.4704	0.0027	0.0270852	3.234e-06	0.0937002	6782	24589	0.00310034	21.0857
2305	rs309293	T	C	T	C	M15990.metal.pos.txt.gz	IPF	0.0256	-0.0448	0.4315	0.0057	0.0275067	6.898e-06	0.103378	1756	24589	0.0113565	20.1482
2306	rs382559	A	G	A	G	M15990.metal.pos.txt.gz	IPF	0.0262	-0.0302	0.3861	0.0059	0.0316169	9.98e-06	0.339484	1756	24589	0.0111051	19.6972
2307	rs633114	T	C	T	C	M15990.metal.pos.txt.gz	IPF	-0.0152	-0.013	0.3884	0.0033	0.0279283	3.913e-06	0.641589	6782	24589	0.00311849	21.2095
2308	rs7260033	T	C	T	C	M15990.metal.pos.txt.gz	IPF	-0.0117	0.0142	0.4757	0.0026	0.0271906	8.791e-06	0.601503	6782	24589	0.00297696	20.244
2309	rs7711255	A	G	A	G	M15990.metal.pos.txt.gz	IPF	-0.0173	-0.0019	0.7968	0.0034	0.0322493	4.922e-07	0.953019	6782	24589	0.00380296	25.8825
2310	rs7738342	A	G	A	G	M15990.metal.pos.txt.gz	IPF	-0.0153	-0.0554	0.2185	0.0035	0.0326708	9.168e-06	0.0899422	6782	24589	0.00280975	19.1038
2311	rs7788421	A	G	A	G	M15990.metal.pos.txt.gz	IPF	-0.0245	0.0272	0.9134	0.0054	0.0472146	5.183e-06	0.564552	6782	24589	0.00302601	20.5786
2312	rs7795076	T	C	T	C	M15990.metal.pos.txt.gz	IPF	-0.017	-0.0335	0.8166	0.0035	0.0389942	1.62e-06	0.390284	6782	24589	0.00346654	23.5849
2317	rs12954899	A	G	A	G	M15996.metal.pos.txt.gz	IPF	-0.0254	-0.0241	0.8905	0.0057	0.043526	8.839e-06	0.579789	7281	24589	0.00271984	19.8517
2318	rs4690523	T	C	T	C	M15996.metal.pos.txt.gz	IPF	0.0182	0.0072	0.5243	0.0037	0.0270852	1.039e-06	0.790372	7281	24589	0.00331213	24.1891
2319	rs6854832	T	C	T	C	M15996.metal.pos.txt.gz	IPF	0.0472	0.101	0.1513	0.0103	0.0388888	4.977e-06	0.00940015	1721	24589	0.0120548	20.9751
2320	rs7150776	T	C	T	C	M15996.metal.pos.txt.gz	IPF	0.0279	-0.0454	0.1105	0.0057	0.0442637	9.215e-07	0.305047	7281	24589	0.00327975	23.9519
2325	rs10415535	A	G	A	G	M16634.metal.pos.txt.gz	IPF	0.036	-0.0176	0.167	0.008	0.037308	6.795e-06	0.637106	5315	24589	0.00379551	20.2424
2326	rs11747325	T	C	T	C	M16634.metal.pos.txt.gz	IPF	-0.0228	0.0181	0.2853	0.0051	0.0296145	6.45e-06	0.541076	7064	24589	0.00282132	19.9805
2327	rs12949918	T	C	T	C	M16634.metal.pos.txt.gz	IPF	-0.0201	0.0513	0.584	0.0043	0.0275067	2.361e-06	0.0621816	7064	24589	0.00308364	21.844
2328	rs1598817	T	G	T	G	M16634.metal.pos.txt.gz	IPF	0.0541	-0.0596	0.9624	0.012	0.0722974	7.096e-06	0.409728	7064	24589	0.00286902	20.3193
2329	rs16959796	T	C	T	C	M16634.metal.pos.txt.gz	IPF	0.058	-0.0245	0.951	0.013	0.0595452	8.137e-06	0.680741	5315	24589	0.00373115	19.8978
2330	rs2216140	A	G	A	G	M16634.metal.pos.txt.gz	IPF	-0.1026	-0.0103	0.0341	0.0219	0.0791477	2.733e-06	0.896458	1749	24589	0.0123937	21.9235
2331	rs7857624	T	C	T	C	M16634.metal.pos.txt.gz	IPF	0.0395	-0.0104	0.9289	0.0087	0.0457392	6.22e-06	0.820131	7064	24589	0.00290964	20.6079
2332	rs8061140	A	G	A	G	M16634.metal.pos.txt.gz	IPF	-0.0498	0.032	0.9587	0.0112	0.0660794	8.361e-06	0.628197	7064	24589	0.00279099	19.7651
2333	rs9904521	A	G	A	G	M16634.metal.pos.txt.gz	IPF	0.0892	-0.0155	0.9525	0.02	0.0658686	7.934e-06	0.813963	1749	24589	0.0112452	19.8689
2338	rs10254175	T	C	T	C	M16816.metal.pos.txt.gz	IPF	-0.0157	-0.004	0.2329	0.0034	0.0322493	3.928e-06	0.901288	4689	24589	0.00452679	21.3136
2339	rs10974528	A	G	A	G	M16816.metal.pos.txt.gz	IPF	0.0155	0.0196	0.2038	0.0035	0.0325654	8.883e-06	0.547264	4689	24589	0.00416519	19.6039
2340	rs10980324	T	C	T	C	M16816.metal.pos.txt.gz	IPF	0.0411	0.0336	0.9677	0.0084	0.0725081	9.208e-07	0.64308	4689	24589	0.00507964	23.9298
2341	rs11935679	A	G	A	G	M16816.metal.pos.txt.gz	IPF	-0.0155	0.0717	0.202	0.0034	0.0334086	6.795e-06	0.0318604	4689	24589	0.0044127	20.774
2342	rs12629505	A	G	A	G	M16816.metal.pos.txt.gz	IPF	0.0128	0.0102	0.3983	0.0026	0.0276121	1.095e-06	0.711827	4689	24589	0.00514226	24.2263
2343	rs1517397	T	C	T	C	M16816.metal.pos.txt.gz	IPF	0.0122	0.0001	0.3986	0.0027	0.0276121	4.442e-06	0.99711	4689	24589	0.00433536	20.4083
2344	rs1552422	A	G	A	G	M16816.metal.pos.txt.gz	IPF	-0.0119	-0.0181	0.5052	0.0026	0.0270852	6.004e-06	0.503966	4689	24589	0.00444766	20.9393
2345	rs17655603	T	C	T	C	M16816.metal.pos.txt.gz	IPF	0.0904	0.06	0.9567	0.0205	0.0680818	9.912e-06	0.378159	1244	24589	0.0153912	19.4147
2346	rs1861371	A	G	A	G	M16816.metal.pos.txt.gz	IPF	0.0165	-0.0026	0.1774	0.0035	0.034884	2.354e-06	0.940587	4689	24589	0.00471735	22.215
2347	rs2473097	T	C	T	C	M16816.metal.pos.txt.gz	IPF	0.0154	-0.0235	0.7894	0.0034	0.0328816	5.895e-06	0.474803	4689	24589	0.0043562	20.5068
2348	rs4665701	T	C	T	C	M16816.metal.pos.txt.gz	IPF	-0.0121	0.0005	0.4689	0.0027	0.0272959	4.902e-06	0.985385	4689	24589	0.00426488	20.0751
2349	rs6810964	A	G	A	G	M16816.metal.pos.txt.gz	IPF	0.0125	-0.0146	0.5495	0.0026	0.0271906	2.079e-06	0.591301	4689	24589	0.00490521	23.104
2350	rs8105530	T	C	T	C	M16816.metal.pos.txt.gz	IPF	0.0128	-0.043	0.5286	0.0028	0.0272959	4.852e-06	0.115181	4689	24589	0.00443703	20.889
2355	rs10966194	A	G	A	G	M16818.metal.pos.txt.gz	IPF	0.0159	0.0222	0.7354	0.0036	0.0302469	9.766e-06	0.462973	7055	24589	0.00275736	19.5014
2356	rs11022215	T	C	T	C	M16818.metal.pos.txt.gz	IPF	0.0572	-0.0763	0.9308	0.0126	0.0537488	5.33e-06	0.155734	1670	24589	0.0121901	20.584
2357	rs11597065	T	C	T	C	M16818.metal.pos.txt.gz	IPF	-0.018	-0.012	0.7513	0.0036	0.0314061	5.272e-07	0.702394	7055	24589	0.00353107	24.9929
2358	rs3113185	T	C	T	C	M16818.metal.pos.txt.gz	IPF	-0.0175	-0.0056	0.6254	0.0036	0.0277175	9.501e-07	0.839887	7055	24589	0.00333827	23.6237
2359	rs4268384	A	G	A	G	M16818.metal.pos.txt.gz	IPF	0.029	0.0656	0.0624	0.0064	0.055435	5.006e-06	0.236663	7055	24589	0.00290186	20.5264
2360	rs4332594	T	C	T	C	M16818.metal.pos.txt.gz	IPF	-0.0177	-0.0536	0.246	0.0036	0.0320385	1.109e-06	0.0943297	7055	24589	0.00341475	24.1668
2361	rs7084948	T	C	T	C	M16818.metal.pos.txt.gz	IPF	-0.0322	-0.023	0.067	0.0067	0.0538542	1.536e-06	0.669322	7055	24589	0.00326321	23.0908
2366	rs10043	A	C	A	C	M16821.metal.pos.txt.gz	IPF	-0.0157	-0.0365	0.1898	0.0035	0.0331978	6.398e-06	0.271563	6733	24589	0.0029796	20.1157
2367	rs12446555	T	G	T	G	M16821.metal.pos.txt.gz	IPF	-0.029	0.0088	0.0671	0.0065	0.0556458	9.015e-06	0.874344	6733	24589	0.00294767	19.8994
2368	rs12552851	T	C	T	C	M16821.metal.pos.txt.gz	IPF	0.0131	0.023	0.7391	0.0027	0.0307738	1.737e-06	0.454829	6733	24589	0.0034841	23.5335
2369	rs13357681	T	C	T	C	M16821.metal.pos.txt.gz	IPF	0.0129	-0.0142	0.2441	0.0027	0.0314061	1.964e-06	0.651168	6733	24589	0.00337888	22.8204
2370	rs13440146	T	G	T	G	M16821.metal.pos.txt.gz	IPF	-0.0292	-0.0414	0.0579	0.006	0.0526949	1.293e-06	0.43207	6733	24589	0.00350534	23.6774
2371	rs17450296	T	G	T	G	M16821.metal.pos.txt.gz	IPF	-0.0219	0.0113	0.9051	0.0045	0.0414182	1.108e-06	0.784986	6733	24589	0.00350534	23.6774
2372	rs1781619	T	C	T	C	M16821.metal.pos.txt.gz	IPF	0.016	-0.021	0.751	0.003	0.0311954	9.643e-08	0.500835	5288	24589	0.00535028	28.4337
2373	rs1939990	T	C	T	C	M16821.metal.pos.txt.gz	IPF	-0.0136	-0.0249	0.2409	0.0027	0.0319331	6.912e-07	0.435535	6733	24589	0.00375412	25.3642
2374	rs2642169	A	G	A	G	M16821.metal.pos.txt.gz	IPF	0.0118	-0.0093	0.5682	0.0027	0.0276121	8.632e-06	0.736261	6733	24589	0.00282877	19.0945
2375	rs2863060	A	G	A	G	M16821.metal.pos.txt.gz	IPF	-0.0132	-0.0242	0.2677	0.0027	0.0306684	1.422e-06	0.430062	6733	24589	0.00353731	23.8941
2376	rs3778464	T	C	T	C	M16821.metal.pos.txt.gz	IPF	0.0455	-0.0351	0.9795	0.0096	0.0442637	2.181e-06	0.427792	6733	24589	0.00332526	22.457
2377	rs4510422	T	C	T	C	M16821.metal.pos.txt.gz	IPF	-0.0158	0.0108	0.196	0.0035	0.0340409	7.035e-06	0.751042	6733	24589	0.00301757	20.3727
2378	rs4976897	T	C	T	C	M16821.metal.pos.txt.gz	IPF	0.0133	0.0041	0.7073	0.0027	0.0296145	1.156e-06	0.889888	6733	24589	0.00359091	24.2575
2379	rs6012412	A	G	A	G	M16821.metal.pos.txt.gz	IPF	-0.0128	0.0199	0.6677	0.0028	0.029193	4.01e-06	0.495447	6733	24589	0.00309421	20.8918
2380	rs7604529	A	G	A	G	M16821.metal.pos.txt.gz	IPF	-0.0161	0.0128	0.8443	0.0036	0.0384673	8.039e-06	0.739323	6733	24589	0.00296176	19.9948
2381	rs7938161	A	G	A	G	M16821.metal.pos.txt.gz	IPF	0.0145	0.0048	0.514	0.0033	0.0271906	9.943e-06	0.859876	6733	24589	0.00285928	19.301
2382	rs9926816	A	G	A	G	M16821.metal.pos.txt.gz	IPF	-0.0164	0.0175	0.8582	0.0036	0.0388888	5.193e-06	0.65271	6733	24589	0.00307282	20.7469
2387	rs1009184	T	G	T	G	M16822.metal.pos.txt.gz	IPF	-0.0123	-0.0695	0.5453	0.0025	0.0272959	5.996e-07	0.0108913	6549	24589	0.00368259	24.199
2388	rs1030420	T	C	T	C	M16822.metal.pos.txt.gz	IPF	-0.0221	-0.0322	0.1884	0.0032	0.0350948	1.016e-11	0.358873	6549	24589	0.00723033	47.6817
2389	rs11856353	T	C	T	C	M16822.metal.pos.txt.gz	IPF	-0.0162	0.0121	0.8796	0.0035	0.0427882	2.873e-06	0.777339	6549	24589	0.00326062	21.4171
2390	rs13332924	A	C	A	C	M16822.metal.pos.txt.gz	IPF	0.0132	0.0503	0.2301	0.0026	0.0319331	4.758e-07	0.115218	6549	24589	0.00392031	25.7673
2391	rs1525549	A	G	A	G	M16822.metal.pos.txt.gz	IPF	0.0166	-0.0222	0.1421	0.0034	0.0380457	1.114e-06	0.559551	6549	24589	0.00362665	23.8301
[truncated: 5,992 more rows]
