# Supplementary material for: The causal relationship between genetically predicted blood metabolites and idiopathic pulmonary fibrosis: A bidirectional two-sample Mendelian randomization study
Source: PLoS One. 2024 Apr 16;19(4):e0300423. doi: 10.1371/journal.pone.0300423 (PMC11020755; doi:10.1371/journal.pone.0300423)
Supplement: S8 Table — (XLSX) [file pone.0300423.s014.xlsx]

## Sheet: Sheet1
Supplementary Table S8: Effect of blood metabolites on IPF risk (IPF GWAS from Allen et al.)
exposure	method	nsnp	b	se	pval	lo_ci	up_ci	or	or_lci95	or_uci95	estimate
M00053.metal.pos.txt.gz	Inverse variance weighted	8	-2.17441	1.20428	0.0709856	-4.53479	0.185977	0.113675	0.0107291	1.20439	0.11 (0.01-1.20)
M00053.metal.pos.txt.gz	Weighted median	8	-2.5619	1.64726	0.119887	-5.79052	0.666732	0.0771584	0.00305638	1.94786	0.08 (0.00-1.95)
M00053.metal.pos.txt.gz	MR Egger	8	-4.10209	2.21744	0.113803	-8.44828	0.244097	0.016538	0.000214268	1.27647	0.02 (0.00-1.28)
M00053.metal.pos.txt.gz	Weighted mode	8	-2.77522	1.59749	0.125916	-5.90631	0.35587	0.0623358	0.00272221	1.42742	0.06 (0.00-1.43)
M00054.metal.pos.txt.gz	Inverse variance weighted	140	0.280627	0.537781	0.601793	-0.773423	1.33468	1.32396	0.461431	3.79877	1.32 (0.46- 3.80)
M00054.metal.pos.txt.gz	Weighted median	140	-0.262092	0.744192	0.724701	-1.72071	1.19652	0.769441	0.17894	3.3086	0.77 (0.18- 3.31)
M00054.metal.pos.txt.gz	MR Egger	140	1.55799	2.77879	0.575929	-3.88843	7.00442	4.74929	0.0204775	1101.49	4.75 (0.02-1101.49)
M00054.metal.pos.txt.gz	Weighted mode	140	-1.07797	1.9393	0.579204	-4.879	2.72306	0.340287	0.00760465	15.2269	0.34 (0.01- 15.23)
M00060.metal.pos.txt.gz	Inverse variance weighted	150	0.72423	0.503216	0.150093	-0.262073	1.71053	2.06314	0.769455	5.53191	2.06 (0.77- 5.53)
M00060.metal.pos.txt.gz	Weighted median	150	0.511908	0.742885	0.490772	-0.944146	1.96796	1.66847	0.389012	7.15608	1.67 (0.39- 7.16)
M00060.metal.pos.txt.gz	MR Egger	150	-1.92204	3.1655	0.54466	-8.12641	4.28234	0.146309	0.000295626	72.4097	0.15 (0.00- 72.41)
M00060.metal.pos.txt.gz	Weighted mode	150	2.10805	2.06763	0.309594	-1.9445	6.16061	8.23219	0.143059	473.715	8.23 (0.14-473.72)
M00063.metal.pos.txt.gz	Inverse variance weighted	40	-0.589069	0.559617	0.292511	-1.68592	0.50778	0.554843	0.185274	1.6616	0.55 (0.19-1.66)
M00063.metal.pos.txt.gz	Weighted median	40	-0.281435	0.759011	0.710792	-1.7691	1.20623	0.7547	0.170487	3.34085	0.75 (0.17-3.34)
M00063.metal.pos.txt.gz	MR Egger	40	-1.56309	1.34366	0.251957	-4.19666	1.07048	0.209488	0.0150457	2.91678	0.21 (0.02-2.92)
M00063.metal.pos.txt.gz	Weighted mode	40	-0.0892771	1.18844	0.940502	-2.41861	2.24006	0.914592	0.0890451	9.39388	0.91 (0.09-9.39)
M00064.metal.pos.txt.gz	Inverse variance weighted	5	-0.257502	2.51897	0.918578	-5.19468	4.67968	0.77298	0.00554597	107.736	0.77 (0.01- 107.74)
M00064.metal.pos.txt.gz	Weighted median	5	0.522376	2.42	0.829098	-4.22082	5.26557	1.68603	0.0146866	193.557	1.69 (0.01- 193.56)
M00064.metal.pos.txt.gz	MR Egger	5	-8.39828	3.45471	0.0932497	-15.1695	-1.62704	0.000225255	2.58205e-07	0.19651	0.00 (0.00- 0.20)
M00064.metal.pos.txt.gz	Weighted mode	5	4.45231	4.72013	0.398957	-4.79915	13.7038	85.8246	0.00823673	894269	85.82 (0.01-894269.49)
M00513.metal.pos.txt.gz	Inverse variance weighted	22	1.36555	0.972878	0.160433	-0.541294	3.27239	3.91786	0.581995	26.3742	3.92 (0.58-26.37)
M00513.metal.pos.txt.gz	Weighted median	22	0.257875	1.31571	0.844612	-2.32092	2.83667	1.29418	0.0981835	17.0588	1.29 (0.10-17.06)
M00513.metal.pos.txt.gz	MR Egger	22	-1.71892	2.17829	0.439299	-5.98836	2.55052	0.17926	0.00250777	12.8138	0.18 (0.00-12.81)
M00513.metal.pos.txt.gz	Weighted mode	22	-0.0916081	1.4112	0.948856	-2.85755	2.67434	0.912463	0.0574091	14.5027	0.91 (0.06-14.50)
M00527.metal.pos.txt.gz	Inverse variance weighted	10	0.29897	0.797445	0.707727	-1.26402	1.86196	1.34847	0.282515	6.43636	1.35 (0.28- 6.44)
M00527.metal.pos.txt.gz	Weighted median	10	-0.133758	1.07962	0.9014	-2.24982	1.9823	0.874802	0.105418	7.25943	0.87 (0.11- 7.26)
M00527.metal.pos.txt.gz	MR Egger	10	-2.18529	2.59825	0.424738	-7.27787	2.90729	0.112445	0.000690657	18.3071	0.11 (0.00-18.31)
M00527.metal.pos.txt.gz	Weighted mode	10	-0.239468	1.64918	0.887749	-3.47186	2.99292	0.787046	0.0310593	19.9439	0.79 (0.03-19.94)
M00542.metal.pos.txt.gz	Inverse variance weighted	9	0.113926	0.14729	0.439235	-0.174762	0.402614	1.12067	0.839657	1.49573	1.12 (0.84-1.50)
M00542.metal.pos.txt.gz	Weighted median	9	0.137762	0.188815	0.465628	-0.232316	0.50784	1.1477	0.792695	1.6617	1.15 (0.79-1.66)
M00542.metal.pos.txt.gz	MR Egger	9	0.160611	0.203173	0.45517	-0.237607	0.558829	1.17423	0.788512	1.74862	1.17 (0.79-1.75)
M00542.metal.pos.txt.gz	Weighted mode	9	0.110732	0.182625	0.561099	-0.247212	0.468676	1.1171	0.780975	1.59788	1.12 (0.78-1.60)
M00553.metal.pos.txt.gz	Inverse variance weighted	12	-0.0711477	0.111297	0.522654	-0.28929	0.146994	0.931324	0.748795	1.15835	0.93 (0.75-1.16)
M00553.metal.pos.txt.gz	Weighted median	12	0.121952	0.0969001	0.208201	-0.0679727	0.311876	1.1297	0.934286	1.36599	1.13 (0.93-1.37)
M00553.metal.pos.txt.gz	MR Egger	12	0.261133	0.157879	0.129131	-0.0483109	0.570577	1.2984	0.952837	1.76929	1.30 (0.95-1.77)
M00553.metal.pos.txt.gz	Weighted mode	12	0.132131	0.0898574	0.169455	-0.0439893	0.308252	1.14126	0.956964	1.36104	1.14 (0.96-1.36)
M00569.metal.pos.txt.gz	Inverse variance weighted	10	-0.0741671	0.172418	0.66708	-0.412106	0.263772	0.928517	0.662254	1.30183	0.93 (0.66-1.30)
M00569.metal.pos.txt.gz	Weighted median	10	0.0773859	0.200405	0.699387	-0.315407	0.470179	1.08046	0.729492	1.60028	1.08 (0.73-1.60)
M00569.metal.pos.txt.gz	MR Egger	10	-0.199429	0.587964	0.743202	-1.35184	0.95298	0.819199	0.258764	2.59343	0.82 (0.26-2.59)
M00569.metal.pos.txt.gz	Weighted mode	10	0.112169	0.264924	0.681941	-0.407082	0.631421	1.1187	0.665589	1.88028	1.12 (0.67-1.88)
M00584.metal.pos.txt.gz	Inverse variance weighted	14	0.0416754	0.425307	0.921941	-0.791927	0.875278	1.04256	0.452971	2.39954	1.04 (0.45-2.40)
M00584.metal.pos.txt.gz	Weighted median	14	-0.0391589	0.552913	0.943539	-1.12287	1.04455	0.961598	0.325345	2.84212	0.96 (0.33-2.84)
M00584.metal.pos.txt.gz	MR Egger	14	-0.177839	0.830242	0.833987	-1.80511	1.44944	0.837077	0.164456	4.26071	0.84 (0.16-4.26)
M00584.metal.pos.txt.gz	Weighted mode	14	0.0400959	0.565014	0.944506	-1.06733	1.14752	1.04091	0.343925	3.15038	1.04 (0.34-3.15)
M00599.metal.pos.txt.gz	Inverse variance weighted	13	-0.228294	0.404473	0.572466	-1.02106	0.564473	0.79589	0.360213	1.75852	0.80 (0.36-1.76)
M00599.metal.pos.txt.gz	Weighted median	13	-0.449536	0.567596	0.42836	-1.56202	0.662951	0.637924	0.209711	1.94051	0.64 (0.21-1.94)
M00599.metal.pos.txt.gz	MR Egger	13	-1.70451	1.12398	0.157593	-3.90752	0.498491	0.181861	0.0200903	1.64624	0.18 (0.02-1.65)
M00599.metal.pos.txt.gz	Weighted mode	13	-0.961721	0.765455	0.232878	-2.46201	0.53857	0.382234	0.0852632	1.71356	0.38 (0.09-1.71)
M00606.metal.pos.txt.gz	Inverse variance weighted	18	-0.407807	0.968949	0.673846	-2.30695	1.49133	0.665107	0.0995648	4.44301	0.67 (0.10- 4.44)
M00606.metal.pos.txt.gz	Weighted median	18	0.010153	1.22358	0.993379	-2.38806	2.40837	1.0102	0.0918076	11.1158	1.01 (0.09-11.12)
M00606.metal.pos.txt.gz	MR Egger	18	-3.1292	2.77279	0.27573	-8.56387	2.30546	0.0437526	0.000190879	10.0288	0.04 (0.00-10.03)
M00606.metal.pos.txt.gz	Weighted mode	18	-0.00615311	1.79342	0.997302	-3.52126	3.50896	0.993866	0.0295621	33.4134	0.99 (0.03-33.41)
M01105.metal.pos.txt.gz	Inverse variance weighted	13	-0.0577516	0.701115	0.934352	-1.43194	1.31643	0.943884	0.238846	3.7301	0.94 (0.24- 3.73)
M01105.metal.pos.txt.gz	Weighted median	13	0.18643	0.92918	0.840981	-1.63476	2.00762	1.20494	0.194998	7.4456	1.20 (0.19- 7.45)
M01105.metal.pos.txt.gz	MR Egger	13	1.10525	2.62014	0.681277	-4.03022	6.24071	3.01996	0.0177704	513.224	3.02 (0.02-513.22)
M01105.metal.pos.txt.gz	Weighted mode	13	0.0142795	1.40233	0.992043	-2.73429	2.76285	1.01438	0.0649402	15.8449	1.01 (0.06- 15.84)
M01107.metal.pos.txt.gz	Inverse variance weighted	14	-0.19195	0.41655	0.644936	-1.00839	0.624488	0.825348	0.364807	1.86729	0.83 (0.36- 1.87)
M01107.metal.pos.txt.gz	Weighted median	14	0.449771	0.53064	0.39666	-0.590284	1.48983	1.56795	0.55417	4.43632	1.57 (0.55- 4.44)
M01107.metal.pos.txt.gz	MR Egger	14	1.55028	1.14349	0.200148	-0.690969	3.79153	4.71279	0.50109	44.3242	4.71 (0.50-44.32)
M01107.metal.pos.txt.gz	Weighted mode	14	0.670185	0.556733	0.250136	-0.421011	1.76138	1.9546	0.656383	5.82047	1.95 (0.66- 5.82)
M01110.metal.pos.txt.gz	Inverse variance weighted	19	0.062179	0.646512	0.923381	-1.20499	1.32934	1.06415	0.299696	3.77856	1.06 (0.30- 3.78)
M01110.metal.pos.txt.gz	Weighted median	19	-0.287952	0.887009	0.745459	-2.02649	1.45059	0.749798	0.131797	4.26561	0.75 (0.13- 4.27)
M01110.metal.pos.txt.gz	MR Egger	19	-0.297905	1.4406	0.838629	-3.12148	2.52567	0.742372	0.0440918	12.4993	0.74 (0.04-12.50)
M01110.metal.pos.txt.gz	Weighted mode	19	-0.255586	1.18996	0.83235	-2.58791	2.07674	0.774462	0.0751766	7.97844	0.77 (0.08- 7.98)
M01114.metal.pos.txt.gz	Inverse variance weighted	15	0.0199314	0.204078	0.922198	-0.380062	0.419925	1.02013	0.683819	1.52185	1.02 (0.68-1.52)
M01114.metal.pos.txt.gz	Weighted median	15	0.0876215	0.286	0.759324	-0.472938	0.648181	1.09157	0.623169	1.91206	1.09 (0.62-1.91)
M01114.metal.pos.txt.gz	MR Egger	15	0.374525	0.441843	0.411971	-0.491487	1.24054	1.4543	0.611716	3.45747	1.45 (0.61-3.46)
M01114.metal.pos.txt.gz	Weighted mode	15	0.147115	0.388815	0.710834	-0.614963	0.909193	1.15849	0.540661	2.48232	1.16 (0.54-2.48)
M01121.metal.pos.txt.gz	Inverse variance weighted	6	0.525378	0.66446	0.429128	-0.776962	1.82772	1.6911	0.459801	6.21968	1.69 (0.46- 6.22)
M01121.metal.pos.txt.gz	Weighted median	6	0.0240575	0.862055	0.977736	-1.66557	1.71368	1.02435	0.189083	5.54937	1.02 (0.19- 5.55)
M01121.metal.pos.txt.gz	MR Egger	6	-1.50781	2.56077	0.587631	-6.52693	3.5113	0.221393	0.00146349	33.4917	0.22 (0.00-33.49)
M01121.metal.pos.txt.gz	Weighted mode	6	0.016608	0.957546	0.986833	-1.86018	1.8934	1.01675	0.155644	6.6419	1.02 (0.16- 6.64)
M01123.metal.pos.txt.gz	Inverse variance weighted	9	0.00827745	0.0887394	0.925683	-0.165652	0.182207	1.00831	0.847341	1.19986	1.01 (0.85-1.20)
M01123.metal.pos.txt.gz	Weighted median	9	-0.0633021	0.105332	0.547855	-0.269753	0.143149	0.93866	0.763568	1.1539	0.94 (0.76-1.15)
M01123.metal.pos.txt.gz	MR Egger	9	-0.150487	0.123047	0.260899	-0.39166	0.0906852	0.860289	0.675934	1.09492	0.86 (0.68-1.09)
M01123.metal.pos.txt.gz	Weighted mode	9	-0.0751837	0.100192	0.474505	-0.27156	0.121192	0.927573	0.76219	1.12884	0.93 (0.76-1.13)
M01125.metal.pos.txt.gz	Inverse variance weighted	18	-0.136589	0.8779	0.87636	-1.85727	1.58409	0.872329	0.156098	4.87488	0.87 (0.16- 4.87)
M01125.metal.pos.txt.gz	Weighted median	18	-0.647071	1.25576	0.606355	-3.10836	1.81422	0.523577	0.0446743	6.13626	0.52 (0.04- 6.14)
M01125.metal.pos.txt.gz	MR Egger	18	-0.493105	2.15001	0.821503	-4.70713	3.72092	0.610727	0.00903068	41.3023	0.61 (0.01-41.30)
M01125.metal.pos.txt.gz	Weighted mode	18	-1.21367	1.88456	0.528165	-4.9074	2.48006	0.297105	0.00739166	11.942	0.30 (0.01-11.94)
M01284.metal.pos.txt.gz	Inverse variance weighted	16	-0.617367	0.585529	0.291711	-1.765	0.53027	0.539362	0.171186	1.69939	0.54 (0.17- 1.70)
M01284.metal.pos.txt.gz	Weighted median	16	-0.606082	0.850293	0.475974	-2.27266	1.06049	0.545484	0.103038	2.88779	0.55 (0.10- 2.89)
M01284.metal.pos.txt.gz	MR Egger	16	-0.9217	2.07807	0.664155	-4.99472	3.15132	0.397842	0.00677365	23.3668	0.40 (0.01-23.37)
M01284.metal.pos.txt.gz	Weighted mode	16	-0.341882	1.40314	0.810799	-3.09203	2.40827	0.710432	0.0454097	11.1147	0.71 (0.05-11.11)
M01299.metal.pos.txt.gz	Inverse variance weighted	29	0.237119	0.790661	0.764254	-1.31258	1.78682	1.26759	0.269126	5.97041	1.27 (0.27- 5.97)
M01299.metal.pos.txt.gz	Weighted median	29	0.803959	0.986132	0.414921	-1.12886	2.73678	2.23437	0.323402	15.4372	2.23 (0.32-15.44)
M01299.metal.pos.txt.gz	MR Egger	29	-3.2559	3.34388	0.338854	-9.8099	3.2981	0.0385461	5.49053e-05	27.0612	0.04 (0.00-27.06)
M01299.metal.pos.txt.gz	Weighted mode	29	0.942015	1.329	0.4843	-1.66283	3.54686	2.56514	0.189602	34.704	2.57 (0.19-34.70)
M01301.metal.pos.txt.gz	Inverse variance weighted	20	-0.0051866	0.852847	0.995148	-1.67677	1.66639	0.994827	0.186977	5.29305	0.99 (0.19- 5.29)
M01301.metal.pos.txt.gz	Weighted median	20	-0.284909	1.22737	0.816437	-2.69056	2.12074	0.752083	0.0678433	8.33728	0.75 (0.07- 8.34)
M01301.metal.pos.txt.gz	MR Egger	20	0.754321	3.92118	0.849605	-6.9312	8.43984	2.12617	0.000976832	4627.81	2.13 (0.00-4627.81)
M01301.metal.pos.txt.gz	Weighted mode	20	-1.92538	2.36301	0.425282	-6.55689	2.70612	0.14582	0.0014203	14.9711	0.15 (0.00- 14.97)
M01302.metal.pos.txt.gz	Inverse variance weighted	19	-1.10037	1.21391	0.364687	-3.47963	1.27889	0.332747	0.0308188	3.59264	0.33 (0.03- 3.59)
M01302.metal.pos.txt.gz	Weighted median	19	-2.82724	1.57402	0.0724629	-5.91231	0.257826	0.0591757	0.00270592	1.29411	0.06 (0.00- 1.29)
M01302.metal.pos.txt.gz	MR Egger	19	-1.69696	4.50961	0.711349	-10.5358	7.14187	0.183239	2.65682e-05	1263.79	0.18 (0.00-1263.79)
M01302.metal.pos.txt.gz	Weighted mode	19	-4.03625	2.56933	0.133611	-9.07214	0.999648	0.0176636	0.00011482	2.71732	0.02 (0.00- 2.72)
M01303.metal.pos.txt.gz	Inverse variance weighted	15	-0.227388	0.557134	0.683171	-1.31937	0.864595	0.796611	0.267303	2.37404	0.80 (0.27- 2.37)
M01303.metal.pos.txt.gz	Weighted median	15	-0.485331	0.799864	0.544005	-2.05306	1.0824	0.615493	0.128341	2.95176	0.62 (0.13- 2.95)
M01303.metal.pos.txt.gz	MR Egger	15	1.63648	2.69218	0.553748	-3.64019	6.91315	5.13706	0.0262475	1005.41	5.14 (0.03-1005.41)
M01303.metal.pos.txt.gz	Weighted mode	15	-0.895343	1.3682	0.523464	-3.57702	1.78634	0.408467	0.0279588	5.96756	0.41 (0.03- 5.97)
M01336.metal.pos.txt.gz	Inverse variance weighted	27	0.227192	0.581337	0.695938	-0.912229	1.36661	1.25507	0.401628	3.92205	1.26 (0.40-3.92)
M01336.metal.pos.txt.gz	Weighted median	27	-0.682844	0.791778	0.388458	-2.23473	0.869042	0.505178	0.107021	2.38462	0.51 (0.11-2.38)
M01336.metal.pos.txt.gz	MR Egger	27	-1.46522	1.47648	0.330524	-4.35913	1.42868	0.231026	0.0127895	4.1732	0.23 (0.01-4.17)
M01336.metal.pos.txt.gz	Weighted mode	27	-1.12419	1.28238	0.388708	-3.63765	1.38927	0.324916	0.0263142	4.01192	0.32 (0.03-4.01)
M01356.metal.pos.txt.gz	Inverse variance weighted	14	-0.253145	0.43725	0.562625	-1.11016	0.603866	0.776355	0.329508	1.82918	0.78 (0.33-1.83)
M01356.metal.pos.txt.gz	Weighted median	14	-0.45886	0.60509	0.448251	-1.64484	0.727117	0.632003	0.193044	2.06911	0.63 (0.19-2.07)
M01356.metal.pos.txt.gz	MR Egger	14	-0.351392	0.831704	0.680134	-1.98153	1.27875	0.703708	0.137858	3.59214	0.70 (0.14-3.59)
M01356.metal.pos.txt.gz	Weighted mode	14	-0.36526	0.649178	0.583247	-1.63765	0.907129	0.694017	0.194437	2.4772	0.69 (0.19-2.48)
M01358.metal.pos.txt.gz	Inverse variance weighted	40	0.523485	0.499633	0.294759	-0.455796	1.50277	1.6879	0.633943	4.4941	1.69 (0.63- 4.49)
M01358.metal.pos.txt.gz	Weighted median	40	0.534978	0.703778	0.447164	-0.844428	1.91438	1.70741	0.429803	6.78275	1.71 (0.43- 6.78)
M01358.metal.pos.txt.gz	MR Egger	40	-0.787379	1.37369	0.569897	-3.47982	1.90506	0.455036	0.030813	6.71981	0.46 (0.03- 6.72)
M01358.metal.pos.txt.gz	Weighted mode	40	0.671932	1.11066	0.548694	-1.50496	2.84883	1.95802	0.222026	17.2675	1.96 (0.22-17.27)
M01359.metal.pos.txt.gz	Inverse variance weighted	16	-0.0216098	0.71456	0.975874	-1.42215	1.37893	0.978622	0.241196	3.97064	0.98 (0.24- 3.97)
M01359.metal.pos.txt.gz	Weighted median	16	-0.910478	0.927828	0.326444	-2.72902	0.908064	0.402332	0.0652832	2.47952	0.40 (0.07- 2.48)
M01359.metal.pos.txt.gz	MR Egger	16	0.906354	2.49748	0.722095	-3.98871	5.80141	2.47528	0.0185237	330.767	2.48 (0.02-330.77)
M01359.metal.pos.txt.gz	Weighted mode	16	-1.24524	1.57225	0.440702	-4.32685	1.83638	0.287872	0.013209	6.27377	0.29 (0.01- 6.27)
M01361.metal.pos.txt.gz	Inverse variance weighted	20	0.235353	0.508792	0.643671	-0.761879	1.23259	1.26536	0.466788	3.43009	1.27 (0.47-3.43)
M01361.metal.pos.txt.gz	Weighted median	20	0.346693	0.721603	0.630908	-1.06765	1.76103	1.41438	0.343816	5.81845	1.41 (0.34-5.82)
M01361.metal.pos.txt.gz	MR Egger	20	-0.825524	1.43752	0.572892	-3.64306	1.99201	0.438005	0.0261722	7.33026	0.44 (0.03-7.33)
M01361.metal.pos.txt.gz	Weighted mode	20	-0.563507	1.0669	0.603494	-2.65462	1.52761	0.56921	0.0703253	4.60715	0.57 (0.07-4.61)
M01365.metal.pos.txt.gz	Inverse variance weighted	21	0.499021	0.417588	0.232084	-0.319451	1.31749	1.64711	0.726548	3.73405	1.65 (0.73- 3.73)
M01365.metal.pos.txt.gz	Weighted median	21	0.0198526	0.601181	0.973657	-1.15846	1.19817	1.02005	0.313968	3.31404	1.02 (0.31- 3.31)
M01365.metal.pos.txt.gz	MR Egger	21	1.32035	0.777207	0.105664	-0.202972	2.84368	3.74475	0.816301	17.1789	3.74 (0.82-17.18)
M01365.metal.pos.txt.gz	Weighted mode	21	-0.155359	0.760925	0.840282	-1.64677	1.33605	0.856107	0.192671	3.804	0.86 (0.19- 3.80)
M01444.metal.pos.txt.gz	Inverse variance weighted	11	0.598268	0.42953	0.163668	-0.243612	1.44015	1.81897	0.783792	4.22132	1.82 (0.78- 4.22)
M01444.metal.pos.txt.gz	Weighted median	11	0.97268	0.571489	0.0887536	-0.147439	2.0928	2.64502	0.862915	8.10757	2.65 (0.86- 8.11)
M01444.metal.pos.txt.gz	MR Egger	11	2.60716	1.38234	0.0919155	-0.102236	5.31655	13.5604	0.902817	203.679	13.56 (0.90-203.68)
M01444.metal.pos.txt.gz	Weighted mode	11	1.10043	0.914146	0.256396	-0.691296	2.89215	3.00546	0.500926	18.0321	3.01 (0.50- 18.03)
M01493.metal.pos.txt.gz	Inverse variance weighted	5	0.565027	0.94637	0.550476	-1.28986	2.41991	1.7595	0.27531	11.2449	1.76 (0.28-11.24)
M01493.metal.pos.txt.gz	Weighted median	5	0.388631	1.19029	0.744045	-1.94434	2.7216	1.47496	0.143082	15.2046	1.47 (0.14-15.20)
M01493.metal.pos.txt.gz	MR Egger	5	-1.26589	2.33505	0.62541	-5.84259	3.31082	0.281989	0.00290131	27.4075	0.28 (0.00-27.41)
M01493.metal.pos.txt.gz	Weighted mode	5	-0.0281529	1.30883	0.983869	-2.59346	2.53715	0.97224	0.0747609	12.6436	0.97 (0.07-12.64)
M01494.metal.pos.txt.gz	Inverse variance weighted	18	-0.0739508	0.568992	0.896592	-1.18917	1.04127	0.928717	0.304472	2.83282	0.93 (0.30-2.83)
M01494.metal.pos.txt.gz	Weighted median	18	-0.651694	0.715974	0.362706	-2.055	0.751614	0.521162	0.128093	2.12042	0.52 (0.13-2.12)
M01494.metal.pos.txt.gz	MR Egger	18	-0.921901	0.879326	0.310026	-2.64538	0.801579	0.397762	0.0709783	2.22906	0.40 (0.07-2.23)
M01494.metal.pos.txt.gz	Weighted mode	18	-0.695873	0.749101	0.365921	-2.16411	0.772364	0.498639	0.114852	2.16488	0.50 (0.11-2.16)
M01508.metal.pos.txt.gz	Inverse variance weighted	23	0.429966	0.48441	0.374752	-0.519479	1.37941	1.53721	0.594831	3.97256	1.54 (0.59-3.97)
M01508.metal.pos.txt.gz	Weighted median	23	-0.219779	0.637442	0.730258	-1.46917	1.02961	0.802696	0.230117	2.79997	0.80 (0.23-2.80)
M01508.metal.pos.txt.gz	MR Egger	23	-1.02343	1.12879	0.374872	-3.23587	1.189	0.359359	0.0393261	3.2838	0.36 (0.04-3.28)
M01508.metal.pos.txt.gz	Weighted mode	23	-0.585149	0.834579	0.490571	-2.22092	1.05062	0.557023	0.108509	2.85944	0.56 (0.11-2.86)
M01515.metal.pos.txt.gz	Inverse variance weighted	16	-0.038369	0.0400212	0.3377	-0.116811	0.0400724	0.962358	0.889754	1.04089	0.96 (0.89-1.04)
M01515.metal.pos.txt.gz	Weighted median	16	-0.0650833	0.0535499	0.224222	-0.170041	0.0398744	0.936989	0.84363	1.04068	0.94 (0.84-1.04)
M01515.metal.pos.txt.gz	MR Egger	16	-0.0243347	0.0553761	0.667047	-0.132872	0.0842024	0.975959	0.875577	1.08785	0.98 (0.88-1.09)
M01515.metal.pos.txt.gz	Weighted mode	16	-0.0593407	0.0486273	0.241183	-0.15465	0.0359689	0.942386	0.856715	1.03662	0.94 (0.86-1.04)
M01558.metal.pos.txt.gz	Inverse variance weighted	31	0.485162	0.537003	0.36628	-0.567363	1.53769	1.62444	0.567019	4.65381	1.62 (0.57- 4.65)
M01558.metal.pos.txt.gz	Weighted median	31	-0.286736	0.862217	0.739469	-1.97668	1.40321	0.75071	0.138528	4.06823	0.75 (0.14- 4.07)
M01558.metal.pos.txt.gz	MR Egger	31	1.90207	1.26865	0.144606	-0.584472	4.38862	6.69977	0.5574	80.5291	6.70 (0.56-80.53)
M01558.metal.pos.txt.gz	Weighted mode	31	-0.646352	1.00283	0.524132	-2.6119	1.3192	0.523954	0.0733947	3.74043	0.52 (0.07- 3.74)
M01561.metal.pos.txt.gz	Inverse variance weighted	9	0.128309	0.523457	0.806365	-0.897666	1.15428	1.1369	0.40752	3.17175	1.14 (0.41- 3.17)
M01561.metal.pos.txt.gz	Weighted median	9	0.0636302	0.708072	0.928395	-1.32419	1.45145	1.0657	0.266018	4.2693	1.07 (0.27- 4.27)
M01561.metal.pos.txt.gz	MR Egger	9	0.251969	1.17968	0.836953	-2.06019	2.56413	1.28656	0.127429	12.9894	1.29 (0.13-12.99)
M01561.metal.pos.txt.gz	Weighted mode	9	-0.623147	1.03525	0.563888	-2.65224	1.40595	0.536254	0.070493	4.07939	0.54 (0.07- 4.08)
M01564.metal.pos.txt.gz	Inverse variance weighted	39	-0.888949	0.570695	0.119314	-2.00751	0.229613	0.411087	0.134323	1.25811	0.41 (0.13- 1.26)
M01564.metal.pos.txt.gz	Weighted median	39	-0.191052	0.741189	0.796589	-1.64378	1.26168	0.826089	0.193248	3.53134	0.83 (0.19- 3.53)
M01564.metal.pos.txt.gz	MR Egger	39	2.18728	1.5471	0.165783	-0.84504	5.21959	8.9109	0.42954	184.859	8.91 (0.43-184.86)
M01564.metal.pos.txt.gz	Weighted mode	39	0.464934	1.25788	0.71372	-2.00051	2.93038	1.59191	0.135266	18.7348	1.59 (0.14- 18.73)
M01572.metal.pos.txt.gz	Inverse variance weighted	9	-0.384009	0.854515	0.653152	-2.05886	1.29084	0.681125	0.1276	3.63584	0.68 (0.13- 3.64)
M01572.metal.pos.txt.gz	Weighted median	9	-0.755904	1.05617	0.474177	-2.82601	1.3142	0.469586	0.0592489	3.72177	0.47 (0.06- 3.72)
M01572.metal.pos.txt.gz	MR Egger	9	-1.19915	2.71939	0.672538	-6.52916	4.13086	0.30145	0.00146023	62.2314	0.30 (0.00-62.23)
M01572.metal.pos.txt.gz	Weighted mode	9	-1.15667	1.45172	0.448589	-4.00203	1.6887	0.314532	0.0182784	5.41243	0.31 (0.02- 5.41)
M01573.metal.pos.txt.gz	Inverse variance weighted	11	0.469225	0.234087	0.0450179	0.010414	0.928035	1.59875	1.01047	2.52953	1.60 (1.01-2.53)
M01573.metal.pos.txt.gz	Weighted median	11	0.52832	0.310511	0.0888575	-0.0802808	1.13692	1.69608	0.922857	3.11716	1.70 (0.92-3.12)
M01573.metal.pos.txt.gz	MR Egger	11	0.148957	0.653536	0.824798	-1.13197	1.42989	1.16062	0.322396	4.17823	1.16 (0.32-4.18)
M01573.metal.pos.txt.gz	Weighted mode	11	0.845591	0.498994	0.121015	-0.132438	1.82362	2.32935	0.875958	6.19424	2.33 (0.88-6.19)
M01585.metal.pos.txt.gz	Inverse variance weighted	21	-0.137501	0.958946	0.885984	-2.01703	1.74203	0.871533	0.133049	5.70894	0.87 (0.13- 5.71)
M01585.metal.pos.txt.gz	Weighted median	21	0.913334	1.3789	0.507736	-1.7893	3.61597	2.49262	0.167077	37.1874	2.49 (0.17- 37.19)
M01585.metal.pos.txt.gz	MR Egger	21	-15.4898	17.0603	0.375282	-48.9281	17.9485	1.87441e-07	5.63392e-22	6.23621e+07	0.00 (0.00-62362090.10)
M01585.metal.pos.txt.gz	Weighted mode	21	1.07722	2.35797	0.652709	-3.5444	5.69884	2.93649	0.0288858	298.52	2.94 (0.03- 298.52)
M01604.metal.pos.txt.gz	Inverse variance weighted	16	0.0478256	0.974158	0.960844	-1.86152	1.95717	1.04899	0.155436	7.0793	1.05 (0.16- 7.08)
M01604.metal.pos.txt.gz	Weighted median	16	0.31327	1.40415	0.823455	-2.43886	3.0654	1.36789	0.0872606	21.443	1.37 (0.09- 21.44)
M01604.metal.pos.txt.gz	MR Egger	16	3.48203	3.96052	0.394142	-4.28059	11.2446	32.5256	0.0138345	76469.4	32.53 (0.01-76469.38)
M01604.metal.pos.txt.gz	Weighted mode	16	-0.705261	2.30017	0.763353	-5.21359	3.80307	0.493979	0.00544208	44.8387	0.49 (0.01- 44.84)
M01605.metal.pos.txt.gz	Inverse variance weighted	9	0.0833388	0.23688	0.724975	-0.380947	0.547624	1.08691	0.683214	1.72914	1.09 (0.68-1.73)
M01605.metal.pos.txt.gz	Weighted median	9	0.114962	0.314916	0.715069	-0.502273	0.732197	1.12183	0.605154	2.07964	1.12 (0.61-2.08)
M01605.metal.pos.txt.gz	MR Egger	9	0.289967	0.492669	0.574646	-0.675665	1.2556	1.33638	0.508818	3.50994	1.34 (0.51-3.51)
M01605.metal.pos.txt.gz	Weighted mode	9	0.25544	0.427939	0.567075	-0.583321	1.0942	1.29103	0.558042	2.98679	1.29 (0.56-2.99)
M01638.metal.pos.txt.gz	Inverse variance weighted	18	0.209582	0.608272	0.73043	-0.982631	1.4018	1.23316	0.374325	4.06249	1.23 (0.37- 4.06)
M01638.metal.pos.txt.gz	Weighted median	18	-0.13585	0.743373	0.854995	-1.59286	1.32116	0.872973	0.203343	3.74777	0.87 (0.20- 3.75)
M01638.metal.pos.txt.gz	MR Egger	18	-0.853138	1.9328	0.66483	-4.64142	2.93515	0.426076	0.00964398	18.8242	0.43 (0.01-18.82)
M01638.metal.pos.txt.gz	Weighted mode	18	-0.168622	1.10725	0.880752	-2.33884	2.0016	0.844828	0.0964393	7.40086	0.84 (0.10- 7.40)
M01640.metal.pos.txt.gz	Inverse variance weighted	13	0.0557798	0.121262	0.645522	-0.181894	0.293454	1.05736	0.833689	1.34105	1.06 (0.83-1.34)
M01640.metal.pos.txt.gz	Weighted median	13	0.146139	0.174553	0.402469	-0.195985	0.488263	1.15736	0.822025	1.62948	1.16 (0.82-1.63)
M01640.metal.pos.txt.gz	MR Egger	13	0.0495762	0.285083	0.865102	-0.509187	0.608339	1.05083	0.600984	1.83738	1.05 (0.60-1.84)
M01640.metal.pos.txt.gz	Weighted mode	13	0.157007	0.178734	0.396954	-0.193312	0.507326	1.17	0.824225	1.66084	1.17 (0.82-1.66)
M01644.metal.pos.txt.gz	Inverse variance weighted	32	-0.410486	0.592483	0.488421	-1.57175	0.750781	0.663328	0.207681	2.11865	0.66 (0.21- 2.12)
M01644.metal.pos.txt.gz	Weighted median	32	-0.299248	0.746325	0.688448	-1.76205	1.16355	0.741375	0.171693	3.20127	0.74 (0.17- 3.20)
M01644.metal.pos.txt.gz	MR Egger	32	0.509696	1.8136	0.780608	-3.04495	4.06434	1.66479	0.0475986	58.2267	1.66 (0.05-58.23)
M01644.metal.pos.txt.gz	Weighted mode	32	-0.394902	1.0437	0.707737	-2.44056	1.65075	0.673746	0.0871122	5.2109	0.67 (0.09- 5.21)
M01645.metal.pos.txt.gz	Inverse variance weighted	36	0.453575	0.515596	0.379017	-0.556994	1.46414	1.57393	0.572929	4.32384	1.57 (0.57- 4.32)
M01645.metal.pos.txt.gz	Weighted median	36	0.237135	0.749616	0.751743	-1.23211	1.70638	1.26761	0.291676	5.509	1.27 (0.29- 5.51)
M01645.metal.pos.txt.gz	MR Egger	36	1.33087	1.32202	0.32119	-1.26028	3.92202	3.78435	0.283575	50.5026	3.78 (0.28-50.50)
M01645.metal.pos.txt.gz	Weighted mode	36	0.093887	1.14544	0.935141	-2.15117	2.33894	1.09844	0.116348	10.3702	1.10 (0.12-10.37)
M01649.metal.pos.txt.gz	Inverse variance weighted	4	-2.66984	2.03851	0.190297	-6.66531	1.32564	0.0692636	0.00127436	3.76459	0.07 (0.00- 3.76)
M01649.metal.pos.txt.gz	Weighted median	4	-2.87858	2.61218	0.270469	-7.99846	2.2413	0.0562144	0.000335979	9.40553	0.06 (0.00- 9.41)
M01649.metal.pos.txt.gz	MR Egger	4	-8.58669	3.94312	0.161336	-16.3152	-0.858185	0.000186572	8.21102e-08	0.423931	0.00 (0.00- 0.42)
M01649.metal.pos.txt.gz	Weighted mode	4	-3.78452	3.28685	0.333002	-10.2267	2.65771	0.0227199	3.61896e-05	14.2635	0.02 (0.00-14.26)
M01670.metal.pos.txt.gz	Inverse variance weighted	12	0.787324	0.966793	0.415435	-1.10759	2.68224	2.19751	0.330354	14.6178	2.20 (0.33- 14.62)
M01670.metal.pos.txt.gz	Weighted median	12	1.39081	1.02729	0.175782	-0.622687	3.4043	4.01808	0.536501	30.0932	4.02 (0.54- 30.09)
M01670.metal.pos.txt.gz	MR Egger	12	0.217061	2.80052	0.939749	-5.27195	5.70607	1.24242	0.00513359	300.687	1.24 (0.01-300.69)
M01670.metal.pos.txt.gz	Weighted mode	12	1.71656	1.53868	0.28837	-1.29925	4.73237	5.56534	0.272736	113.564	5.57 (0.27-113.56)
M01712.metal.pos.txt.gz	Inverse variance weighted	10	0.116657	0.457226	0.798614	-0.779506	1.01282	1.12373	0.458633	2.75336	1.12 (0.46- 2.75)
M01712.metal.pos.txt.gz	Weighted median	10	-0.259482	0.607546	0.669308	-1.45027	0.931309	0.771451	0.234506	2.53783	0.77 (0.23- 2.54)
M01712.metal.pos.txt.gz	MR Egger	10	0.918196	0.998856	0.384845	-1.03956	2.87595	2.50477	0.35361	17.7423	2.50 (0.35-17.74)
M01712.metal.pos.txt.gz	Weighted mode	10	-0.314919	0.895363	0.733141	-2.06983	1.43999	0.729848	0.126207	4.22066	0.73 (0.13- 4.22)
M01769.metal.pos.txt.gz	Inverse variance weighted	33	0.292032	0.496888	0.55672	-0.68187	1.26593	1.33915	0.505671	3.5464	1.34 (0.51-3.55)
M01769.metal.pos.txt.gz	Weighted median	33	-0.576163	0.764683	0.45117	-2.07494	0.922617	0.562051	0.125564	2.51586	0.56 (0.13-2.52)
M01769.metal.pos.txt.gz	MR Egger	33	-1.14689	0.983323	0.252371	-3.0742	0.780422	0.317623	0.0462264	2.18239	0.32 (0.05-2.18)
M01769.metal.pos.txt.gz	Weighted mode	33	-1.15845	0.900465	0.207497	-2.92336	0.60646	0.313972	0.0537527	1.83393	0.31 (0.05-1.83)
M01898.metal.pos.txt.gz	Inverse variance weighted	30	0.275088	0.431022	0.523328	-0.569714	1.11989	1.31665	0.565687	3.06452	1.32 (0.57- 3.06)
M01898.metal.pos.txt.gz	Weighted median	30	1.04168	0.631238	0.0988992	-0.195549	2.2789	2.83397	0.822383	9.76596	2.83 (0.82- 9.77)
M01898.metal.pos.txt.gz	MR Egger	30	0.158008	0.83615	0.851479	-1.48085	1.79686	1.17118	0.227445	6.03069	1.17 (0.23- 6.03)
M01898.metal.pos.txt.gz	Weighted mode	30	0.898321	0.769976	0.252841	-0.610831	2.40747	2.45548	0.542899	11.1059	2.46 (0.54-11.11)
M02132.metal.pos.txt.gz	Inverse variance weighted	35	-0.663768	0.541785	0.220518	-1.72567	0.39813	0.514907	0.178054	1.48904	0.51 (0.18- 1.49)
M02132.metal.pos.txt.gz	Weighted median	35	-0.314438	0.76893	0.682592	-1.82154	1.19267	0.730199	0.161776	3.29585	0.73 (0.16- 3.30)
M02132.metal.pos.txt.gz	MR Egger	35	-0.693863	1.60904	0.669107	-3.84759	2.45986	0.499642	0.0213311	11.7032	0.50 (0.02-11.70)
M02132.metal.pos.txt.gz	Weighted mode	35	-0.01161	1.44683	0.993644	-2.84739	2.82417	0.988457	0.0579953	16.847	0.99 (0.06-16.85)
M02137.metal.pos.txt.gz	Inverse variance weighted	15	-0.0626977	0.194987	0.747795	-0.444872	0.319476	0.939227	0.640907	1.37641	0.94 (0.64-1.38)
M02137.metal.pos.txt.gz	Weighted median	15	-0.199962	0.242766	0.41012	-0.675784	0.275859	0.818762	0.508757	1.31766	0.82 (0.51-1.32)
M02137.metal.pos.txt.gz	MR Egger	15	-0.402728	0.302909	0.206532	-0.99643	0.190975	0.668494	0.369195	1.21043	0.67 (0.37-1.21)
M02137.metal.pos.txt.gz	Weighted mode	15	-0.214058	0.218968	0.344875	-0.643235	0.215119	0.807302	0.525589	1.24001	0.81 (0.53-1.24)
M02342.metal.pos.txt.gz	Inverse variance weighted	12	0.200096	0.479985	0.676766	-0.740674	1.14087	1.22152	0.476792	3.12948	1.22 (0.48-3.13)
M02342.metal.pos.txt.gz	Weighted median	12	-0.339244	0.681209	0.618482	-1.67441	0.995925	0.712308	0.187418	2.70723	0.71 (0.19-2.71)
M02342.metal.pos.txt.gz	MR Egger	12	-1.65191	1.31126	0.236353	-4.22199	0.918163	0.191683	0.0146694	2.50468	0.19 (0.01-2.50)
M02342.metal.pos.txt.gz	Weighted mode	12	-1.08492	1.24079	0.4006	-3.51688	1.34703	0.337928	0.0296919	3.846	0.34 (0.03-3.85)
M02730.metal.pos.txt.gz	Inverse variance weighted	20	-0.620796	0.551214	0.260066	-1.70117	0.459583	0.537516	0.182469	1.58341	0.54 (0.18-1.58)
M02730.metal.pos.txt.gz	Weighted median	20	-0.684646	0.752826	0.363121	-2.16019	0.790894	0.504269	0.115304	2.20537	0.50 (0.12-2.21)
M02730.metal.pos.txt.gz	MR Egger	20	-1.68626	1.29951	0.210805	-4.23331	0.860783	0.18521	0.0145043	2.36501	0.19 (0.01-2.37)
M02730.metal.pos.txt.gz	Weighted mode	20	-0.516102	1.03882	0.625018	-2.55219	1.51998	0.596843	0.077911	4.57215	0.60 (0.08-4.57)
M02734.metal.pos.txt.gz	Inverse variance weighted	40	-0.574276	0.481424	0.232921	-1.51787	0.369316	0.563113	0.219179	1.44674	0.56 (0.22-1.45)
M02734.metal.pos.txt.gz	Weighted median	40	-0.87512	0.712737	0.219511	-2.27208	0.521844	0.416812	0.103097	1.68513	0.42 (0.10-1.69)
M02734.metal.pos.txt.gz	MR Egger	40	-1.53267	1.63859	0.355509	-4.74431	1.67896	0.215958	0.00870109	5.36	0.22 (0.01-5.36)
M02734.metal.pos.txt.gz	Weighted mode	40	-2.06154	1.31768	0.125772	-4.64419	0.521102	0.127257	0.00961732	1.68388	0.13 (0.01-1.68)
M03127.metal.pos.txt.gz	Inverse variance weighted	15	0.150301	0.667899	0.821952	-1.15878	1.45938	1.16218	0.313869	4.3033	1.16 (0.31- 4.30)
M03127.metal.pos.txt.gz	Weighted median	15	0.215127	0.774782	0.781272	-1.30344	1.7337	1.24002	0.271595	5.66156	1.24 (0.27- 5.66)
M03127.metal.pos.txt.gz	MR Egger	15	-0.233362	3.44299	0.946993	-6.98163	6.51491	0.791867	0.000928787	675.131	0.79 (0.00-675.13)
M03127.metal.pos.txt.gz	Weighted mode	15	0.21721	1.00454	0.831928	-1.75168	2.1861	1.2426	0.173482	8.90044	1.24 (0.17- 8.90)
M03141.metal.pos.txt.gz	Inverse variance weighted	23	-0.93731	0.496245	0.0589181	-1.90995	0.0353305	0.39168	0.148088	1.03596	0.39 (0.15-1.04)
M03141.metal.pos.txt.gz	Weighted median	23	-1.20933	0.633542	0.0562831	-2.45107	0.0324139	0.298397	0.0862011	1.03294	0.30 (0.09-1.03)
M03141.metal.pos.txt.gz	MR Egger	23	-0.382579	1.19337	0.751693	-2.72159	1.95643	0.6821	0.06577	7.07406	0.68 (0.07-7.07)
M03141.metal.pos.txt.gz	Weighted mode	23	-1.04917	0.796118	0.201112	-2.60956	0.511225	0.35023	0.0735672	1.66733	0.35 (0.07-1.67)
M03147.metal.pos.txt.gz	Inverse variance weighted	4	0.490483	0.879952	0.577256	-1.23422	2.21519	1.63311	0.291061	9.16315	1.63 (0.29- 9.16)
M03147.metal.pos.txt.gz	Weighted median	4	0.523543	1.05071	0.618288	-1.53584	2.58293	1.688	0.215275	13.2358	1.69 (0.22- 13.24)
M03147.metal.pos.txt.gz	MR Egger	4	0.876014	2.02017	0.706846	-3.08352	4.83554	2.40131	0.0457979	125.907	2.40 (0.05-125.91)
M03147.metal.pos.txt.gz	Weighted mode	4	0.552472	1.17229	0.669598	-1.74522	2.85017	1.73754	0.174606	17.2907	1.74 (0.17- 17.29)
M10642.metal.pos.txt.gz	Inverse variance weighted	26	-0.671311	0.594196	0.258569	-1.83594	0.493314	0.511038	0.159464	1.63773	0.51 (0.16- 1.64)
M10642.metal.pos.txt.gz	Weighted median	26	-0.304366	0.807064	0.706079	-1.88621	1.27748	0.737591	0.151645	3.58759	0.74 (0.15- 3.59)
M10642.metal.pos.txt.gz	MR Egger	26	0.662828	1.27609	0.608225	-1.83831	3.16397	1.94027	0.159086	23.6643	1.94 (0.16-23.66)
M10642.metal.pos.txt.gz	Weighted mode	26	0.319779	1.41864	0.823492	-2.46076	3.10032	1.37682	0.0853697	22.2051	1.38 (0.09-22.21)
M11438.metal.pos.txt.gz	Inverse variance weighted	5	2.33913	1.14894	0.0417596	0.0872129	4.59105	10.3722	1.09113	98.5978	10.37 (1.09- 98.60)
M11438.metal.pos.txt.gz	Weighted median	5	2.80252	1.42417	0.0490885	0.0111404	5.59391	16.4862	1.0112	268.783	16.49 (1.01-268.78)
M11438.metal.pos.txt.gz	MR Egger	5	2.50437	2.02801	0.304773	-1.47054	6.47927	12.2358	0.229802	651.494	12.24 (0.23-651.49)
M11438.metal.pos.txt.gz	Weighted mode	5	3.20716	1.69366	0.131201	-0.112422	6.52674	24.7088	0.893667	683.168	24.71 (0.89-683.17)
M12017.metal.pos.txt.gz	Inverse variance weighted	13	0.191313	0.584538	0.743449	-0.954382	1.33701	1.21084	0.38505	3.80763	1.21 (0.39- 3.81)
M12017.metal.pos.txt.gz	Weighted median	13	0.023135	0.678134	0.972785	-1.30601	1.35228	1.0234	0.270899	3.86622	1.02 (0.27- 3.87)
M12017.metal.pos.txt.gz	MR Egger	13	3.37115	1.64423	0.0649434	0.148454	6.59384	29.1119	1.16004	730.581	29.11 (1.16-730.58)
M12017.metal.pos.txt.gz	Weighted mode	13	1.38696	0.977749	0.181485	-0.529432	3.30334	4.00265	0.588939	27.2035	4.00 (0.59- 27.20)
M12035.metal.pos.txt.gz	Inverse variance weighted	31	-0.488481	0.588966	0.406886	-1.64285	0.665893	0.613558	0.193427	1.94623	0.61 (0.19- 1.95)
M12035.metal.pos.txt.gz	Weighted median	31	-1.22428	0.81165	0.131455	-2.81512	0.366549	0.293968	0.0598976	1.44275	0.29 (0.06- 1.44)
M12035.metal.pos.txt.gz	MR Egger	31	1.58307	2.0832	0.453435	-2.50001	5.66615	4.8699	0.0820845	288.921	4.87 (0.08-288.92)
M12035.metal.pos.txt.gz	Weighted mode	31	-1.19987	1.37523	0.389872	-3.89532	1.49558	0.301233	0.0203369	4.46191	0.30 (0.02- 4.46)
M12067.metal.pos.txt.gz	Inverse variance weighted	20	-0.499967	0.801838	0.532939	-2.07157	1.07164	0.606551	0.125988	2.92015	0.61 (0.13-2.92)
M12067.metal.pos.txt.gz	Weighted median	20	-1.39438	1.07171	0.193233	-3.49493	0.706179	0.247987	0.0303508	2.02623	0.25 (0.03-2.03)
M12067.metal.pos.txt.gz	MR Egger	20	-1.72464	1.46593	0.254729	-4.59787	1.14859	0.178237	0.0100733	3.15375	0.18 (0.01-3.15)
M12067.metal.pos.txt.gz	Weighted mode	20	-1.53214	1.14777	0.197689	-3.78177	0.717485	0.216072	0.0227823	2.04927	0.22 (0.02-2.05)
M12129.metal.pos.txt.gz	Inverse variance weighted	21	-0.863984	0.425333	0.0422234	-1.69764	-0.0303311	0.42148	0.183116	0.970124	0.42 (0.18-0.97)
M12129.metal.pos.txt.gz	Weighted median	21	-1.29194	0.625266	0.0388071	-2.51746	-0.0664196	0.274737	0.0806642	0.935738	0.27 (0.08-0.94)
M12129.metal.pos.txt.gz	MR Egger	21	-1.05727	1.09996	0.348528	-3.21318	1.09864	0.347402	0.0402283	3.00008	0.35 (0.04-3.00)
M12129.metal.pos.txt.gz	Weighted mode	21	-1.37343	0.700389	0.0639592	-2.74619	-0.000670146	0.253236	0.0641716	0.99933	0.25 (0.06-1.00)
M12261.metal.pos.txt.gz	Inverse variance weighted	10	0.00582189	0.166337	0.972079	-0.320199	0.331843	1.00584	0.726005	1.39353	1.01 (0.73-1.39)
M12261.metal.pos.txt.gz	Weighted median	10	0.0161795	0.217155	0.940607	-0.409444	0.441803	1.01631	0.66402	1.55551	1.02 (0.66-1.56)
M12261.metal.pos.txt.gz	MR Egger	10	0.0465519	0.505538	0.928896	-0.944302	1.03741	1.04765	0.388951	2.82189	1.05 (0.39-2.82)
M12261.metal.pos.txt.gz	Weighted mode	10	-0.0311192	0.32369	0.925517	-0.665551	0.603313	0.96936	0.51399	1.82817	0.97 (0.51-1.83)
M12593.metal.pos.txt.gz	Inverse variance weighted	24	0.847304	0.735411	0.249259	-0.5941	2.28871	2.33335	0.552059	9.8622	2.33 (0.55- 9.86)
M12593.metal.pos.txt.gz	Weighted median	24	1.13655	1.14076	0.3191	-1.09934	3.37245	3.116	0.33309	29.1497	3.12 (0.33- 29.15)
M12593.metal.pos.txt.gz	MR Egger	24	1.24046	1.79006	0.495578	-2.26805	4.74898	3.4572	0.103513	115.466	3.46 (0.10-115.47)
M12593.metal.pos.txt.gz	Weighted mode	24	1.70067	1.4129	0.240959	-1.06862	4.46996	5.47762	0.343484	87.3529	5.48 (0.34- 87.35)
M12626.metal.pos.txt.gz	Inverse variance weighted	7	2.35763	1.00464	0.0189388	0.388528	4.32672	10.5658	1.47481	75.6958	10.57 (1.47-7.570000e+01)
M12626.metal.pos.txt.gz	Weighted median	7	0.456366	1.33735	0.732918	-2.16484	3.07757	1.57833	0.114768	21.7056	1.58 (0.11-2.171000e+01)
M12626.metal.pos.txt.gz	MR Egger	7	1.30307	10.5425	0.906445	-19.3602	21.9663	3.68058	3.9083e-09	3.46614e+09	3.68 (0.00-3.466136e+09)
M12626.metal.pos.txt.gz	Weighted mode	7	0.285904	1.94691	0.88806	-3.53004	4.10185	1.33096	0.0293037	60.4521	1.33 (0.03-6.045000e+01)
M12768.metal.pos.txt.gz	Inverse variance weighted	17	-0.204612	0.411782	0.619264	-1.01171	0.602481	0.814963	0.363598	1.82665	0.81 (0.36-1.83)
M12768.metal.pos.txt.gz	Weighted median	17	-0.456461	0.577728	0.429471	-1.58881	0.675885	0.633522	0.204169	1.96577	0.63 (0.20-1.97)
M12768.metal.pos.txt.gz	MR Egger	17	-0.662312	0.664276	0.334556	-1.96429	0.639668	0.515658	0.140255	1.89585	0.52 (0.14-1.90)
M12768.metal.pos.txt.gz	Weighted mode	17	-0.471711	0.559321	0.411456	-1.56798	0.624558	0.623934	0.208466	1.86742	0.62 (0.21-1.87)
M12774.metal.pos.txt.gz	Inverse variance weighted	26	0.0416292	0.570759	0.941857	-1.07706	1.16032	1.04251	0.340596	3.19095	1.04 (0.34- 3.19)
M12774.metal.pos.txt.gz	Weighted median	26	-0.479917	0.750441	0.522489	-1.95078	0.990947	0.618835	0.142163	2.69379	0.62 (0.14- 2.69)
M12774.metal.pos.txt.gz	MR Egger	26	0.0792622	1.42868	0.956216	-2.72096	2.87948	1.08249	0.0658118	17.805	1.08 (0.07-17.81)
M12774.metal.pos.txt.gz	Weighted mode	26	-0.368169	1.04446	0.72742	-2.41531	1.67897	0.692	0.0893401	5.36002	0.69 (0.09- 5.36)
M15122.metal.pos.txt.gz	Inverse variance weighted	14	0.785969	0.569509	0.167562	-0.330269	1.90221	2.19453	0.718731	6.70066	2.19 (0.72- 6.70)
M15122.metal.pos.txt.gz	Weighted median	14	0.909013	0.786352	0.247686	-0.632236	2.45026	2.48187	0.531402	11.5914	2.48 (0.53- 11.59)
M15122.metal.pos.txt.gz	MR Egger	14	1.14595	1.85378	0.548018	-2.48747	4.77936	3.14542	0.0831203	119.028	3.15 (0.08-119.03)
M15122.metal.pos.txt.gz	Weighted mode	14	1.22136	0.94699	0.219616	-0.634735	3.07746	3.39181	0.530076	21.7033	3.39 (0.53- 21.70)
M15140.metal.pos.txt.gz	Inverse variance weighted	33	0.746043	0.532263	0.161022	-0.297193	1.78928	2.10864	0.7429	5.98513	2.11 (0.74-5.99)
M15140.metal.pos.txt.gz	Weighted median	33	-0.0723102	0.698875	0.917593	-1.44211	1.29749	0.930242	0.236429	3.66008	0.93 (0.24-3.66)
M15140.metal.pos.txt.gz	MR Egger	33	-1.97833	1.2935	0.136296	-4.5136	0.556928	0.138299	0.010959	1.7453	0.14 (0.01-1.75)
M15140.metal.pos.txt.gz	Weighted mode	33	-0.684663	1.11938	0.545095	-2.87865	1.50933	0.50426	0.0562106	4.52368	0.50 (0.06-4.52)
M15335.metal.pos.txt.gz	Inverse variance weighted	12	-0.108802	0.149819	0.467703	-0.402446	0.184843	0.896908	0.668682	1.20303	0.90 (0.67-1.20)
M15335.metal.pos.txt.gz	Weighted median	12	-0.0136996	0.206958	0.947223	-0.419337	0.391938	0.986394	0.657482	1.47985	0.99 (0.66-1.48)
M15335.metal.pos.txt.gz	MR Egger	12	0.131909	0.375823	0.732879	-0.604704	0.868522	1.141	0.546236	2.38339	1.14 (0.55-2.38)
M15335.metal.pos.txt.gz	Weighted mode	12	0.0354204	0.254614	0.891874	-0.463623	0.534463	1.03606	0.629001	1.70653	1.04 (0.63-1.71)
M15365.metal.pos.txt.gz	Inverse variance weighted	9	1.02541	0.733922	0.162364	-0.413076	2.4639	2.78824	0.661612	11.7505	2.79 (0.66-11.75)
M15365.metal.pos.txt.gz	Weighted median	9	0.80386	0.970788	0.407643	-1.09888	2.7066	2.23415	0.333242	14.9783	2.23 (0.33-14.98)
M15365.metal.pos.txt.gz	MR Egger	9	0.254312	1.60293	0.878421	-2.88743	3.39605	1.28957	0.0557195	29.8459	1.29 (0.06-29.85)
M15365.metal.pos.txt.gz	Weighted mode	9	0.883102	1.12342	0.454468	-1.31879	3.085	2.41839	0.267458	21.8674	2.42 (0.27-21.87)
M15488.metal.pos.txt.gz	Inverse variance weighted	15	-0.481973	0.986412	0.625116	-2.41534	1.4514	0.617563	0.0893368	4.26907	0.62 (0.09- 4.27)
M15488.metal.pos.txt.gz	Weighted median	15	-0.603441	1.31407	0.646079	-3.17901	1.97213	0.546926	0.0416267	7.18598	0.55 (0.04- 7.19)
M15488.metal.pos.txt.gz	MR Egger	15	1.90248	3.65711	0.61166	-5.26546	9.07041	6.70248	0.00516704	8694.19	6.70 (0.01-8694.19)
M15488.metal.pos.txt.gz	Weighted mode	15	-0.712802	1.83213	0.703088	-4.30378	2.87818	0.490269	0.0135173	17.7818	0.49 (0.01- 17.78)
M15500.metal.pos.txt.gz	Inverse variance weighted	148	0.978223	0.542227	0.0712181	-0.0845415	2.04099	2.65973	0.918933	7.69821	2.66 (0.92- 7.70)
M15500.metal.pos.txt.gz	Weighted median	148	0.180859	0.895662	0.839974	-1.57464	1.93636	1.19825	0.207082	6.93344	1.20 (0.21- 6.93)
M15500.metal.pos.txt.gz	MR Egger	148	0.385414	1.54094	0.802849	-2.63482	3.40565	1.47022	0.0717319	30.1338	1.47 (0.07-30.13)
M15500.metal.pos.txt.gz	Weighted mode	148	-0.0827387	1.16659	0.943555	-2.36926	2.20378	0.920592	0.0935501	9.0592	0.92 (0.09- 9.06)
M15506.metal.pos.txt.gz	Inverse variance weighted	18	1.3218	1.31551	0.315004	-1.25661	3.9002	3.75016	0.284618	49.4124	3.75 ( 0.28- 49.41)
M15506.metal.pos.txt.gz	Weighted median	18	-0.649816	1.4654	0.657447	-3.52199	2.22236	0.522142	0.0295405	9.2291	0.52 ( 0.03- 9.23)
M15506.metal.pos.txt.gz	MR Egger	18	11.6525	3.4798	0.00407914	4.83213	18.473	114983	125.477	1.05367e+08	114983.15 (125.48-105366629.00)
M15506.metal.pos.txt.gz	Weighted mode	18	-2.1003	2.85104	0.471363	-7.68833	3.48774	0.12242	0.000458141	32.7118	0.12 ( 0.00- 32.71)
M15630.metal.pos.txt.gz	Inverse variance weighted	12	0.120672	0.178508	0.49904	-0.229205	0.470548	1.12825	0.795166	1.60087	1.13 (0.80-1.60)
M15630.metal.pos.txt.gz	Weighted median	12	0.274557	0.192406	0.153589	-0.102558	0.651672	1.31595	0.902526	1.91875	1.32 (0.90-1.92)
M15630.metal.pos.txt.gz	MR Egger	12	0.405614	0.23855	0.119905	-0.0619438	0.873172	1.50022	0.939936	2.39449	1.50 (0.94-2.39)
M15630.metal.pos.txt.gz	Weighted mode	12	0.269949	0.193358	0.190217	-0.109032	0.648931	1.3099	0.896702	1.91349	1.31 (0.90-1.91)
M15650.metal.pos.txt.gz	Inverse variance weighted	6	-2.60716	1.86066	0.161154	-6.25407	1.03974	0.0737434	0.00192262	2.82848	0.07 (0.00- 2.83)
M15650.metal.pos.txt.gz	Weighted median	6	-2.77805	2.54255	0.27456	-7.76145	2.20536	0.0621599	0.00042584	9.07349	0.06 (0.00- 9.07)
M15650.metal.pos.txt.gz	MR Egger	6	1.03208	7.38034	0.895544	-13.4334	15.4975	2.80689	1.4654e-06	5.37643e+06	2.81 (0.00-5376434.54)
M15650.metal.pos.txt.gz	Weighted mode	6	-2.75404	3.00784	0.401867	-8.64941	3.14132	0.0636698	0.00017523	23.1344	0.06 (0.00- 23.13)
M15676.metal.pos.txt.gz	Inverse variance weighted	30	0.395451	0.581532	0.496494	-0.744352	1.53525	1.48505	0.475042	4.64251	1.49 (0.48- 4.64)
M15676.metal.pos.txt.gz	Weighted median	30	0.719013	0.757901	0.342778	-0.766473	2.2045	2.05241	0.464649	9.06571	2.05 (0.46- 9.07)
M15676.metal.pos.txt.gz	MR Egger	30	1.98396	1.22712	0.117142	-0.42119	4.38911	7.27147	0.656266	80.5684	7.27 (0.66-80.57)
M15676.metal.pos.txt.gz	Weighted mode	30	1.48901	1.03994	0.162886	-0.549275	3.52729	4.43268	0.577368	34.0315	4.43 (0.58-34.03)
M15677.metal.pos.txt.gz	Inverse variance weighted	8	0.153913	0.224809	0.493572	-0.286712	0.594538	1.16639	0.750728	1.81219	1.17 (0.75-1.81)
M15677.metal.pos.txt.gz	Weighted median	8	0.0711992	0.308592	0.81753	-0.533642	0.67604	1.0738	0.586465	1.96608	1.07 (0.59-1.97)
M15677.metal.pos.txt.gz	MR Egger	8	0.313592	0.642835	0.642985	-0.946365	1.57355	1.36833	0.388149	4.82373	1.37 (0.39-4.82)
M15677.metal.pos.txt.gz	Weighted mode	8	-0.00631814	0.375553	0.987047	-0.742403	0.729766	0.993702	0.475969	2.0746	0.99 (0.48-2.07)
M15749.metal.pos.txt.gz	Inverse variance weighted	9	-0.629712	0.373832	0.0920896	-1.36242	0.103	0.532745	0.25604	1.10849	0.53 (0.26-1.11)
M15749.metal.pos.txt.gz	Weighted median	9	-0.578212	0.431111	0.179851	-1.42319	0.266766	0.5609	0.240944	1.30574	0.56 (0.24-1.31)
M15749.metal.pos.txt.gz	MR Egger	9	-1.12914	0.55096	0.0796007	-2.20902	-0.0492567	0.323312	0.109808	0.951937	0.32 (0.11-0.95)
M15749.metal.pos.txt.gz	Weighted mode	9	-0.644248	0.467615	0.205595	-1.56077	0.272277	0.525057	0.209974	1.31295	0.53 (0.21-1.31)
M15753.metal.pos.txt.gz	Inverse variance weighted	12	-0.361767	0.355216	0.308468	-1.05799	0.334456	0.696445	0.347153	1.39718	0.70 (0.35-1.40)
M15753.metal.pos.txt.gz	Weighted median	12	-0.17477	0.413389	0.67246	-0.985012	0.635472	0.83965	0.373435	1.88791	0.84 (0.37-1.89)
M15753.metal.pos.txt.gz	MR Egger	12	0.407524	0.781537	0.613412	-1.12429	1.93934	1.50309	0.324884	6.95414	1.50 (0.32-6.95)
M15753.metal.pos.txt.gz	Weighted mode	12	-0.124565	0.554551	0.82639	-1.21148	0.962354	0.882881	0.297755	2.61785	0.88 (0.30-2.62)
M15778.metal.pos.txt.gz	Inverse variance weighted	33	0.198955	0.574967	0.729321	-0.92798	1.32589	1.22013	0.395351	3.76553	1.22 (0.40- 3.77)
M15778.metal.pos.txt.gz	Weighted median	33	0.556906	0.819802	0.496937	-1.04991	2.16372	1.74526	0.349971	8.70343	1.75 (0.35- 8.70)
M15778.metal.pos.txt.gz	MR Egger	33	1.96707	1.65271	0.242999	-1.27224	5.20638	7.14971	0.280203	182.433	7.15 (0.28-182.43)
M15778.metal.pos.txt.gz	Weighted mode	33	1.34088	1.17295	0.261448	-0.958099	3.63986	3.82241	0.383621	38.0866	3.82 (0.38- 38.09)
M15958.metal.pos.txt.gz	Inverse variance weighted	8	0.195627	0.461865	0.671888	-0.709629	1.10088	1.21607	0.491827	3.00682	1.22 (0.49-3.01)
M15958.metal.pos.txt.gz	Weighted median	8	0.088217	0.457757	0.847182	-0.808987	0.985421	1.09223	0.445309	2.67894	1.09 (0.45-2.68)
M15958.metal.pos.txt.gz	MR Egger	8	0.169438	0.736639	0.825721	-1.27437	1.61325	1.18464	0.279606	5.0191	1.18 (0.28-5.02)
M15958.metal.pos.txt.gz	Weighted mode	8	0.0283686	0.460619	0.952612	-0.874444	0.931182	1.02877	0.417094	2.53751	1.03 (0.42-2.54)
M15990.metal.pos.txt.gz	Inverse variance weighted	17	0.0215579	0.26021	0.933972	-0.488453	0.531569	1.02179	0.613575	1.7016	1.02 (0.61-1.70)
M15990.metal.pos.txt.gz	Weighted median	17	-0.0249348	0.306065	0.935069	-0.624823	0.574954	0.975374	0.535356	1.77705	0.98 (0.54-1.78)
M15990.metal.pos.txt.gz	MR Egger	17	-0.279035	0.353242	0.441881	-0.97139	0.41332	0.756513	0.378556	1.51183	0.76 (0.38-1.51)
M15990.metal.pos.txt.gz	Weighted mode	17	-0.0900433	0.286289	0.757191	-0.65117	0.471083	0.913892	0.521435	1.60173	0.91 (0.52-1.60)
M15996.metal.pos.txt.gz	Inverse variance weighted	4	1.12957	0.773372	0.144131	-0.386239	2.64538	3.09433	0.679608	14.0888	3.09 (0.68- 14.09)
M15996.metal.pos.txt.gz	Weighted median	4	1.18219	0.859597	0.169044	-0.502623	2.867	3.2615	0.604942	17.5841	3.26 (0.60- 17.58)
M15996.metal.pos.txt.gz	MR Egger	4	3.18554	1.96901	0.247102	-0.673728	7.0448	24.1802	0.509804	1146.88	24.18 (0.51-1146.88)
M15996.metal.pos.txt.gz	Weighted mode	4	1.78969	0.890123	0.137902	0.0450525	3.53433	5.98761	1.04608	34.2721	5.99 (1.05- 34.27)
M16634.metal.pos.txt.gz	Inverse variance weighted	9	-0.478583	0.345144	0.165558	-1.15506	0.197899	0.619661	0.315037	1.21884	0.62 (0.32-1.22)
M16634.metal.pos.txt.gz	Weighted median	9	-0.310468	0.453939	0.494011	-1.20019	0.579252	0.733103	0.301137	1.7847	0.73 (0.30-1.78)
M16634.metal.pos.txt.gz	MR Egger	9	0.38775	0.68335	0.588153	-0.951616	1.72712	1.47366	0.386116	5.62441	1.47 (0.39-5.62)
M16634.metal.pos.txt.gz	Weighted mode	9	-0.262466	0.534633	0.636661	-1.31035	0.785415	0.769153	0.269727	2.19332	0.77 (0.27-2.19)
M16816.metal.pos.txt.gz	Inverse variance weighted	13	-0.0255167	0.474731	0.957135	-0.95599	0.904956	0.974806	0.384432	2.47182	0.97 (0.38- 2.47)
M16816.metal.pos.txt.gz	Weighted median	13	0.514684	0.659819	0.435369	-0.778562	1.80793	1.67311	0.459066	6.09781	1.67 (0.46- 6.10)
M16816.metal.pos.txt.gz	MR Egger	13	0.852475	0.840929	0.332491	-0.795745	2.5007	2.34544	0.451245	12.191	2.35 (0.45-12.19)
M16816.metal.pos.txt.gz	Weighted mode	13	0.615669	0.706591	0.400674	-0.769249	2.00059	1.85089	0.463361	7.39339	1.85 (0.46- 7.39)
M16818.metal.pos.txt.gz	Inverse variance weighted	7	0.3321	0.606616	0.584061	-0.856867	1.52107	1.39389	0.42449	4.5771	1.39 (0.42- 4.58)
M16818.metal.pos.txt.gz	Weighted median	7	0.534481	0.800529	0.504351	-1.03456	2.10352	1.70656	0.355384	8.19495	1.71 (0.36- 8.19)
M16818.metal.pos.txt.gz	MR Egger	7	-1.8988	1.31246	0.207611	-4.47122	0.673624	0.149748	0.0114333	1.96133	0.15 (0.01- 1.96)
M16818.metal.pos.txt.gz	Weighted mode	7	0.665739	0.998776	0.529838	-1.29186	2.62334	1.94593	0.274759	13.7817	1.95 (0.27-13.78)
M16821.metal.pos.txt.gz	Inverse variance weighted	17	-0.0858461	0.468933	0.854746	-1.00495	0.833262	0.917736	0.366061	2.30081	0.92 (0.37-2.30)
M16821.metal.pos.txt.gz	Weighted median	17	-0.690167	0.638019	0.279371	-1.94068	0.56035	0.501492	0.143606	1.75129	0.50 (0.14-1.75)
M16821.metal.pos.txt.gz	MR Egger	17	-0.717717	1.22999	0.568216	-3.12849	1.69305	0.487865	0.0437839	5.43606	0.49 (0.04-5.44)
M16821.metal.pos.txt.gz	Weighted mode	17	-0.752094	0.885679	0.408312	-2.48803	0.983838	0.471379	0.0830738	2.6747	0.47 (0.08-2.67)
M16822.metal.pos.txt.gz	Inverse variance weighted	20	1.19452	0.539776	0.0268977	0.136563	2.25248	3.30198	1.14633	9.51133	3.30 (1.15- 9.51)
M16822.metal.pos.txt.gz	Weighted median	20	1.29569	0.722454	0.0728997	-0.120319	2.7117	3.65352	0.886638	15.0549	3.65 (0.89- 15.05)
M16822.metal.pos.txt.gz	MR Egger	20	1.70343	2.27132	0.46296	-2.74835	6.15521	5.49276	0.0640336	471.166	5.49 (0.06-471.17)
M16822.metal.pos.txt.gz	Weighted mode	20	-0.257687	1.30319	0.845352	-2.81194	2.29657	0.772837	0.060088	9.94003	0.77 (0.06- 9.94)
M16823.metal.pos.txt.gz	Inverse variance weighted	11	0.0172895	0.154617	0.910965	-0.285761	0.32034	1.01744	0.751442	1.3776	1.02 (0.75-1.38)
M16823.metal.pos.txt.gz	Weighted median	11	-0.061136	0.180359	0.734633	-0.414639	0.292367	0.940695	0.660579	1.33959	0.94 (0.66-1.34)
M16823.metal.pos.txt.gz	MR Egger	11	0.0220815	0.314873	0.945625	-0.595069	0.639232	1.02233	0.551525	1.89502	1.02 (0.55-1.90)
M16823.metal.pos.txt.gz	Weighted mode	11	-0.264425	0.285643	0.376393	-0.824285	0.295436	0.767647	0.438548	1.34371	0.77 (0.44-1.34)
M17799.metal.pos.txt.gz	Inverse variance weighted	92	-0.0171965	0.0492242	0.726826	-0.113676	0.0792829	0.982951	0.892547	1.08251	0.98 (0.89-1.08)
M17799.metal.pos.txt.gz	Weighted median	92	0.00490951	0.0694691	0.943659	-0.13125	0.141069	1.00492	0.876998	1.1515	1.00 (0.88-1.15)
M17799.metal.pos.txt.gz	MR Egger	92	0.104498	0.142916	0.466566	-0.175618	0.384614	1.11015	0.838939	1.46905	1.11 (0.84-1.47)
M17799.metal.pos.txt.gz	Weighted mode	92	0.0290779	0.134532	0.829361	-0.234604	0.29276	1.0295	0.790884	1.34012	1.03 (0.79-1.34)
M17805.metal.pos.txt.gz	Inverse variance weighted	9	0.0321527	0.619467	0.958605	-1.182	1.24631	1.03268	0.306664	3.47748	1.03 (0.31- 3.48)
M17805.metal.pos.txt.gz	Weighted median	9	-0.345224	0.720058	0.631626	-1.75654	1.06609	0.708061	0.172642	2.904	0.71 (0.17- 2.90)
M17805.metal.pos.txt.gz	MR Egger	9	-0.990647	2.07221	0.647174	-5.05217	3.07088	0.371336	0.00639542	21.5608	0.37 (0.01-21.56)
M17805.metal.pos.txt.gz	Weighted mode	9	-0.206937	0.853388	0.814502	-1.87958	1.4657	0.813071	0.152655	4.33059	0.81 (0.15- 4.33)
M17807.metal.pos.txt.gz	Inverse variance weighted	19	-0.153114	0.222506	0.491367	-0.589225	0.282997	0.858032	0.554757	1.3271	0.86 (0.55-1.33)
M17807.metal.pos.txt.gz	Weighted median	19	-0.286763	0.32694	0.380426	-0.927565	0.354039	0.75069	0.395515	1.42481	0.75 (0.40-1.42)
M17807.metal.pos.txt.gz	MR Egger	19	-0.430337	0.471237	0.373904	-1.35396	0.493289	0.65029	0.258215	1.63769	0.65 (0.26-1.64)
M17807.metal.pos.txt.gz	Weighted mode	19	-0.378948	0.447058	0.407764	-1.25518	0.497285	0.684581	0.285024	1.64425	0.68 (0.29-1.64)
M17945.metal.pos.txt.gz	Inverse variance weighted	31	0.446394	0.593426	0.451912	-0.716721	1.60951	1.56267	0.488351	5.00036	1.56 (0.49-5.00)
M17945.metal.pos.txt.gz	Weighted median	31	-0.201589	0.807863	0.802948	-1.785	1.38182	0.81743	0.167797	3.98215	0.82 (0.17-3.98)
M17945.metal.pos.txt.gz	MR Egger	31	-1.19831	1.52169	0.437387	-4.18083	1.7842	0.301703	0.0152859	5.95484	0.30 (0.02-5.95)
M17945.metal.pos.txt.gz	Weighted mode	31	-0.65992	1.31457	0.619328	-3.23647	1.91663	0.516893	0.0393024	6.79801	0.52 (0.04-6.80)
M18254.metal.pos.txt.gz	Inverse variance weighted	9	-0.471323	0.326873	0.149327	-1.11199	0.169349	0.624176	0.328902	1.18453	0.62 (0.33-1.18)
M18254.metal.pos.txt.gz	Weighted median	9	-0.361147	0.359601	0.315234	-1.06596	0.343671	0.696877	0.344395	1.41011	0.70 (0.34-1.41)
M18254.metal.pos.txt.gz	MR Egger	9	-1.15747	1.09925	0.327342	-3.31199	0.997058	0.314281	0.0364435	2.7103	0.31 (0.04-2.71)
M18254.metal.pos.txt.gz	Weighted mode	9	-0.535186	0.595793	0.395269	-1.70294	0.632568	0.58556	0.182147	1.88244	0.59 (0.18-1.88)
M18281.metal.pos.txt.gz	Inverse variance weighted	11	-0.103707	0.0805622	0.197995	-0.261608	0.0541953	0.90149	0.769812	1.05569	0.90 (0.77-1.06)
M18281.metal.pos.txt.gz	Weighted median	11	-0.0508305	0.110901	0.646709	-0.268197	0.166536	0.95044	0.764757	1.18121	0.95 (0.76-1.18)
M18281.metal.pos.txt.gz	MR Egger	11	-0.117813	0.193232	0.557139	-0.496547	0.260921	0.888862	0.608629	1.29813	0.89 (0.61-1.30)
M18281.metal.pos.txt.gz	Weighted mode	11	-0.0696393	0.149547	0.651429	-0.362751	0.223472	0.93273	0.69576	1.25041	0.93 (0.70-1.25)
M18283.metal.pos.txt.gz	Inverse variance weighted	9	0.0959574	0.344324	0.780488	-0.578918	0.770833	1.10071	0.560504	2.16157	1.10 (0.56-2.16)
M18283.metal.pos.txt.gz	Weighted median	9	0.354552	0.44237	0.422852	-0.512494	1.2216	1.42554	0.599	3.3926	1.43 (0.60-3.39)
M18283.metal.pos.txt.gz	MR Egger	9	-0.647347	1.20454	0.607629	-3.00825	1.71355	0.523432	0.0493782	5.54864	0.52 (0.05-5.55)
M18283.metal.pos.txt.gz	Weighted mode	9	0.607616	0.633477	0.365558	-0.633999	1.84923	1.83605	0.530466	6.35493	1.84 (0.53-6.35)
M18335.metal.pos.txt.gz	Inverse variance weighted	4	0.134541	0.359717	0.708389	-0.570504	0.839586	1.14401	0.565241	2.31541	1.14 (0.57-2.32)
M18335.metal.pos.txt.gz	Weighted median	4	0.145374	0.42053	0.729574	-0.678865	0.969613	1.15647	0.507192	2.63692	1.16 (0.51-2.64)
M18335.metal.pos.txt.gz	MR Egger	4	0.0526533	0.973907	0.961799	-1.8562	1.96151	1.05406	0.156265	7.11006	1.05 (0.16-7.11)
M18335.metal.pos.txt.gz	Weighted mode	4	0.369356	0.567525	0.561565	-0.742992	1.4817	1.4468	0.475688	4.40044	1.45 (0.48-4.40)
M18349.metal.pos.txt.gz	Inverse variance weighted	15	-0.254105	0.563534	0.652053	-1.35863	0.850423	0.775611	0.257012	2.34064	0.78 (0.26-2.34)
M18349.metal.pos.txt.gz	Weighted median	15	-1.18978	0.707693	0.0927219	-2.57686	0.197297	0.304288	0.0760123	1.21811	0.30 (0.08-1.22)
M18349.metal.pos.txt.gz	MR Egger	15	-1.80079	1.36891	0.211076	-4.48386	0.882284	0.165169	0.0112898	2.41641	0.17 (0.01-2.42)
M18349.metal.pos.txt.gz	Weighted mode	15	-1.17377	0.822729	0.175594	-2.78631	0.438783	0.3092	0.0616481	1.55082	0.31 (0.06-1.55)
M18357.metal.pos.txt.gz	Inverse variance weighted	6	0.128788	0.34815	0.711441	-0.553587	0.811163	1.13745	0.574884	2.25052	1.14 (0.57- 2.25)
M18357.metal.pos.txt.gz	Weighted median	6	-0.00740336	0.41076	0.98562	-0.812492	0.797685	0.992624	0.443751	2.2204	0.99 (0.44- 2.22)
M18357.metal.pos.txt.gz	MR Egger	6	-0.691381	1.85727	0.728585	-4.33162	2.94886	0.500884	0.0131462	19.0842	0.50 (0.01-19.08)
M18357.metal.pos.txt.gz	Weighted mode	6	-0.174188	0.633773	0.794432	-1.41638	1.06801	0.840139	0.24259	2.90958	0.84 (0.24- 2.91)
M18369.metal.pos.txt.gz	Inverse variance weighted	32	-0.141142	0.499352	0.777444	-1.11987	0.837587	0.868366	0.326322	2.31078	0.87 (0.33-2.31)
M18369.metal.pos.txt.gz	Weighted median	32	-0.2412	0.726971	0.74005	-1.66606	1.18366	0.785685	0.18899	3.26632	0.79 (0.19-3.27)
M18369.metal.pos.txt.gz	MR Egger	32	-1.36468	1.0786	0.215529	-3.47874	0.74938	0.255463	0.0308464	2.11569	0.26 (0.03-2.12)
M18369.metal.pos.txt.gz	Weighted mode	32	-0.330832	1.00908	0.745226	-2.30864	1.64697	0.718326	0.0993966	5.19124	0.72 (0.10-5.19)
M18394.metal.pos.txt.gz	Inverse variance weighted	13	-0.0736787	0.21814	0.735545	-0.501233	0.353875	0.92897	0.605784	1.42458	0.93 (0.61-1.42)
M18394.metal.pos.txt.gz	Weighted median	13	0.10192	0.298698	0.732942	-0.483528	0.687368	1.10729	0.616604	1.98847	1.11 (0.62-1.99)
M18394.metal.pos.txt.gz	MR Egger	13	0.503537	0.470855	0.307791	-0.41934	1.42641	1.65456	0.657481	4.16374	1.65 (0.66-4.16)
M18394.metal.pos.txt.gz	Weighted mode	13	0.184599	0.377154	0.633346	-0.554623	0.923822	1.20274	0.574289	2.5189	1.20 (0.57-2.52)
M18467.metal.pos.txt.gz	Inverse variance weighted	11	0.16034	0.355682	0.652136	-0.536796	0.857477	1.17391	0.584618	2.35721	1.17 (0.58-2.36)
M18467.metal.pos.txt.gz	Weighted median	11	0.389428	0.475688	0.412978	-0.54292	1.32178	1.47614	0.581049	3.75007	1.48 (0.58-3.75)
M18467.metal.pos.txt.gz	MR Egger	11	-0.0341511	0.788136	0.966383	-1.5789	1.51059	0.966425	0.206202	4.52942	0.97 (0.21-4.53)
M18467.metal.pos.txt.gz	Weighted mode	11	0.397147	0.633766	0.54493	-0.845035	1.63933	1.48758	0.429542	5.15171	1.49 (0.43-5.15)
M18474.metal.pos.txt.gz	Inverse variance weighted	10	0.0222523	0.102069	0.827419	-0.177803	0.222307	1.0225	0.837108	1.24895	1.02 (0.84-1.25)
M18474.metal.pos.txt.gz	Weighted median	10	0.0246271	0.134496	0.854715	-0.238986	0.28824	1.02493	0.787426	1.33408	1.02 (0.79-1.33)
M18474.metal.pos.txt.gz	MR Egger	10	0.0569946	0.154356	0.72153	-0.245543	0.359532	1.05865	0.78228	1.43266	1.06 (0.78-1.43)
M18474.metal.pos.txt.gz	Weighted mode	10	0.0323123	0.145351	0.829039	-0.252575	0.3172	1.03284	0.776798	1.37328	1.03 (0.78-1.37)
M18476.metal.pos.txt.gz	Inverse variance weighted	8	0.337098	0.293448	0.25066	-0.23806	0.912256	1.40088	0.788155	2.48993	1.40 (0.79-2.49)
M18476.metal.pos.txt.gz	Weighted median	8	0.357821	0.374593	0.339463	-0.376381	1.09202	1.43021	0.686341	2.9803	1.43 (0.69-2.98)
M18476.metal.pos.txt.gz	MR Egger	8	-0.0642568	0.627581	0.921785	-1.29432	1.1658	0.937764	0.274085	3.2085	0.94 (0.27-3.21)
M18476.metal.pos.txt.gz	Weighted mode	8	0.769147	0.618981	0.254023	-0.444056	1.98235	2.15793	0.641429	7.25979	2.16 (0.64-7.26)
M18477.metal.pos.txt.gz	Inverse variance weighted	6	-0.0905949	0.232153	0.696361	-0.545615	0.364425	0.913388	0.579485	1.43969	0.91 (0.58- 1.44)
M18477.metal.pos.txt.gz	Weighted median	6	0.184265	0.222044	0.406619	-0.250942	0.619472	1.20233	0.778068	1.85795	1.20 (0.78- 1.86)
M18477.metal.pos.txt.gz	MR Egger	6	0.453855	1.07728	0.695191	-1.65761	2.56532	1.57437	0.190593	13.0049	1.57 (0.19-13.00)
M18477.metal.pos.txt.gz	Weighted mode	6	0.215903	0.207542	0.345873	-0.19088	0.622685	1.24098	0.826232	1.86393	1.24 (0.83- 1.86)
M18494.metal.pos.txt.gz	Inverse variance weighted	11	-0.0205867	0.190174	0.913796	-0.393329	0.352155	0.979624	0.674807	1.42213	0.98 (0.67-1.42)
M18494.metal.pos.txt.gz	Weighted median	11	0.106728	0.245861	0.664216	-0.375159	0.588616	1.11263	0.68718	1.80149	1.11 (0.69-1.80)
M18494.metal.pos.txt.gz	MR Egger	11	0.471111	0.290067	0.138791	-0.0974196	1.03964	1.60177	0.907175	2.8282	1.60 (0.91-2.83)
M18494.metal.pos.txt.gz	Weighted mode	11	0.163611	0.243049	0.516098	-0.312764	0.639987	1.17776	0.731423	1.89646	1.18 (0.73-1.90)
M18497.metal.pos.txt.gz	Inverse variance weighted	14	-0.00458364	0.131109	0.972111	-0.261558	0.25239	0.995427	0.769851	1.2871	1.00 (0.77-1.29)
M18497.metal.pos.txt.gz	Weighted median	14	-0.131405	0.188132	0.484882	-0.500143	0.237334	0.876863	0.606444	1.26786	0.88 (0.61-1.27)
M18497.metal.pos.txt.gz	MR Egger	14	0.211212	0.184869	0.275533	-0.151132	0.573556	1.23517	0.859734	1.77457	1.24 (0.86-1.77)
M18497.metal.pos.txt.gz	Weighted mode	14	-0.398315	0.338336	0.26019	-1.06145	0.264824	0.671451	0.345953	1.3032	0.67 (0.35-1.30)
M18929.metal.pos.txt.gz	Inverse variance weighted	10	-0.0507309	0.658842	0.938623	-1.34206	1.2406	0.950534	0.261307	3.45768	0.95 (0.26- 3.46)
M18929.metal.pos.txt.gz	Weighted median	10	0.0113055	0.853686	0.989434	-1.66192	1.68453	1.01137	0.189774	5.38992	1.01 (0.19- 5.39)
M18929.metal.pos.txt.gz	MR Egger	10	0.218324	1.7787	0.905338	-3.26793	3.70458	1.24399	0.0380851	40.6329	1.24 (0.04-40.63)
M18929.metal.pos.txt.gz	Weighted mode	10	-0.0341732	0.928217	0.971435	-1.85348	1.78513	0.966404	0.156691	5.96036	0.97 (0.16- 5.96)
M19323.metal.pos.txt.gz	Inverse variance weighted	5	0.28844	0.54813	0.598731	-0.785894	1.36277	1.33434	0.455712	3.90702	1.33 (0.46- 3.91)
M19323.metal.pos.txt.gz	Weighted median	5	0.543963	0.65348	0.405177	-0.736857	1.82478	1.72282	0.478616	6.20145	1.72 (0.48- 6.20)
M19323.metal.pos.txt.gz	MR Egger	5	1.19821	1.26452	0.41326	-1.28025	3.67666	3.31416	0.277967	39.5143	3.31 (0.28-39.51)
M19323.metal.pos.txt.gz	Weighted mode	5	1.00218	0.882257	0.319427	-0.72704	2.73141	2.72422	0.483338	15.3545	2.72 (0.48-15.35)
M19324.metal.pos.txt.gz	Inverse variance weighted	4	0.439698	0.420365	0.295565	-0.384217	1.26361	1.55224	0.680983	3.53818	1.55 (0.68-3.54)
M19324.metal.pos.txt.gz	Weighted median	4	0.574627	0.509507	0.2594	-0.424006	1.57326	1.77647	0.65442	4.82235	1.78 (0.65-4.82)
M19324.metal.pos.txt.gz	MR Egger	4	0.388799	0.827456	0.684698	-1.23302	2.01061	1.47521	0.291412	7.46789	1.48 (0.29-7.47)
M19324.metal.pos.txt.gz	Weighted mode	4	0.724877	0.718517	0.387358	-0.683416	2.13317	2.06448	0.50489	8.44158	2.06 (0.50-8.44)
M19362.metal.pos.txt.gz	Inverse variance weighted	18	-0.497922	0.675565	0.461094	-1.82203	0.826185	0.607792	0.161697	2.28459	0.61 (0.16- 2.28)
M19362.metal.pos.txt.gz	Weighted median	18	-0.87709	0.965425	0.363613	-2.76932	1.01514	0.415992	0.0627045	2.75975	0.42 (0.06- 2.76)
M19362.metal.pos.txt.gz	MR Egger	18	-0.678837	1.60885	0.678684	-3.83219	2.47451	0.507206	0.0216622	11.8759	0.51 (0.02-11.88)
M19362.metal.pos.txt.gz	Weighted mode	18	-1.16096	1.29757	0.38343	-3.7042	1.38228	0.313185	0.0246199	3.98396	0.31 (0.02- 3.98)
M19364.metal.pos.txt.gz	Inverse variance weighted	17	-0.153398	0.478599	0.748578	-1.09145	0.784656	0.857788	0.335729	2.19165	0.86 (0.34- 2.19)
M19364.metal.pos.txt.gz	Weighted median	17	0.0944223	0.698306	0.892441	-1.27426	1.4631	1.09902	0.279639	4.31934	1.10 (0.28- 4.32)
M19364.metal.pos.txt.gz	MR Egger	17	1.30139	1.1927	0.292434	-1.0363	3.63907	3.67438	0.354763	38.0566	3.67 (0.35-38.06)
M19364.metal.pos.txt.gz	Weighted mode	17	0.215461	0.929069	0.819547	-1.60551	2.03644	1.24043	0.200786	7.66326	1.24 (0.20- 7.66)
M19368.metal.pos.txt.gz	Inverse variance weighted	12	0.666257	0.802826	0.406601	-0.907281	2.2398	1.94694	0.40362	9.39141	1.95 (0.40- 9.39)
M19368.metal.pos.txt.gz	Weighted median	12	0.520912	0.91879	0.570745	-1.27992	2.32174	1.68356	0.27806	10.1934	1.68 (0.28-10.19)
M19368.metal.pos.txt.gz	MR Egger	12	-1.77345	1.90117	0.372888	-5.49974	1.95284	0.169747	0.00408785	7.04868	0.17 (0.00- 7.05)
M19368.metal.pos.txt.gz	Weighted mode	12	-0.252024	1.41431	0.861809	-3.02408	2.52003	0.777226	0.0486027	12.4289	0.78 (0.05-12.43)
M19396.metal.pos.txt.gz	Inverse variance weighted	6	-1.65452	0.67372	0.0140572	-2.97501	-0.334029	0.191184	0.0510469	0.716033	0.19 (0.05-0.72)
M19396.metal.pos.txt.gz	Weighted median	6	-1.0309	0.936151	0.270803	-2.86576	0.803951	0.356684	0.0569398	2.23435	0.36 (0.06-2.23)
M19396.metal.pos.txt.gz	MR Egger	6	-6.58542	3.06901	0.0984465	-12.6007	-0.570168	0.00138035	3.36976e-06	0.565431	0.00 (0.00-0.57)
M19396.metal.pos.txt.gz	Weighted mode	6	-0.820111	1.29981	0.555788	-3.36774	1.72751	0.440383	0.0344676	5.62665	0.44 (0.03-5.63)
M19414.metal.pos.txt.gz	Inverse variance weighted	12	-0.138319	0.545825	0.799949	-1.20814	0.931498	0.870821	0.298754	2.53831	0.87 (0.30-2.54)
M19414.metal.pos.txt.gz	Weighted median	12	0.0649732	0.648689	0.920217	-1.20646	1.3364	1.06713	0.299256	3.80533	1.07 (0.30-3.81)
M19414.metal.pos.txt.gz	MR Egger	12	-0.387216	1.04557	0.718853	-2.43653	1.6621	0.678945	0.0874636	5.27038	0.68 (0.09-5.27)
M19414.metal.pos.txt.gz	Weighted mode	12	-0.0296915	0.73502	0.968502	-1.47033	1.41095	0.970745	0.229849	4.09984	0.97 (0.23-4.10)
M19415.metal.pos.txt.gz	Inverse variance weighted	6	-0.48945	0.928158	0.597961	-2.30864	1.32974	0.612963	0.0993963	3.78006	0.61 (0.10-3.78)
M19415.metal.pos.txt.gz	Weighted median	6	-1.063	0.816369	0.192879	-2.66309	0.537082	0.345417	0.0697327	1.71101	0.35 (0.07-1.71)
M19415.metal.pos.txt.gz	MR Egger	6	-2.26869	1.44064	0.190426	-5.09235	0.554965	0.103447	0.00614354	1.74188	0.10 (0.01-1.74)
M19415.metal.pos.txt.gz	Weighted mode	6	-1.87407	0.826734	0.0727263	-3.49447	-0.253672	0.153498	0.0303648	0.775946	0.15 (0.03-0.78)
M19934.metal.pos.txt.gz	Inverse variance weighted	31	-0.188503	0.438949	0.667603	-1.04884	0.671838	0.828198	0.350343	1.95783	0.83 (0.35-1.96)
M19934.metal.pos.txt.gz	Weighted median	31	0.378121	0.664872	0.569551	-0.925028	1.68127	1.45954	0.39652	5.37238	1.46 (0.40-5.37)
M19934.metal.pos.txt.gz	MR Egger	31	0.0766828	0.818815	0.92603	-1.52819	1.68156	1.0797	0.216927	5.37394	1.08 (0.22-5.37)
M19934.metal.pos.txt.gz	Weighted mode	31	0.257969	0.717164	0.721587	-1.14767	1.66361	1.2943	0.317374	5.27834	1.29 (0.32-5.28)
M20489.metal.pos.txt.gz	Inverse variance weighted	34	0.540904	0.558096	0.332448	-0.552964	1.63477	1.71756	0.575242	5.12829	1.72 (0.58-5.13)
M20489.metal.pos.txt.gz	Weighted median	34	0.240649	0.88798	0.786386	-1.49979	1.98109	1.27207	0.223177	7.25064	1.27 (0.22-7.25)
M20489.metal.pos.txt.gz	MR Egger	34	0.0721657	1.0644	0.946367	-2.01407	2.1584	1.07483	0.133445	8.65725	1.07 (0.13-8.66)
M20489.metal.pos.txt.gz	Weighted mode	34	0.228436	1.00443	0.821495	-1.74026	2.19713	1.25663	0.175476	8.99912	1.26 (0.18-9.00)
M20675.metal.pos.txt.gz	Inverse variance weighted	24	0.397897	0.398929	0.318564	-0.384004	1.1798	1.48869	0.681129	3.25372	1.49 (0.68-3.25)
M20675.metal.pos.txt.gz	Weighted median	24	0.338457	0.544897	0.534508	-0.729541	1.40646	1.40278	0.48213	4.08146	1.40 (0.48-4.08)
M20675.metal.pos.txt.gz	MR Egger	24	-0.891313	0.97341	0.369773	-2.7992	1.01657	0.410117	0.0608589	2.7637	0.41 (0.06-2.76)
M20675.metal.pos.txt.gz	Weighted mode	24	0.174733	0.715917	0.809342	-1.22847	1.57793	1.19093	0.292741	4.84492	1.19 (0.29-4.84)
M20699.metal.pos.txt.gz	Inverse variance weighted	20	-0.0889092	0.308041	0.772866	-0.69267	0.514851	0.914929	0.500239	1.67339	0.91 (0.50-1.67)
M20699.metal.pos.txt.gz	Weighted median	20	-0.222297	0.453186	0.623765	-1.11054	0.665947	0.800677	0.329381	1.94633	0.80 (0.33-1.95)
M20699.metal.pos.txt.gz	MR Egger	20	-0.136435	0.492805	0.785047	-1.10233	0.829463	0.872463	0.332096	2.29209	0.87 (0.33-2.29)
M20699.metal.pos.txt.gz	Weighted mode	20	-0.136961	0.395821	0.733131	-0.912771	0.638848	0.872004	0.40141	1.8943	0.87 (0.40-1.89)
M21044.metal.pos.txt.gz	Inverse variance weighted	14	-0.9854	0.515851	0.056102	-1.99647	0.0256674	0.37329	0.135814	1.026	0.37 (0.14-1.03)
M21044.metal.pos.txt.gz	Weighted median	14	-0.418252	0.619825	0.499809	-1.63311	0.796605	0.658197	0.195322	2.218	0.66 (0.20-2.22)
M21044.metal.pos.txt.gz	MR Egger	14	-0.39855	1.18578	0.742595	-2.72269	1.92559	0.671293	0.065698	6.85918	0.67 (0.07-6.86)
M21044.metal.pos.txt.gz	Weighted mode	14	-0.543735	0.668415	0.430597	-1.85383	0.766359	0.580575	0.156636	2.15192	0.58 (0.16-2.15)
M21047.metal.pos.txt.gz	Inverse variance weighted	16	0.438216	0.667261	0.51135	-0.869617	1.74605	1.54994	0.419112	5.73191	1.55 (0.42- 5.73)
M21047.metal.pos.txt.gz	Weighted median	16	0.508191	0.878662	0.563015	-1.21399	2.23037	1.66228	0.297011	9.3033	1.66 (0.30- 9.30)
M21047.metal.pos.txt.gz	MR Egger	16	1.28604	2.34748	0.592432	-3.31503	5.8871	3.61841	0.0363329	360.36	3.62 (0.04-360.36)
M21047.metal.pos.txt.gz	Weighted mode	16	0.782012	1.45974	0.600005	-2.07907	3.64309	2.18587	0.125046	38.2099	2.19 (0.13- 38.21)
M21049.metal.pos.txt.gz	Inverse variance weighted	9	-0.228112	0.279667	0.414696	-0.776259	0.320035	0.796035	0.460124	1.37718	0.80 (0.46-1.38)
M21049.metal.pos.txt.gz	Weighted median	9	-0.0255996	0.34536	0.940911	-0.702506	0.651307	0.974725	0.495342	1.91805	0.97 (0.50-1.92)
M21049.metal.pos.txt.gz	MR Egger	9	-1.29567	0.720539	0.115188	-2.70793	0.116586	0.273714	0.0666747	1.12365	0.27 (0.07-1.12)
M21049.metal.pos.txt.gz	Weighted mode	9	-0.0350682	0.44531	0.939166	-0.907876	0.83774	0.96554	0.40338	2.31114	0.97 (0.40-2.31)
M21127.metal.pos.txt.gz	Inverse variance weighted	11	-0.138664	0.660388	0.833688	-1.43302	1.1557	0.87052	0.238586	3.17623	0.87 (0.24- 3.18)
M21127.metal.pos.txt.gz	Weighted median	11	-0.203773	0.889093	0.81872	-1.94639	1.53885	0.815648	0.142788	4.65922	0.82 (0.14- 4.66)
M21127.metal.pos.txt.gz	MR Egger	11	5.20741	3.71112	0.194106	-2.06639	12.4812	182.62	0.126643	263341	182.62 (0.13-263341.40)
M21127.metal.pos.txt.gz	Weighted mode	11	-0.262948	1.4495	0.859673	-3.10397	2.57807	0.768782	0.0448709	13.1717	0.77 (0.04- 13.17)
M21151.metal.pos.txt.gz	Inverse variance weighted	8	-0.0983382	0.148524	0.507905	-0.389445	0.192769	0.906342	0.677433	1.2126	0.91 (0.68-1.21)
M21151.metal.pos.txt.gz	Weighted median	8	-0.194137	0.189542	0.30572	-0.56564	0.177365	0.823545	0.567997	1.19407	0.82 (0.57-1.19)
M21151.metal.pos.txt.gz	MR Egger	8	-0.380664	0.23379	0.154599	-0.838893	0.0775642	0.683407	0.432189	1.08065	0.68 (0.43-1.08)
M21151.metal.pos.txt.gz	Weighted mode	8	-0.250187	0.194896	0.240105	-0.632184	0.131809	0.778655	0.53143	1.14089	0.78 (0.53-1.14)
M21184.metal.pos.txt.gz	Inverse variance weighted	13	0.100418	0.293696	0.732417	-0.475226	0.676063	1.10563	0.621744	1.96612	1.11 (0.62- 1.97)
M21184.metal.pos.txt.gz	Weighted median	13	0.0786983	0.38822	0.839357	-0.682213	0.839609	1.08188	0.505497	2.31546	1.08 (0.51- 2.32)
M21184.metal.pos.txt.gz	MR Egger	13	0.157639	1.12791	0.891374	-2.05307	2.36835	1.17074	0.12834	10.6797	1.17 (0.13-10.68)
M21184.metal.pos.txt.gz	Weighted mode	13	0.0578923	0.554519	0.918576	-1.02897	1.14475	1.0596	0.357377	3.14166	1.06 (0.36- 3.14)
M21188.metal.pos.txt.gz	Inverse variance weighted	24	0.63207	0.506352	0.211928	-0.36038	1.62452	1.8815	0.697411	5.07599	1.88 (0.70- 5.08)
M21188.metal.pos.txt.gz	Weighted median	24	0.750698	0.646345	0.245459	-0.516139	2.01754	2.11848	0.59682	7.51977	2.12 (0.60- 7.52)
M21188.metal.pos.txt.gz	MR Egger	24	1.70588	1.3343	0.214402	-0.909348	4.32111	5.50624	0.402787	75.2723	5.51 (0.40-75.27)
M21188.metal.pos.txt.gz	Weighted mode	24	0.377384	0.993924	0.707658	-1.57071	2.32548	1.45846	0.207898	10.2316	1.46 (0.21-10.23)
M21630.metal.pos.txt.gz	Inverse variance weighted	19	0.181228	0.432039	0.674872	-0.665569	1.02803	1.19869	0.513981	2.79554	1.20 (0.51-2.80)
M21630.metal.pos.txt.gz	Weighted median	19	0.229781	0.522205	0.659922	-0.79374	1.2533	1.25832	0.45215	3.50189	1.26 (0.45-3.50)
M21630.metal.pos.txt.gz	MR Egger	19	0.269304	0.780314	0.734236	-1.26011	1.79872	1.30905	0.283622	6.04191	1.31 (0.28-6.04)
M21630.metal.pos.txt.gz	Weighted mode	19	0.246758	0.478133	0.612076	-0.690383	1.1839	1.27987	0.501384	3.26708	1.28 (0.50-3.27)
M22030.metal.pos.txt.gz	Inverse variance weighted	17	-0.110898	0.513846	0.829128	-1.11804	0.896239	0.89503	0.326921	2.45037	0.90 (0.33-2.45)
M22030.metal.pos.txt.gz	Weighted median	17	-0.0706472	0.734961	0.923422	-1.51117	1.36988	0.931791	0.220651	3.93487	0.93 (0.22-3.93)
M22030.metal.pos.txt.gz	MR Egger	17	-1.86966	1.50158	0.232185	-4.81275	1.07343	0.154176	0.00812549	2.9254	0.15 (0.01-2.93)
M22030.metal.pos.txt.gz	Weighted mode	17	-0.635724	1.12104	0.578525	-2.83295	1.5615	0.529552	0.0588388	4.76599	0.53 (0.06-4.77)
M22032.metal.pos.txt.gz	Inverse variance weighted	15	-0.111901	0.415736	0.787804	-0.926744	0.702943	0.894133	0.39584	2.01969	0.89 (0.40-2.02)
M22032.metal.pos.txt.gz	Weighted median	15	-0.225836	0.594476	0.704026	-1.39101	0.939337	0.797849	0.248824	2.55829	0.80 (0.25-2.56)
M22032.metal.pos.txt.gz	MR Egger	15	-0.790506	0.942566	0.416807	-2.63794	1.05692	0.453615	0.0715087	2.87751	0.45 (0.07-2.88)
M22032.metal.pos.txt.gz	Weighted mode	15	-0.180532	0.689669	0.797314	-1.53228	1.17122	0.834826	0.216042	3.22592	0.83 (0.22-3.23)
M22116.metal.pos.txt.gz	Inverse variance weighted	13	0.345722	0.883798	0.695666	-1.38652	2.07797	1.41301	0.249943	7.98821	1.41 (0.25- 7.99)
M22116.metal.pos.txt.gz	Weighted median	13	1.82032	0.973336	0.0614582	-0.0874209	3.72806	6.17382	0.916291	41.5982	6.17 (0.92- 41.60)
M22116.metal.pos.txt.gz	MR Egger	13	0.935051	3.26155	0.779679	-5.4576	7.3277	2.54734	0.00426379	1521.87	2.55 (0.00-1521.87)
M22116.metal.pos.txt.gz	Weighted mode	13	1.96854	1.42754	0.193064	-0.829439	4.76652	7.16021	0.436294	117.509	7.16 (0.44- 117.51)
M22130.metal.pos.txt.gz	Inverse variance weighted	17	0.473556	0.596382	0.427168	-0.695354	1.64246	1.60569	0.498898	5.16789	1.61 (0.50- 5.17)
M22130.metal.pos.txt.gz	Weighted median	17	0.0133505	0.657484	0.9838	-1.27532	1.30202	1.01344	0.279342	3.67672	1.01 (0.28- 3.68)
M22130.metal.pos.txt.gz	MR Egger	17	0.732375	1.62298	0.658263	-2.44867	3.91342	2.08001	0.0864084	50.0699	2.08 (0.09-50.07)
M22130.metal.pos.txt.gz	Weighted mode	17	-0.100227	0.819705	0.904206	-1.70685	1.50639	0.904632	0.181437	4.51044	0.90 (0.18- 4.51)
M22138.metal.pos.txt.gz	Inverse variance weighted	6	0.530281	0.484811	0.274048	-0.419949	1.48051	1.69941	0.657081	4.39519	1.70 (0.66- 4.40)
M22138.metal.pos.txt.gz	Weighted median	6	0.338245	0.622293	0.586754	-0.881449	1.55794	1.40248	0.414182	4.74902	1.40 (0.41- 4.75)
M22138.metal.pos.txt.gz	MR Egger	6	0.00978965	1.41017	0.994793	-2.75414	2.77372	1.00984	0.0636638	16.0181	1.01 (0.06-16.02)
M22138.metal.pos.txt.gz	Weighted mode	6	-0.0103681	0.803482	0.990203	-1.58519	1.56446	0.989685	0.204908	4.78007	0.99 (0.20- 4.78)
M22175.metal.pos.txt.gz	Inverse variance weighted	6	0.0986876	0.358424	0.783057	-0.603824	0.801199	1.10372	0.546717	2.22821	1.10 (0.55- 2.23)
M22175.metal.pos.txt.gz	Weighted median	6	0.153896	0.453108	0.734124	-0.734196	1.04199	1.16637	0.479891	2.83485	1.17 (0.48- 2.83)
M22175.metal.pos.txt.gz	MR Egger	6	0.78374	0.82505	0.395939	-0.833358	2.40084	2.18965	0.434588	11.0324	2.19 (0.43-11.03)
M22175.metal.pos.txt.gz	Weighted mode	6	0.335587	0.519004	0.546397	-0.681661	1.35283	1.39876	0.505776	3.86838	1.40 (0.51- 3.87)
M22177.metal.pos.txt.gz	Inverse variance weighted	41	-0.709729	0.422288	0.0928261	-1.53741	0.117956	0.491778	0.214936	1.12519	0.49 (0.21-1.13)
M22177.metal.pos.txt.gz	Weighted median	41	-1.28478	0.68721	0.0615456	-2.63171	0.0621544	0.276712	0.0719554	1.06413	0.28 (0.07-1.06)
M22177.metal.pos.txt.gz	MR Egger	41	-0.988229	0.826853	0.239239	-2.60886	0.632403	0.372235	0.0736184	1.88213	0.37 (0.07-1.88)
M22177.metal.pos.txt.gz	Weighted mode	41	-1.33211	0.81911	0.111742	-2.93756	0.273346	0.26392	0.0529946	1.31435	0.26 (0.05-1.31)
M22189.metal.pos.txt.gz	Inverse variance weighted	8	-0.173268	0.516773	0.737408	-1.18614	0.839607	0.840912	0.305397	2.31546	0.84 (0.31-2.32)
M22189.metal.pos.txt.gz	Weighted median	8	-0.615793	0.672844	0.360081	-1.93457	0.70298	0.540212	0.144487	2.01976	0.54 (0.14-2.02)
M22189.metal.pos.txt.gz	MR Egger	8	-1.96166	1.202	0.153801	-4.31758	0.394265	0.140625	0.0133321	1.48329	0.14 (0.01-1.48)
M22189.metal.pos.txt.gz	Weighted mode	8	-0.712163	0.736007	0.365476	-2.15474	0.73041	0.490582	0.115934	2.07593	0.49 (0.12-2.08)
M22481.metal.pos.txt.gz	Inverse variance weighted	30	0.421397	0.332872	0.205534	-0.231033	1.07383	1.52409	0.793714	2.92656	1.52 (0.79-2.93)
M22481.metal.pos.txt.gz	Weighted median	30	0.263697	0.488578	0.589388	-0.693916	1.22131	1.30173	0.499616	3.39163	1.30 (0.50-3.39)
M22481.metal.pos.txt.gz	MR Egger	30	-0.127316	0.513485	0.805986	-1.13375	0.879114	0.880455	0.321825	2.40877	0.88 (0.32-2.41)
M22481.metal.pos.txt.gz	Weighted mode	30	0.310982	0.454522	0.499284	-0.579882	1.20185	1.36476	0.559964	3.32625	1.36 (0.56-3.33)
M22548.metal.pos.txt.gz	Inverse variance weighted	11	-0.210272	0.64325	0.743752	-1.47104	1.0505	0.810364	0.229686	2.85908	0.81 (0.23-2.86)
M22548.metal.pos.txt.gz	Weighted median	11	-1.03838	0.919672	0.258866	-2.84094	0.764177	0.354028	0.0583709	2.14723	0.35 (0.06-2.15)
M22548.metal.pos.txt.gz	MR Egger	11	-3.50109	2.37994	0.175347	-8.16577	1.16359	0.0301645	0.000284218	3.2014	0.03 (0.00-3.20)
M22548.metal.pos.txt.gz	Weighted mode	11	-1.35718	1.27947	0.313757	-3.86495	1.15059	0.257385	0.020964	3.16004	0.26 (0.02-3.16)
M22649.metal.pos.txt.gz	Inverse variance weighted	10	-1.05932	0.863187	0.219741	-2.75116	0.632529	0.346692	0.0638536	1.88236	0.35 (0.06- 1.88)
M22649.metal.pos.txt.gz	Weighted median	10	-1.21326	1.1268	0.2816	-3.42178	0.995265	0.297227	0.0326541	2.70544	0.30 (0.03- 2.71)
M22649.metal.pos.txt.gz	MR Egger	10	-5.28944	5.67494	0.378571	-16.4123	5.83343	0.00504458	7.45112e-08	341.529	0.01 (0.00-341.53)
M22649.metal.pos.txt.gz	Weighted mode	10	-1.67916	1.83501	0.384018	-5.27578	1.91746	0.186531	0.00511396	6.80367	0.19 (0.01- 6.80)
M22842.metal.pos.txt.gz	Inverse variance weighted	8	0.163847	0.158639	0.301684	-0.147085	0.474779	1.17803	0.86322	1.60766	1.18 (0.86-1.61)
M22842.metal.pos.txt.gz	Weighted median	8	0.250392	0.210637	0.234543	-0.162456	0.663241	1.28453	0.850053	1.94107	1.28 (0.85-1.94)
M22842.metal.pos.txt.gz	MR Egger	8	0.206589	0.358438	0.585328	-0.495949	0.909127	1.22948	0.608993	2.48216	1.23 (0.61-2.48)
M22842.metal.pos.txt.gz	Weighted mode	8	0.256319	0.235732	0.312907	-0.205717	0.718354	1.29216	0.814064	2.05105	1.29 (0.81-2.05)
M24074.metal.pos.txt.gz	Inverse variance weighted	15	-0.358532	0.669205	0.592125	-1.67017	0.95311	0.698701	0.188214	2.59376	0.70 (0.19-2.59)
M24074.metal.pos.txt.gz	Weighted median	15	-0.489372	0.726144	0.500355	-1.91261	0.933871	0.613011	0.147694	2.54434	0.61 (0.15-2.54)
M24074.metal.pos.txt.gz	MR Egger	15	-2.00476	1.46953	0.195653	-4.88504	0.875525	0.134693	0.00755884	2.40014	0.13 (0.01-2.40)
M24074.metal.pos.txt.gz	Weighted mode	15	-0.770235	0.897531	0.405251	-2.5294	0.988926	0.462904	0.0797071	2.68834	0.46 (0.08-2.69)
M25459.metal.pos.txt.gz	Inverse variance weighted	26	0.354302	0.34925	0.31036	-0.330227	1.03883	1.42519	0.71876	2.82591	1.43 (0.72-2.83)
M25459.metal.pos.txt.gz	Weighted median	26	0.159574	0.488795	0.744072	-0.798463	1.11761	1.17301	0.45002	3.05755	1.17 (0.45-3.06)
M25459.metal.pos.txt.gz	MR Egger	26	-0.0452817	0.478694	0.925422	-0.983521	0.892958	0.955728	0.373992	2.44234	0.96 (0.37-2.44)
M25459.metal.pos.txt.gz	Weighted mode	26	0.130014	0.445183	0.772661	-0.742545	1.00257	1.13884	0.475901	2.72529	1.14 (0.48-2.73)
M25599.metal.pos.txt.gz	Inverse variance weighted	17	0.143573	0.354664	0.685613	-0.551568	0.838715	1.15439	0.576046	2.31339	1.15 (0.58-2.31)
M25599.metal.pos.txt.gz	Weighted median	17	0.418453	0.506465	0.408678	-0.574218	1.41112	1.51961	0.563145	4.10056	1.52 (0.56-4.10)
M25599.metal.pos.txt.gz	MR Egger	17	0.470193	0.57794	0.42862	-0.66257	1.60296	1.6003	0.515525	4.96769	1.60 (0.52-4.97)
M25599.metal.pos.txt.gz	Weighted mode	17	0.476419	0.486036	0.341572	-0.476213	1.42905	1.6103	0.621131	4.17473	1.61 (0.62-4.17)
M27256.metal.pos.txt.gz	Inverse variance weighted	31	-1.77722	0.595793	0.00285486	-2.94498	-0.609466	0.169107	0.0526033	0.543641	0.17 (0.05-0.54)
M27256.metal.pos.txt.gz	Weighted median	31	-1.78098	0.912791	0.0510408	-3.57005	0.00809054	0.168473	0.0281544	1.00812	0.17 (0.03-1.01)
M27256.metal.pos.txt.gz	MR Egger	31	-1.71564	1.85234	0.361986	-5.34624	1.91495	0.179848	0.00476605	6.78663	0.18 (0.00-6.79)
M27256.metal.pos.txt.gz	Weighted mode	31	-1.71805	1.14242	0.14307	-3.95718	0.52109	0.179416	0.0191169	1.68386	0.18 (0.02-1.68)
M27273.metal.pos.txt.gz	Inverse variance weighted	11	0.295502	0.70245	0.673993	-1.0813	1.67231	1.3438	0.339154	5.32443	1.34 (0.34- 5.32)
M27273.metal.pos.txt.gz	Weighted median	11	0.327129	1.04146	0.753441	-1.71414	2.3684	1.38698	0.180119	10.6803	1.39 (0.18- 10.68)
M27273.metal.pos.txt.gz	MR Egger	11	2.9319	1.90358	0.157897	-0.799113	6.66292	18.7633	0.449728	782.835	18.76 (0.45-782.83)
M27273.metal.pos.txt.gz	Weighted mode	11	-0.196516	1.66425	0.908342	-3.45845	3.06541	0.821588	0.0314786	21.4434	0.82 (0.03- 21.44)
M27278.metal.pos.txt.gz	Inverse variance weighted	21	-0.179993	0.452767	0.690969	-1.06742	0.70743	0.835276	0.343896	2.02877	0.84 (0.34-2.03)
M27278.metal.pos.txt.gz	Weighted median	21	0.0664275	0.653155	0.918993	-1.21376	1.34661	1.06868	0.297079	3.84438	1.07 (0.30-3.84)
M27278.metal.pos.txt.gz	MR Egger	21	-1.61048	0.968233	0.112656	-3.50822	0.287257	0.199792	0.0299503	1.33277	0.20 (0.03-1.33)
M27278.metal.pos.txt.gz	Weighted mode	21	0.184671	0.804772	0.820834	-1.39268	1.76202	1.20282	0.248408	5.82422	1.20 (0.25-5.82)
M27447.metal.pos.txt.gz	Inverse variance weighted	13	-0.347069	0.232047	0.134737	-0.801882	0.107744	0.706757	0.448484	1.11376	0.71 (0.45-1.11)
M27447.metal.pos.txt.gz	Weighted median	13	-0.268124	0.317458	0.398335	-0.890342	0.354093	0.764813	0.410515	1.42489	0.76 (0.41-1.42)
M27447.metal.pos.txt.gz	MR Egger	13	-0.239777	0.585822	0.690176	-1.38799	0.908434	0.786803	0.249577	2.48043	0.79 (0.25-2.48)
M27447.metal.pos.txt.gz	Weighted mode	13	-0.251018	0.5116	0.632521	-1.25375	0.751718	0.778008	0.285431	2.12064	0.78 (0.29-2.12)
M27513.metal.pos.txt.gz	Inverse variance weighted	18	0.208411	0.366644	0.569743	-0.51021	0.927033	1.23172	0.600369	2.527	1.23 (0.60-2.53)
M27513.metal.pos.txt.gz	Weighted median	18	-0.0425286	0.506755	0.933117	-1.03577	0.950711	0.958363	0.354954	2.58755	0.96 (0.35-2.59)
M27513.metal.pos.txt.gz	MR Egger	18	-0.678891	0.61858	0.288666	-1.89131	0.533526	0.507179	0.150874	1.70493	0.51 (0.15-1.70)
M27513.metal.pos.txt.gz	Weighted mode	18	-0.460351	0.596372	0.45076	-1.62924	0.708538	0.631062	0.196078	2.03102	0.63 (0.20-2.03)
M27531.metal.pos.txt.gz	Inverse variance weighted	16	0.0615364	0.147516	0.676568	-0.227595	0.350668	1.06347	0.796447	1.42002	1.06 (0.80-1.42)
M27531.metal.pos.txt.gz	Weighted median	16	0.0809894	0.204343	0.691854	-0.319522	0.481501	1.08436	0.726496	1.6185	1.08 (0.73-1.62)
M27531.metal.pos.txt.gz	MR Egger	16	0.0383081	0.25759	0.883897	-0.466568	0.543184	1.03905	0.627151	1.72148	1.04 (0.63-1.72)
M27531.metal.pos.txt.gz	Weighted mode	16	0.159441	0.256156	0.543002	-0.342625	0.661507	1.17286	0.709904	1.93771	1.17 (0.71-1.94)
M27672.metal.pos.txt.gz	Inverse variance weighted	5	-0.423862	0.435699	0.330636	-1.27783	0.430108	0.654514	0.278641	1.53742	0.65 (0.28-1.54)
M27672.metal.pos.txt.gz	Weighted median	5	-0.509254	0.543731	0.348969	-1.57497	0.556459	0.600944	0.207014	1.74448	0.60 (0.21-1.74)
M27672.metal.pos.txt.gz	MR Egger	5	-5.93412	3.94695	0.229753	-13.6701	1.80191	0.00264755	1.15646e-06	6.06119	0.00 (0.00-6.06)
M27672.metal.pos.txt.gz	Weighted mode	5	-1.04398	0.783474	0.253538	-2.57959	0.491631	0.352051	0.0758054	1.63498	0.35 (0.08-1.63)
M27710.metal.pos.txt.gz	Inverse variance weighted	14	0.0837489	0.205978	0.684308	-0.319967	0.487465	1.08736	0.726173	1.62818	1.09 (0.73-1.63)
M27710.metal.pos.txt.gz	Weighted median	14	0.227108	0.26994	0.400165	-0.301974	0.75619	1.25497	0.739357	2.13014	1.25 (0.74-2.13)
M27710.metal.pos.txt.gz	MR Egger	14	0.423043	0.392439	0.302235	-0.346139	1.19222	1.5266	0.707414	3.2944	1.53 (0.71-3.29)
M27710.metal.pos.txt.gz	Weighted mode	14	0.241297	0.275404	0.396847	-0.298495	0.781088	1.2729	0.741934	2.18385	1.27 (0.74-2.18)
M27716.metal.pos.txt.gz	Inverse variance weighted	9	-0.151782	0.150997	0.314801	-0.447737	0.144172	0.859175	0.639073	1.15508	0.86 (0.64-1.16)
M27716.metal.pos.txt.gz	Weighted median	9	-0.195623	0.166223	0.239248	-0.52142	0.130175	0.822322	0.593677	1.13903	0.82 (0.59-1.14)
M27716.metal.pos.txt.gz	MR Egger	9	-0.324708	0.268528	0.265832	-0.851024	0.201607	0.722738	0.426978	1.22337	0.72 (0.43-1.22)
M27716.metal.pos.txt.gz	Weighted mode	9	-0.168954	0.167233	0.341935	-0.496731	0.158824	0.844548	0.608516	1.17213	0.84 (0.61-1.17)
M27718.metal.pos.txt.gz	Inverse variance weighted	7	0.15436	0.37027	0.676763	-0.57137	0.880089	1.16691	0.564751	2.41111	1.17 (0.56- 2.41)
M27718.metal.pos.txt.gz	Weighted median	7	0.407047	0.515657	0.429893	-0.603642	1.41774	1.50237	0.546817	4.12776	1.50 (0.55- 4.13)
M27718.metal.pos.txt.gz	MR Egger	7	0.822723	0.887214	0.396323	-0.916217	2.56166	2.27669	0.40003	12.9574	2.28 (0.40-12.96)
M27718.metal.pos.txt.gz	Weighted mode	7	0.60462	0.665838	0.39885	-0.700423	1.90966	1.83056	0.496375	6.75081	1.83 (0.50- 6.75)
M27722.metal.pos.txt.gz	Inverse variance weighted	7	0.180242	0.553243	0.744582	-0.904114	1.2646	1.19751	0.4049	3.54167	1.20 (0.40- 3.54)
M27722.metal.pos.txt.gz	Weighted median	7	0.798772	0.783035	0.307682	-0.735976	2.33352	2.22281	0.479038	10.3142	2.22 (0.48-10.31)
M27722.metal.pos.txt.gz	MR Egger	7	0.145011	1.50003	0.926742	-2.79504	3.08507	1.15605	0.0611122	21.8689	1.16 (0.06-21.87)
M27722.metal.pos.txt.gz	Weighted mode	7	0.628202	0.888219	0.505933	-1.11271	2.36911	1.87424	0.328668	10.6879	1.87 (0.33-10.69)
M27728.metal.pos.txt.gz	Inverse variance weighted	25	0.404953	0.359997	0.26064	-0.300641	1.11055	1.49923	0.740344	3.03602	1.50 (0.74-3.04)
M27728.metal.pos.txt.gz	Weighted median	25	0.571951	0.524095	0.275136	-0.455276	1.59918	1.77172	0.634273	4.94896	1.77 (0.63-4.95)
M27728.metal.pos.txt.gz	MR Egger	25	0.0862196	0.827235	0.917893	-1.53516	1.7076	1.09005	0.215421	5.5157	1.09 (0.22-5.52)
M27728.metal.pos.txt.gz	Weighted mode	25	0.125827	0.645428	0.847072	-1.13921	1.39087	1.13409	0.320072	4.01833	1.13 (0.32-4.02)
M27738.metal.pos.txt.gz	Inverse variance weighted	17	0.489312	0.35575	0.168996	-0.207958	1.18658	1.63119	0.812241	3.27586	1.63 (0.81- 3.28)
M27738.metal.pos.txt.gz	Weighted median	17	0.386989	0.478305	0.418467	-0.550488	1.32447	1.47254	0.576668	3.76018	1.47 (0.58- 3.76)
M27738.metal.pos.txt.gz	MR Egger	17	1.13558	0.651477	0.101776	-0.14132	2.41247	3.11296	0.868211	11.1615	3.11 (0.87-11.16)
M27738.metal.pos.txt.gz	Weighted mode	17	0.401523	0.651148	0.546148	-0.874727	1.67777	1.4941	0.416976	5.35362	1.49 (0.42- 5.35)
M30805.metal.pos.txt.gz	Inverse variance weighted	15	-0.375425	0.394911	0.341778	-1.14945	0.3986	0.686997	0.316811	1.48974	0.69 (0.32-1.49)
M30805.metal.pos.txt.gz	Weighted median	15	-0.482204	0.460144	0.294666	-1.38409	0.419679	0.617421	0.250552	1.52147	0.62 (0.25-1.52)
M30805.metal.pos.txt.gz	MR Egger	15	-0.660761	0.58705	0.280703	-1.81138	0.489858	0.516458	0.163429	1.63208	0.52 (0.16-1.63)
M30805.metal.pos.txt.gz	Weighted mode	15	-0.507149	0.450026	0.278716	-1.3892	0.374901	0.60221	0.249275	1.45485	0.60 (0.25-1.45)
M31453.metal.pos.txt.gz	Inverse variance weighted	15	-0.0610563	0.499983	0.902807	-1.04102	0.91891	0.94077	0.353093	2.50656	0.94 (0.35-2.51)
M31453.metal.pos.txt.gz	Weighted median	15	-0.0651768	0.643524	0.919327	-1.32648	1.19613	0.936902	0.265409	3.30729	0.94 (0.27-3.31)
M31453.metal.pos.txt.gz	MR Egger	15	-0.526525	0.794114	0.518893	-2.08299	1.02994	0.590654	0.124557	2.8009	0.59 (0.12-2.80)
M31453.metal.pos.txt.gz	Weighted mode	15	0.0521806	0.630645	0.935228	-1.18388	1.28824	1.05357	0.306088	3.62641	1.05 (0.31-3.63)
M31536.metal.pos.txt.gz	Inverse variance weighted	23	0.0518854	0.0756519	0.492811	-0.0963923	0.200163	1.05326	0.908108	1.2216	1.05 (0.91-1.22)
M31536.metal.pos.txt.gz	Weighted median	23	0.0511489	0.101822	0.615429	-0.148421	0.250719	1.05248	0.862068	1.28495	1.05 (0.86-1.28)
M31536.metal.pos.txt.gz	MR Egger	23	0.00778978	0.17001	0.963887	-0.32543	0.341009	1.00782	0.722217	1.40637	1.01 (0.72-1.41)
M31536.metal.pos.txt.gz	Weighted mode	23	0.0434229	0.168042	0.798497	-0.28594	0.372786	1.04438	0.751308	1.45177	1.04 (0.75-1.45)
M31548.metal.pos.txt.gz	Inverse variance weighted	11	-0.0484043	0.261191	0.852977	-0.560338	0.46353	0.952749	0.571016	1.58968	0.95 (0.57-1.59)
M31548.metal.pos.txt.gz	Weighted median	11	-0.0529034	0.346252	0.878565	-0.731557	0.62575	0.948472	0.481159	1.86965	0.95 (0.48-1.87)
M31548.metal.pos.txt.gz	MR Egger	11	-0.845793	0.934859	0.389186	-2.67812	0.98653	0.429217	0.0686924	2.68191	0.43 (0.07-2.68)
M31548.metal.pos.txt.gz	Weighted mode	11	0.102133	0.523152	0.849125	-0.923245	1.12751	1.10753	0.397228	3.08796	1.11 (0.40-3.09)
M31555.metal.pos.txt.gz	Inverse variance weighted	11	-0.299174	0.333072	0.369065	-0.951996	0.353648	0.74143	0.38597	1.42425	0.74 (0.39-1.42)
M31555.metal.pos.txt.gz	Weighted median	11	-0.116574	0.494002	0.813449	-1.08482	0.85167	0.889964	0.337963	2.34356	0.89 (0.34-2.34)
M31555.metal.pos.txt.gz	MR Egger	11	-0.415793	0.560011	0.476731	-1.51342	0.681829	0.659817	0.220157	1.97749	0.66 (0.22-1.98)
M31555.metal.pos.txt.gz	Weighted mode	11	0.0118806	0.556956	0.983401	-1.07975	1.10351	1.01195	0.33968	3.01474	1.01 (0.34-3.01)
M31591.metal.pos.txt.gz	Inverse variance weighted	15	-0.16115	0.157654	0.306698	-0.470153	0.147852	0.851164	0.624907	1.15934	0.85 (0.62-1.16)
M31591.metal.pos.txt.gz	Weighted median	15	-0.101407	0.159536	0.525014	-0.414097	0.211283	0.903565	0.660937	1.23526	0.90 (0.66-1.24)
M31591.metal.pos.txt.gz	MR Egger	15	-0.184707	0.237613	0.45087	-0.650429	0.281015	0.831347	0.521822	1.32447	0.83 (0.52-1.32)
M31591.metal.pos.txt.gz	Weighted mode	15	-0.100491	0.154374	0.525613	-0.403065	0.202082	0.904393	0.668269	1.22395	0.90 (0.67-1.22)
M31787.metal.pos.txt.gz	Inverse variance weighted	12	0.0758721	0.16236	0.64028	-0.242354	0.394098	1.07882	0.784779	1.48305	1.08 (0.78-1.48)
M31787.metal.pos.txt.gz	Weighted median	12	0.0606746	0.216586	0.77937	-0.363835	0.485184	1.06255	0.695006	1.62447	1.06 (0.70-1.62)
M31787.metal.pos.txt.gz	MR Egger	12	-0.0917909	0.419589	0.831234	-0.914185	0.730603	0.912296	0.400843	2.07633	0.91 (0.40-2.08)
M31787.metal.pos.txt.gz	Weighted mode	12	0.0557824	0.260107	0.834112	-0.454027	0.565592	1.05737	0.635066	1.76049	1.06 (0.64-1.76)
M32197.metal.pos.txt.gz	Inverse variance weighted	18	0.471206	0.455149	0.300539	-0.420886	1.3633	1.60192	0.656465	3.90906	1.60 (0.66-3.91)
M32197.metal.pos.txt.gz	Weighted median	18	0.331001	0.699766	0.636201	-1.04054	1.70254	1.39236	0.353264	5.48788	1.39 (0.35-5.49)
M32197.metal.pos.txt.gz	MR Egger	18	0.36602	0.866822	0.678458	-1.33295	2.06499	1.44198	0.263698	7.88524	1.44 (0.26-7.89)
M32197.metal.pos.txt.gz	Weighted mode	18	-0.00195749	0.850614	0.998191	-1.66916	1.66525	0.998044	0.188405	5.28698	1.00 (0.19-5.29)
M32198.metal.pos.txt.gz	Inverse variance weighted	14	0.324007	0.620618	0.601621	-0.892404	1.54042	1.38266	0.40967	4.66654	1.38 (0.41- 4.67)
M32198.metal.pos.txt.gz	Weighted median	14	1.1389	0.727273	0.117353	-0.286558	2.56435	3.12332	0.750843	12.9923	3.12 (0.75-12.99)
M32198.metal.pos.txt.gz	MR Egger	14	0.366046	1.72558	0.835567	-3.0161	3.74819	1.44202	0.0489921	42.4441	1.44 (0.05-42.44)
M32198.metal.pos.txt.gz	Weighted mode	14	1.19276	1.08397	0.291132	-0.931818	3.31734	3.29617	0.393837	27.5869	3.30 (0.39-27.59)
M32315.metal.pos.txt.gz	Inverse variance weighted	29	0.0283869	0.55371	0.959113	-1.05689	1.11366	1.02879	0.347536	3.04548	1.03 (0.35- 3.05)
M32315.metal.pos.txt.gz	Weighted median	29	0.585347	0.750086	0.435172	-0.884823	2.05552	1.79561	0.412787	7.81087	1.80 (0.41- 7.81)
M32315.metal.pos.txt.gz	MR Egger	29	-1.08217	1.54104	0.488546	-4.10261	1.93828	0.33886	0.0165294	6.9468	0.34 (0.02- 6.95)
M32315.metal.pos.txt.gz	Weighted mode	29	0.557919	1.18836	0.642357	-1.77127	2.8871	1.74703	0.170118	17.9413	1.75 (0.17-17.94)
M32319.metal.pos.txt.gz	Inverse variance weighted	6	0.00642331	0.442885	0.988428	-0.861632	0.874479	1.00644	0.422472	2.39763	1.01 (0.42-2.40)
M32319.metal.pos.txt.gz	Weighted median	6	-0.0012789	0.54582	0.99813	-1.07109	1.06853	0.998722	0.342636	2.91109	1.00 (0.34-2.91)
M32319.metal.pos.txt.gz	MR Egger	6	-0.450468	0.926564	0.65228	-2.26653	1.3656	0.63733	0.103671	3.91806	0.64 (0.10-3.92)
M32319.metal.pos.txt.gz	Weighted mode	6	0.00627049	0.762376	0.993756	-1.48799	1.50053	1.00629	0.225827	4.48406	1.01 (0.23-4.48)
M32328.metal.pos.txt.gz	Inverse variance weighted	14	0.495874	0.302877	0.101586	-0.0977644	1.08951	1.64193	0.906863	2.97283	1.64 (0.91-2.97)
M32328.metal.pos.txt.gz	Weighted median	14	0.270853	0.376033	0.471347	-0.466172	1.00788	1.31108	0.627399	2.73978	1.31 (0.63-2.74)
M32328.metal.pos.txt.gz	MR Egger	14	0.320796	0.569498	0.583606	-0.795421	1.43701	1.37822	0.451391	4.2081	1.38 (0.45-4.21)
M32328.metal.pos.txt.gz	Weighted mode	14	0.277606	0.394505	0.494042	-0.495624	1.05084	1.31997	0.609191	2.86004	1.32 (0.61-2.86)
M32338.metal.pos.txt.gz	Inverse variance weighted	23	0.459738	0.30607	0.133079	-0.140159	1.05964	1.58366	0.86922	2.88532	1.58 (0.87-2.89)
M32338.metal.pos.txt.gz	Weighted median	23	0.326518	0.381035	0.391486	-0.42031	1.07335	1.38613	0.656843	2.92515	1.39 (0.66-2.93)
M32338.metal.pos.txt.gz	MR Egger	23	0.447121	0.482641	0.364761	-0.498856	1.3931	1.5638	0.607225	4.02731	1.56 (0.61-4.03)
M32338.metal.pos.txt.gz	Weighted mode	23	0.274616	0.377419	0.474523	-0.465127	1.01436	1.31602	0.628056	2.75759	1.32 (0.63-2.76)
M32339.metal.pos.txt.gz	Inverse variance weighted	32	0.798455	0.637516	0.210407	-0.451076	2.04799	2.2221	0.636942	7.75227	2.22 (0.64- 7.75)
M32339.metal.pos.txt.gz	Weighted median	32	1.38448	0.789274	0.0794097	-0.162495	2.93146	3.99276	0.850021	18.755	3.99 (0.85- 18.75)
M32339.metal.pos.txt.gz	MR Egger	32	1.25316	2.41223	0.607223	-3.47482	5.98113	3.50138	0.0309675	395.889	3.50 (0.03-395.89)
M32339.metal.pos.txt.gz	Weighted mode	32	2.65918	1.50232	0.086556	-0.285378	5.60373	14.2845	0.75173	271.437	14.28 (0.75-271.44)
M32346.metal.pos.txt.gz	Inverse variance weighted	12	0.0402191	0.175772	0.819013	-0.304294	0.384732	1.04104	0.737644	1.46922	1.04 (0.74-1.47)
M32346.metal.pos.txt.gz	Weighted median	12	0.182709	0.238826	0.444253	-0.285389	0.650807	1.20047	0.751722	1.91709	1.20 (0.75-1.92)
M32346.metal.pos.txt.gz	MR Egger	12	0.492603	0.353907	0.194134	-0.201056	1.18626	1.63657	0.817867	3.27481	1.64 (0.82-3.27)
M32346.metal.pos.txt.gz	Weighted mode	12	0.334285	0.30761	0.300401	-0.26863	0.9372	1.39694	0.764426	2.55282	1.40 (0.76-2.55)
M32348.metal.pos.txt.gz	Inverse variance weighted	39	-0.0637042	0.466296	0.891333	-0.977645	0.850236	0.938283	0.376196	2.3402	0.94 (0.38- 2.34)
M32348.metal.pos.txt.gz	Weighted median	39	-0.223827	0.657812	0.73366	-1.51314	1.06548	0.799453	0.220218	2.90224	0.80 (0.22- 2.90)
M32348.metal.pos.txt.gz	MR Egger	39	0.895447	1.40761	0.528596	-1.86347	3.65436	2.44843	0.155134	38.6428	2.45 (0.16-38.64)
M32348.metal.pos.txt.gz	Weighted mode	39	-0.786504	1.42927	0.585345	-3.58787	2.01486	0.455434	0.0276572	7.49968	0.46 (0.03- 7.50)
M32379.metal.pos.txt.gz	Inverse variance weighted	9	0.422124	0.463588	0.362528	-0.486509	1.33076	1.5252	0.614769	3.78391	1.53 (0.61- 3.78)
M32379.metal.pos.txt.gz	Weighted median	9	0.395369	0.618037	0.522356	-0.815983	1.60672	1.48493	0.442204	4.98644	1.48 (0.44- 4.99)
M32379.metal.pos.txt.gz	MR Egger	9	-1.21702	1.62041	0.477104	-4.39302	1.95898	0.296112	0.0123634	7.09212	0.30 (0.01- 7.09)
M32379.metal.pos.txt.gz	Weighted mode	9	0.285361	1.07249	0.796912	-1.81672	2.38744	1.33024	0.162558	10.8856	1.33 (0.16-10.89)
M32388.metal.pos.txt.gz	Inverse variance weighted	5	-0.503619	0.498681	0.312542	-1.48103	0.473796	0.604339	0.227402	1.60608	0.60 (0.23- 1.61)
M32388.metal.pos.txt.gz	Weighted median	5	-0.532545	0.630531	0.398335	-1.76838	0.703295	0.587109	0.170608	2.0204	0.59 (0.17- 2.02)
M32388.metal.pos.txt.gz	MR Egger	5	0.508031	1.64371	0.777486	-2.71364	3.7297	1.66202	0.0662952	41.6666	1.66 (0.07-41.67)
M32388.metal.pos.txt.gz	Weighted mode	5	-0.55521	0.783662	0.517751	-2.09119	0.980767	0.573952	0.12354	2.6665	0.57 (0.12- 2.67)
M32393.metal.pos.txt.gz	Inverse variance weighted	13	0.309406	0.648436	0.63325	-0.961528	1.58034	1.36262	0.382308	4.85661	1.36 (0.38- 4.86)
M32393.metal.pos.txt.gz	Weighted median	13	0.00620988	0.926639	0.994653	-1.81	1.82242	1.00623	0.163654	6.18683	1.01 (0.16- 6.19)
M32393.metal.pos.txt.gz	MR Egger	13	-2.62969	2.56208	0.32675	-7.65136	2.39199	0.072101	0.000475397	10.9352	0.07 (0.00-10.94)
M32393.metal.pos.txt.gz	Weighted mode	13	-0.826605	1.25844	0.523677	-3.29315	1.63994	0.437532	0.0371366	5.15487	0.44 (0.04- 5.15)
M32405.metal.pos.txt.gz	Inverse variance weighted	14	-0.0488805	0.39578	0.901708	-0.824609	0.726848	0.952295	0.438406	2.06855	0.95 (0.44-2.07)
M32405.metal.pos.txt.gz	Weighted median	14	-0.164735	0.423974	0.697609	-0.995725	0.666254	0.848118	0.369455	1.94693	0.85 (0.37-1.95)
M32405.metal.pos.txt.gz	MR Egger	14	-1.05946	0.798246	0.209131	-2.62402	0.505104	0.346644	0.0725107	1.65716	0.35 (0.07-1.66)
M32405.metal.pos.txt.gz	Weighted mode	14	-0.462811	0.544646	0.410843	-1.53032	0.604696	0.629512	0.216467	1.8307	0.63 (0.22-1.83)
M32412.metal.pos.txt.gz	Inverse variance weighted	20	-0.0199652	0.175492	0.909423	-0.363929	0.323999	0.980233	0.69494	1.38265	0.98 (0.69-1.38)
M32412.metal.pos.txt.gz	Weighted median	20	0.035988	0.197913	0.85571	-0.351921	0.423897	1.03664	0.703336	1.5279	1.04 (0.70-1.53)
M32412.metal.pos.txt.gz	MR Egger	20	-0.251488	0.254436	0.336052	-0.750183	0.247207	0.777643	0.47228	1.28044	0.78 (0.47-1.28)
M32412.metal.pos.txt.gz	Weighted mode	20	0.0146479	0.195376	0.94102	-0.36829	0.397586	1.01476	0.691917	1.48823	1.01 (0.69-1.49)
M32418.metal.pos.txt.gz	Inverse variance weighted	13	-0.101913	0.372542	0.784421	-0.832096	0.628269	0.903108	0.435136	1.87436	0.90 (0.44- 1.87)
M32418.metal.pos.txt.gz	Weighted median	13	-0.111165	0.482568	0.817812	-1.057	0.83467	0.894792	0.347497	2.30405	0.89 (0.35- 2.30)
M32418.metal.pos.txt.gz	MR Egger	13	1.02873	0.748138	0.196474	-0.437622	2.49508	2.79751	0.64557	12.1227	2.80 (0.65-12.12)
M32418.metal.pos.txt.gz	Weighted mode	13	-0.156958	0.588343	0.794168	-1.31011	0.996195	0.85474	0.26979	2.70796	0.85 (0.27- 2.71)
M32425.metal.pos.txt.gz	Inverse variance weighted	20	-0.0834086	0.259643	0.748026	-0.592309	0.425492	0.919975	0.553049	1.53034	0.92 (0.55-1.53)
M32425.metal.pos.txt.gz	Weighted median	20	-0.416745	0.372323	0.263008	-1.1465	0.313008	0.659189	0.317748	1.36753	0.66 (0.32-1.37)
M32425.metal.pos.txt.gz	MR Egger	20	-0.426796	0.765908	0.584226	-1.92798	1.07438	0.652597	0.145442	2.92819	0.65 (0.15-2.93)
M32425.metal.pos.txt.gz	Weighted mode	20	-0.823826	0.686674	0.24499	-2.16971	0.522055	0.43875	0.114211	1.68549	0.44 (0.11-1.69)
M32445.metal.pos.txt.gz	Inverse variance weighted	11	-0.477753	0.256138	0.0621514	-0.979784	0.0242783	0.620175	0.375392	1.02458	0.62 (0.38-1.02)
M32445.metal.pos.txt.gz	Weighted median	11	-0.517001	0.336254	0.124164	-1.17606	0.142058	0.596306	0.308492	1.15264	0.60 (0.31-1.15)
M32445.metal.pos.txt.gz	MR Egger	11	-0.194324	0.632079	0.765507	-1.4332	1.04455	0.823391	0.238545	2.84212	0.82 (0.24-2.84)
M32445.metal.pos.txt.gz	Weighted mode	11	-0.508902	0.419684	0.253158	-1.33148	0.313679	0.601156	0.264086	1.36845	0.60 (0.26-1.37)
M32452.metal.pos.txt.gz	Inverse variance weighted	22	0.333509	0.52536	0.525546	-0.696197	1.36322	1.39586	0.498478	3.90874	1.40 (0.50- 3.91)
M32452.metal.pos.txt.gz	Weighted median	22	0.196738	0.714001	0.782899	-1.2027	1.59618	1.21743	0.300381	4.93415	1.22 (0.30- 4.93)
M32452.metal.pos.txt.gz	MR Egger	22	0.337221	1.05298	0.752097	-1.72662	2.40106	1.40105	0.177885	11.0348	1.40 (0.18-11.03)
M32452.metal.pos.txt.gz	Weighted mode	22	-0.213094	0.875119	0.809979	-1.92833	1.50214	0.80808	0.145391	4.49129	0.81 (0.15- 4.49)
M32489.metal.pos.txt.gz	Inverse variance weighted	30	0.048089	0.61377	0.937549	-1.1549	1.25108	1.04926	0.315089	3.49411	1.05 (0.32- 3.49)
M32489.metal.pos.txt.gz	Weighted median	30	0.01334	0.807744	0.986823	-1.56984	1.59652	1.01343	0.208079	4.93582	1.01 (0.21- 4.94)
M32489.metal.pos.txt.gz	MR Egger	30	-1.32526	1.99357	0.511638	-5.23265	2.58213	0.265735	0.00533938	13.2253	0.27 (0.01-13.23)
M32489.metal.pos.txt.gz	Weighted mode	30	-0.104774	1.10614	0.925188	-2.27282	2.06327	0.900528	0.103022	7.87164	0.90 (0.10- 7.87)
M32492.metal.pos.txt.gz	Inverse variance weighted	42	0.288263	0.51593	0.576349	-0.722959	1.29949	1.33411	0.485314	3.66741	1.33 (0.49-3.67)
M32492.metal.pos.txt.gz	Weighted median	42	0.232382	0.712783	0.744409	-1.16467	1.62944	1.2616	0.312025	5.101	1.26 (0.31-5.10)
M32492.metal.pos.txt.gz	MR Egger	42	-0.266202	1.24544	0.831835	-2.70727	2.17487	0.766284	0.0667184	8.80104	0.77 (0.07-8.80)
M32492.metal.pos.txt.gz	Weighted mode	42	-0.419954	0.887803	0.638703	-2.16005	1.32014	0.657077	0.11532	3.74395	0.66 (0.12-3.74)
M32497.metal.pos.txt.gz	Inverse variance weighted	21	0.0656064	0.216863	0.762252	-0.359445	0.490658	1.06781	0.698063	1.63339	1.07 (0.70-1.63)
M32497.metal.pos.txt.gz	Weighted median	21	0.123127	0.284623	0.665309	-0.434735	0.680988	1.13103	0.647436	1.97583	1.13 (0.65-1.98)
M32497.metal.pos.txt.gz	MR Egger	21	0.127356	0.298916	0.674852	-0.458519	0.713231	1.13582	0.632219	2.04057	1.14 (0.63-2.04)
M32497.metal.pos.txt.gz	Weighted mode	21	0.121912	0.249127	0.629913	-0.366378	0.610202	1.12965	0.693241	1.8408	1.13 (0.69-1.84)
M32504.metal.pos.txt.gz	Inverse variance weighted	7	0.157432	0.451438	0.727289	-0.727388	1.04225	1.1705	0.48317	2.83559	1.17 (0.48- 2.84)
M32504.metal.pos.txt.gz	Weighted median	7	0.420687	0.592997	0.478061	-0.741587	1.58296	1.52301	0.476357	4.86935	1.52 (0.48- 4.87)
M32504.metal.pos.txt.gz	MR Egger	7	2.00267	1.44623	0.224735	-0.831939	4.83728	7.40882	0.435204	126.126	7.41 (0.44-126.13)
M32504.metal.pos.txt.gz	Weighted mode	7	0.527136	0.685489	0.471075	-0.816424	1.8707	1.69407	0.44201	6.49281	1.69 (0.44- 6.49)
M32518.metal.pos.txt.gz	Inverse variance weighted	34	0.294146	0.638207	0.644875	-0.956741	1.54503	1.34198	0.384143	4.68812	1.34 (0.38- 4.69)
M32518.metal.pos.txt.gz	Weighted median	34	0.557054	0.832367	0.503342	-1.07439	2.18849	1.74552	0.341507	8.92177	1.75 (0.34- 8.92)
M32518.metal.pos.txt.gz	MR Egger	34	-0.903373	2.2994	0.697018	-5.4102	3.60345	0.405201	0.00447075	36.7248	0.41 (0.00-36.72)
M32518.metal.pos.txt.gz	Weighted mode	34	1.55916	1.52625	0.314417	-1.43228	4.55061	4.75485	0.238763	94.6903	4.75 (0.24-94.69)
M32549.metal.pos.txt.gz	Inverse variance weighted	7	0.364079	0.287784	0.205831	-0.199978	0.928136	1.43919	0.818749	2.52979	1.44 (0.82- 2.53)
M32549.metal.pos.txt.gz	Weighted median	7	0.610874	0.377537	0.105652	-0.129099	1.35085	1.84204	0.878887	3.86069	1.84 (0.88- 3.86)
M32549.metal.pos.txt.gz	MR Egger	7	1.28078	0.998833	0.255976	-0.676931	3.23849	3.59945	0.508174	25.4953	3.60 (0.51-25.50)
M32549.metal.pos.txt.gz	Weighted mode	7	0.7639	0.49266	0.171986	-0.201714	1.72951	2.14663	0.817329	5.63792	2.15 (0.82- 5.64)
M32553.metal.pos.txt.gz	Inverse variance weighted	9	-0.0881717	0.333986	0.791782	-0.742785	0.566441	0.915604	0.475787	1.76199	0.92 (0.48-1.76)
M32553.metal.pos.txt.gz	Weighted median	9	-0.450351	0.414458	0.277213	-1.26269	0.361987	0.637404	0.282892	1.43618	0.64 (0.28-1.44)
M32553.metal.pos.txt.gz	MR Egger	9	-2.07545	1.18059	0.122163	-4.38941	0.238511	0.1255	0.012408	1.26936	0.13 (0.01-1.27)
M32553.metal.pos.txt.gz	Weighted mode	9	-0.52098	0.446099	0.276489	-1.39533	0.353374	0.593938	0.24775	1.42386	0.59 (0.25-1.42)
M32557.metal.pos.txt.gz	Inverse variance weighted	10	0.0725089	0.405767	0.858176	-0.722794	0.867812	1.0752	0.485394	2.38169	1.08 (0.49- 2.38)
M32557.metal.pos.txt.gz	Weighted median	10	0.160905	0.441241	0.715362	-0.703927	1.02574	1.17457	0.494639	2.78915	1.17 (0.49- 2.79)
M32557.metal.pos.txt.gz	MR Egger	10	2.03366	1.55744	0.227927	-1.01893	5.08624	7.64198	0.360982	161.78	7.64 (0.36-161.78)
M32557.metal.pos.txt.gz	Weighted mode	10	0.295715	0.560129	0.610308	-0.802138	1.39357	1.34409	0.448369	4.0292	1.34 (0.45- 4.03)
M32560.metal.pos.txt.gz	Inverse variance weighted	12	-0.253998	0.175774	0.148452	-0.598516	0.09052	0.775694	0.549627	1.09474	0.78 (0.55-1.09)
M32560.metal.pos.txt.gz	Weighted median	12	-0.0216353	0.216451	0.92038	-0.445879	0.402609	0.978597	0.640261	1.49572	0.98 (0.64-1.50)
M32560.metal.pos.txt.gz	MR Egger	12	-0.188102	0.31203	0.560042	-0.799681	0.423477	0.82853	0.449472	1.52726	0.83 (0.45-1.53)
M32560.metal.pos.txt.gz	Weighted mode	12	0.0150319	0.247366	0.952634	-0.469806	0.499869	1.01515	0.625124	1.64851	1.02 (0.63-1.65)
M32564.metal.pos.txt.gz	Inverse variance weighted	14	0.0233282	0.218711	0.915057	-0.405345	0.452001	1.0236	0.666747	1.57145	1.02 (0.67-1.57)
M32564.metal.pos.txt.gz	Weighted median	14	0.0643413	0.289009	0.823825	-0.502116	0.630799	1.06646	0.605249	1.87911	1.07 (0.61-1.88)
M32564.metal.pos.txt.gz	MR Egger	14	0.172979	0.601012	0.7784	-1.005	1.35096	1.18884	0.366043	3.86114	1.19 (0.37-3.86)
M32564.metal.pos.txt.gz	Weighted mode	14	0.177492	0.436826	0.691115	-0.678686	1.03367	1.19422	0.507283	2.81137	1.19 (0.51-2.81)
M32578.metal.pos.txt.gz	Inverse variance weighted	14	0.352853	0.324232	0.276475	-0.282642	0.988348	1.42312	0.75379	2.68679	1.42 (0.75- 2.69)
M32578.metal.pos.txt.gz	Weighted median	14	0.465007	0.43021	0.279748	-0.378204	1.30822	1.59203	0.685091	3.69958	1.59 (0.69- 3.70)
M32578.metal.pos.txt.gz	MR Egger	14	1.22476	0.771497	0.138383	-0.287377	2.73689	3.40334	0.750229	15.4389	3.40 (0.75-15.44)
M32578.metal.pos.txt.gz	Weighted mode	14	0.608757	0.532005	0.273144	-0.433972	1.65149	1.83815	0.64793	5.21473	1.84 (0.65- 5.21)
M32586.metal.pos.txt.gz	Inverse variance weighted	8	-0.0349186	0.194137	0.857258	-0.415428	0.345591	0.965684	0.660058	1.41282	0.97 (0.66-1.41)
M32586.metal.pos.txt.gz	Weighted median	8	-0.210693	0.217813	0.333388	-0.637606	0.21622	0.810023	0.528556	1.24138	0.81 (0.53-1.24)
M32586.metal.pos.txt.gz	MR Egger	8	-0.515644	0.330136	0.169333	-1.16271	0.131421	0.597116	0.312638	1.14045	0.60 (0.31-1.14)
M32586.metal.pos.txt.gz	Weighted mode	8	-0.20736	0.230222	0.397679	-0.658595	0.243876	0.812727	0.517578	1.27619	0.81 (0.52-1.28)
M32587.metal.pos.txt.gz	Inverse variance weighted	11	0.13468	0.642442	0.833951	-1.12451	1.39387	1.14417	0.324813	4.0304	1.14 (0.32- 4.03)
M32587.metal.pos.txt.gz	Weighted median	11	0.559207	0.675768	0.407946	-0.765298	1.88371	1.74929	0.465195	6.57788	1.75 (0.47- 6.58)
M32587.metal.pos.txt.gz	MR Egger	11	-3.1562	2.03555	0.155425	-7.14588	0.833481	0.0425874	0.000788107	2.30132	0.04 (0.00- 2.30)
M32587.metal.pos.txt.gz	Weighted mode	11	0.468412	1.10997	0.681952	-1.70714	2.64396	1.59746	0.181384	14.0688	1.60 (0.18-14.07)
M32593.metal.pos.txt.gz	Inverse variance weighted	8	-1.12186	0.527506	0.0334427	-2.15577	-0.0879498	0.325673	0.115814	0.915807	0.33 (0.12- 0.92)
M32593.metal.pos.txt.gz	Weighted median	8	-1.15779	0.609091	0.0573217	-2.35161	0.0360281	0.31418	0.0952158	1.03669	0.31 (0.10- 1.04)
M32593.metal.pos.txt.gz	MR Egger	8	-0.350019	2.1761	0.877493	-4.61518	3.91514	0.704675	0.00990044	50.156	0.70 (0.01-50.16)
M32593.metal.pos.txt.gz	Weighted mode	8	-1.22477	0.89931	0.215434	-2.98741	0.537881	0.293826	0.0504176	1.71237	0.29 (0.05- 1.71)
M32616.metal.pos.txt.gz	Inverse variance weighted	7	-0.028339	0.24304	0.907175	-0.504698	0.44802	0.972059	0.603688	1.56521	0.97 (0.60- 1.57)
M32616.metal.pos.txt.gz	Weighted median	7	0.00671802	0.320374	0.98327	-0.621216	0.634652	1.00674	0.537291	1.88636	1.01 (0.54- 1.89)
M32616.metal.pos.txt.gz	MR Egger	7	-1.16844	2.11546	0.604502	-5.31475	2.97787	0.310852	0.00491851	19.646	0.31 (0.00-19.65)
M32616.metal.pos.txt.gz	Weighted mode	7	-0.531716	0.48831	0.317993	-1.4888	0.425371	0.587596	0.225643	1.53016	0.59 (0.23- 1.53)
M32632.metal.pos.txt.gz	Inverse variance weighted	21	-0.738804	0.311179	0.0175864	-1.34871	-0.128894	0.477685	0.259574	0.879067	0.48 (0.26-0.88)
M32632.metal.pos.txt.gz	Weighted median	21	-0.595152	0.431374	0.167689	-1.44064	0.250341	0.551479	0.236775	1.28446	0.55 (0.24-1.28)
M32632.metal.pos.txt.gz	MR Egger	21	-0.948665	0.547416	0.0992986	-2.0216	0.124271	0.387258	0.132443	1.13232	0.39 (0.13-1.13)
M32632.metal.pos.txt.gz	Weighted mode	21	-0.752278	0.589819	0.21677	-1.90832	0.403766	0.471292	0.148329	1.49745	0.47 (0.15-1.50)
M32634.metal.pos.txt.gz	Inverse variance weighted	39	-0.00452385	0.440179	0.9918	-0.867274	0.858227	0.995486	0.420095	2.35897	1.00 (0.42- 2.36)
M32634.metal.pos.txt.gz	Weighted median	39	0.653047	0.694499	0.347057	-0.708171	2.01426	1.92139	0.492544	7.49521	1.92 (0.49- 7.50)
M32634.metal.pos.txt.gz	MR Egger	39	0.880275	0.986268	0.377877	-1.05281	2.81336	2.41156	0.348955	16.6658	2.41 (0.35-16.67)
M32634.metal.pos.txt.gz	Weighted mode	39	0.652408	0.752907	0.391644	-0.82329	2.12811	1.92016	0.438985	8.39895	1.92 (0.44- 8.40)
M32635.metal.pos.txt.gz	Inverse variance weighted	10	0.129843	0.421153	0.757851	-0.695617	0.955304	1.13865	0.498767	2.59946	1.14 (0.50- 2.60)
M32635.metal.pos.txt.gz	Weighted median	10	0.132211	0.543121	0.807674	-0.932306	1.19673	1.14135	0.393645	3.30927	1.14 (0.39- 3.31)
M32635.metal.pos.txt.gz	MR Egger	10	0.24792	1.0709	0.822734	-1.85105	2.34689	1.28136	0.157072	10.453	1.28 (0.16-10.45)
M32635.metal.pos.txt.gz	Weighted mode	10	0.0994129	0.616323	0.87542	-1.10858	1.30741	1.10452	0.330027	3.69657	1.10 (0.33- 3.70)
M32644.metal.pos.txt.gz	Inverse variance weighted	25	0.168929	0.605086	0.780106	-1.01704	1.3549	1.18404	0.361664	3.87636	1.18 (0.36- 3.88)
M32644.metal.pos.txt.gz	Weighted median	25	-0.0906428	0.914201	0.921019	-1.88248	1.70119	0.913344	0.152213	5.48047	0.91 (0.15- 5.48)
M32644.metal.pos.txt.gz	MR Egger	25	-0.0318319	2.6039	0.990352	-5.13547	5.07181	0.968669	0.00588429	159.462	0.97 (0.01-159.46)
M32644.metal.pos.txt.gz	Weighted mode	25	-0.426811	1.41478	0.765495	-3.19979	2.34616	0.652587	0.040771	10.4454	0.65 (0.04- 10.45)
M32651.metal.pos.txt.gz	Inverse variance weighted	24	-0.201708	0.540438	0.708977	-1.26097	0.857551	0.817333	0.28338	2.35738	0.82 (0.28-2.36)
M32651.metal.pos.txt.gz	Weighted median	24	-0.541057	0.670896	0.419972	-1.85601	0.773898	0.582133	0.156295	2.1682	0.58 (0.16-2.17)
M32651.metal.pos.txt.gz	MR Egger	24	-2.4837	1.70243	0.158719	-5.82045	0.85306	0.0834343	0.00296627	2.34682	0.08 (0.00-2.35)
M32651.metal.pos.txt.gz	Weighted mode	24	-0.587712	0.815828	0.478545	-2.18673	1.01131	0.555597	0.112283	2.7492	0.56 (0.11-2.75)
M32654.metal.pos.txt.gz	Inverse variance weighted	20	0.913685	0.512143	0.0744164	-0.0901144	1.91748	2.49349	0.913827	6.80383	2.49 (0.91- 6.80)
M32654.metal.pos.txt.gz	Weighted median	20	1.00716	0.703517	0.152255	-0.371731	2.38606	2.73782	0.68954	10.8705	2.74 (0.69- 10.87)
M32654.metal.pos.txt.gz	MR Egger	20	2.06788	1.43843	0.167707	-0.751446	4.8872	7.90801	0.471684	132.582	7.91 (0.47-132.58)
M32654.metal.pos.txt.gz	Weighted mode	20	2.07884	0.827681	0.0212128	0.456587	3.7011	7.99521	1.57868	40.4918	8.00 (1.58- 40.49)
M32672.metal.pos.txt.gz	Inverse variance weighted	16	-0.198996	0.276457	0.471645	-0.740852	0.342861	0.819554	0.476708	1.40897	0.82 (0.48-1.41)
M32672.metal.pos.txt.gz	Weighted median	16	-0.382783	0.364795	0.294035	-1.09778	0.332215	0.681961	0.33361	1.39405	0.68 (0.33-1.39)
M32672.metal.pos.txt.gz	MR Egger	16	0.238791	0.740876	0.751981	-1.21333	1.69091	1.26971	0.297207	5.4244	1.27 (0.30-5.42)
M32672.metal.pos.txt.gz	Weighted mode	16	-0.116026	0.459236	0.803968	-1.01613	0.784077	0.890452	0.361993	2.19038	0.89 (0.36-2.19)
M32675.metal.pos.txt.gz	Inverse variance weighted	20	-0.76612	0.786316	0.3299	-2.3073	0.77506	0.464813	0.0995297	2.17072	0.46 (0.10- 2.17)
M32675.metal.pos.txt.gz	Weighted median	20	-0.491287	1.0985	0.654705	-2.64434	1.66177	0.611838	0.071052	5.26862	0.61 (0.07- 5.27)
M32675.metal.pos.txt.gz	MR Egger	20	-0.828652	1.66812	0.625371	-4.09816	2.44085	0.436637	0.0166032	11.4828	0.44 (0.02-11.48)
M32675.metal.pos.txt.gz	Weighted mode	20	0.0175938	1.31473	0.989463	-2.55927	2.59446	1.01775	0.0773609	13.3894	1.02 (0.08-13.39)
M32691.metal.pos.txt.gz	Inverse variance weighted	12	-0.0800562	0.270113	0.76694	-0.609478	0.449366	0.923064	0.543634	1.56732	0.92 (0.54-1.57)
M32691.metal.pos.txt.gz	Weighted median	12	-0.316789	0.321856	0.324989	-0.947627	0.314049	0.728484	0.38766	1.36896	0.73 (0.39-1.37)
M32691.metal.pos.txt.gz	MR Egger	12	-1.06738	0.930303	0.277946	-2.89078	0.756012	0.343908	0.0555331	2.12977	0.34 (0.06-2.13)
M32691.metal.pos.txt.gz	Weighted mode	12	-0.295445	0.403159	0.478991	-1.08564	0.494747	0.7442	0.337687	1.64008	0.74 (0.34-1.64)
M32698.metal.pos.txt.gz	Inverse variance weighted	14	-0.752575	0.64735	0.245014	-2.02138	0.516232	0.471152	0.132472	1.6757	0.47 (0.13- 1.68)
M32698.metal.pos.txt.gz	Weighted median	14	-0.732534	0.798313	0.358827	-2.29723	0.83216	0.480689	0.100537	2.29828	0.48 (0.10- 2.30)
M32698.metal.pos.txt.gz	MR Egger	14	0.229198	1.79357	0.900433	-3.2862	3.74459	1.25759	0.0373958	42.2918	1.26 (0.04-42.29)
M32698.metal.pos.txt.gz	Weighted mode	14	-0.5467	1.02011	0.601063	-2.54612	1.45272	0.578857	0.0783852	4.27473	0.58 (0.08- 4.27)
M32709.metal.pos.txt.gz	Inverse variance weighted	24	0.598894	0.363724	0.0996479	-0.114004	1.31179	1.8201	0.892254	3.71282	1.82 (0.89-3.71)
M32709.metal.pos.txt.gz	Weighted median	24	0.390161	0.532834	0.464023	-0.654193	1.43452	1.47722	0.519861	4.19761	1.48 (0.52-4.20)
M32709.metal.pos.txt.gz	MR Egger	24	0.13642	0.714558	0.850343	-1.26411	1.53695	1.14616	0.282489	4.65041	1.15 (0.28-4.65)
M32709.metal.pos.txt.gz	Weighted mode	24	0.32867	0.620872	0.601623	-0.888239	1.54558	1.38912	0.411379	4.69069	1.39 (0.41-4.69)
M32729.metal.pos.txt.gz	Inverse variance weighted	39	0.316202	0.435842	0.468147	-0.538049	1.17045	1.37191	0.583886	3.22345	1.37 (0.58- 3.22)
M32729.metal.pos.txt.gz	Weighted median	39	0.406173	0.741385	0.583791	-1.04694	1.85929	1.50106	0.351009	6.41916	1.50 (0.35- 6.42)
M32729.metal.pos.txt.gz	MR Egger	39	-1.48605	1.06123	0.16975	-3.56606	0.593954	0.226264	0.028267	1.81114	0.23 (0.03- 1.81)
M32729.metal.pos.txt.gz	Weighted mode	39	0.430581	1.08965	0.694938	-1.70514	2.5663	1.53815	0.181748	13.0176	1.54 (0.18-13.02)
M32735.metal.pos.txt.gz	Inverse variance weighted	15	-0.171437	0.20471	0.402332	-0.572669	0.229794	0.842453	0.564018	1.25834	0.84 (0.56-1.26)
M32735.metal.pos.txt.gz	Weighted median	15	0.167533	0.281222	0.551353	-0.383661	0.718727	1.18238	0.681362	2.05182	1.18 (0.68-2.05)
M32735.metal.pos.txt.gz	MR Egger	15	0.501568	0.593447	0.413297	-0.661588	1.66472	1.65131	0.516031	5.28421	1.65 (0.52-5.28)
M32735.metal.pos.txt.gz	Weighted mode	15	0.250946	0.385712	0.525836	-0.50505	1.00694	1.28524	0.603475	2.73722	1.29 (0.60-2.74)
M32739.metal.pos.txt.gz	Inverse variance weighted	5	0.658263	1.29318	0.610734	-1.87637	3.1929	1.93143	0.153144	24.359	1.93 (0.15- 24.36)
M32739.metal.pos.txt.gz	Weighted median	5	-0.375218	1.11947	0.737493	-2.56937	1.81894	0.687139	0.0765835	6.1653	0.69 (0.08- 6.17)
M32739.metal.pos.txt.gz	MR Egger	5	1.07293	3.34627	0.769524	-5.48576	7.63161	2.92393	0.0041454	2062.37	2.92 (0.00-2062.37)
M32739.metal.pos.txt.gz	Weighted mode	5	-0.266858	1.33592	0.851416	-2.88526	2.35155	0.765782	0.0558401	10.5018	0.77 (0.06- 10.50)
M32740.metal.pos.txt.gz	Inverse variance weighted	36	-0.25781	0.563442	0.647267	-1.36216	0.846537	0.772742	0.256108	2.33156	0.77 (0.26- 2.33)
M32740.metal.pos.txt.gz	Weighted median	36	0.136543	0.698883	0.845101	-1.23327	1.50635	1.1463	0.291339	4.51026	1.15 (0.29- 4.51)
M32740.metal.pos.txt.gz	MR Egger	36	1.08603	1.54349	0.486459	-1.93921	4.11128	2.9625	0.143818	61.0247	2.96 (0.14-61.02)
M32740.metal.pos.txt.gz	Weighted mode	36	-0.0393322	0.963261	0.967662	-1.92732	1.84866	0.961431	0.145537	6.3513	0.96 (0.15- 6.35)
M32753.metal.pos.txt.gz	Inverse variance weighted	11	-0.297114	0.342424	0.38557	-0.968264	0.374036	0.742959	0.379742	1.45359	0.74 (0.38-1.45)
M32753.metal.pos.txt.gz	Weighted median	11	-0.487679	0.370215	0.187743	-1.2133	0.237942	0.61405	0.297215	1.26864	0.61 (0.30-1.27)
M32753.metal.pos.txt.gz	MR Egger	11	-0.568628	1.18613	0.643091	-2.89345	1.75619	0.566302	0.0553847	5.79036	0.57 (0.06-5.79)
M32753.metal.pos.txt.gz	Weighted mode	11	-0.684148	0.491161	0.193833	-1.64682	0.278527	0.50452	0.192661	1.32118	0.50 (0.19-1.32)
M32754.metal.pos.txt.gz	Inverse variance weighted	12	-0.170464	0.148431	0.250789	-0.461389	0.120462	0.843274	0.630407	1.12802	0.84 (0.63-1.13)
M32754.metal.pos.txt.gz	Weighted median	12	0.0133832	0.196269	0.945636	-0.371304	0.398071	1.01347	0.689834	1.48895	1.01 (0.69-1.49)
M32754.metal.pos.txt.gz	MR Egger	12	0.115953	0.2471	0.648951	-0.368364	0.60027	1.12294	0.691865	1.82261	1.12 (0.69-1.82)
M32754.metal.pos.txt.gz	Weighted mode	12	0.0382594	0.224173	0.867583	-0.401119	0.477638	1.039	0.66957	1.61226	1.04 (0.67-1.61)
M32755.metal.pos.txt.gz	Inverse variance weighted	24	-0.161241	0.266384	0.544982	-0.683353	0.360871	0.851087	0.504921	1.43458	0.85 (0.50-1.43)
M32755.metal.pos.txt.gz	Weighted median	24	0.182042	0.378463	0.630515	-0.559745	0.923829	1.19966	0.571355	2.51892	1.20 (0.57-2.52)
M32755.metal.pos.txt.gz	MR Egger	24	-0.259765	0.538263	0.634148	-1.31476	0.79523	0.771233	0.268539	2.21495	0.77 (0.27-2.21)
M32755.metal.pos.txt.gz	Weighted mode	24	0.427455	0.548983	0.444135	-0.648553	1.50346	1.53335	0.522802	4.49723	1.53 (0.52-4.50)
M32757.metal.pos.txt.gz	Inverse variance weighted	16	0.116736	0.216386	0.589554	-0.30738	0.540853	1.12382	0.735371	1.71747	1.12 (0.74-1.72)
M32757.metal.pos.txt.gz	Weighted median	16	0.308568	0.212509	0.146496	-0.10795	0.725086	1.36147	0.897672	2.06491	1.36 (0.90-2.06)
M32757.metal.pos.txt.gz	MR Egger	16	0.363464	0.327307	0.285507	-0.278058	1.00499	1.4383	0.757253	2.73187	1.44 (0.76-2.73)
M32757.metal.pos.txt.gz	Weighted mode	16	0.343295	0.218097	0.136329	-0.0841754	0.770765	1.40958	0.91927	2.16142	1.41 (0.92-2.16)
M32758.metal.pos.txt.gz	Inverse variance weighted	11	-0.243012	0.225678	0.281566	-0.685341	0.199317	0.784262	0.503919	1.22057	0.78 (0.50-1.22)
M32758.metal.pos.txt.gz	Weighted median	11	-0.185756	0.259907	0.474793	-0.695173	0.323661	0.830476	0.498988	1.38218	0.83 (0.50-1.38)
M32758.metal.pos.txt.gz	MR Egger	11	-0.206151	0.356523	0.577291	-0.904935	0.492634	0.81371	0.404568	1.63662	0.81 (0.40-1.64)
M32758.metal.pos.txt.gz	Weighted mode	11	-0.155308	0.292982	0.607614	-0.729552	0.418935	0.856151	0.482125	1.52034	0.86 (0.48-1.52)
M32759.metal.pos.txt.gz	Inverse variance weighted	15	0.131417	0.247935	0.59608	-0.354535	0.617369	1.14044	0.701499	1.85404	1.14 (0.70-1.85)
M32759.metal.pos.txt.gz	Weighted median	15	-0.108835	0.27727	0.694671	-0.652284	0.434614	0.896878	0.520855	1.54437	0.90 (0.52-1.54)
M32759.metal.pos.txt.gz	MR Egger	15	-0.12921	0.409282	0.757241	-0.931402	0.672982	0.878789	0.394001	1.96007	0.88 (0.39-1.96)
M32759.metal.pos.txt.gz	Weighted mode	15	-0.0901337	0.275436	0.748328	-0.629988	0.449721	0.913809	0.532598	1.56787	0.91 (0.53-1.57)
M32761.metal.pos.txt.gz	Inverse variance weighted	11	0.323044	0.465039	0.487268	-0.588433	1.23452	1.38133	0.555197	3.43673	1.38 (0.56-3.44)
M32761.metal.pos.txt.gz	Weighted median	11	0.207653	0.602292	0.730266	-0.972839	1.38814	1.23079	0.378008	4.00741	1.23 (0.38-4.01)
M32761.metal.pos.txt.gz	MR Egger	11	-0.169852	1.05325	0.875447	-2.23422	1.89452	0.84379	0.107076	6.64933	0.84 (0.11-6.65)
M32761.metal.pos.txt.gz	Weighted mode	11	0.218673	0.7182	0.767009	-1.189	1.62635	1.24442	0.304526	5.08526	1.24 (0.30-5.09)
M32762.metal.pos.txt.gz	Inverse variance weighted	13	0.152648	0.17519	0.383575	-0.190725	0.496022	1.16492	0.82636	1.64217	1.16 (0.83-1.64)
M32762.metal.pos.txt.gz	Weighted median	13	0.0264981	0.241549	0.912647	-0.446937	0.499933	1.02685	0.639584	1.64861	1.03 (0.64-1.65)
M32762.metal.pos.txt.gz	MR Egger	13	0.792769	0.607365	0.218446	-0.397666	1.9832	2.20951	0.671887	7.26598	2.21 (0.67-7.27)
M32762.metal.pos.txt.gz	Weighted mode	13	-0.0764793	0.368393	0.839021	-0.798529	0.64557	0.926372	0.449991	1.90707	0.93 (0.45-1.91)
M32769.metal.pos.txt.gz	Inverse variance weighted	5	-0.369761	0.356087	0.299084	-1.06769	0.32817	0.6909	0.343801	1.38843	0.69 (0.34- 1.39)
M32769.metal.pos.txt.gz	Weighted median	5	-0.302043	0.420195	0.472255	-1.12563	0.52154	0.739306	0.324449	1.68462	0.74 (0.32- 1.68)
M32769.metal.pos.txt.gz	MR Egger	5	0.175889	1.29448	0.900524	-2.36129	2.71307	1.19231	0.0942986	15.0754	1.19 (0.09-15.08)
M32769.metal.pos.txt.gz	Weighted mode	5	-0.296166	0.580526	0.636796	-1.434	0.841664	0.743664	0.238355	2.32023	0.74 (0.24- 2.32)
M32786.metal.pos.txt.gz	Inverse variance weighted	17	0.228185	0.19598	0.244293	-0.155937	0.612306	1.25632	0.855613	1.84468	1.26 (0.86-1.84)
M32786.metal.pos.txt.gz	Weighted median	17	0.143922	0.273224	0.598363	-0.391596	0.679441	1.15479	0.675977	1.97277	1.15 (0.68-1.97)
M32786.metal.pos.txt.gz	MR Egger	17	0.0493756	0.822151	0.952903	-1.56204	1.66079	1.05061	0.209708	5.26348	1.05 (0.21-5.26)
M32786.metal.pos.txt.gz	Weighted mode	17	-0.265696	0.505128	0.606104	-1.25575	0.724355	0.766672	0.284863	2.0634	0.77 (0.28-2.06)
M32787.metal.pos.txt.gz	Inverse variance weighted	8	0.393044	0.475804	0.408769	-0.539533	1.32562	1.48148	0.583021	3.76452	1.48 (0.58- 3.76)
M32787.metal.pos.txt.gz	Weighted median	8	0.488523	0.626752	0.435714	-0.739912	1.71696	1.62991	0.477156	5.56756	1.63 (0.48- 5.57)
M32787.metal.pos.txt.gz	MR Egger	8	0.466521	1.06473	0.676607	-1.62036	2.5534	1.59444	0.197828	12.8507	1.59 (0.20-12.85)
M32787.metal.pos.txt.gz	Weighted mode	8	1.0927	1.04025	0.328429	-0.946185	3.13159	2.98232	0.388219	22.9103	2.98 (0.39-22.91)
M32795.metal.pos.txt.gz	Inverse variance weighted	11	-0.196291	0.255574	0.442464	-0.697216	0.304634	0.821773	0.49797	1.35613	0.82 (0.50-1.36)
M32795.metal.pos.txt.gz	Weighted median	11	-0.180124	0.342221	0.598652	-0.850877	0.490628	0.835166	0.42704	1.63334	0.84 (0.43-1.63)
M32795.metal.pos.txt.gz	MR Egger	11	-0.0602421	0.425642	0.890567	-0.894501	0.774017	0.941537	0.408812	2.16846	0.94 (0.41-2.17)
M32795.metal.pos.txt.gz	Weighted mode	11	-0.156218	0.342931	0.658454	-0.828363	0.515927	0.855373	0.436764	1.67519	0.86 (0.44-1.68)
M32800.metal.pos.txt.gz	Inverse variance weighted	8	0.100346	0.153221	0.512525	-0.199967	0.40066	1.10555	0.818758	1.49281	1.11 (0.82-1.49)
M32800.metal.pos.txt.gz	Weighted median	8	0.120613	0.187967	0.521085	-0.247801	0.489028	1.12819	0.780515	1.63073	1.13 (0.78-1.63)
M32800.metal.pos.txt.gz	MR Egger	8	0.117196	0.199758	0.578803	-0.27433	0.508722	1.12434	0.760081	1.66316	1.12 (0.76-1.66)
M32800.metal.pos.txt.gz	Weighted mode	8	0.135885	0.175589	0.464331	-0.20827	0.480039	1.14555	0.811988	1.61614	1.15 (0.81-1.62)
M32802.metal.pos.txt.gz	Inverse variance weighted	5	0.606345	0.402772	0.132214	-0.183089	1.39578	1.83372	0.832694	4.03812	1.83 (0.83- 4.04)
M32802.metal.pos.txt.gz	Weighted median	5	0.778769	0.506797	0.124379	-0.214553	1.77209	2.17879	0.806902	5.88315	2.18 (0.81- 5.88)
M32802.metal.pos.txt.gz	MR Egger	5	3.61828	2.24189	0.204945	-0.775832	8.01239	37.2734	0.460321	3018.13	37.27 (0.46-3018.13)
M32802.metal.pos.txt.gz	Weighted mode	5	0.863849	0.58697	0.215072	-0.286612	2.01431	2.37228	0.750803	7.49556	2.37 (0.75- 7.50)
M32808.metal.pos.txt.gz	Inverse variance weighted	12	0.120793	0.238011	0.611799	-0.34571	0.587295	1.12839	0.707718	1.79912	1.13 (0.71-1.80)
M32808.metal.pos.txt.gz	Weighted median	12	0.30623	0.278686	0.271841	-0.239995	0.852455	1.35829	0.786631	2.3454	1.36 (0.79-2.35)
M32808.metal.pos.txt.gz	MR Egger	12	0.0420512	0.518808	0.936999	-0.974812	1.05891	1.04295	0.377263	2.88324	1.04 (0.38-2.88)
M32808.metal.pos.txt.gz	Weighted mode	12	0.281501	0.312591	0.387123	-0.331177	0.894179	1.32512	0.718078	2.44533	1.33 (0.72-2.45)
M32814.metal.pos.txt.gz	Inverse variance weighted	11	-0.775238	0.828308	0.349309	-2.39872	0.848246	0.460594	0.0908339	2.33555	0.46 (0.09- 2.34)
M32814.metal.pos.txt.gz	Weighted median	11	-1.37061	1.00798	0.173905	-3.34624	0.605023	0.253952	0.0352165	1.8313	0.25 (0.04- 1.83)
M32814.metal.pos.txt.gz	MR Egger	11	0.207047	4.35506	0.96312	-8.32887	8.74297	1.23004	0.000241444	6266.47	1.23 (0.00-6266.47)
M32814.metal.pos.txt.gz	Weighted mode	11	-2.90598	2.03445	0.183662	-6.89351	1.08155	0.0546953	0.00101435	2.94925	0.05 (0.00- 2.95)
M32836.metal.pos.txt.gz	Inverse variance weighted	6	-0.830023	0.331244	0.0122183	-1.47926	-0.180785	0.436039	0.227806	0.834615	0.44 (0.23-0.83)
M32836.metal.pos.txt.gz	Weighted median	6	-0.73486	0.419202	0.0796025	-1.5565	0.0867761	0.479573	0.210874	1.09065	0.48 (0.21-1.09)
M32836.metal.pos.txt.gz	MR Egger	6	-2.17205	1.42842	0.203001	-4.97175	0.627654	0.113944	0.00693103	1.87321	0.11 (0.01-1.87)
M32836.metal.pos.txt.gz	Weighted mode	6	-0.433978	0.554358	0.469153	-1.52052	0.652564	0.647926	0.218598	1.92046	0.65 (0.22-1.92)
M32838.metal.pos.txt.gz	Inverse variance weighted	10	0.389199	0.454639	0.391964	-0.501894	1.28029	1.4758	0.605383	3.59769	1.48 (0.61- 3.60)
M32838.metal.pos.txt.gz	Weighted median	10	0.521461	0.592387	0.378713	-0.639618	1.68254	1.68449	0.527494	5.37921	1.68 (0.53- 5.38)
M32838.metal.pos.txt.gz	MR Egger	10	0.874653	1.55949	0.590253	-2.18196	3.93126	2.39804	0.112821	50.9713	2.40 (0.11-50.97)
M32838.metal.pos.txt.gz	Weighted mode	10	0.456923	0.722204	0.542682	-0.958597	1.87244	1.57921	0.383431	6.50417	1.58 (0.38- 6.50)
M32846.metal.pos.txt.gz	Inverse variance weighted	9	-0.0484145	0.114616	0.672729	-0.273062	0.176233	0.952739	0.761046	1.19272	0.95 (0.76-1.19)
M32846.metal.pos.txt.gz	Weighted median	9	0.0562448	0.117841	0.633154	-0.174724	0.287214	1.05786	0.839689	1.33271	1.06 (0.84-1.33)
M32846.metal.pos.txt.gz	MR Egger	9	0.104681	0.146126	0.496959	-0.181726	0.391088	1.11036	0.83383	1.47859	1.11 (0.83-1.48)
M32846.metal.pos.txt.gz	Weighted mode	9	0.063391	0.126366	0.629428	-0.184286	0.311068	1.06544	0.831698	1.36488	1.07 (0.83-1.36)
M32847.metal.pos.txt.gz	Inverse variance weighted	10	-0.351816	0.223387	0.115276	-0.789655	0.0860235	0.70341	0.454001	1.08983	0.70 (0.45-1.09)
M32847.metal.pos.txt.gz	Weighted median	10	-0.303168	0.247422	0.220459	-0.788115	0.181779	0.738475	0.454701	1.19935	0.74 (0.45-1.20)
M32847.metal.pos.txt.gz	MR Egger	10	-0.52416	0.33401	0.155219	-1.17882	0.1305	0.592052	0.307641	1.1394	0.59 (0.31-1.14)
M32847.metal.pos.txt.gz	Weighted mode	10	-0.304161	0.272243	0.292827	-0.837756	0.229434	0.737742	0.43268	1.25789	0.74 (0.43-1.26)
M32854.metal.pos.txt.gz	Inverse variance weighted	5	0.0531403	0.380099	0.888813	-0.691853	0.798134	1.05458	0.500647	2.22139	1.05 (0.50-2.22)
M32854.metal.pos.txt.gz	Weighted median	5	-0.107966	0.508145	0.83174	-1.10393	0.887998	0.897658	0.331566	2.43026	0.90 (0.33-2.43)
M32854.metal.pos.txt.gz	MR Egger	5	-1.54366	1.66966	0.423396	-4.81619	1.72886	0.213597	0.00809756	5.63424	0.21 (0.01-5.63)
M32854.metal.pos.txt.gz	Weighted mode	5	-0.148945	0.611346	0.819499	-1.34718	1.04929	0.861617	0.259972	2.85563	0.86 (0.26-2.86)
M32855.metal.pos.txt.gz	Inverse variance weighted	11	0.277891	0.237206	0.241391	-0.187033	0.742814	1.32034	0.829416	2.10184	1.32 (0.83-2.10)
M32855.metal.pos.txt.gz	Weighted median	11	0.394405	0.289854	0.173608	-0.173709	0.96252	1.4835	0.840541	2.61829	1.48 (0.84-2.62)
M32855.metal.pos.txt.gz	MR Egger	11	0.421306	0.411051	0.332146	-0.384355	1.22697	1.52395	0.68089	3.41087	1.52 (0.68-3.41)
M32855.metal.pos.txt.gz	Weighted mode	11	0.430611	0.301269	0.183398	-0.159877	1.0211	1.5382	0.852249	2.77624	1.54 (0.85-2.78)
M32857.metal.pos.txt.gz	Inverse variance weighted	5	0.204838	0.397455	0.606291	-0.574173	0.98385	1.22733	0.56317	2.67473	1.23 (0.56- 2.67)
M32857.metal.pos.txt.gz	Weighted median	5	0.225091	0.545876	0.680085	-0.844826	1.29501	1.25244	0.429632	3.65102	1.25 (0.43- 3.65)
M32857.metal.pos.txt.gz	MR Egger	5	-1.28292	3.02947	0.700472	-7.22067	4.65483	0.277227	0.000731311	105.092	0.28 (0.00-105.09)
M32857.metal.pos.txt.gz	Weighted mode	5	0.0763934	0.691116	0.917308	-1.27819	1.43098	1.07939	0.27854	4.1828	1.08 (0.28- 4.18)
M32863.metal.pos.txt.gz	Inverse variance weighted	12	0.17862	0.171813	0.298519	-0.158135	0.515374	1.19557	0.853735	1.67426	1.20 (0.85-1.67)
M32863.metal.pos.txt.gz	Weighted median	12	0.133991	0.173496	0.439937	-0.206061	0.474042	1.14338	0.813784	1.60647	1.14 (0.81-1.61)
M32863.metal.pos.txt.gz	MR Egger	12	0.104276	0.366627	0.781892	-0.614314	0.822866	1.10991	0.541012	2.27702	1.11 (0.54-2.28)
M32863.metal.pos.txt.gz	Weighted mode	12	0.184759	0.200699	0.377017	-0.208611	0.578129	1.20293	0.811711	1.7827	1.20 (0.81-1.78)
M32867.metal.pos.txt.gz	Inverse variance weighted	16	-0.693717	1.23624	0.574696	-3.11675	1.72932	0.499715	0.0443007	5.63682	0.50 (0.04- 5.64)
M32867.metal.pos.txt.gz	Weighted median	16	0.248844	1.7097	0.884278	-3.10218	3.59987	1.28254	0.0449512	36.5933	1.28 (0.04- 36.59)
M32867.metal.pos.txt.gz	MR Egger	16	-5.01837	4.96871	0.329636	-14.757	4.72029	0.00661528	3.90032e-07	112.201	0.01 (0.00- 112.20)
M32867.metal.pos.txt.gz	Weighted mode	16	2.78423	3.76089	0.470542	-4.58712	10.1556	16.1873	0.0101821	25734.2	16.19 (0.01-25734.22)
M32869.metal.pos.txt.gz	Inverse variance weighted	14	0.0190446	0.325981	0.953412	-0.619877	0.657966	1.01923	0.538011	1.93086	1.02 (0.54- 1.93)
M32869.metal.pos.txt.gz	Weighted median	14	0.346953	0.432375	0.422301	-0.500502	1.19441	1.41475	0.606226	3.30161	1.41 (0.61- 3.30)
M32869.metal.pos.txt.gz	MR Egger	14	1.19788	1.29752	0.374089	-1.34526	3.74103	3.3131	0.260472	42.1414	3.31 (0.26-42.14)
M32869.metal.pos.txt.gz	Weighted mode	14	0.509422	0.869495	0.567987	-1.19479	2.21363	1.66433	0.302768	9.14888	1.66 (0.30- 9.15)
M32910.metal.pos.txt.gz	Inverse variance weighted	41	-0.347954	0.363347	0.338246	-1.06011	0.364206	0.706131	0.346416	1.43937	0.71 (0.35-1.44)
M32910.metal.pos.txt.gz	Weighted median	41	0.244339	0.536752	0.648952	-0.807694	1.29637	1.27678	0.445885	3.65601	1.28 (0.45-3.66)
M32910.metal.pos.txt.gz	MR Egger	41	0.0368038	0.62764	0.95354	-1.19337	1.26698	1.03749	0.303198	3.55011	1.04 (0.30-3.55)
M32910.metal.pos.txt.gz	Weighted mode	41	0.242529	0.542544	0.657271	-0.820858	1.30592	1.27447	0.440054	3.69107	1.27 (0.44-3.69)
M32980.metal.pos.txt.gz	Inverse variance weighted	10	0.133328	0.481315	0.781774	-0.810049	1.07671	1.14262	0.444836	2.93499	1.14 (0.44-2.93)
M32980.metal.pos.txt.gz	Weighted median	10	0.131936	0.571858	0.817536	-0.988906	1.25278	1.14104	0.371984	3.50005	1.14 (0.37-3.50)
M32980.metal.pos.txt.gz	MR Egger	10	-1.10055	1.21168	0.39027	-3.47545	1.27435	0.332688	0.0309479	3.57638	0.33 (0.03-3.58)
M32980.metal.pos.txt.gz	Weighted mode	10	-0.101124	0.739948	0.894305	-1.55142	1.34917	0.903821	0.211947	3.85424	0.90 (0.21-3.85)
M33009.metal.pos.txt.gz	Inverse variance weighted	6	0.506907	0.354463	0.152697	-0.18784	1.20165	1.66015	0.828747	3.32562	1.66 (0.83- 3.33)
M33009.metal.pos.txt.gz	Weighted median	6	0.611828	0.440375	0.164731	-0.251307	1.47496	1.8438	0.777784	4.37087	1.84 (0.78- 4.37)
M33009.metal.pos.txt.gz	MR Egger	6	0.154242	1.10469	0.895704	-2.01094	2.31943	1.16677	0.133863	10.1698	1.17 (0.13-10.17)
M33009.metal.pos.txt.gz	Weighted mode	6	0.637872	0.591716	0.33027	-0.521892	1.79764	1.89245	0.593397	6.03536	1.89 (0.59- 6.04)
M33084.metal.pos.txt.gz	Inverse variance weighted	8	-0.293922	0.246252	0.232641	-0.776576	0.188732	0.745334	0.459978	1.20772	0.75 (0.46-1.21)
M33084.metal.pos.txt.gz	Weighted median	8	-0.25478	0.293625	0.385555	-0.830286	0.320725	0.775087	0.435925	1.37813	0.78 (0.44-1.38)
M33084.metal.pos.txt.gz	MR Egger	8	-0.337766	0.502262	0.526308	-1.3222	0.646668	0.713362	0.266549	1.90917	0.71 (0.27-1.91)
M33084.metal.pos.txt.gz	Weighted mode	8	-0.241769	0.294072	0.4381	-0.818151	0.334612	0.785238	0.441247	1.3974	0.79 (0.44-1.40)
M33131.metal.pos.txt.gz	Inverse variance weighted	10	0.0685262	0.492045	0.889238	-0.895882	1.03293	1.07093	0.408247	2.8093	1.07 (0.41- 2.81)
M33131.metal.pos.txt.gz	Weighted median	10	0.46907	0.523209	0.369972	-0.556419	1.49456	1.59851	0.573258	4.45737	1.60 (0.57- 4.46)
M33131.metal.pos.txt.gz	MR Egger	10	-1.34675	2.08549	0.536507	-5.43431	2.74082	0.260085	0.00436424	15.4996	0.26 (0.00-15.50)
M33131.metal.pos.txt.gz	Weighted mode	10	0.876691	0.887096	0.348843	-0.862018	2.6154	2.40293	0.422309	13.6727	2.40 (0.42-13.67)
M33132.metal.pos.txt.gz	Inverse variance weighted	23	0.684902	0.694242	0.323865	-0.675813	2.04562	1.98358	0.508743	7.73393	1.98 (0.51- 7.73)
M33132.metal.pos.txt.gz	Weighted median	23	0.656166	0.771782	0.395216	-0.856527	2.16886	1.92739	0.424634	8.7483	1.93 (0.42- 8.75)
M33132.metal.pos.txt.gz	MR Egger	23	0.369589	1.25071	0.770511	-2.0818	2.82098	1.44714	0.124705	16.7933	1.45 (0.12-16.79)
M33132.metal.pos.txt.gz	Weighted mode	23	0.68923	0.717015	0.346873	-0.716119	2.09458	1.99218	0.488645	8.12202	1.99 (0.49- 8.12)
M33137.metal.pos.txt.gz	Inverse variance weighted	14	-0.192453	0.130355	0.139843	-0.447949	0.0630429	0.824933	0.638937	1.06507	0.82 (0.64-1.07)
M33137.metal.pos.txt.gz	Weighted median	14	-0.216348	0.179117	0.227102	-0.567418	0.134722	0.805455	0.566988	1.14422	0.81 (0.57-1.14)
M33137.metal.pos.txt.gz	MR Egger	14	-0.280417	0.432436	0.528902	-1.12799	0.567158	0.755468	0.323682	1.76325	0.76 (0.32-1.76)
M33137.metal.pos.txt.gz	Weighted mode	14	-0.225092	0.224419	0.334167	-0.664953	0.21477	0.798443	0.514298	1.23958	0.80 (0.51-1.24)
M33138.metal.pos.txt.gz	Inverse variance weighted	11	-0.229741	0.284226	0.418917	-0.786825	0.327343	0.794739	0.455288	1.38728	0.79 (0.46-1.39)
M33138.metal.pos.txt.gz	Weighted median	11	-0.291326	0.3049	0.339335	-0.888931	0.306278	0.747272	0.411095	1.35836	0.75 (0.41-1.36)
M33138.metal.pos.txt.gz	MR Egger	11	-0.631018	0.474873	0.216612	-1.56177	0.299733	0.53205	0.209764	1.3495	0.53 (0.21-1.35)
M33138.metal.pos.txt.gz	Weighted mode	11	-0.297558	0.327374	0.384772	-0.939211	0.344095	0.742629	0.390936	1.41071	0.74 (0.39-1.41)
M33140.metal.pos.txt.gz	Inverse variance weighted	11	-0.030723	0.537681	0.954434	-1.08458	1.02313	0.969744	0.338045	2.78189	0.97 (0.34- 2.78)
M33140.metal.pos.txt.gz	Weighted median	11	0.0861756	0.748991	0.908401	-1.38185	1.5542	1.09	0.251114	4.73129	1.09 (0.25- 4.73)
M33140.metal.pos.txt.gz	MR Egger	11	-0.514659	1.64747	0.761858	-3.74371	2.71439	0.597704	0.0236662	15.0953	0.60 (0.02-15.10)
M33140.metal.pos.txt.gz	Weighted mode	11	0.239752	1.25736	0.852593	-2.22468	2.70418	1.27093	0.108103	14.942	1.27 (0.11-14.94)
M33144.metal.pos.txt.gz	Inverse variance weighted	7	0.121588	0.197445	0.538023	-0.265405	0.50858	1.12929	0.766895	1.66293	1.13 (0.77-1.66)
M33144.metal.pos.txt.gz	Weighted median	7	-0.0210005	0.224548	0.925488	-0.461115	0.419114	0.979219	0.63058	1.52061	0.98 (0.63-1.52)
M33144.metal.pos.txt.gz	MR Egger	7	-0.18605	0.418315	0.675086	-1.00595	0.633848	0.830232	0.365698	1.88485	0.83 (0.37-1.88)
M33144.metal.pos.txt.gz	Weighted mode	7	-0.0525695	0.234542	0.830088	-0.512271	0.407132	0.948788	0.599133	1.5025	0.95 (0.60-1.50)
M33150.metal.pos.txt.gz	Inverse variance weighted	7	-0.0406148	0.220308	0.853736	-0.472419	0.39119	0.960199	0.623492	1.47874	0.96 (0.62-1.48)
M33150.metal.pos.txt.gz	Weighted median	7	-0.23109	0.288208	0.422658	-0.795978	0.333797	0.793668	0.45114	1.39626	0.79 (0.45-1.40)
M33150.metal.pos.txt.gz	MR Egger	7	-0.243582	0.383302	0.553056	-0.994854	0.50769	0.783815	0.369777	1.66145	0.78 (0.37-1.66)
M33150.metal.pos.txt.gz	Weighted mode	7	-0.269699	0.310641	0.418652	-0.878555	0.339158	0.76361	0.415383	1.40377	0.76 (0.42-1.40)
M33163.metal.pos.txt.gz	Inverse variance weighted	17	-0.0553017	0.428638	0.897344	-0.895432	0.784829	0.9462	0.408431	2.19203	0.95 (0.41-2.19)
M33163.metal.pos.txt.gz	Weighted median	17	-0.132426	0.578278	0.818868	-1.26585	1.001	0.875968	0.281999	2.721	0.88 (0.28-2.72)
M33163.metal.pos.txt.gz	MR Egger	17	-0.515014	1.04743	0.630053	-2.56797	1.53794	0.597492	0.0766909	4.65501	0.60 (0.08-4.66)
M33163.metal.pos.txt.gz	Weighted mode	17	-0.308586	0.755218	0.688246	-1.78881	1.17164	0.734485	0.167158	3.22728	0.73 (0.17-3.23)
M33165.metal.pos.txt.gz	Inverse variance weighted	8	-0.628366	0.462095	0.173886	-1.53407	0.277339	0.533463	0.215656	1.31961	0.53 (0.22-1.32)
M33165.metal.pos.txt.gz	Weighted median	8	-0.882618	0.483715	0.0680514	-1.8307	0.0654631	0.413698	0.160301	1.06765	0.41 (0.16-1.07)
M33165.metal.pos.txt.gz	MR Egger	8	-1.22779	1.11304	0.312252	-3.40936	0.953769	0.292938	0.0330624	2.59547	0.29 (0.03-2.60)
M33165.metal.pos.txt.gz	Weighted mode	8	-0.930453	0.531731	0.123619	-1.97265	0.11174	0.394375	0.139088	1.11822	0.39 (0.14-1.12)
M33173.metal.pos.txt.gz	Inverse variance weighted	30	-0.0207842	0.0220975	0.346926	-0.0640952	0.0225269	0.97943	0.937916	1.02278	0.98 (0.94-1.02)
M33173.metal.pos.txt.gz	Weighted median	30	-0.022042	0.0290794	0.448454	-0.0790377	0.0349536	0.978199	0.924005	1.03557	0.98 (0.92-1.04)
M33173.metal.pos.txt.gz	MR Egger	30	-0.0223147	0.0432996	0.610349	-0.107182	0.0625525	0.977932	0.898362	1.06455	0.98 (0.90-1.06)
M33173.metal.pos.txt.gz	Weighted mode	30	-0.00717274	0.0338895	0.83386	-0.0735963	0.0592508	0.992853	0.929047	1.06104	0.99 (0.93-1.06)
M33178.metal.pos.txt.gz	Inverse variance weighted	246	-0.00733526	0.0147879	0.619873	-0.0363196	0.0216491	0.992692	0.964332	1.02189	0.99 (0.96-1.02)
M33178.metal.pos.txt.gz	Weighted median	246	0.00691285	0.022773	0.761468	-0.0377223	0.051548	1.00694	0.96298	1.0529	1.01 (0.96-1.05)
M33178.metal.pos.txt.gz	MR Egger	246	-0.00728814	0.0453699	0.872511	-0.0962131	0.0816368	0.992738	0.90827	1.08506	0.99 (0.91-1.09)
M33178.metal.pos.txt.gz	Weighted mode	246	0.0096509	0.0383833	0.801688	-0.0655803	0.0848821	1.0097	0.936524	1.08859	1.01 (0.94-1.09)
M33190.metal.pos.txt.gz	Inverse variance weighted	18	0.113912	0.108432	0.293471	-0.0986146	0.326438	1.12065	0.906092	1.38602	1.12 (0.91-1.39)
M33190.metal.pos.txt.gz	Weighted median	18	0.153357	0.14347	0.285109	-0.127844	0.434557	1.16574	0.879991	1.54428	1.17 (0.88-1.54)
M33190.metal.pos.txt.gz	MR Egger	18	0.277308	0.29577	0.362399	-0.302401	0.857017	1.31957	0.739041	2.35612	1.32 (0.74-2.36)
M33190.metal.pos.txt.gz	Weighted mode	18	0.150524	0.202109	0.466584	-0.245609	0.546657	1.16244	0.782228	1.72747	1.16 (0.78-1.73)
M33192.metal.pos.txt.gz	Inverse variance weighted	11	0.117527	0.194155	0.54496	-0.263015	0.49807	1.12471	0.76873	1.64554	1.12 (0.77-1.65)
M33192.metal.pos.txt.gz	Weighted median	11	-0.0221528	0.237455	0.925671	-0.487564	0.443258	0.978091	0.614121	1.55777	0.98 (0.61-1.56)
M33192.metal.pos.txt.gz	MR Egger	11	-0.338318	0.498441	0.514367	-1.31526	0.638625	0.712968	0.268404	1.89388	0.71 (0.27-1.89)
M33192.metal.pos.txt.gz	Weighted mode	11	-0.146912	0.347784	0.681656	-0.828569	0.534746	0.86337	0.436674	1.70701	0.86 (0.44-1.71)
M33194.metal.pos.txt.gz	Inverse variance weighted	10	0.529071	0.162475	0.00112866	0.21062	0.847522	1.69735	1.23444	2.33386	1.70 (1.23-2.33)
M33194.metal.pos.txt.gz	Weighted median	10	0.6882	0.197906	0.000506288	0.300304	1.0761	1.99013	1.35027	2.9332	1.99 (1.35-2.93)
M33194.metal.pos.txt.gz	MR Egger	10	0.99729	0.325473	0.0154853	0.359363	1.63522	2.71093	1.43242	5.13058	2.71 (1.43-5.13)
M33194.metal.pos.txt.gz	Weighted mode	10	0.709796	0.234843	0.0144223	0.249505	1.17009	2.03358	1.28339	3.22228	2.03 (1.28-3.22)
M33195.metal.pos.txt.gz	Inverse variance weighted	6	0.0178368	0.243522	0.941611	-0.459466	0.495139	1.018	0.631621	1.64073	1.02 (0.63-1.64)
M33195.metal.pos.txt.gz	Weighted median	6	0.113487	0.240305	0.636739	-0.357511	0.584486	1.12018	0.699415	1.79407	1.12 (0.70-1.79)
M33195.metal.pos.txt.gz	MR Egger	6	-0.441176	0.374635	0.304232	-1.17546	0.29311	0.64328	0.308677	1.34059	0.64 (0.31-1.34)
M33195.metal.pos.txt.gz	Weighted mode	6	0.0110305	0.25277	0.966882	-0.484399	0.50646	1.01109	0.616067	1.65941	1.01 (0.62-1.66)
M33197.metal.pos.txt.gz	Inverse variance weighted	7	-0.0574657	0.176069	0.744136	-0.402561	0.28763	0.944154	0.668605	1.33326	0.94 (0.67-1.33)
M33197.metal.pos.txt.gz	Weighted median	7	-0.0105724	0.216308	0.961017	-0.434536	0.413391	0.989483	0.647565	1.51194	0.99 (0.65-1.51)
M33197.metal.pos.txt.gz	MR Egger	7	0.0569253	0.352558	0.87805	-0.634088	0.747939	1.05858	0.530419	2.11264	1.06 (0.53-2.11)
M33197.metal.pos.txt.gz	Weighted mode	7	0.0328555	0.293038	0.914385	-0.5415	0.607211	1.0334	0.581875	1.8353	1.03 (0.58-1.84)
M33203.metal.pos.txt.gz	Inverse variance weighted	10	0.0380134	0.111458	0.733061	-0.180443	0.25647	1.03875	0.8349	1.29236	1.04 (0.83-1.29)
M33203.metal.pos.txt.gz	Weighted median	10	-0.0168807	0.143639	0.906446	-0.298413	0.264652	0.983261	0.741995	1.30298	0.98 (0.74-1.30)
M33203.metal.pos.txt.gz	MR Egger	10	-0.0635817	0.188681	0.744803	-0.433397	0.306234	0.938397	0.648303	1.3583	0.94 (0.65-1.36)
M33203.metal.pos.txt.gz	Weighted mode	10	-0.0652425	0.191351	0.74096	-0.440291	0.309806	0.93684	0.643849	1.36316	0.94 (0.64-1.36)
M33204.metal.pos.txt.gz	Inverse variance weighted	11	-0.530345	0.587468	0.366651	-1.68178	0.621092	0.588402	0.186042	1.86096	0.59 (0.19- 1.86)
M33204.metal.pos.txt.gz	Weighted median	11	-0.872362	0.708429	0.218172	-2.26088	0.516159	0.417963	0.104258	1.67558	0.42 (0.10- 1.68)
M33204.metal.pos.txt.gz	MR Egger	11	0.0891677	1.41399	0.951096	-2.68225	2.86059	1.09326	0.0684089	17.4718	1.09 (0.07-17.47)
M33204.metal.pos.txt.gz	Weighted mode	11	-1.12947	0.915624	0.245577	-2.92409	0.665153	0.323205	0.0537135	1.94479	0.32 (0.05- 1.94)
M33221.metal.pos.txt.gz	Inverse variance weighted	14	0.0252299	0.295896	0.93205	-0.554727	0.605187	1.02555	0.574229	1.83159	1.03 (0.57-1.83)
M33221.metal.pos.txt.gz	Weighted median	14	0.24808	0.422181	0.55679	-0.579394	1.07555	1.28156	0.560238	2.93162	1.28 (0.56-2.93)
M33221.metal.pos.txt.gz	MR Egger	14	0.82131	0.560523	0.168556	-0.277316	1.91994	2.27348	0.757815	6.82052	2.27 (0.76-6.82)
M33221.metal.pos.txt.gz	Weighted mode	14	0.801381	0.479242	0.118369	-0.137934	1.7407	2.22862	0.871156	5.70131	2.23 (0.87-5.70)
M33228.metal.pos.txt.gz	Inverse variance weighted	18	0.17309	0.357932	0.628682	-0.528457	0.874636	1.18897	0.589514	2.398	1.19 (0.59-2.40)
M33228.metal.pos.txt.gz	Weighted median	18	-0.0891341	0.471931	0.850194	-1.01412	0.83585	0.914723	0.362722	2.30677	0.91 (0.36-2.31)
M33228.metal.pos.txt.gz	MR Egger	18	-0.321548	0.681574	0.643458	-1.65743	1.01434	0.725026	0.190628	2.75753	0.73 (0.19-2.76)
M33228.metal.pos.txt.gz	Weighted mode	18	-0.0794758	0.502413	0.876172	-1.06421	0.905254	0.9236	0.345002	2.47256	0.92 (0.35-2.47)
M33230.metal.pos.txt.gz	Inverse variance weighted	13	-1.0059	0.588748	0.0875369	-2.15984	0.148049	0.365716	0.115343	1.15957	0.37 (0.12- 1.16)
M33230.metal.pos.txt.gz	Weighted median	13	-0.455356	0.785075	0.561903	-1.9941	1.08339	0.634222	0.136136	2.95468	0.63 (0.14- 2.95)
M33230.metal.pos.txt.gz	MR Egger	13	2.18274	1.67773	0.219849	-1.10562	5.4711	8.87058	0.331006	237.721	8.87 (0.33-237.72)
M33230.metal.pos.txt.gz	Weighted mode	13	-0.127027	1.15738	0.914418	-2.39549	2.14144	0.88071	0.0911278	8.51166	0.88 (0.09- 8.51)
M33250.metal.pos.txt.gz	Inverse variance weighted	16	0.391969	0.176029	0.0259658	0.046951	0.736986	1.47989	1.04807	2.08963	1.48 (1.05-2.09)
M33250.metal.pos.txt.gz	Weighted median	16	0.366799	0.242344	0.130141	-0.108195	0.841792	1.44311	0.897453	2.32052	1.44 (0.90-2.32)
M33250.metal.pos.txt.gz	MR Egger	16	0.746767	0.294661	0.0238303	0.169232	1.3243	2.11017	1.18439	3.75956	2.11 (1.18-3.76)
M33250.metal.pos.txt.gz	Weighted mode	16	0.436862	0.21507	0.0603397	0.0153253	0.858399	1.54784	1.01544	2.35938	1.55 (1.02-2.36)
M33353.metal.pos.txt.gz	Inverse variance weighted	14	0.0537536	0.128168	0.674924	-0.197456	0.304963	1.05522	0.820817	1.35657	1.06 (0.82-1.36)
M33353.metal.pos.txt.gz	Weighted median	14	0.197981	0.153808	0.198026	-0.103483	0.499446	1.21894	0.901691	1.64781	1.22 (0.90-1.65)
M33353.metal.pos.txt.gz	MR Egger	14	0.148344	0.243603	0.553905	-0.329118	0.625807	1.15991	0.719558	1.86975	1.16 (0.72-1.87)
M33353.metal.pos.txt.gz	Weighted mode	14	0.177287	0.159419	0.286244	-0.135173	0.489748	1.19397	0.873565	1.6319	1.19 (0.87-1.63)
M33359.metal.pos.txt.gz	Inverse variance weighted	8	0.108567	0.16201	0.502779	-0.208973	0.426106	1.11468	0.811417	1.53128	1.11 (0.81-1.53)
M33359.metal.pos.txt.gz	Weighted median	8	0.306955	0.183555	0.0944697	-0.052813	0.666723	1.35928	0.948557	1.94784	1.36 (0.95-1.95)
M33359.metal.pos.txt.gz	MR Egger	8	0.40259	0.202238	0.0936294	0.0062022	0.798977	1.49569	1.00622	2.22327	1.50 (1.01-2.22)
M33359.metal.pos.txt.gz	Weighted mode	8	0.348662	0.189766	0.108771	-0.0232795	0.720603	1.41717	0.976989	2.05567	1.42 (0.98-2.06)
M33363.metal.pos.txt.gz	Inverse variance weighted	6	-0.350043	0.483287	0.468884	-1.29729	0.597199	0.704658	0.273273	1.81702	0.70 (0.27-1.82)
M33363.metal.pos.txt.gz	Weighted median	6	-0.196907	0.628111	0.753908	-1.428	1.03419	0.821267	0.239787	2.81283	0.82 (0.24-2.81)
M33363.metal.pos.txt.gz	MR Egger	6	0.301381	0.964726	0.770344	-1.58948	2.19224	1.35172	0.204031	8.95528	1.35 (0.20-8.96)
M33363.metal.pos.txt.gz	Weighted mode	6	-0.0801876	0.743667	0.918326	-1.53777	1.3774	0.922943	0.214859	3.96458	0.92 (0.21-3.96)
M33364.metal.pos.txt.gz	Inverse variance weighted	8	0.614546	0.525383	0.242118	-0.415205	1.6443	1.84882	0.660205	5.17737	1.85 (0.66- 5.18)
M33364.metal.pos.txt.gz	Weighted median	8	0.43511	0.640402	0.496864	-0.820079	1.6903	1.54513	0.440397	5.4211	1.55 (0.44- 5.42)
M33364.metal.pos.txt.gz	MR Egger	8	0.496025	1.43913	0.742102	-2.32467	3.31672	1.64218	0.0978159	27.5697	1.64 (0.10-27.57)
M33364.metal.pos.txt.gz	Weighted mode	8	0.457563	0.817038	0.592922	-1.14383	2.05896	1.58022	0.318596	7.83779	1.58 (0.32- 7.84)
M33380.metal.pos.txt.gz	Inverse variance weighted	34	0.0243098	0.558104	0.965257	-1.06957	1.11819	1.02461	0.343155	3.05932	1.02 (0.34- 3.06)
M33380.metal.pos.txt.gz	Weighted median	34	-0.162989	0.847344	0.847466	-1.82378	1.4978	0.8496	0.161414	4.47186	0.85 (0.16- 4.47)
M33380.metal.pos.txt.gz	MR Egger	34	0.335645	1.33568	0.803196	-2.28229	2.95358	1.39884	0.10205	19.1745	1.40 (0.10-19.17)
M33380.metal.pos.txt.gz	Weighted mode	34	-0.358841	1.1579	0.75858	-2.62833	1.91064	0.698485	0.0721992	6.75743	0.70 (0.07- 6.76)
M33384.metal.pos.txt.gz	Inverse variance weighted	11	-0.0749614	0.067236	0.264893	-0.206744	0.0568212	0.927779	0.813228	1.05847	0.93 (0.81-1.06)
M33384.metal.pos.txt.gz	Weighted median	11	-0.0300909	0.0871185	0.729792	-0.200843	0.140661	0.970357	0.818041	1.15103	0.97 (0.82-1.15)
M33384.metal.pos.txt.gz	MR Egger	11	0.0505314	0.118652	0.6802	-0.182027	0.28309	1.05183	0.833579	1.32722	1.05 (0.83-1.33)
M33384.metal.pos.txt.gz	Weighted mode	11	0.0102931	0.117556	0.931956	-0.220117	0.240704	1.01035	0.802425	1.27214	1.01 (0.80-1.27)
M33389.metal.pos.txt.gz	Inverse variance weighted	48	0.112741	0.477091	0.813193	-0.822358	1.04784	1.11934	0.439394	2.85148	1.12 (0.44- 2.85)
M33389.metal.pos.txt.gz	Weighted median	48	0.371032	0.660586	0.57434	-0.923716	1.66578	1.44923	0.397041	5.2898	1.45 (0.40- 5.29)
M33389.metal.pos.txt.gz	MR Egger	48	-0.733277	2.43353	0.764527	-5.503	4.03644	0.480332	0.00407454	56.6247	0.48 (0.00-56.62)
M33389.metal.pos.txt.gz	Weighted mode	48	0.228061	1.32575	0.864157	-2.3704	2.82653	1.25616	0.0934429	16.8867	1.26 (0.09-16.89)
M33390.metal.pos.txt.gz	Inverse variance weighted	14	-0.144034	0.178511	0.419744	-0.493915	0.205847	0.865858	0.610232	1.22857	0.87 (0.61-1.23)
M33390.metal.pos.txt.gz	Weighted median	14	-0.0512273	0.248849	0.836903	-0.538971	0.436517	0.950063	0.583348	1.54731	0.95 (0.58-1.55)
M33390.metal.pos.txt.gz	MR Egger	14	0.11626	0.342317	0.740007	-0.55468	0.787201	1.12329	0.574256	2.19724	1.12 (0.57-2.20)
M33390.metal.pos.txt.gz	Weighted mode	14	0.0279925	0.34422	0.936425	-0.646678	0.702663	1.02839	0.523783	2.01912	1.03 (0.52-2.02)
M33391.metal.pos.txt.gz	Inverse variance weighted	13	0.0728351	0.0756288	0.335518	-0.0753975	0.221068	1.07555	0.927375	1.24741	1.08 (0.93-1.25)
M33391.metal.pos.txt.gz	Weighted median	13	0.115711	0.0935998	0.216373	-0.0677447	0.299167	1.12267	0.934499	1.34873	1.12 (0.93-1.35)
M33391.metal.pos.txt.gz	MR Egger	13	-0.0569041	0.120704	0.646543	-0.293485	0.179677	0.944685	0.745661	1.19683	0.94 (0.75-1.20)
M33391.metal.pos.txt.gz	Weighted mode	13	0.0884555	0.125928	0.495811	-0.158363	0.335274	1.09249	0.85354	1.39832	1.09 (0.85-1.40)
M33408.metal.pos.txt.gz	Inverse variance weighted	12	0.0333734	0.250153	0.893868	-0.456926	0.523672	1.03394	0.633227	1.68822	1.03 (0.63-1.69)
M33408.metal.pos.txt.gz	Weighted median	12	0.133845	0.313345	0.66927	-0.480311	0.748002	1.14322	0.618591	2.11277	1.14 (0.62-2.11)
M33408.metal.pos.txt.gz	MR Egger	12	0.681668	0.464306	0.172803	-0.228372	1.59171	1.97717	0.795828	4.91213	1.98 (0.80-4.91)
M33408.metal.pos.txt.gz	Weighted mode	12	0.349309	0.402811	0.404364	-0.440201	1.13882	1.41809	0.643907	3.12308	1.42 (0.64-3.12)
M33415.metal.pos.txt.gz	Inverse variance weighted	13	0.237127	0.175815	0.177424	-0.107471	0.581725	1.2676	0.898103	1.78912	1.27 (0.90-1.79)
M33415.metal.pos.txt.gz	Weighted median	13	0.360477	0.208919	0.0844479	-0.0490036	0.769958	1.43401	0.952178	2.15968	1.43 (0.95-2.16)
M33415.metal.pos.txt.gz	MR Egger	13	0.448677	0.269597	0.124258	-0.0797334	0.977087	1.56624	0.923363	2.65671	1.57 (0.92-2.66)
M33415.metal.pos.txt.gz	Weighted mode	13	0.337623	0.179917	0.0851018	-0.0150133	0.69026	1.40161	0.985099	1.99423	1.40 (0.99-1.99)
M33420.metal.pos.txt.gz	Inverse variance weighted	10	0.627838	0.289604	0.0301651	0.0602134	1.19546	1.87355	1.06206	3.30508	1.87 (1.06-3.31)
M33420.metal.pos.txt.gz	Weighted median	10	0.484366	0.378699	0.200887	-0.257883	1.22662	1.62315	0.772686	3.40967	1.62 (0.77-3.41)
M33420.metal.pos.txt.gz	MR Egger	10	0.225407	0.577463	0.706473	-0.90642	1.35723	1.25283	0.403968	3.88543	1.25 (0.40-3.89)
M33420.metal.pos.txt.gz	Weighted mode	10	0.453964	0.42797	0.316445	-0.384858	1.29279	1.57454	0.680547	3.64292	1.57 (0.68-3.64)
M33422.metal.pos.txt.gz	Inverse variance weighted	31	-0.281491	0.542486	0.603837	-1.34476	0.781782	0.754657	0.260601	2.18536	0.75 (0.26-2.19)
M33422.metal.pos.txt.gz	Weighted median	31	-0.0598742	0.879391	0.945717	-1.78348	1.66373	0.941883	0.168052	5.27898	0.94 (0.17-5.28)
M33422.metal.pos.txt.gz	MR Egger	31	-0.877134	1.02814	0.400581	-2.89229	1.13802	0.415973	0.0554489	3.1206	0.42 (0.06-3.12)
M33422.metal.pos.txt.gz	Weighted mode	31	-0.198346	0.872888	0.821786	-1.90921	1.51251	0.820086	0.148198	4.53813	0.82 (0.15-4.54)
M33423.metal.pos.txt.gz	Inverse variance weighted	39	-0.00498658	0.00909716	0.583591	-0.022817	0.0128439	0.995026	0.977441	1.01293	1.00 (0.98-1.01)
M33423.metal.pos.txt.gz	Weighted median	39	-0.00447625	0.0146755	0.760355	-0.0332403	0.0242878	0.995534	0.967306	1.02459	1.00 (0.97-1.02)
M33423.metal.pos.txt.gz	MR Egger	39	0.0254894	0.0172543	0.148062	-0.00832898	0.0593079	1.02582	0.991706	1.0611	1.03 (0.99-1.06)
M33423.metal.pos.txt.gz	Weighted mode	39	-0.000612216	0.0241988	0.979949	-0.0480418	0.0468174	0.999388	0.953094	1.04793	1.00 (0.95-1.05)
M33441.metal.pos.txt.gz	Inverse variance weighted	8	0.61348	0.436393	0.159784	-0.24185	1.46881	1.84685	0.785174	4.34406	1.85 (0.79- 4.34)
M33441.metal.pos.txt.gz	Weighted median	8	0.509285	0.594898	0.391949	-0.656715	1.67529	1.6641	0.518552	5.34032	1.66 (0.52- 5.34)
M33441.metal.pos.txt.gz	MR Egger	8	0.0669706	1.46811	0.965096	-2.81053	2.94447	1.06926	0.060173	19.0006	1.07 (0.06-19.00)
M33441.metal.pos.txt.gz	Weighted mode	8	0.281313	0.750974	0.71905	-1.1906	1.75322	1.32487	0.30404	5.77318	1.32 (0.30- 5.77)
M33442.metal.pos.txt.gz	Inverse variance weighted	24	-1.27642	0.830037	0.1241	-2.9033	0.350451	0.279034	0.0548422	1.41971	0.28 (0.05- 1.42)
M33442.metal.pos.txt.gz	Weighted median	24	-1.39047	1.16417	0.232326	-3.67224	0.891303	0.248958	0.0254194	2.4383	0.25 (0.03- 2.44)
M33442.metal.pos.txt.gz	MR Egger	24	-0.773581	3.31141	0.817447	-7.26394	5.71678	0.461358	0.000700343	303.924	0.46 (0.00-303.92)
M33442.metal.pos.txt.gz	Weighted mode	24	-1.84409	2.26179	0.42325	-6.27719	2.58901	0.158169	0.00187867	13.3166	0.16 (0.00- 13.32)
M33443.metal.pos.txt.gz	Inverse variance weighted	10	0.336744	0.735719	0.647163	-1.10527	1.77875	1.40038	0.331123	5.92247	1.40 (0.33- 5.92)
M33443.metal.pos.txt.gz	Weighted median	10	-0.640092	0.821195	0.435706	-2.24963	0.96945	0.527244	0.105438	2.63649	0.53 (0.11- 2.64)
M33443.metal.pos.txt.gz	MR Egger	10	-0.0465454	2.47278	0.985443	-4.89319	4.8001	0.954521	0.00749743	121.523	0.95 (0.01-121.52)
M33443.metal.pos.txt.gz	Weighted mode	10	-0.680939	1.36017	0.628646	-3.34687	1.98499	0.506141	0.0351943	7.279	0.51 (0.04- 7.28)
M33447.metal.pos.txt.gz	Inverse variance weighted	8	-0.363448	0.567695	0.522032	-1.47613	0.749236	0.695275	0.22852	2.11538	0.70 (0.23-2.12)
M33447.metal.pos.txt.gz	Weighted median	8	-0.670662	0.608915	0.27072	-1.86414	0.52281	0.51137	0.15503	1.68676	0.51 (0.16-1.69)
M33447.metal.pos.txt.gz	MR Egger	8	-1.47261	1.11416	0.234417	-3.65637	0.711141	0.229325	0.0258261	2.03631	0.23 (0.03-2.04)
M33447.metal.pos.txt.gz	Weighted mode	8	-0.86186	0.804011	0.319302	-2.43772	0.714001	0.422376	0.0873597	2.04215	0.42 (0.09-2.04)
M33453.metal.pos.txt.gz	Inverse variance weighted	11	-0.510599	0.519736	0.325892	-1.52928	0.508082	0.600136	0.216691	1.6621	0.60 (0.22- 1.66)
M33453.metal.pos.txt.gz	Weighted median	11	-0.794587	0.678727	0.241719	-2.12489	0.535718	0.451768	0.119446	1.70867	0.45 (0.12- 1.71)
M33453.metal.pos.txt.gz	MR Egger	11	-3.73292	3.48459	0.311935	-10.5627	3.09687	0.0239228	2.58625e-05	22.1286	0.02 (0.00-22.13)
M33453.metal.pos.txt.gz	Weighted mode	11	-1.15405	1.09174	0.315343	-3.29386	0.985751	0.315356	0.0371105	2.67982	0.32 (0.04- 2.68)
M33477.metal.pos.txt.gz	Inverse variance weighted	40	0.758343	0.5177	0.142967	-0.256348	1.77303	2.13474	0.773872	5.8887	2.13 (0.77- 5.89)
M33477.metal.pos.txt.gz	Weighted median	40	0.643894	0.777406	0.407524	-0.879822	2.16761	1.90388	0.414857	8.73738	1.90 (0.41- 8.74)
M33477.metal.pos.txt.gz	MR Egger	40	0.743801	3.16743	0.815603	-5.46437	6.95197	2.10392	0.00423501	1045.21	2.10 (0.00-1045.21)
M33477.metal.pos.txt.gz	Weighted mode	40	0.902649	1.84528	0.627464	-2.7141	4.5194	2.46613	0.0662643	91.7807	2.47 (0.07- 91.78)
M33488.metal.pos.txt.gz	Inverse variance weighted	16	-0.0267916	0.253165	0.91572	-0.522996	0.469413	0.973564	0.592742	1.59905	0.97 (0.59-1.60)
M33488.metal.pos.txt.gz	Weighted median	16	-0.166169	0.329217	0.613742	-0.811434	0.479097	0.846903	0.44422	1.61462	0.85 (0.44-1.61)
M33488.metal.pos.txt.gz	MR Egger	16	0.234393	0.452766	0.612756	-0.653027	1.12181	1.26414	0.520468	3.07042	1.26 (0.52-3.07)
M33488.metal.pos.txt.gz	Weighted mode	16	-0.2133	0.410737	0.611123	-1.01834	0.591745	0.807914	0.361192	1.80714	0.81 (0.36-1.81)
M33507.metal.pos.txt.gz	Inverse variance weighted	19	-0.0606877	0.11005	0.581321	-0.276385	0.15501	0.941117	0.758521	1.16767	0.94 (0.76-1.17)
M33507.metal.pos.txt.gz	Weighted median	19	-0.0597165	0.10673	0.575812	-0.268906	0.149473	0.942032	0.764215	1.16122	0.94 (0.76-1.16)
M33507.metal.pos.txt.gz	MR Egger	19	-0.0756824	0.141464	0.599582	-0.352952	0.201587	0.927111	0.702611	1.22334	0.93 (0.70-1.22)
M33507.metal.pos.txt.gz	Weighted mode	19	-0.0529026	0.107024	0.627069	-0.26267	0.156865	0.948472	0.768996	1.16984	0.95 (0.77-1.17)
M33508.metal.pos.txt.gz	Inverse variance weighted	8	0.067582	0.189663	0.721595	-0.304157	0.439321	1.06992	0.737745	1.55165	1.07 (0.74-1.55)
M33508.metal.pos.txt.gz	Weighted median	8	0.112583	0.237018	0.634789	-0.351972	0.577138	1.11916	0.703299	1.78093	1.12 (0.70-1.78)
M33508.metal.pos.txt.gz	MR Egger	8	0.076899	0.328595	0.822747	-0.567147	0.720945	1.07993	0.567141	2.05638	1.08 (0.57-2.06)
M33508.metal.pos.txt.gz	Weighted mode	8	0.0444257	0.243736	0.860537	-0.433297	0.522149	1.04543	0.648368	1.68565	1.05 (0.65-1.69)
M33509.metal.pos.txt.gz	Inverse variance weighted	5	0.000535	0.90181	0.999527	-1.76701	1.76808	1.00054	0.170843	5.85961	1.00 (0.17- 5.86)
M33509.metal.pos.txt.gz	Weighted median	5	0.821595	0.872167	0.346185	-0.887852	2.53104	2.27412	0.411539	12.5666	2.27 (0.41- 12.57)
M33509.metal.pos.txt.gz	MR Egger	5	1.15511	3.19227	0.741453	-5.10175	7.41197	3.17437	0.00608611	1655.68	3.17 (0.01-1655.68)
M33509.metal.pos.txt.gz	Weighted mode	5	1.03106	0.903606	0.317523	-0.740005	2.80213	2.80404	0.477111	16.4797	2.80 (0.48- 16.48)
M33510.metal.pos.txt.gz	Inverse variance weighted	20	0.340096	0.372827	0.361659	-0.390645	1.07084	1.40508	0.676621	2.91782	1.41 (0.68-2.92)
M33510.metal.pos.txt.gz	Weighted median	20	0.161086	0.554996	0.771627	-0.926706	1.24888	1.17479	0.395855	3.48643	1.17 (0.40-3.49)
M33510.metal.pos.txt.gz	MR Egger	20	0.466161	0.679842	0.501646	-0.86633	1.79865	1.59386	0.420492	6.0415	1.59 (0.42-6.04)
M33510.metal.pos.txt.gz	Weighted mode	20	0.18424	0.585921	0.756609	-0.964165	1.33265	1.2023	0.381301	3.79106	1.20 (0.38-3.79)
M33515.metal.pos.txt.gz	Inverse variance weighted	40	-0.372844	0.486252	0.443217	-1.3259	0.58021	0.688773	0.265564	1.78641	0.69 (0.27-1.79)
M33515.metal.pos.txt.gz	Weighted median	40	-0.635911	0.704792	0.366915	-2.0173	0.745481	0.529453	0.133014	2.10746	0.53 (0.13-2.11)
M33515.metal.pos.txt.gz	MR Egger	40	-2.64621	2.00921	0.195713	-6.58425	1.29184	0.0709198	0.00138196	3.63948	0.07 (0.00-3.64)
M33515.metal.pos.txt.gz	Weighted mode	40	-1.07652	1.65157	0.518345	-4.3136	2.16057	0.340781	0.0133853	8.67606	0.34 (0.01-8.68)
M33531.metal.pos.txt.gz	Inverse variance weighted	8	0.229381	0.291769	0.431766	-0.342486	0.801247	1.25782	0.710003	2.22832	1.26 (0.71- 2.23)
M33531.metal.pos.txt.gz	Weighted median	8	-0.190997	0.396223	0.629774	-0.967595	0.5856	0.826135	0.379996	1.79607	0.83 (0.38- 1.80)
M33531.metal.pos.txt.gz	MR Egger	8	0.931102	0.934491	0.357539	-0.9005	2.7627	2.5373	0.406366	15.8426	2.54 (0.41-15.84)
M33531.metal.pos.txt.gz	Weighted mode	8	-0.161589	0.466313	0.739131	-1.07556	0.752384	0.850791	0.341106	2.12205	0.85 (0.34- 2.12)
M33587.metal.pos.txt.gz	Inverse variance weighted	12	-0.764929	0.523137	0.143688	-1.79028	0.26042	0.465367	0.166914	1.29748	0.47 (0.17-1.30)
M33587.metal.pos.txt.gz	Weighted median	12	-1.23107	0.584262	0.0351134	-2.37622	-0.0859149	0.291981	0.092901	0.917672	0.29 (0.09-0.92)
M33587.metal.pos.txt.gz	MR Egger	12	-0.68371	1.43207	0.643321	-3.49057	2.12315	0.504741	0.0304835	8.35741	0.50 (0.03-8.36)
M33587.metal.pos.txt.gz	Weighted mode	12	-1.10798	0.743991	0.164526	-2.5662	0.350241	0.330225	0.0768267	1.41941	0.33 (0.08-1.42)
M33609.metal.pos.txt.gz	Inverse variance weighted	19	-0.0147012	0.0669544	0.826205	-0.145932	0.116529	0.985406	0.864217	1.12359	0.99 (0.86-1.12)
M33609.metal.pos.txt.gz	Weighted median	19	0.0216377	0.090397	0.810824	-0.15554	0.198816	1.02187	0.855953	1.21996	1.02 (0.86-1.22)
M33609.metal.pos.txt.gz	MR Egger	19	0.0974451	0.105494	0.368567	-0.109323	0.304213	1.10235	0.896441	1.35556	1.10 (0.90-1.36)
M33609.metal.pos.txt.gz	Weighted mode	19	0.0207408	0.100312	0.838515	-0.17587	0.217351	1.02096	0.838727	1.24278	1.02 (0.84-1.24)
M33610.metal.pos.txt.gz	Inverse variance weighted	21	-0.0639675	0.063814	0.316147	-0.189043	0.0611078	0.938035	0.827751	1.06301	0.94 (0.83-1.06)
M33610.metal.pos.txt.gz	Weighted median	21	0.000888638	0.0800927	0.991148	-0.156093	0.15787	1.00089	0.85548	1.17101	1.00 (0.86-1.17)
M33610.metal.pos.txt.gz	MR Egger	21	-0.103014	0.0940971	0.287303	-0.287445	0.0814158	0.902114	0.750178	1.08482	0.90 (0.75-1.08)
M33610.metal.pos.txt.gz	Weighted mode	21	0.0138113	0.0810249	0.866363	-0.144997	0.17262	1.01391	0.865025	1.18841	1.01 (0.87-1.19)
M33627.metal.pos.txt.gz	Inverse variance weighted	9	-0.454669	0.512932	0.375396	-1.46002	0.550678	0.634658	0.232233	1.73443	0.63 (0.23- 1.73)
M33627.metal.pos.txt.gz	Weighted median	9	-0.350487	0.668911	0.600302	-1.66155	0.96058	0.704345	0.189844	2.61321	0.70 (0.19- 2.61)
M33627.metal.pos.txt.gz	MR Egger	9	-1.84881	1.84031	0.348538	-5.45582	1.75821	0.157425	0.00427137	5.80202	0.16 (0.00- 5.80)
M33627.metal.pos.txt.gz	Weighted mode	9	0.416451	1.08537	0.711202	-1.71088	2.54378	1.51657	0.180707	12.7277	1.52 (0.18-12.73)
M33633.metal.pos.txt.gz	Inverse variance weighted	10	0.375235	0.258301	0.146306	-0.131035	0.881504	1.45533	0.877187	2.41453	1.46 (0.88-2.41)
M33633.metal.pos.txt.gz	Weighted median	10	0.350336	0.334745	0.295296	-0.305765	1.00644	1.41954	0.73656	2.73583	1.42 (0.74-2.74)
M33633.metal.pos.txt.gz	MR Egger	10	0.441568	0.45983	0.365032	-0.459698	1.34283	1.55514	0.631474	3.82988	1.56 (0.63-3.83)
M33633.metal.pos.txt.gz	Weighted mode	10	0.505939	0.398625	0.236204	-0.275366	1.28724	1.65854	0.759294	3.62279	1.66 (0.76-3.62)
M33637.metal.pos.txt.gz	Inverse variance weighted	8	-0.112186	0.267338	0.674748	-0.636169	0.411797	0.893878	0.529317	1.50953	0.89 (0.53-1.51)
M33637.metal.pos.txt.gz	Weighted median	8	-0.180611	0.359196	0.615091	-0.884635	0.523414	0.83476	0.412865	1.68778	0.83 (0.41-1.69)
M33637.metal.pos.txt.gz	MR Egger	8	-0.617989	0.392851	0.166761	-1.38798	0.151998	0.539027	0.24958	1.16416	0.54 (0.25-1.16)
M33637.metal.pos.txt.gz	Weighted mode	8	-0.267448	0.380744	0.505088	-1.01371	0.47881	0.76533	0.362872	1.61415	0.77 (0.36-1.61)
M33638.metal.pos.txt.gz	Inverse variance weighted	9	-0.700036	0.334303	0.0362586	-1.35527	-0.0448018	0.496567	0.257877	0.956187	0.50 (0.26-0.96)
M33638.metal.pos.txt.gz	Weighted median	9	-0.55875	0.474047	0.238525	-1.48788	0.370382	0.571924	0.225851	1.44829	0.57 (0.23-1.45)
M33638.metal.pos.txt.gz	MR Egger	9	-0.317061	0.609381	0.6189	-1.51145	0.877325	0.728286	0.220591	2.40446	0.73 (0.22-2.40)
M33638.metal.pos.txt.gz	Weighted mode	9	-0.360975	0.55359	0.532644	-1.44601	0.724061	0.696997	0.235508	2.06279	0.70 (0.24-2.06)
M33652.metal.pos.txt.gz	Inverse variance weighted	9	-0.187048	0.264315	0.479149	-0.705105	0.331009	0.829404	0.494057	1.39237	0.83 (0.49-1.39)
M33652.metal.pos.txt.gz	Weighted median	9	-0.233908	0.373998	0.531691	-0.966944	0.499128	0.791434	0.380243	1.64728	0.79 (0.38-1.65)
M33652.metal.pos.txt.gz	MR Egger	9	-0.405203	0.467914	0.415195	-1.32231	0.511908	0.666842	0.266518	1.66847	0.67 (0.27-1.67)
M33652.metal.pos.txt.gz	Weighted mode	9	-0.26372	0.386577	0.51438	-1.02141	0.493972	0.768189	0.360086	1.63881	0.77 (0.36-1.64)
M33653.metal.pos.txt.gz	Inverse variance weighted	10	-0.00917833	0.302726	0.975813	-0.60252	0.584164	0.990864	0.54743	1.79349	0.99 (0.55-1.79)
M33653.metal.pos.txt.gz	Weighted median	10	-0.339776	0.423595	0.42248	-1.17002	0.49047	0.71193	0.31036	1.63308	0.71 (0.31-1.63)
M33653.metal.pos.txt.gz	MR Egger	10	0.107983	0.626178	0.867368	-1.11933	1.33529	1.11403	0.3265	3.80111	1.11 (0.33-3.80)
M33653.metal.pos.txt.gz	Weighted mode	10	-0.342948	0.549475	0.548028	-1.41992	0.734022	0.709675	0.241734	2.08344	0.71 (0.24-2.08)
M33658.metal.pos.txt.gz	Inverse variance weighted	7	-0.171758	0.233106	0.461228	-0.628645	0.285129	0.842183	0.533314	1.32993	0.84 (0.53-1.33)
M33658.metal.pos.txt.gz	Weighted median	7	-0.190698	0.315199	0.545174	-0.808489	0.427092	0.826382	0.445531	1.53279	0.83 (0.45-1.53)
M33658.metal.pos.txt.gz	MR Egger	7	-0.0744222	0.519683	0.891719	-1.093	0.944156	0.92828	0.335209	2.57064	0.93 (0.34-2.57)
M33658.metal.pos.txt.gz	Weighted mode	7	-0.214719	0.49667	0.680617	-1.18819	0.758755	0.806768	0.304771	2.13562	0.81 (0.30-2.14)
M33666.metal.pos.txt.gz	Inverse variance weighted	20	-0.278698	0.529658	0.59876	-1.31683	0.759432	0.756768	0.267984	2.13706	0.76 (0.27- 2.14)
M33666.metal.pos.txt.gz	Weighted median	20	-0.210878	0.637291	0.740722	-1.45997	1.03821	0.809873	0.232244	2.82416	0.81 (0.23- 2.82)
M33666.metal.pos.txt.gz	MR Egger	20	1.37657	1.3658	0.326865	-1.30039	4.05354	3.96131	0.272425	57.6009	3.96 (0.27-57.60)
M33666.metal.pos.txt.gz	Weighted mode	20	-0.206861	0.786973	0.79549	-1.74933	1.33561	0.813132	0.173891	3.8023	0.81 (0.17- 3.80)
M33675.metal.pos.txt.gz	Inverse variance weighted	8	0.344667	0.333905	0.301964	-0.309787	0.999121	1.41152	0.733603	2.71589	1.41 (0.73-2.72)
M33675.metal.pos.txt.gz	Weighted median	8	0.249224	0.430007	0.562198	-0.59359	1.09204	1.28303	0.552341	2.98034	1.28 (0.55-2.98)
M33675.metal.pos.txt.gz	MR Egger	8	-0.697679	1.22026	0.588256	-3.08938	1.69403	0.497739	0.04553	5.44135	0.50 (0.05-5.44)
M33675.metal.pos.txt.gz	Weighted mode	8	-0.0648202	0.498417	0.900183	-1.04172	0.912076	0.937236	0.352848	2.48949	0.94 (0.35-2.49)
M33683.metal.pos.txt.gz	Inverse variance weighted	11	0.0549257	0.109358	0.615486	-0.159415	0.269267	1.05646	0.852642	1.309	1.06 (0.85-1.31)
M33683.metal.pos.txt.gz	Weighted median	11	0.00248585	0.14728	0.986534	-0.286183	0.291154	1.00249	0.751125	1.33797	1.00 (0.75-1.34)
M33683.metal.pos.txt.gz	MR Egger	11	0.223286	0.201054	0.295538	-0.17078	0.617352	1.25018	0.843007	1.85401	1.25 (0.84-1.85)
M33683.metal.pos.txt.gz	Weighted mode	11	-0.0180705	0.158075	0.91125	-0.327897	0.291756	0.982092	0.720437	1.33878	0.98 (0.72-1.34)
M33751.metal.pos.txt.gz	Inverse variance weighted	23	-0.0292124	0.0399814	0.464993	-0.107576	0.0491511	0.97121	0.898008	1.05038	0.97 (0.90-1.05)
M33751.metal.pos.txt.gz	Weighted median	23	-0.0351235	0.0570189	0.537896	-0.146881	0.0766336	0.965486	0.863397	1.07965	0.97 (0.86-1.08)
M33751.metal.pos.txt.gz	MR Egger	23	-0.0655447	0.052621	0.22663	-0.168682	0.0375925	0.936557	0.844778	1.03831	0.94 (0.84-1.04)
M33751.metal.pos.txt.gz	Weighted mode	23	-0.0505925	0.0577235	0.390249	-0.163731	0.0625457	0.950666	0.848971	1.06454	0.95 (0.85-1.06)
M33782.metal.pos.txt.gz	Inverse variance weighted	11	-0.14802	0.141074	0.294069	-0.424524	0.128485	0.862414	0.654081	1.1371	0.86 (0.65-1.14)
M33782.metal.pos.txt.gz	Weighted median	11	-0.116318	0.194926	0.550687	-0.498373	0.265737	0.890192	0.607518	1.30439	0.89 (0.61-1.30)
M33782.metal.pos.txt.gz	MR Egger	11	-0.283909	0.233487	0.254932	-0.741543	0.173725	0.752835	0.476378	1.18973	0.75 (0.48-1.19)
M33782.metal.pos.txt.gz	Weighted mode	11	-0.12887	0.229914	0.587467	-0.579501	0.321762	0.879088	0.560178	1.37956	0.88 (0.56-1.38)
M33801.metal.pos.txt.gz	Inverse variance weighted	6	0.530085	0.305946	0.0831647	-0.0695686	1.12974	1.69908	0.932796	3.09485	1.70 (0.93- 3.09)
M33801.metal.pos.txt.gz	Weighted median	6	0.424547	0.367629	0.248162	-0.296006	1.1451	1.5289	0.743783	3.14276	1.53 (0.74- 3.14)
M33801.metal.pos.txt.gz	MR Egger	6	1.1453	0.902767	0.273367	-0.624119	2.91473	3.1434	0.535733	18.4438	3.14 (0.54-18.44)
M33801.metal.pos.txt.gz	Weighted mode	6	0.375484	0.456655	0.448357	-0.51956	1.27053	1.4557	0.594782	3.56273	1.46 (0.59- 3.56)
M33821.metal.pos.txt.gz	Inverse variance weighted	15	-0.405743	0.410293	0.322707	-1.20992	0.398431	0.666482	0.298222	1.48949	0.67 (0.30-1.49)
M33821.metal.pos.txt.gz	Weighted median	15	-0.357073	0.497679	0.47308	-1.33252	0.618378	0.699721	0.26381	1.85592	0.70 (0.26-1.86)
M33821.metal.pos.txt.gz	MR Egger	15	-1.01582	1.11114	0.377252	-3.19366	1.16202	0.362106	0.0410214	3.1964	0.36 (0.04-3.20)
M33821.metal.pos.txt.gz	Weighted mode	15	-0.263422	0.605955	0.67039	-1.45109	0.924249	0.768417	0.234314	2.51997	0.77 (0.23-2.52)
M33822.metal.pos.txt.gz	Inverse variance weighted	6	0.18948	0.700472	0.786773	-1.18344	1.5624	1.20862	0.306222	4.77028	1.21 (0.31- 4.77)
M33822.metal.pos.txt.gz	Weighted median	6	0.414411	0.920751	0.652654	-1.39026	2.21908	1.51348	0.24901	9.1989	1.51 (0.25- 9.20)
M33822.metal.pos.txt.gz	MR Egger	6	3.79208	3.07841	0.285476	-2.2416	9.82576	44.3485	0.106288	18504.3	44.35 (0.11-18504.35)
M33822.metal.pos.txt.gz	Weighted mode	6	0.392795	1.48768	0.802292	-2.52306	3.30865	1.48111	0.080214	27.3481	1.48 (0.08- 27.35)
M33833.metal.pos.txt.gz	Inverse variance weighted	7	-0.0408823	0.471284	0.930873	-0.964598	0.882834	0.959942	0.381136	2.41774	0.96 (0.38-2.42)
M33833.metal.pos.txt.gz	Weighted median	7	-0.655	0.481552	0.173771	-1.59884	0.288841	0.519442	0.202131	1.33488	0.52 (0.20-1.33)
M33833.metal.pos.txt.gz	MR Egger	7	-2.52363	1.27919	0.105542	-5.03085	-0.0164095	0.080168	0.00653325	0.983724	0.08 (0.01-0.98)
M33833.metal.pos.txt.gz	Weighted mode	7	-0.463495	0.572538	0.449107	-1.58567	0.658679	0.629081	0.20481	1.93224	0.63 (0.20-1.93)
M33835.metal.pos.txt.gz	Inverse variance weighted	8	-0.165416	0.217415	0.446757	-0.59155	0.260717	0.847541	0.553469	1.29786	0.85 (0.55-1.30)
M33835.metal.pos.txt.gz	Weighted median	8	0.100002	0.285106	0.725772	-0.458806	0.65881	1.10517	0.632038	1.93249	1.11 (0.63-1.93)
M33835.metal.pos.txt.gz	MR Egger	8	0.196816	0.590912	0.750411	-0.961371	1.355	1.21752	0.382368	3.87677	1.22 (0.38-3.88)
M33835.metal.pos.txt.gz	Weighted mode	8	0.221317	0.428627	0.621524	-0.618792	1.06142	1.24772	0.538595	2.89049	1.25 (0.54-2.89)
M33864.metal.pos.txt.gz	Inverse variance weighted	8	0.329137	0.226965	0.147012	-0.115714	0.773988	1.38977	0.89073	2.1684	1.39 (0.89-2.17)
M33864.metal.pos.txt.gz	Weighted median	8	0.288695	0.285366	0.311699	-0.270623	0.848013	1.33468	0.762904	2.335	1.33 (0.76-2.34)
M33864.metal.pos.txt.gz	MR Egger	8	0.842133	0.512745	0.151614	-0.162848	1.84711	2.32131	0.849721	6.34149	2.32 (0.85-6.34)
M33864.metal.pos.txt.gz	Weighted mode	8	0.329625	0.368093	0.400268	-0.391837	1.05109	1.39045	0.675814	2.86076	1.39 (0.68-2.86)
M33871.metal.pos.txt.gz	Inverse variance weighted	9	-0.0648022	0.522223	0.901245	-1.08836	0.958755	0.937253	0.336769	2.60845	0.94 (0.34-2.61)
M33871.metal.pos.txt.gz	Weighted median	9	0.275874	0.530777	0.603235	-0.76445	1.3162	1.31768	0.46559	3.72921	1.32 (0.47-3.73)
M33871.metal.pos.txt.gz	MR Egger	9	-0.0519658	0.966825	0.958637	-1.94694	1.84301	0.949361	0.14271	6.31553	0.95 (0.14-6.32)
M33871.metal.pos.txt.gz	Weighted mode	9	-0.143797	0.610154	0.819607	-1.3397	1.0521	0.866063	0.261924	2.86367	0.87 (0.26-2.86)
M33877.metal.pos.txt.gz	Inverse variance weighted	23	-0.0461159	0.0506742	0.362797	-0.145437	0.0532055	0.954931	0.864644	1.05465	0.95 (0.86-1.05)
M33877.metal.pos.txt.gz	Weighted median	23	-0.0177334	0.0710787	0.802982	-0.157048	0.121581	0.982423	0.854663	1.12928	0.98 (0.85-1.13)
M33877.metal.pos.txt.gz	MR Egger	23	-0.0682898	0.085137	0.431469	-0.235158	0.0985787	0.93399	0.790446	1.1036	0.93 (0.79-1.10)
M33877.metal.pos.txt.gz	Weighted mode	23	-0.120462	0.104995	0.263578	-0.326252	0.0853285	0.886511	0.721623	1.08907	0.89 (0.72-1.09)
M33883.metal.pos.txt.gz	Inverse variance weighted	13	-0.30775	0.159865	0.0542209	-0.621085	0.00558448	0.735099	0.537361	1.0056	0.74 (0.54-1.01)
M33883.metal.pos.txt.gz	Weighted median	13	-0.190622	0.213035	0.370897	-0.60817	0.226926	0.826445	0.544346	1.25474	0.83 (0.54-1.25)
M33883.metal.pos.txt.gz	MR Egger	13	-0.58109	0.597306	0.351534	-1.75181	0.589629	0.559288	0.17346	1.80332	0.56 (0.17-1.80)
M33883.metal.pos.txt.gz	Weighted mode	13	-0.0727614	0.36975	0.847289	-0.797471	0.651948	0.929823	0.450467	1.91928	0.93 (0.45-1.92)
M33884.metal.pos.txt.gz	Inverse variance weighted	11	0.0786355	0.31635	0.803693	-0.541411	0.698682	1.08181	0.581927	2.0111	1.08 (0.58-2.01)
M33884.metal.pos.txt.gz	Weighted median	11	0.153795	0.409242	0.707063	-0.64832	0.95591	1.16625	0.522923	2.60104	1.17 (0.52-2.60)
M33884.metal.pos.txt.gz	MR Egger	11	0.230833	0.751893	0.765826	-1.24288	1.70454	1.25965	0.288553	5.49888	1.26 (0.29-5.50)
M33884.metal.pos.txt.gz	Weighted mode	11	0.297997	0.527287	0.584426	-0.735485	1.33148	1.34716	0.479273	3.78664	1.35 (0.48-3.79)
M33885.metal.pos.txt.gz	Inverse variance weighted	9	0.0326843	0.193012	0.865531	-0.34562	0.410988	1.03322	0.707782	1.50831	1.03 (0.71-1.51)
M33885.metal.pos.txt.gz	Weighted median	9	0.156149	0.252917	0.536977	-0.339568	0.651865	1.169	0.712078	1.91912	1.17 (0.71-1.92)
M33885.metal.pos.txt.gz	MR Egger	9	-0.307108	0.375606	0.440505	-1.0433	0.42908	0.735571	0.352291	1.53584	0.74 (0.35-1.54)
M33885.metal.pos.txt.gz	Weighted mode	9	0.160955	0.287418	0.59081	-0.402385	0.724294	1.17463	0.668723	2.06327	1.17 (0.67-2.06)
M33892.metal.pos.txt.gz	Inverse variance weighted	23	0.503445	0.364145	0.166806	-0.210279	1.21717	1.65441	0.810358	3.37761	1.65 (0.81-3.38)
M33892.metal.pos.txt.gz	Weighted median	23	0.327423	0.572676	0.567496	-0.795021	1.44987	1.38739	0.451572	4.26255	1.39 (0.45-4.26)
M33892.metal.pos.txt.gz	MR Egger	23	0.286451	0.608029	0.642417	-0.905286	1.47819	1.33169	0.404426	4.38499	1.33 (0.40-4.38)
M33892.metal.pos.txt.gz	Weighted mode	23	0.313107	0.545077	0.571506	-0.755243	1.38146	1.36767	0.469896	3.9807	1.37 (0.47-3.98)
M33901.metal.pos.txt.gz	Inverse variance weighted	18	-0.134775	0.243063	0.579246	-0.611179	0.341628	0.873912	0.542711	1.40724	0.87 (0.54-1.41)
M33901.metal.pos.txt.gz	Weighted median	18	-0.32629	0.310477	0.293291	-0.934826	0.282245	0.721596	0.392654	1.3261	0.72 (0.39-1.33)
M33901.metal.pos.txt.gz	MR Egger	18	-0.0532914	0.453817	0.907981	-0.942773	0.83619	0.948104	0.389546	2.30756	0.95 (0.39-2.31)
M33901.metal.pos.txt.gz	Weighted mode	18	-0.375645	0.370725	0.325136	-1.10227	0.350976	0.686846	0.332117	1.42045	0.69 (0.33-1.42)
M33910.metal.pos.txt.gz	Inverse variance weighted	12	-0.121166	0.268589	0.651903	-0.647601	0.405269	0.885887	0.5233	1.49971	0.89 (0.52-1.50)
M33910.metal.pos.txt.gz	Weighted median	12	-0.0715894	0.364907	0.844465	-0.786807	0.643629	0.930913	0.455296	1.90337	0.93 (0.46-1.90)
M33910.metal.pos.txt.gz	MR Egger	12	0.0688983	0.448357	0.880928	-0.809881	0.947677	1.07133	0.444911	2.57971	1.07 (0.44-2.58)
M33910.metal.pos.txt.gz	Weighted mode	12	-0.0134946	0.467655	0.977496	-0.930098	0.903109	0.986596	0.394515	2.46726	0.99 (0.39-2.47)
M33935.metal.pos.txt.gz	Inverse variance weighted	11	0.196985	0.209007	0.345946	-0.212668	0.606638	1.21773	0.808424	1.83425	1.22 (0.81-1.83)
M33935.metal.pos.txt.gz	Weighted median	11	-0.0373392	0.295787	0.899545	-0.617082	0.542403	0.963349	0.539517	1.72014	0.96 (0.54-1.72)
M33935.metal.pos.txt.gz	MR Egger	11	-0.58625	0.486081	0.258536	-1.53897	0.366468	0.55641	0.214602	1.44263	0.56 (0.21-1.44)
M33935.metal.pos.txt.gz	Weighted mode	11	-0.156348	0.403049	0.706209	-0.946325	0.633628	0.855261	0.388165	1.88443	0.86 (0.39-1.88)
M33936.metal.pos.txt.gz	Inverse variance weighted	14	0.206499	0.30306	0.49563	-0.387498	0.800496	1.22937	0.678753	2.22665	1.23 (0.68-2.23)
M33936.metal.pos.txt.gz	Weighted median	14	0.338095	0.331402	0.307636	-0.311454	0.987643	1.40227	0.732381	2.6849	1.40 (0.73-2.68)
M33936.metal.pos.txt.gz	MR Egger	14	0.216607	0.546392	0.698747	-0.854323	1.28754	1.24186	0.425571	3.62385	1.24 (0.43-3.62)
M33936.metal.pos.txt.gz	Weighted mode	14	0.34651	0.342882	0.330657	-0.325538	1.01856	1.41412	0.722139	2.7692	1.41 (0.72-2.77)
M33937.metal.pos.txt.gz	Inverse variance weighted	12	-0.159138	0.434642	0.714263	-1.01104	0.69276	0.852878	0.363841	1.99923	0.85 (0.36- 2.00)
M33937.metal.pos.txt.gz	Weighted median	12	0.0684373	0.488792	0.88865	-0.889595	1.02647	1.07083	0.410822	2.7912	1.07 (0.41- 2.79)
M33937.metal.pos.txt.gz	MR Egger	12	1.43621	1.22128	0.266839	-0.957511	3.82993	4.20472	0.383847	46.0591	4.20 (0.38-46.06)
M33937.metal.pos.txt.gz	Weighted mode	12	0.196086	0.533224	0.720047	-0.849032	1.2412	1.21663	0.427829	3.45978	1.22 (0.43- 3.46)
M33939.metal.pos.txt.gz	Inverse variance weighted	9	0.867619	0.868441	0.317769	-0.834525	2.56976	2.38123	0.434081	13.0627	2.38 (0.43- 13.06)
M33939.metal.pos.txt.gz	Weighted median	9	0.669335	0.946539	0.47948	-1.18588	2.52455	1.95294	0.305477	12.4853	1.95 (0.31- 12.49)
M33939.metal.pos.txt.gz	MR Egger	9	1.88382	2.58107	0.489174	-3.17508	6.94272	6.57859	0.0417909	1035.58	6.58 (0.04-1035.58)
M33939.metal.pos.txt.gz	Weighted mode	9	0.37369	1.03773	0.72809	-1.66025	2.40763	1.45309	0.190091	11.1076	1.45 (0.19- 11.11)
M33941.metal.pos.txt.gz	Inverse variance weighted	14	-0.0948418	0.346922	0.784561	-0.774809	0.585126	0.909517	0.460792	1.79522	0.91 (0.46-1.80)
M33941.metal.pos.txt.gz	Weighted median	14	0.197662	0.350855	0.573181	-0.490014	0.885339	1.21855	0.612618	2.42381	1.22 (0.61-2.42)
M33941.metal.pos.txt.gz	MR Egger	14	-0.0268992	0.679777	0.969086	-1.35926	1.30546	0.973459	0.25685	3.6894	0.97 (0.26-3.69)
M33941.metal.pos.txt.gz	Weighted mode	14	0.248874	0.338792	0.47563	-0.415158	0.912906	1.28258	0.660236	2.49155	1.28 (0.66-2.49)
M33955.metal.pos.txt.gz	Inverse variance weighted	27	-0.0510894	0.673624	0.939544	-1.37139	1.26921	0.950194	0.253754	3.55805	0.95 (0.25- 3.56)
M33955.metal.pos.txt.gz	Weighted median	27	0.0442748	0.91312	0.961328	-1.74544	1.83399	1.04527	0.174568	6.25881	1.05 (0.17- 6.26)
M33955.metal.pos.txt.gz	MR Egger	27	-0.179116	3.03461	0.953402	-6.12695	5.76872	0.836009	0.00218322	320.128	0.84 (0.00-320.13)
M33955.metal.pos.txt.gz	Weighted mode	27	0.344282	1.82163	0.851563	-3.22611	3.91467	1.41098	0.0397118	50.1325	1.41 (0.04- 50.13)
M33957.metal.pos.txt.gz	Inverse variance weighted	9	0.42244	0.477985	0.376808	-0.514411	1.35929	1.52568	0.597852	3.89343	1.53 (0.60- 3.89)
M33957.metal.pos.txt.gz	Weighted median	9	0.783753	0.662806	0.237016	-0.515346	2.08285	2.18968	0.597294	8.02733	2.19 (0.60- 8.03)
M33957.metal.pos.txt.gz	MR Egger	9	-1.32194	1.91011	0.511189	-5.06576	2.42189	0.266619	0.00630912	11.2671	0.27 (0.01-11.27)
M33957.metal.pos.txt.gz	Weighted mode	9	1.20419	1.27375	0.372134	-1.29236	3.70074	3.33406	0.274623	40.4771	3.33 (0.27-40.48)
M33960.metal.pos.txt.gz	Inverse variance weighted	12	-0.325698	0.635153	0.608101	-1.5706	0.919203	0.722023	0.207921	2.50729	0.72 (0.21- 2.51)
M33960.metal.pos.txt.gz	Weighted median	12	-0.407278	0.88315	0.64468	-2.13825	1.3237	0.665459	0.117861	3.75728	0.67 (0.12- 3.76)
M33960.metal.pos.txt.gz	MR Egger	12	0.171578	1.71341	0.922214	-3.1867	3.52986	1.18718	0.0413078	34.1191	1.19 (0.04-34.12)
M33960.metal.pos.txt.gz	Weighted mode	12	-1.23113	1.50254	0.429972	-4.17612	1.71385	0.291961	0.015358	5.55027	0.29 (0.02- 5.55)
M33961.metal.pos.txt.gz	Inverse variance weighted	12	0.822904	0.482163	0.0878796	-0.122137	1.76794	2.2771	0.885027	5.8588	2.28 (0.89- 5.86)
M33961.metal.pos.txt.gz	Weighted median	12	0.75936	0.670318	0.257284	-0.554465	2.07318	2.13691	0.57438	7.95009	2.14 (0.57- 7.95)
M33961.metal.pos.txt.gz	MR Egger	12	0.248425	1.16122	0.834897	-2.02757	2.52442	1.282	0.131655	12.4837	1.28 (0.13-12.48)
M33961.metal.pos.txt.gz	Weighted mode	12	1.28161	1.03041	0.239433	-0.737997	3.30121	3.60243	0.478071	27.1455	3.60 (0.48-27.15)
M33968.metal.pos.txt.gz	Inverse variance weighted	16	-0.487447	0.337412	0.148552	-1.14877	0.173881	0.614193	0.317025	1.18991	0.61 (0.32-1.19)
M33968.metal.pos.txt.gz	Weighted median	16	-0.687036	0.469086	0.143022	-1.60644	0.232372	0.503065	0.2006	1.26159	0.50 (0.20-1.26)
M33968.metal.pos.txt.gz	MR Egger	16	-0.281242	0.955925	0.772915	-2.15486	1.59237	0.754846	0.11592	4.91539	0.75 (0.12-4.92)
M33968.metal.pos.txt.gz	Weighted mode	16	-0.971078	0.882538	0.288536	-2.70085	0.758696	0.378675	0.0671483	2.13549	0.38 (0.07-2.14)
M33969.metal.pos.txt.gz	Inverse variance weighted	10	0.0151446	0.384416	0.968574	-0.73831	0.768599	1.01526	0.477921	2.15674	1.02 (0.48-2.16)
M33969.metal.pos.txt.gz	Weighted median	10	-0.0827366	0.492455	0.866577	-1.04795	0.882475	0.920594	0.350657	2.41687	0.92 (0.35-2.42)
M33969.metal.pos.txt.gz	MR Egger	10	0.268685	0.99746	0.794463	-1.68634	2.22371	1.30824	0.185197	9.24152	1.31 (0.19-9.24)
M33969.metal.pos.txt.gz	Weighted mode	10	-0.10496	0.611717	0.867562	-1.30393	1.09401	0.90036	0.271464	2.98621	0.90 (0.27-2.99)
M33971.metal.pos.txt.gz	Inverse variance weighted	5	0.255434	0.740462	0.730121	-1.19587	1.70674	1.29102	0.30244	5.51096	1.29 (0.30- 5.51)
M33971.metal.pos.txt.gz	Weighted median	5	0.334022	0.92985	0.71943	-1.48848	2.15653	1.39657	0.225714	8.64108	1.40 (0.23- 8.64)
M33971.metal.pos.txt.gz	MR Egger	5	5.51062	4.10073	0.271605	-2.52681	13.5481	247.306	0.0799134	765329	247.31 (0.08-765329.12)
M33971.metal.pos.txt.gz	Weighted mode	5	1.09621	1.34871	0.461946	-1.54725	3.73967	2.9928	0.212832	42.0842	2.99 (0.21- 42.08)
M33972.metal.pos.txt.gz	Inverse variance weighted	7	0.0515194	0.775771	0.947051	-1.46899	1.57203	1.05287	0.230157	4.81642	1.05 (0.23- 4.82)
M33972.metal.pos.txt.gz	Weighted median	7	0.0187084	0.839001	0.98221	-1.62573	1.66315	1.01888	0.196767	5.27591	1.02 (0.20- 5.28)
M33972.metal.pos.txt.gz	MR Egger	7	0.989013	2.18172	0.669315	-3.28717	5.26519	2.68858	0.0373596	193.484	2.69 (0.04-193.48)
M33972.metal.pos.txt.gz	Weighted mode	7	-1.57976	1.64253	0.373298	-4.79911	1.63959	0.206024	0.00823705	5.15306	0.21 (0.01- 5.15)
M33973.metal.pos.txt.gz	Inverse variance weighted	9	-0.290197	0.243261	0.232891	-0.766989	0.186595	0.748116	0.464409	1.20514	0.75 (0.46-1.21)
M33973.metal.pos.txt.gz	Weighted median	9	-0.305716	0.22471	0.173674	-0.746148	0.134715	0.736595	0.474189	1.14421	0.74 (0.47-1.14)
M33973.metal.pos.txt.gz	MR Egger	9	-0.47936	0.459071	0.331108	-1.37914	0.420418	0.619179	0.251795	1.5226	0.62 (0.25-1.52)
M33973.metal.pos.txt.gz	Weighted mode	9	-0.377834	0.250029	0.169194	-0.86789	0.112223	0.685345	0.419837	1.11876	0.69 (0.42-1.12)
M34040.metal.pos.txt.gz	Inverse variance weighted	15	0.0802994	0.267764	0.764262	-0.444518	0.605117	1.08361	0.641133	1.83147	1.08 (0.64-1.83)
M34040.metal.pos.txt.gz	Weighted median	15	0.154997	0.265491	0.559347	-0.365365	0.675358	1.16765	0.693943	1.96474	1.17 (0.69-1.96)
M34040.metal.pos.txt.gz	MR Egger	15	0.434129	0.410366	0.309361	-0.370189	1.23845	1.54362	0.690604	3.45025	1.54 (0.69-3.45)
M34040.metal.pos.txt.gz	Weighted mode	15	0.187625	0.265724	0.491715	-0.333193	0.708444	1.20638	0.716632	2.03083	1.21 (0.72-2.03)
M34062.metal.pos.txt.gz	Inverse variance weighted	23	-0.689123	0.743944	0.354285	-2.14725	0.769007	0.502016	0.116805	2.15762	0.50 (0.12-2.16)
M34062.metal.pos.txt.gz	Weighted median	23	-1.25355	1.1442	0.273268	-3.49619	0.989086	0.285489	0.0303126	2.68878	0.29 (0.03-2.69)
M34062.metal.pos.txt.gz	MR Egger	23	-4.94404	2.3017	0.0435381	-9.45537	-0.432701	0.00712578	7.8268e-05	0.648754	0.01 (0.00-0.65)
M34062.metal.pos.txt.gz	Weighted mode	23	-1.16187	1.5901	0.472679	-4.27847	1.95473	0.3129	0.0138638	7.06201	0.31 (0.01-7.06)
M34106.metal.pos.txt.gz	Inverse variance weighted	14	-0.117248	0.231051	0.611834	-0.570109	0.335612	0.889364	0.565464	1.3988	0.89 (0.57-1.40)
M34106.metal.pos.txt.gz	Weighted median	14	-0.236054	0.312186	0.44957	-0.847938	0.375831	0.789738	0.428297	1.4562	0.79 (0.43-1.46)
M34106.metal.pos.txt.gz	MR Egger	14	-0.156752	0.514989	0.766053	-1.16613	0.852628	0.854916	0.31157	2.3458	0.85 (0.31-2.35)
M34106.metal.pos.txt.gz	Weighted mode	14	-0.216058	0.34345	0.540194	-0.88922	0.457105	0.805689	0.410976	1.57949	0.81 (0.41-1.58)
M34109.metal.pos.txt.gz	Inverse variance weighted	25	-0.00248254	0.026385	0.925038	-0.0541972	0.0492321	0.997521	0.947245	1.05046	1.00 (0.95-1.05)
M34109.metal.pos.txt.gz	Weighted median	25	-0.0104092	0.0373865	0.780689	-0.0836868	0.0628684	0.989645	0.919719	1.06489	0.99 (0.92-1.06)
M34109.metal.pos.txt.gz	MR Egger	25	-0.0101942	0.0462374	0.827447	-0.10082	0.0804312	0.989858	0.904096	1.08375	0.99 (0.90-1.08)
M34109.metal.pos.txt.gz	Weighted mode	25	-0.0148714	0.0337167	0.66311	-0.0809562	0.0512133	0.985239	0.922234	1.05255	0.99 (0.92-1.05)
M34112.metal.pos.txt.gz	Inverse variance weighted	16	-0.0755065	0.236413	0.749436	-0.538877	0.387864	0.927274	0.583403	1.47383	0.93 (0.58-1.47)
M34112.metal.pos.txt.gz	Weighted median	16	-0.131663	0.345357	0.703027	-0.808563	0.545237	0.876636	0.445498	1.72502	0.88 (0.45-1.73)
M34112.metal.pos.txt.gz	MR Egger	16	0.272779	0.722149	0.711294	-1.14263	1.68819	1.31361	0.318978	5.40968	1.31 (0.32-5.41)
M34112.metal.pos.txt.gz	Weighted mode	16	-0.349186	0.601795	0.570367	-1.5287	0.830333	0.705262	0.216816	2.29408	0.71 (0.22-2.29)
M34123.metal.pos.txt.gz	Inverse variance weighted	19	-0.454557	0.442975	0.304822	-1.32279	0.413673	0.634729	0.266392	1.51236	0.63 (0.27- 1.51)
M34123.metal.pos.txt.gz	Weighted median	19	-0.440696	0.596367	0.459927	-1.60958	0.728184	0.643588	0.199972	2.07132	0.64 (0.20- 2.07)
M34123.metal.pos.txt.gz	MR Egger	19	0.330345	1.45962	0.823649	-2.5305	3.19119	1.39145	0.0796192	24.3174	1.39 (0.08-24.32)
M34123.metal.pos.txt.gz	Weighted mode	19	-0.480986	0.969737	0.625898	-2.38167	1.4197	0.618173	0.0923961	4.13587	0.62 (0.09- 4.14)
M34214.metal.pos.txt.gz	Inverse variance weighted	11	0.190798	0.474159	0.687396	-0.738553	1.12015	1.21021	0.477805	3.06531	1.21 (0.48-3.07)
M34214.metal.pos.txt.gz	Weighted median	11	0.197394	0.669546	0.768133	-1.11492	1.5097	1.21822	0.327943	4.52539	1.22 (0.33-4.53)
M34214.metal.pos.txt.gz	MR Egger	11	0.659183	0.765008	0.41124	-0.840233	2.1586	1.93321	0.43161	8.659	1.93 (0.43-8.66)
M34214.metal.pos.txt.gz	Weighted mode	11	0.335088	0.681478	0.63354	-1.00061	1.67079	1.39806	0.367655	5.31634	1.40 (0.37-5.32)
M34221.metal.pos.txt.gz	Inverse variance weighted	8	0.154191	0.400543	0.70027	-0.630873	0.939255	1.16671	0.532127	2.55808	1.17 (0.53-2.56)
M34221.metal.pos.txt.gz	Weighted median	8	-0.0985545	0.526444	0.851498	-1.13039	0.933276	0.906146	0.322909	2.54283	0.91 (0.32-2.54)
M34221.metal.pos.txt.gz	MR Egger	8	-0.953131	1.06847	0.406715	-3.04733	1.14107	0.385532	0.0474854	3.13012	0.39 (0.05-3.13)
M34221.metal.pos.txt.gz	Weighted mode	8	-0.133958	0.615584	0.83394	-1.3405	1.07259	0.874627	0.261714	2.92293	0.87 (0.26-2.92)
M34244.metal.pos.txt.gz	Inverse variance weighted	19	-0.211454	0.40265	0.599476	-1.00065	0.577741	0.809407	0.367641	1.78201	0.81 (0.37-1.78)
M34244.metal.pos.txt.gz	Weighted median	19	-0.360345	0.586284	0.538802	-1.50946	0.788772	0.697436	0.221029	2.20069	0.70 (0.22-2.20)
M34244.metal.pos.txt.gz	MR Egger	19	-0.523514	1.00327	0.608537	-2.48993	1.4429	0.592435	0.082916	4.23295	0.59 (0.08-4.23)
M34244.metal.pos.txt.gz	Weighted mode	19	-1.14877	0.949553	0.242003	-3.0099	0.712349	0.317025	0.0492968	2.03878	0.32 (0.05-2.04)
M34245.metal.pos.txt.gz	Inverse variance weighted	15	-0.378549	0.280904	0.177784	-0.929121	0.172023	0.684854	0.394901	1.18771	0.68 (0.39-1.19)
M34245.metal.pos.txt.gz	Weighted median	15	-0.502668	0.391672	0.199356	-1.27035	0.26501	0.604914	0.280734	1.30344	0.60 (0.28-1.30)
M34245.metal.pos.txt.gz	MR Egger	15	-0.888949	0.641643	0.189233	-2.14657	0.368671	0.411087	0.116884	1.44581	0.41 (0.12-1.45)
M34245.metal.pos.txt.gz	Weighted mode	15	-0.673673	0.453631	0.159692	-1.56279	0.215443	0.509832	0.209551	1.24041	0.51 (0.21-1.24)
M34283.metal.pos.txt.gz	Inverse variance weighted	38	-0.35911	0.409522	0.380541	-1.16177	0.443553	0.698298	0.312931	1.55823	0.70 (0.31-1.56)
M34283.metal.pos.txt.gz	Weighted median	38	-0.332167	0.669624	0.619859	-1.64463	0.980296	0.717367	0.193084	2.66525	0.72 (0.19-2.67)
M34283.metal.pos.txt.gz	MR Egger	38	-0.260277	0.753104	0.731651	-1.73636	1.21581	0.770838	0.17616	3.37302	0.77 (0.18-3.37)
M34283.metal.pos.txt.gz	Weighted mode	38	-0.191935	0.706689	0.787441	-1.57705	1.19317	0.82536	0.206585	3.29753	0.83 (0.21-3.30)
M34289.metal.pos.txt.gz	Inverse variance weighted	10	0.132554	0.488096	0.78595	-0.824114	1.08922	1.14174	0.438624	2.97196	1.14 (0.44- 2.97)
M34289.metal.pos.txt.gz	Weighted median	10	0.19797	0.561993	0.724641	-0.903537	1.29948	1.21893	0.405134	3.66738	1.22 (0.41- 3.67)
M34289.metal.pos.txt.gz	MR Egger	10	2.66005	1.21489	0.0599643	0.278862	5.04124	14.297	1.32162	154.662	14.30 (1.32-154.66)
M34289.metal.pos.txt.gz	Weighted mode	10	0.0677039	0.809522	0.935178	-1.51896	1.65437	1.07005	0.21894	5.22976	1.07 (0.22- 5.23)
M34306.metal.pos.txt.gz	Inverse variance weighted	21	-0.161699	0.45604	0.72291	-1.05554	0.73214	0.850697	0.348005	2.07953	0.85 (0.35-2.08)
M34306.metal.pos.txt.gz	Weighted median	21	-0.0123721	0.652055	0.984862	-1.2904	1.26566	0.987704	0.275161	3.54542	0.99 (0.28-3.55)
M34306.metal.pos.txt.gz	MR Egger	21	-1.25225	1.15734	0.29279	-3.52063	1.01613	0.285862	0.0295809	2.76248	0.29 (0.03-2.76)
M34306.metal.pos.txt.gz	Weighted mode	21	0.0973988	0.944062	0.918856	-1.75296	1.94776	1.1023	0.17326	7.01296	1.10 (0.17-7.01)
M34314.metal.pos.txt.gz	Inverse variance weighted	8	0.0077303	0.223251	0.972378	-0.429841	0.445302	1.00776	0.650612	1.56096	1.01 (0.65-1.56)
M34314.metal.pos.txt.gz	Weighted median	8	-0.0460771	0.299413	0.877695	-0.632927	0.540772	0.954968	0.531035	1.71733	0.95 (0.53-1.72)
M34314.metal.pos.txt.gz	MR Egger	8	0.669163	0.704927	0.379136	-0.712493	2.05082	1.9526	0.49042	7.77427	1.95 (0.49-7.77)
M34314.metal.pos.txt.gz	Weighted mode	8	-0.123606	0.39761	0.764951	-0.902922	0.655711	0.883728	0.405383	1.92651	0.88 (0.41-1.93)
M34322.metal.pos.txt.gz	Inverse variance weighted	34	0.0633393	0.0481963	0.188781	-0.0311255	0.157804	1.06539	0.969354	1.17094	1.07 (0.97-1.17)
M34322.metal.pos.txt.gz	Weighted median	34	0.00488109	0.0744604	0.947734	-0.141061	0.150824	1.00489	0.868436	1.16279	1.00 (0.87-1.16)
M34322.metal.pos.txt.gz	MR Egger	34	-0.0700648	0.0909441	0.446704	-0.248315	0.108186	0.932333	0.780114	1.11425	0.93 (0.78-1.11)
M34322.metal.pos.txt.gz	Weighted mode	34	-0.00915219	0.0766174	0.905641	-0.159322	0.141018	0.99089	0.852721	1.15145	0.99 (0.85-1.15)
M34327.metal.pos.txt.gz	Inverse variance weighted	7	0.135354	0.212422	0.523998	-0.280994	0.551702	1.14494	0.755033	1.73621	1.14 (0.76- 1.74)
M34327.metal.pos.txt.gz	Weighted median	7	0.11038	0.256498	0.666954	-0.392357	0.613116	1.1167	0.675463	1.84618	1.12 (0.68- 1.85)
M34327.metal.pos.txt.gz	MR Egger	7	0.0675648	3.15953	0.983766	-6.12512	6.26025	1.0699	0.00218722	523.352	1.07 (0.00-523.35)
M34327.metal.pos.txt.gz	Weighted mode	7	0.0799217	0.382841	0.841543	-0.670447	0.83029	1.0832	0.51148	2.29398	1.08 (0.51- 2.29)
M34329.metal.pos.txt.gz	Inverse variance weighted	11	-0.109231	0.16967	0.519715	-0.441783	0.223322	0.896524	0.642889	1.25022	0.90 (0.64-1.25)
M34329.metal.pos.txt.gz	Weighted median	11	-0.074819	0.217785	0.731189	-0.501678	0.35204	0.927911	0.605514	1.42197	0.93 (0.61-1.42)
M34329.metal.pos.txt.gz	MR Egger	11	0.0302264	0.406725	0.942384	-0.766955	0.827408	1.03069	0.464425	2.28738	1.03 (0.46-2.29)
M34329.metal.pos.txt.gz	Weighted mode	11	-0.105072	0.298911	0.732494	-0.690937	0.480793	0.900259	0.501106	1.61736	0.90 (0.50-1.62)
M34336.metal.pos.txt.gz	Inverse variance weighted	18	0.14529	0.196269	0.459144	-0.239398	0.529978	1.15637	0.787101	1.69889	1.16 (0.79-1.70)
M34336.metal.pos.txt.gz	Weighted median	18	0.0852501	0.232368	0.713712	-0.370192	0.540692	1.08899	0.690602	1.71719	1.09 (0.69-1.72)
M34336.metal.pos.txt.gz	MR Egger	18	0.0827294	0.248455	0.743476	-0.404243	0.569702	1.08625	0.667482	1.76774	1.09 (0.67-1.77)
M34336.metal.pos.txt.gz	Weighted mode	18	0.132004	0.192814	0.502811	-0.245911	0.50992	1.14111	0.781992	1.66516	1.14 (0.78-1.67)
M34338.metal.pos.txt.gz	Inverse variance weighted	33	-0.0101427	0.0180398	0.573953	-0.0455008	0.0252154	0.989909	0.955519	1.02554	0.99 (0.96-1.03)
M34338.metal.pos.txt.gz	Weighted median	33	-0.0143828	0.0257753	0.576839	-0.0649023	0.0361367	0.98572	0.937159	1.0368	0.99 (0.94-1.04)
M34338.metal.pos.txt.gz	MR Egger	33	-0.0136509	0.0280075	0.629402	-0.0685456	0.0412437	0.986442	0.933751	1.04211	0.99 (0.93-1.04)
M34338.metal.pos.txt.gz	Weighted mode	33	-0.0159528	0.0251762	0.530814	-0.0652981	0.0333925	0.984174	0.936788	1.03396	0.98 (0.94-1.03)
M34339.metal.pos.txt.gz	Inverse variance weighted	17	-0.0829888	0.102448	0.417908	-0.283787	0.11781	0.920361	0.752927	1.12503	0.92 (0.75-1.13)
M34339.metal.pos.txt.gz	Weighted median	17	-0.1078	0.135554	0.426468	-0.373487	0.157887	0.897807	0.68833	1.17103	0.90 (0.69-1.17)
M34339.metal.pos.txt.gz	MR Egger	17	-0.0230837	0.181067	0.900248	-0.377975	0.331807	0.977181	0.685248	1.39348	0.98 (0.69-1.39)
M34339.metal.pos.txt.gz	Weighted mode	17	-0.10513	0.18873	0.585208	-0.475041	0.26478	0.900207	0.621859	1.30314	0.90 (0.62-1.30)
M34344.metal.pos.txt.gz	Inverse variance weighted	10	0.110576	0.114554	0.334411	-0.113951	0.335102	1.11692	0.892302	1.39808	1.12 (0.89-1.40)
M34344.metal.pos.txt.gz	Weighted median	10	0.0694106	0.14293	0.627233	-0.210733	0.349554	1.07188	0.80999	1.41844	1.07 (0.81-1.42)
M34344.metal.pos.txt.gz	MR Egger	10	0.108666	0.168896	0.537971	-0.222369	0.439702	1.11479	0.80062	1.55224	1.11 (0.80-1.55)
M34344.metal.pos.txt.gz	Weighted mode	10	0.105399	0.146419	0.489892	-0.181583	0.392381	1.11115	0.833949	1.4805	1.11 (0.83-1.48)
M34350.metal.pos.txt.gz	Inverse variance weighted	9	-0.159323	0.185443	0.390259	-0.522791	0.204145	0.852721	0.592864	1.22648	0.85 (0.59-1.23)
M34350.metal.pos.txt.gz	Weighted median	9	-0.117473	0.200936	0.558798	-0.511307	0.276362	0.889165	0.599711	1.31832	0.89 (0.60-1.32)
M34350.metal.pos.txt.gz	MR Egger	9	-0.359124	0.311536	0.286853	-0.969735	0.251487	0.698288	0.379183	1.28594	0.70 (0.38-1.29)
M34350.metal.pos.txt.gz	Weighted mode	9	-0.0924656	0.199764	0.655785	-0.484003	0.299072	0.911681	0.616311	1.34861	0.91 (0.62-1.35)
M34359.metal.pos.txt.gz	Inverse variance weighted	35	0.126366	0.454674	0.781069	-0.764795	1.01753	1.1347	0.465429	2.76634	1.13 (0.47-2.77)
M34359.metal.pos.txt.gz	Weighted median	35	0.099509	0.689779	0.885293	-1.25246	1.45148	1.10463	0.285801	4.26941	1.10 (0.29-4.27)
M34359.metal.pos.txt.gz	MR Egger	35	-0.143396	0.850456	0.867132	-1.81029	1.5235	0.866411	0.163607	4.58824	0.87 (0.16-4.59)
M34359.metal.pos.txt.gz	Weighted mode	35	0.196694	0.693205	0.778326	-1.16199	1.55538	1.21737	0.312864	4.73687	1.22 (0.31-4.74)
M34365.metal.pos.txt.gz	Inverse variance weighted	50	0.0170783	0.0279769	0.541569	-0.0377564	0.071913	1.01722	0.962947	1.07456	1.02 (0.96-1.07)
M34365.metal.pos.txt.gz	Weighted median	50	0.00991916	0.0390061	0.799266	-0.0665329	0.0863712	1.00997	0.935632	1.09021	1.01 (0.94-1.09)
M34365.metal.pos.txt.gz	MR Egger	50	0.0748548	0.0963212	0.440891	-0.113935	0.263644	1.07773	0.892316	1.30167	1.08 (0.89-1.30)
M34365.metal.pos.txt.gz	Weighted mode	50	-0.0140771	0.0761116	0.854029	-0.163256	0.135102	0.986022	0.849374	1.14465	0.99 (0.85-1.14)
M34384.metal.pos.txt.gz	Inverse variance weighted	6	-0.00786718	0.184382	0.965966	-0.369256	0.353522	0.992164	0.691248	1.42407	0.99 (0.69-1.42)
M34384.metal.pos.txt.gz	Weighted median	6	-0.00228087	0.228865	0.992048	-0.450856	0.446294	0.997722	0.637083	1.56251	1.00 (0.64-1.56)
M34384.metal.pos.txt.gz	MR Egger	6	0.181188	0.699188	0.808316	-1.18922	1.5516	1.19864	0.304459	4.719	1.20 (0.30-4.72)
M34384.metal.pos.txt.gz	Weighted mode	6	0.00134312	0.316883	0.996782	-0.619748	0.622434	1.00134	0.53808	1.86346	1.00 (0.54-1.86)
M34389.metal.pos.txt.gz	Inverse variance weighted	13	-0.469311	0.356358	0.187851	-1.16777	0.229151	0.625433	0.311059	1.25753	0.63 (0.31-1.26)
M34389.metal.pos.txt.gz	Weighted median	13	-0.318717	0.385259	0.408079	-1.07382	0.436391	0.727081	0.341699	1.54711	0.73 (0.34-1.55)
M34389.metal.pos.txt.gz	MR Egger	13	0.0696901	0.682896	0.920553	-1.26879	1.40817	1.07218	0.281173	4.08845	1.07 (0.28-4.09)
M34389.metal.pos.txt.gz	Weighted mode	13	-0.376411	0.417737	0.385279	-1.19518	0.442355	0.68632	0.302651	1.55637	0.69 (0.30-1.56)
M34390.metal.pos.txt.gz	Inverse variance weighted	9	-0.0120315	0.357836	0.973178	-0.71339	0.689327	0.988041	0.48998	1.99237	0.99 (0.49- 1.99)
M34390.metal.pos.txt.gz	Weighted median	9	0.568807	0.37222	0.126476	-0.160745	1.29836	1.76616	0.851509	3.66328	1.77 (0.85- 3.66)
M34390.metal.pos.txt.gz	MR Egger	9	1.09467	1.36821	0.449961	-1.58702	3.77637	2.98821	0.204534	43.6572	2.99 (0.20-43.66)
M34390.metal.pos.txt.gz	Weighted mode	9	0.61525	0.424984	0.185728	-0.21772	1.44822	1.85012	0.804351	4.25553	1.85 (0.80- 4.26)
M34395.metal.pos.txt.gz	Inverse variance weighted	15	0.195666	0.199248	0.32609	-0.194861	0.586192	1.21612	0.822949	1.79713	1.22 (0.82-1.80)
M34395.metal.pos.txt.gz	Weighted median	15	0.392521	0.288031	0.172953	-0.172019	0.957061	1.48071	0.841963	2.60403	1.48 (0.84-2.60)
M34395.metal.pos.txt.gz	MR Egger	15	0.181239	0.301127	0.557613	-0.408969	0.771447	1.1987	0.664335	2.16289	1.20 (0.66-2.16)
M34395.metal.pos.txt.gz	Weighted mode	15	0.320864	0.249856	0.219918	-0.168853	0.810582	1.37832	0.844633	2.24922	1.38 (0.84-2.25)
M34400.metal.pos.txt.gz	Inverse variance weighted	10	0.184629	0.297354	0.534662	-0.398185	0.767443	1.20277	0.671538	2.15425	1.20 (0.67-2.15)
M34400.metal.pos.txt.gz	Weighted median	10	0.345271	0.341264	0.311661	-0.323606	1.01415	1.41237	0.723535	2.75702	1.41 (0.72-2.76)
M34400.metal.pos.txt.gz	MR Egger	10	-0.0740346	0.57452	0.900647	-1.20009	1.05203	0.92864	0.301166	2.86344	0.93 (0.30-2.86)
M34400.metal.pos.txt.gz	Weighted mode	10	0.309168	0.330011	0.373297	-0.337654	0.955991	1.36229	0.713442	2.60125	1.36 (0.71-2.60)
M34404.metal.pos.txt.gz	Inverse variance weighted	7	0.0200179	0.137725	0.884437	-0.249923	0.289959	1.02022	0.77886	1.33637	1.02 (0.78-1.34)
M34404.metal.pos.txt.gz	Weighted median	7	-0.128632	0.172999	0.457153	-0.46771	0.210446	0.879297	0.626435	1.23423	0.88 (0.63-1.23)
M34404.metal.pos.txt.gz	MR Egger	7	-0.483128	0.361368	0.238842	-1.19141	0.225154	0.616851	0.303793	1.25252	0.62 (0.30-1.25)
M34404.metal.pos.txt.gz	Weighted mode	7	-0.164168	0.234228	0.509624	-0.623255	0.294918	0.848599	0.536196	1.34302	0.85 (0.54-1.34)
M34407.metal.pos.txt.gz	Inverse variance weighted	18	0.525749	0.330544	0.111709	-0.122116	1.17361	1.69173	0.885045	3.23366	1.69 (0.89-3.23)
M34407.metal.pos.txt.gz	Weighted median	18	0.277441	0.476841	0.56068	-0.657167	1.21205	1.31975	0.518318	3.36036	1.32 (0.52-3.36)
M34407.metal.pos.txt.gz	MR Egger	18	0.106121	0.59592	0.860896	-1.06188	1.27412	1.11196	0.345804	3.57557	1.11 (0.35-3.58)
M34407.metal.pos.txt.gz	Weighted mode	18	0.295404	0.494958	0.558489	-0.674714	1.26552	1.34367	0.509302	3.54494	1.34 (0.51-3.54)
M34409.metal.pos.txt.gz	Inverse variance weighted	6	1.0237	0.759647	0.177789	-0.465212	2.5126	2.78346	0.628002	12.337	2.78 (0.63- 12.34)
M34409.metal.pos.txt.gz	Weighted median	6	0.793741	0.996434	0.425694	-1.15927	2.74675	2.21166	0.313715	15.5919	2.21 (0.31- 15.59)
M34409.metal.pos.txt.gz	MR Egger	6	3.89674	5.29915	0.502913	-6.48958	14.2831	49.2418	0.00151918	1.59609e+06	49.24 (0.00-1596091.16)
M34409.metal.pos.txt.gz	Weighted mode	6	-0.482744	1.73994	0.792541	-3.89302	2.92754	0.617088	0.0203836	18.6815	0.62 (0.02- 18.68)
M34416.metal.pos.txt.gz	Inverse variance weighted	10	-0.0396075	0.422826	0.925369	-0.868347	0.789132	0.961167	0.419645	2.20149	0.96 (0.42-2.20)
M34416.metal.pos.txt.gz	Weighted median	10	0.566433	0.540839	0.294951	-0.493612	1.62648	1.76197	0.610418	5.08593	1.76 (0.61-5.09)
M34416.metal.pos.txt.gz	MR Egger	10	-0.615743	1.12668	0.599623	-2.82404	1.59256	0.54024	0.0593653	4.91632	0.54 (0.06-4.92)
M34416.metal.pos.txt.gz	Weighted mode	10	0.595695	0.648025	0.381943	-0.674434	1.86582	1.81429	0.509445	6.46126	1.81 (0.51-6.46)
M34419.metal.pos.txt.gz	Inverse variance weighted	12	-0.399722	0.70731	0.571985	-1.78605	0.986605	0.670506	0.167621	2.68211	0.67 (0.17- 2.68)
M34419.metal.pos.txt.gz	Weighted median	12	-0.0643915	0.931987	0.944918	-1.89109	1.7623	0.937638	0.150908	5.82584	0.94 (0.15- 5.83)
M34419.metal.pos.txt.gz	MR Egger	12	2.4199	2.10866	0.277846	-1.71306	6.55287	11.2447	0.180312	701.251	11.24 (0.18-701.25)
M34419.metal.pos.txt.gz	Weighted mode	12	0.0292415	1.05872	0.97846	-2.04585	2.10433	1.02967	0.129271	8.20161	1.03 (0.13- 8.20)
M34420.metal.pos.txt.gz	Inverse variance weighted	17	-0.0337486	0.0956893	0.724321	-0.2213	0.153802	0.966815	0.801477	1.16626	0.97 (0.80-1.17)
M34420.metal.pos.txt.gz	Weighted median	17	0.0118572	0.128474	0.926465	-0.239951	0.263665	1.01193	0.786666	1.30169	1.01 (0.79-1.30)
M34420.metal.pos.txt.gz	MR Egger	17	-0.141883	0.198772	0.486311	-0.531477	0.24771	0.867722	0.587736	1.28109	0.87 (0.59-1.28)
M34420.metal.pos.txt.gz	Weighted mode	17	-0.0282687	0.147765	0.85069	-0.317888	0.261351	0.972127	0.727684	1.29868	0.97 (0.73-1.30)
M34441.metal.pos.txt.gz	Inverse variance weighted	14	-0.391507	0.284037	0.168091	-0.94822	0.165206	0.676037	0.38743	1.17964	0.68 (0.39-1.18)
M34441.metal.pos.txt.gz	Weighted median	14	-0.141418	0.381654	0.71098	-0.88946	0.606624	0.868126	0.410878	1.83423	0.87 (0.41-1.83)
M34441.metal.pos.txt.gz	MR Egger	14	0.0173951	0.720194	0.981127	-1.39419	1.42898	1.01755	0.248035	4.17442	1.02 (0.25-4.17)
M34441.metal.pos.txt.gz	Weighted mode	14	-0.119376	0.439843	0.790342	-0.981469	0.742717	0.887474	0.37476	2.10164	0.89 (0.37-2.10)
M34456.metal.pos.txt.gz	Inverse variance weighted	20	0.221978	0.405836	0.584404	-0.573462	1.01742	1.24854	0.563571	2.76604	1.25 (0.56- 2.77)
M34456.metal.pos.txt.gz	Weighted median	20	0.0689259	0.557298	0.90157	-1.02338	1.16123	1.07136	0.359379	3.19386	1.07 (0.36- 3.19)
M34456.metal.pos.txt.gz	MR Egger	20	0.536284	0.987647	0.593797	-1.3995	2.47207	1.70964	0.246719	11.847	1.71 (0.25-11.85)
M34456.metal.pos.txt.gz	Weighted mode	20	0.0999251	0.767581	0.897791	-1.40453	1.60438	1.10509	0.245481	4.9748	1.11 (0.25- 4.97)
M34469.metal.pos.txt.gz	Inverse variance weighted	10	-0.350373	0.36782	0.34081	-1.0713	0.370554	0.704425	0.342563	1.44854	0.70 (0.34-1.45)
M34469.metal.pos.txt.gz	Weighted median	10	0.0397631	0.508576	0.937681	-0.957045	1.03657	1.04056	0.384026	2.81953	1.04 (0.38-2.82)
M34469.metal.pos.txt.gz	MR Egger	10	0.479548	0.773539	0.552541	-1.03659	1.99569	1.61534	0.354663	7.35724	1.62 (0.35-7.36)
M34469.metal.pos.txt.gz	Weighted mode	10	0.273018	0.514739	0.60867	-0.73587	1.28191	1.31392	0.479088	3.6035	1.31 (0.48-3.60)
M34481.metal.pos.txt.gz	Inverse variance weighted	9	0.0910638	0.328123	0.781373	-0.552057	0.734185	1.09534	0.575764	2.08378	1.10 (0.58-2.08)
M34481.metal.pos.txt.gz	Weighted median	9	-0.0406876	0.23121	0.860312	-0.49386	0.412485	0.960129	0.610266	1.51057	0.96 (0.61-1.51)
M34481.metal.pos.txt.gz	MR Egger	9	-0.142759	0.465323	0.767924	-1.05479	0.769273	0.866963	0.348265	2.1582	0.87 (0.35-2.16)
M34481.metal.pos.txt.gz	Weighted mode	9	-0.0997648	0.240501	0.689174	-0.571146	0.371617	0.90505	0.564877	1.45008	0.91 (0.56-1.45)
M34499.metal.pos.txt.gz	Inverse variance weighted	7	-0.0657376	0.241631	0.785578	-0.539334	0.407859	0.936377	0.583136	1.5036	0.94 (0.58-1.50)
M34499.metal.pos.txt.gz	Weighted median	7	-0.0923816	0.26784	0.730159	-0.617347	0.432584	0.911757	0.539373	1.54124	0.91 (0.54-1.54)
M34499.metal.pos.txt.gz	MR Egger	7	-0.134798	0.417743	0.759993	-0.953574	0.683978	0.873893	0.385361	1.98175	0.87 (0.39-1.98)
M34499.metal.pos.txt.gz	Weighted mode	7	-0.147663	0.270828	0.605256	-0.678487	0.383161	0.862722	0.507384	1.46691	0.86 (0.51-1.47)
M34513.metal.pos.txt.gz	Inverse variance weighted	11	-0.249028	0.236737	0.292837	-0.713032	0.214976	0.779558	0.490156	1.23983	0.78 (0.49-1.24)
M34513.metal.pos.txt.gz	Weighted median	11	-0.388948	0.303935	0.200648	-0.984661	0.206765	0.67777	0.373566	1.22969	0.68 (0.37-1.23)
M34513.metal.pos.txt.gz	MR Egger	11	-0.180053	0.510328	0.732346	-1.1803	0.82019	0.835226	0.307188	2.27093	0.84 (0.31-2.27)
M34513.metal.pos.txt.gz	Weighted mode	11	-0.50439	0.422016	0.259587	-1.33154	0.322762	0.603874	0.26407	1.38094	0.60 (0.26-1.38)
M34516.metal.pos.txt.gz	Inverse variance weighted	11	-0.121549	0.0604869	0.0444828	-0.240104	-0.00299485	0.885547	0.786546	0.99701	0.89 (0.79-1.00)
M34516.metal.pos.txt.gz	Weighted median	11	-0.125505	0.0834731	0.1327	-0.289112	0.038102	0.882051	0.748928	1.03884	0.88 (0.75-1.04)
M34516.metal.pos.txt.gz	MR Egger	11	-0.0269139	0.108905	0.810351	-0.240368	0.18654	0.973445	0.786339	1.20507	0.97 (0.79-1.21)
M34516.metal.pos.txt.gz	Weighted mode	11	-0.132726	0.117187	0.283805	-0.362412	0.0969595	0.875705	0.695995	1.10182	0.88 (0.70-1.10)
M34527.metal.pos.txt.gz	Inverse variance weighted	12	0.282606	0.495512	0.568452	-0.688597	1.25381	1.32658	0.502281	3.50366	1.33 (0.50- 3.50)
M34527.metal.pos.txt.gz	Weighted median	12	-0.17344	0.628593	0.782611	-1.40548	1.0586	0.840768	0.245249	2.88234	0.84 (0.25- 2.88)
M34527.metal.pos.txt.gz	MR Egger	12	-0.933222	1.67064	0.588723	-4.20768	2.34123	0.393285	0.0148809	10.3941	0.39 (0.01-10.39)
M34527.metal.pos.txt.gz	Weighted mode	12	-0.410506	0.846744	0.637325	-2.07012	1.24911	0.663315	0.12617	3.48725	0.66 (0.13- 3.49)
M34530.metal.pos.txt.gz	Inverse variance weighted	7	0.0714838	0.242035	0.76773	-0.402905	0.545872	1.0741	0.668376	1.72611	1.07 (0.67-1.73)
M34530.metal.pos.txt.gz	Weighted median	7	0.286348	0.277418	0.301984	-0.257391	0.830087	1.33156	0.773066	2.29352	1.33 (0.77-2.29)
M34530.metal.pos.txt.gz	MR Egger	7	0.157324	0.364953	0.684362	-0.557984	0.872631	1.17037	0.572362	2.3932	1.17 (0.57-2.39)
M34530.metal.pos.txt.gz	Weighted mode	7	0.372179	0.296241	0.255693	-0.208453	0.952811	1.45089	0.811839	2.59299	1.45 (0.81-2.59)
M34533.metal.pos.txt.gz	Inverse variance weighted	12	0.488017	0.292587	0.0953283	-0.085454	1.06149	1.62908	0.918095	2.89067	1.63 (0.92- 2.89)
M34533.metal.pos.txt.gz	Weighted median	12	0.979505	0.39438	0.013004	0.206521	1.75249	2.66314	1.22939	5.76894	2.66 (1.23- 5.77)
M34533.metal.pos.txt.gz	MR Egger	12	1.03815	0.751398	0.197173	-0.434592	2.51089	2.82398	0.647529	12.3159	2.82 (0.65-12.32)
M34533.metal.pos.txt.gz	Weighted mode	12	0.998558	0.55669	0.100358	-0.0925543	2.08967	2.71437	0.9116	8.08225	2.71 (0.91- 8.08)
M34534.metal.pos.txt.gz	Inverse variance weighted	8	0.611791	0.641858	0.340511	-0.64625	1.86983	1.84373	0.524007	6.48722	1.84 (0.52- 6.49)
M34534.metal.pos.txt.gz	Weighted median	8	0.881068	0.579772	0.128591	-0.255285	2.01742	2.41348	0.774696	7.51891	2.41 (0.77- 7.52)
M34534.metal.pos.txt.gz	MR Egger	8	0.888477	1.63521	0.606476	-2.31653	4.09349	2.43142	0.0986149	59.9485	2.43 (0.10-59.95)
M34534.metal.pos.txt.gz	Weighted mode	8	1.2373	0.742524	0.139586	-0.21805	2.69264	3.44628	0.804085	14.7707	3.45 (0.80-14.77)
M34535.metal.pos.txt.gz	Inverse variance weighted	7	-0.065852	0.0562251	0.241511	-0.176053	0.0443493	0.936269	0.838573	1.04535	0.94 (0.84-1.05)
M34535.metal.pos.txt.gz	Weighted median	7	-0.0704752	0.0673453	0.295342	-0.202472	0.0615216	0.931951	0.816709	1.06345	0.93 (0.82-1.06)
M34535.metal.pos.txt.gz	MR Egger	7	-0.0820543	0.0714446	0.302722	-0.222086	0.0579771	0.921222	0.800847	1.05969	0.92 (0.80-1.06)
M34535.metal.pos.txt.gz	Weighted mode	7	-0.0746874	0.0617447	0.271919	-0.195707	0.0463322	0.928034	0.822253	1.04742	0.93 (0.82-1.05)
M34539.metal.pos.txt.gz	Inverse variance weighted	17	0.164754	0.320148	0.60682	-0.462736	0.792243	1.1791	0.629559	2.20834	1.18 (0.63- 2.21)
M34539.metal.pos.txt.gz	Weighted median	17	0.388135	0.468389	0.407297	-0.529908	1.30618	1.47423	0.588659	3.69204	1.47 (0.59- 3.69)
M34539.metal.pos.txt.gz	MR Egger	17	0.537523	1.14705	0.646083	-1.71069	2.78573	1.71176	0.180742	16.2117	1.71 (0.18-16.21)
M34539.metal.pos.txt.gz	Weighted mode	17	0.527988	0.711444	0.46876	-0.866441	1.92242	1.69552	0.420445	6.83747	1.70 (0.42- 6.84)
M34674.metal.pos.txt.gz	Inverse variance weighted	11	0.643712	0.336485	0.055742	-0.0157989	1.30322	1.90353	0.984325	3.68114	1.90 (0.98- 3.68)
M34674.metal.pos.txt.gz	Weighted median	11	0.92816	0.484845	0.0555762	-0.022136	1.87846	2.52985	0.978107	6.5434	2.53 (0.98- 6.54)
M34674.metal.pos.txt.gz	MR Egger	11	0.613999	0.826359	0.476417	-1.00566	2.23366	1.84781	0.365802	9.33399	1.85 (0.37- 9.33)
M34674.metal.pos.txt.gz	Weighted mode	11	1.10365	0.946983	0.270887	-0.752435	2.95974	3.01516	0.471218	19.2929	3.02 (0.47-19.29)
M34732.metal.pos.txt.gz	Inverse variance weighted	4	-0.841873	0.877288	0.33724	-2.56136	0.87761	0.430903	0.0771999	2.40515	0.43 (0.08-2.410000e+00)
M34732.metal.pos.txt.gz	Weighted median	4	-0.507525	1.03941	0.625351	-2.54477	1.52972	0.601984	0.0784908	4.6169	0.60 (0.08-4.620000e+00)
M34732.metal.pos.txt.gz	MR Egger	4	-14.6292	31.5614	0.688547	-76.4895	47.2311	4.4322e-07	6.0399e-34	3.25244e+20	0.00 (0.00-3.252435e+20)
M34732.metal.pos.txt.gz	Weighted mode	4	-0.265416	1.48692	0.869703	-3.17977	2.64894	0.766887	0.0415951	14.139	0.77 (0.04-1.414000e+01)
M34761.metal.pos.txt.gz	Inverse variance weighted	13	-0.512294	0.410863	0.212444	-1.31759	0.292997	0.59912	0.267781	1.34044	0.60 (0.27- 1.34)
M34761.metal.pos.txt.gz	Weighted median	13	-0.515682	0.542017	0.341395	-1.57803	0.546672	0.597094	0.20638	1.72749	0.60 (0.21- 1.73)
M34761.metal.pos.txt.gz	MR Egger	13	1.68501	1.09641	0.152584	-0.463961	3.83398	5.39251	0.628788	46.2463	5.39 (0.63-46.25)
M34761.metal.pos.txt.gz	Weighted mode	13	-0.490066	1.04444	0.647326	-2.53716	1.55703	0.612586	0.0790907	4.7447	0.61 (0.08- 4.74)
M34878.metal.pos.txt.gz	Inverse variance weighted	8	0.419375	0.285247	0.141504	-0.13971	0.978459	1.52101	0.86961	2.66035	1.52 (0.87-2.66)
M34878.metal.pos.txt.gz	Weighted median	8	0.335326	0.384416	0.383045	-0.41813	1.08878	1.3984	0.658277	2.97065	1.40 (0.66-2.97)
M34878.metal.pos.txt.gz	MR Egger	8	-0.475594	0.564648	0.431915	-1.5823	0.631116	0.621516	0.205501	1.87971	0.62 (0.21-1.88)
M34878.metal.pos.txt.gz	Weighted mode	8	0.325426	0.482117	0.521344	-0.619524	1.27038	1.38462	0.538201	3.56219	1.38 (0.54-3.56)
M34912.metal.pos.txt.gz	Inverse variance weighted	40	0.945346	0.428553	0.0273909	0.105382	1.78531	2.5737	1.11113	5.96142	2.57 (1.11- 5.96)
M34912.metal.pos.txt.gz	Weighted median	40	0.916997	0.717837	0.201445	-0.489963	2.32396	2.50177	0.612649	10.216	2.50 (0.61-10.22)
M34912.metal.pos.txt.gz	MR Egger	40	0.714258	1.03976	0.496287	-1.32366	2.75218	2.04267	0.266158	15.6768	2.04 (0.27-15.68)
M34912.metal.pos.txt.gz	Weighted mode	40	0.970881	0.788426	0.225541	-0.574434	2.5162	2.64027	0.563023	12.3814	2.64 (0.56-12.38)
M35114.metal.pos.txt.gz	Inverse variance weighted	9	0.354736	0.451839	0.432399	-0.530869	1.24034	1.4258	0.588094	3.45679	1.43 (0.59- 3.46)
M35114.metal.pos.txt.gz	Weighted median	9	0.65202	0.599223	0.276547	-0.522457	1.8265	1.91941	0.593062	6.21209	1.92 (0.59- 6.21)
M35114.metal.pos.txt.gz	MR Egger	9	-0.834302	1.05668	0.455696	-2.90539	1.23678	0.434177	0.0547277	3.44451	0.43 (0.05- 3.44)
M35114.metal.pos.txt.gz	Weighted mode	9	0.943895	0.922862	0.336337	-0.864914	2.7527	2.56997	0.421088	15.685	2.57 (0.42-15.68)
M35126.metal.pos.txt.gz	Inverse variance weighted	13	-0.0842292	0.283787	0.766616	-0.640452	0.471994	0.919221	0.527054	1.60319	0.92 (0.53-1.60)
M35126.metal.pos.txt.gz	Weighted median	13	-0.0299276	0.377177	0.936757	-0.769195	0.70934	0.970516	0.463386	2.03265	0.97 (0.46-2.03)
M35126.metal.pos.txt.gz	MR Egger	13	-0.470894	0.538521	0.400578	-1.5264	0.584608	0.624444	0.217317	1.79429	0.62 (0.22-1.79)
M35126.metal.pos.txt.gz	Weighted mode	13	-0.197749	0.521173	0.710997	-1.21925	0.823749	0.820576	0.295452	2.27903	0.82 (0.30-2.28)
M35127.metal.pos.txt.gz	Inverse variance weighted	14	-0.570241	0.631569	0.366582	-1.80812	0.667635	0.565389	0.163963	1.94962	0.57 (0.16- 1.95)
M35127.metal.pos.txt.gz	Weighted median	14	-0.297017	0.741709	0.688826	-1.75077	1.15673	0.743032	0.173641	3.17953	0.74 (0.17- 3.18)
M35127.metal.pos.txt.gz	MR Egger	14	0.599016	1.60072	0.714773	-2.5384	3.73644	1.82033	0.0789923	41.9482	1.82 (0.08-41.95)
M35127.metal.pos.txt.gz	Weighted mode	14	-0.403856	0.843696	0.64012	-2.0575	1.24979	0.66774	0.127773	3.4896	0.67 (0.13- 3.49)
M35137.metal.pos.txt.gz	Inverse variance weighted	46	0.248697	0.465893	0.593475	-0.664453	1.16185	1.28235	0.514555	3.19583	1.28 (0.51- 3.20)
M35137.metal.pos.txt.gz	Weighted median	46	0.67111	0.667953	0.315029	-0.638078	1.9803	1.95641	0.528307	7.2449	1.96 (0.53- 7.24)
M35137.metal.pos.txt.gz	MR Egger	46	0.688786	3.07768	0.823949	-5.34347	6.72104	1.9913	0.00477926	829.681	1.99 (0.00-829.68)
M35137.metal.pos.txt.gz	Weighted mode	46	1.45615	1.43957	0.317177	-1.3654	4.2777	4.2894	0.255278	72.0743	4.29 (0.26- 72.07)
M35159.metal.pos.txt.gz	Inverse variance weighted	8	-0.266627	0.400783	0.505882	-1.05216	0.518909	0.765959	0.349182	1.68019	0.77 (0.35-1.68)
M35159.metal.pos.txt.gz	Weighted median	8	-0.64798	0.420314	0.123157	-1.4718	0.175836	0.523102	0.229513	1.19224	0.52 (0.23-1.19)
M35159.metal.pos.txt.gz	MR Egger	8	-1.94848	1.88398	0.340898	-5.64108	1.74412	0.14249	0.00354903	5.72084	0.14 (0.00-5.72)
M35159.metal.pos.txt.gz	Weighted mode	8	-0.825309	0.586651	0.202295	-1.97515	0.324527	0.438099	0.138741	1.38338	0.44 (0.14-1.38)
M35160.metal.pos.txt.gz	Inverse variance weighted	8	0.52523	0.640388	0.412116	-0.72993	1.78039	1.69085	0.481943	5.93217	1.69 (0.48- 5.93)
M35160.metal.pos.txt.gz	Weighted median	8	0.277825	0.781191	0.722108	-1.25331	1.80896	1.32026	0.285559	6.10409	1.32 (0.29- 6.10)
M35160.metal.pos.txt.gz	MR Egger	8	-3.90204	4.31002	0.400176	-12.3497	4.54559	0.0202006	4.33117e-06	94.2161	0.02 (0.00-94.22)
M35160.metal.pos.txt.gz	Weighted mode	8	0.207238	1.09041	0.85466	-1.92997	2.34445	1.23028	0.145152	10.4275	1.23 (0.15-10.43)
M35186.metal.pos.txt.gz	Inverse variance weighted	18	0.076692	0.465727	0.869202	-0.836132	0.989516	1.07971	0.433384	2.68993	1.08 (0.43- 2.69)
M35186.metal.pos.txt.gz	Weighted median	18	0.466156	0.658799	0.479203	-0.825089	1.7574	1.59386	0.438196	5.79735	1.59 (0.44- 5.80)
M35186.metal.pos.txt.gz	MR Egger	18	-0.0654181	1.44845	0.964535	-2.90438	2.77355	0.936676	0.0547826	16.0153	0.94 (0.05-16.02)
M35186.metal.pos.txt.gz	Weighted mode	18	0.946077	1.14992	0.422051	-1.30777	3.19992	2.57559	0.270423	24.5306	2.58 (0.27-24.53)
M35187.metal.pos.txt.gz	Inverse variance weighted	6	0.305126	0.18181	0.0932954	-0.0512224	0.661474	1.3568	0.950067	1.93765	1.36 (0.95-1.94)
M35187.metal.pos.txt.gz	Weighted median	6	0.324186	0.223584	0.147071	-0.114038	0.76241	1.3829	0.892224	2.14343	1.38 (0.89-2.14)
M35187.metal.pos.txt.gz	MR Egger	6	-0.25746	0.518246	0.6454	-1.27322	0.758301	0.773013	0.279928	2.13465	0.77 (0.28-2.13)
M35187.metal.pos.txt.gz	Weighted mode	6	0.312461	0.261289	0.285372	-0.199666	0.824587	1.36678	0.819004	2.28094	1.37 (0.82-2.28)
M35189.metal.pos.txt.gz	Inverse variance weighted	13	-0.0956425	0.204506	0.640017	-0.496475	0.30519	0.908789	0.608672	1.35688	0.91 (0.61-1.36)
M35189.metal.pos.txt.gz	Weighted median	13	0.107322	0.24943	0.667001	-0.381561	0.596205	1.11329	0.682795	1.81522	1.11 (0.68-1.82)
M35189.metal.pos.txt.gz	MR Egger	13	0.257836	0.352153	0.479375	-0.432383	0.948055	1.29413	0.648961	2.58068	1.29 (0.65-2.58)
M35189.metal.pos.txt.gz	Weighted mode	13	0.139751	0.254261	0.592652	-0.358601	0.638102	1.14999	0.698653	1.89289	1.15 (0.70-1.89)
M35193.metal.pos.txt.gz	Inverse variance weighted	19	0.202216	0.495615	0.683266	-0.769189	1.17362	1.22411	0.463389	3.23368	1.22 (0.46-3.23)
M35193.metal.pos.txt.gz	Weighted median	19	-0.482614	0.622068	0.437854	-1.70187	0.736639	0.617168	0.182343	2.0889	0.62 (0.18-2.09)
M35193.metal.pos.txt.gz	MR Egger	19	-2.80841	1.30696	0.0463475	-5.37005	-0.246771	0.0603006	0.00465388	0.78132	0.06 (0.00-0.78)
M35193.metal.pos.txt.gz	Weighted mode	19	-1.17427	0.756545	0.13803	-2.6571	0.308553	0.309043	0.0701512	1.36145	0.31 (0.07-1.36)
M35240.metal.pos.txt.gz	Inverse variance weighted	8	-0.192782	0.688466	0.779465	-1.54217	1.15661	0.824662	0.213915	3.17914	0.82 (0.21- 3.18)
M35240.metal.pos.txt.gz	Weighted median	8	-0.234396	0.898332	0.794152	-1.99513	1.52634	0.791049	0.135996	4.60128	0.79 (0.14- 4.60)
M35240.metal.pos.txt.gz	MR Egger	8	-1.0387	1.88485	0.601481	-4.73301	2.6556	0.353913	0.00879993	14.2336	0.35 (0.01-14.23)
M35240.metal.pos.txt.gz	Weighted mode	8	-0.112904	1.27204	0.93176	-2.6061	2.38029	0.893237	0.073822	10.8081	0.89 (0.07-10.81)
M35253.metal.pos.txt.gz	Inverse variance weighted	17	0.262512	0.421826	0.533729	-0.564266	1.08929	1.30019	0.568777	2.97216	1.30 (0.57-2.97)
M35253.metal.pos.txt.gz	Weighted median	17	0.533053	0.6157	0.386618	-0.67372	1.73983	1.70413	0.509809	5.69635	1.70 (0.51-5.70)
M35253.metal.pos.txt.gz	MR Egger	17	0.610314	0.649719	0.362432	-0.663136	1.88376	1.84101	0.515233	6.57821	1.84 (0.52-6.58)
M35253.metal.pos.txt.gz	Weighted mode	17	0.691371	0.599973	0.26611	-0.484576	1.86732	1.99645	0.615958	6.47092	2.00 (0.62-6.47)
M35254.metal.pos.txt.gz	Inverse variance weighted	15	-0.460571	0.56726	0.416836	-1.5724	0.651258	0.630923	0.207546	1.91795	0.63 (0.21- 1.92)
M35254.metal.pos.txt.gz	Weighted median	15	-0.151311	0.800792	0.850131	-1.72086	1.41824	0.85958	0.178912	4.12985	0.86 (0.18- 4.13)
M35254.metal.pos.txt.gz	MR Egger	15	2.64358	2.28715	0.268547	-1.83923	7.12639	14.0635	0.15894	1244.38	14.06 (0.16-1244.38)
M35254.metal.pos.txt.gz	Weighted mode	15	-0.370778	1.40163	0.795223	-3.11796	2.37641	0.690197	0.0442472	10.7662	0.69 (0.04- 10.77)
M35255.metal.pos.txt.gz	Inverse variance weighted	11	0.313335	0.401048	0.434632	-0.472719	1.09939	1.36798	0.623305	3.00233	1.37 (0.62- 3.00)
M35255.metal.pos.txt.gz	Weighted median	11	0.138271	0.533993	0.795683	-0.908356	1.1849	1.14829	0.403186	3.27035	1.15 (0.40- 3.27)
M35255.metal.pos.txt.gz	MR Egger	11	2.95076	1.8085	0.137198	-0.593893	6.49541	19.1205	0.552174	662.097	19.12 (0.55-662.10)
M35255.metal.pos.txt.gz	Weighted mode	11	0.0203434	0.793581	0.980053	-1.53507	1.57576	1.02055	0.21544	4.83442	1.02 (0.22- 4.83)
M35257.metal.pos.txt.gz	Inverse variance weighted	17	-0.192494	0.4599	0.67554	-1.0939	0.708909	0.824899	0.334909	2.03177	0.82 (0.33- 2.03)
M35257.metal.pos.txt.gz	Weighted median	17	-0.851486	0.643664	0.185877	-2.11307	0.410095	0.42678	0.120867	1.50696	0.43 (0.12- 1.51)
M35257.metal.pos.txt.gz	MR Egger	17	0.949838	1.65369	0.574228	-2.2914	4.19107	2.58529	0.101125	66.0938	2.59 (0.10-66.09)
M35257.metal.pos.txt.gz	Weighted mode	17	-1.20854	1.06274	0.272199	-3.29151	0.874419	0.298632	0.0371978	2.39748	0.30 (0.04- 2.40)
M35270.metal.pos.txt.gz	Inverse variance weighted	32	-1.12465	0.659579	0.0881748	-2.41743	0.168123	0.324766	0.0891508	1.18308	0.32 (0.09- 1.18)
M35270.metal.pos.txt.gz	Weighted median	32	-1.50788	0.917795	0.100396	-3.30676	0.291001	0.221379	0.0366348	1.33777	0.22 (0.04- 1.34)
M35270.metal.pos.txt.gz	MR Egger	32	-4.28333	2.35704	0.0791807	-8.90314	0.336469	0.0137966	0.000135962	1.4	0.01 (0.00- 1.40)
M35270.metal.pos.txt.gz	Weighted mode	32	-1.31977	2.0651	0.527462	-5.36737	2.72782	0.267195	0.00466637	15.2995	0.27 (0.00-15.30)
M35305.metal.pos.txt.gz	Inverse variance weighted	10	1.06965	0.379263	0.00479747	0.32629	1.813	2.91435	1.38582	6.12882	2.91 (1.39- 6.13)
M35305.metal.pos.txt.gz	Weighted median	10	0.999895	0.55683	0.0725436	-0.091492	2.09128	2.718	0.912569	8.09529	2.72 (0.91- 8.10)
M35305.metal.pos.txt.gz	MR Egger	10	0.33525	0.703345	0.646359	-1.04331	1.71381	1.39829	0.352288	5.55004	1.40 (0.35- 5.55)
M35305.metal.pos.txt.gz	Weighted mode	10	1.14902	0.690015	0.130226	-0.20341	2.50145	3.1551	0.815944	12.2002	3.16 (0.82-12.20)
M35320.metal.pos.txt.gz	Inverse variance weighted	10	-0.136842	0.37239	0.713268	-0.866726	0.593041	0.872108	0.420325	1.80948	0.87 (0.42- 1.81)
M35320.metal.pos.txt.gz	Weighted median	10	-0.015483	0.516314	0.976077	-1.02746	0.996493	0.984636	0.357915	2.70877	0.98 (0.36- 2.71)
M35320.metal.pos.txt.gz	MR Egger	10	0.627277	0.934317	0.520892	-1.20399	2.45854	1.8725	0.299996	11.6877	1.87 (0.30-11.69)
M35320.metal.pos.txt.gz	Weighted mode	10	0.118006	0.544299	0.833196	-0.948821	1.18483	1.12525	0.387197	3.27014	1.13 (0.39- 3.27)
M35322.metal.pos.txt.gz	Inverse variance weighted	13	-0.0435914	0.117823	0.711402	-0.274524	0.187341	0.957345	0.759934	1.20604	0.96 (0.76-1.21)
M35322.metal.pos.txt.gz	Weighted median	13	-0.0620195	0.167191	0.710675	-0.389715	0.265676	0.939865	0.67725	1.30431	0.94 (0.68-1.30)
M35322.metal.pos.txt.gz	MR Egger	13	-0.164893	0.200954	0.429325	-0.558762	0.228976	0.847984	0.571917	1.25731	0.85 (0.57-1.26)
M35322.metal.pos.txt.gz	Weighted mode	13	-0.0353442	0.199149	0.862095	-0.425677	0.354988	0.965273	0.653328	1.42616	0.97 (0.65-1.43)
M35326.metal.pos.txt.gz	Inverse variance weighted	38	-0.0400701	0.510007	0.937376	-1.03968	0.959544	0.960722	0.353566	2.6105	0.96 (0.35- 2.61)
M35326.metal.pos.txt.gz	Weighted median	38	-0.333817	0.721132	0.64343	-1.74724	1.0796	0.716185	0.174255	2.9435	0.72 (0.17- 2.94)
M35326.metal.pos.txt.gz	MR Egger	38	0.981801	1.2837	0.449363	-1.53425	3.49786	2.66926	0.215617	33.0445	2.67 (0.22-33.04)
M35326.metal.pos.txt.gz	Weighted mode	38	-0.0287985	1.28983	0.982307	-2.55687	2.49927	0.971612	0.0775473	12.1736	0.97 (0.08-12.17)
M35327.metal.pos.txt.gz	Inverse variance weighted	16	-0.630468	0.863725	0.465426	-2.32337	1.06243	0.532342	0.097943	2.8934	0.53 (0.10- 2.89)
M35327.metal.pos.txt.gz	Weighted median	16	-1.36723	1.23762	0.269279	-3.79296	1.05851	0.254812	0.0225288	2.88206	0.25 (0.02- 2.88)
M35327.metal.pos.txt.gz	MR Egger	16	0.498903	2.32116	0.832916	-4.05056	5.04837	1.64691	0.0174126	155.768	1.65 (0.02-155.77)
M35327.metal.pos.txt.gz	Weighted mode	16	-1.54947	1.52385	0.325364	-4.53621	1.43728	0.212361	0.0107139	4.20922	0.21 (0.01- 4.21)
M35331.metal.pos.txt.gz	Inverse variance weighted	8	0.776363	0.559488	0.165249	-0.320233	1.87296	2.17355	0.72598	6.50753	2.17 (0.73- 6.51)
M35331.metal.pos.txt.gz	Weighted median	8	1.04259	0.618029	0.0916096	-0.168742	2.25393	2.83657	0.844727	9.52511	2.84 (0.84- 9.53)
M35331.metal.pos.txt.gz	MR Egger	8	0.596204	0.871539	0.519457	-1.11201	2.30442	1.81521	0.328896	10.0184	1.82 (0.33-10.02)
M35331.metal.pos.txt.gz	Weighted mode	8	1.01041	0.678466	0.180031	-0.319385	2.3402	2.74672	0.726596	10.3833	2.75 (0.73-10.38)
M35397.metal.pos.txt.gz	Inverse variance weighted	26	0.288986	0.817001	0.723552	-1.31233	1.89031	1.33507	0.269191	6.6214	1.34 (0.27-6.62)
M35397.metal.pos.txt.gz	Weighted median	26	-0.748291	1.03719	0.470628	-2.78119	1.28461	0.473174	0.0619647	3.61325	0.47 (0.06-3.61)
M35397.metal.pos.txt.gz	MR Egger	26	-5.77472	2.38129	0.0231998	-10.442	-1.10739	0.00310507	2.91794e-05	0.33042	0.00 (0.00-0.33)
M35397.metal.pos.txt.gz	Weighted mode	26	-1.2836	1.47962	0.393908	-4.18367	1.61646	0.277037	0.0152425	5.03524	0.28 (0.02-5.04)
M35431.metal.pos.txt.gz	Inverse variance weighted	21	-0.0257398	0.512026	0.959907	-1.02931	0.977831	0.974589	0.357253	2.65868	0.97 (0.36- 2.66)
M35431.metal.pos.txt.gz	Weighted median	21	-0.773522	0.705926	0.273186	-2.15714	0.610093	0.461385	0.115656	1.8406	0.46 (0.12- 1.84)
M35431.metal.pos.txt.gz	MR Egger	21	0.625135	1.46434	0.674247	-2.24497	3.49524	1.8685	0.10593	32.9583	1.87 (0.11-32.96)
M35431.metal.pos.txt.gz	Weighted mode	21	-1.39656	1.28378	0.289599	-3.91277	1.11966	0.247447	0.019985	3.0638	0.25 (0.02- 3.06)
M35433.metal.pos.txt.gz	Inverse variance weighted	7	0.416805	0.44448	0.34838	-0.454376	1.28799	1.51711	0.634844	3.62548	1.52 (0.63-3.63)
M35433.metal.pos.txt.gz	Weighted median	7	0.318884	0.579748	0.582292	-0.817422	1.45519	1.37559	0.441569	4.2853	1.38 (0.44-4.29)
M35433.metal.pos.txt.gz	MR Egger	7	0.241595	0.812265	0.778097	-1.35044	1.83363	1.27328	0.259125	6.25658	1.27 (0.26-6.26)
M35433.metal.pos.txt.gz	Weighted mode	7	-0.235612	0.734254	0.759179	-1.67475	1.20353	0.790087	0.187355	3.33184	0.79 (0.19-3.33)
M35439.metal.pos.txt.gz	Inverse variance weighted	27	-0.31569	0.300408	0.293318	-0.904488	0.273109	0.729286	0.404749	1.31404	0.73 (0.40-1.31)
M35439.metal.pos.txt.gz	Weighted median	27	-0.523516	0.413629	0.205633	-1.33423	0.287198	0.592434	0.263361	1.33269	0.59 (0.26-1.33)
M35439.metal.pos.txt.gz	MR Egger	27	-0.504104	0.678791	0.464615	-1.83453	0.826326	0.604047	0.159688	2.28491	0.60 (0.16-2.28)
M35439.metal.pos.txt.gz	Weighted mode	27	-0.529328	0.478892	0.279145	-1.46796	0.4093	0.589001	0.230396	1.50576	0.59 (0.23-1.51)
M35451.metal.pos.txt.gz	Inverse variance weighted	15	0.0934562	0.0441148	0.0341346	0.00699123	0.179921	1.09796	1.00702	1.19712	1.10 (1.01-1.20)
M35451.metal.pos.txt.gz	Weighted median	15	0.0591037	0.0530722	0.265431	-0.0449179	0.163125	1.06089	0.956076	1.17718	1.06 (0.96-1.18)
M35451.metal.pos.txt.gz	MR Egger	15	0.0243792	0.0632085	0.70596	-0.0995095	0.148268	1.02468	0.905281	1.15982	1.02 (0.91-1.16)
M35451.metal.pos.txt.gz	Weighted mode	15	0.0503343	0.0517416	0.347161	-0.0510793	0.151748	1.05162	0.950203	1.16387	1.05 (0.95-1.16)
M35464.metal.pos.txt.gz	Inverse variance weighted	15	0.518105	0.635762	0.415109	-0.727988	1.7642	1.67884	0.48288	5.83689	1.68 (0.48- 5.84)
M35464.metal.pos.txt.gz	Weighted median	15	0.408406	0.83486	0.624707	-1.22792	2.04473	1.50442	0.292901	7.72707	1.50 (0.29- 7.73)
M35464.metal.pos.txt.gz	MR Egger	15	-2.67242	1.81393	0.164473	-6.22771	0.882877	0.069085	0.00197396	2.41785	0.07 (0.00- 2.42)
M35464.metal.pos.txt.gz	Weighted mode	15	0.726825	1.21945	0.560671	-1.6633	3.11695	2.0685	0.189513	22.5773	2.07 (0.19-22.58)
M35472.metal.pos.txt.gz	Inverse variance weighted	17	0.669266	0.266585	0.0120553	0.14676	1.19177	1.9528	1.15808	3.29291	1.95 (1.16-3.29)
M35472.metal.pos.txt.gz	Weighted median	17	0.519497	0.370604	0.160988	-0.206887	1.24588	1.68118	0.813112	3.476	1.68 (0.81-3.48)
M35472.metal.pos.txt.gz	MR Egger	17	0.0151796	0.605657	0.980335	-1.17191	1.20227	1.0153	0.309775	3.32766	1.02 (0.31-3.33)
M35472.metal.pos.txt.gz	Weighted mode	17	0.447267	0.477998	0.363332	-0.489609	1.38414	1.56403	0.612866	3.9914	1.56 (0.61-3.99)
M35527.metal.pos.txt.gz	Inverse variance weighted	8	0.224653	0.34149	0.510628	-0.444667	0.893973	1.25189	0.641037	2.44482	1.25 (0.64- 2.44)
M35527.metal.pos.txt.gz	Weighted median	8	0.384944	0.372877	0.301903	-0.345895	1.11578	1.46953	0.707587	3.05196	1.47 (0.71- 3.05)
M35527.metal.pos.txt.gz	MR Egger	8	0.0268041	1.5624	0.986869	-3.03551	3.08912	1.02717	0.0480503	21.9576	1.03 (0.05-21.96)
M35527.metal.pos.txt.gz	Weighted mode	8	0.510667	0.707594	0.493878	-0.876218	1.89755	1.6664	0.416354	6.66954	1.67 (0.42- 6.67)
M35551.metal.pos.txt.gz	Inverse variance weighted	11	0.158448	0.325526	0.62644	-0.479583	0.796478	1.17169	0.619041	2.21772	1.17 (0.62- 2.22)
M35551.metal.pos.txt.gz	Weighted median	11	0.150438	0.341341	0.65941	-0.51859	0.819466	1.16234	0.59536	2.26929	1.16 (0.60- 2.27)
M35551.metal.pos.txt.gz	MR Egger	11	0.0940345	1.29836	0.943847	-2.45075	2.63882	1.0986	0.0862291	13.9966	1.10 (0.09-14.00)
M35551.metal.pos.txt.gz	Weighted mode	11	0.19739	0.459811	0.676818	-0.70384	1.09862	1.21822	0.494682	3.00002	1.22 (0.49- 3.00)
M35626.metal.pos.txt.gz	Inverse variance weighted	6	-0.0785915	0.530771	0.882287	-1.1189	0.961719	0.924417	0.326638	2.61619	0.92 (0.33- 2.62)
M35626.metal.pos.txt.gz	Weighted median	6	0.148508	0.651295	0.819632	-1.12803	1.42505	1.1601	0.32367	4.15805	1.16 (0.32- 4.16)
M35626.metal.pos.txt.gz	MR Egger	6	-0.436686	1.41519	0.77305	-3.21045	2.33708	0.646174	0.0403383	10.351	0.65 (0.04-10.35)
M35626.metal.pos.txt.gz	Weighted mode	6	-0.707853	0.805475	0.41973	-2.28658	0.870877	0.492701	0.101613	2.38901	0.49 (0.10- 2.39)
M35628.metal.pos.txt.gz	Inverse variance weighted	7	-0.376822	0.605176	0.533505	-1.56297	0.809324	0.686038	0.209513	2.24639	0.69 (0.21- 2.25)
M35628.metal.pos.txt.gz	Weighted median	7	0.0283054	0.800881	0.971806	-1.54142	1.59803	1.02871	0.214077	4.94329	1.03 (0.21- 4.94)
M35628.metal.pos.txt.gz	MR Egger	7	-1.1794	3.48104	0.748521	-8.00224	5.64344	0.307464	0.000334713	282.432	0.31 (0.00-282.43)
M35628.metal.pos.txt.gz	Weighted mode	7	0.137123	1.03861	0.89928	-1.89855	2.1728	1.14697	0.149785	8.78281	1.15 (0.15- 8.78)
M35631.metal.pos.txt.gz	Inverse variance weighted	25	-0.619833	0.372332	0.0959668	-1.3496	0.109939	0.538034	0.259343	1.11621	0.54 (0.26-1.12)
M35631.metal.pos.txt.gz	Weighted median	25	0.0730298	0.522848	0.888915	-0.951753	1.09781	1.07576	0.386064	2.9976	1.08 (0.39-3.00)
M35631.metal.pos.txt.gz	MR Egger	25	-0.304079	0.735842	0.683259	-1.74633	1.13817	0.737803	0.174413	3.12106	0.74 (0.17-3.12)
M35631.metal.pos.txt.gz	Weighted mode	25	0.145817	0.639644	0.821603	-1.10788	1.39952	1.15698	0.330257	4.05325	1.16 (0.33-4.05)
M35635.metal.pos.txt.gz	Inverse variance weighted	7	0.119265	0.15125	0.430388	-0.177185	0.415714	1.12667	0.837625	1.51545	1.13 (0.84-1.52)
M35635.metal.pos.txt.gz	Weighted median	7	0.169589	0.19976	0.395901	-0.221941	0.56112	1.18482	0.800963	1.75263	1.18 (0.80-1.75)
M35635.metal.pos.txt.gz	MR Egger	7	-0.278943	0.434708	0.549337	-1.13097	0.573085	0.756583	0.32272	1.77373	0.76 (0.32-1.77)
M35635.metal.pos.txt.gz	Weighted mode	7	-0.027852	0.215514	0.901395	-0.450259	0.394555	0.972532	0.637463	1.48372	0.97 (0.64-1.48)
M35669.metal.pos.txt.gz	Inverse variance weighted	15	0.342191	0.183332	0.0619707	-0.0171407	0.701522	1.40803	0.983005	2.01682	1.41 (0.98-2.02)
M35669.metal.pos.txt.gz	Weighted median	15	0.347842	0.234897	0.138653	-0.112556	0.80824	1.41601	0.893547	2.24396	1.42 (0.89-2.24)
M35669.metal.pos.txt.gz	MR Egger	15	0.398806	0.2962	0.201178	-0.181745	0.979357	1.49004	0.833814	2.66274	1.49 (0.83-2.66)
M35669.metal.pos.txt.gz	Weighted mode	15	0.380623	0.25916	0.164029	-0.127331	0.888576	1.4632	0.880442	2.43167	1.46 (0.88-2.43)
M35675.metal.pos.txt.gz	Inverse variance weighted	37	0.745848	0.466215	0.109645	-0.167934	1.65963	2.10823	0.845409	5.25737	2.11 (0.85-5.26)
M35675.metal.pos.txt.gz	Weighted median	37	0.239452	0.709565	0.735768	-1.15129	1.6302	1.27055	0.316227	5.10489	1.27 (0.32-5.10)
M35675.metal.pos.txt.gz	MR Egger	37	0.0708404	0.938371	0.940252	-1.76837	1.91005	1.07341	0.170611	6.75341	1.07 (0.17-6.75)
M35675.metal.pos.txt.gz	Weighted mode	37	0.287149	0.715671	0.690622	-1.11557	1.68986	1.33262	0.32773	5.41874	1.33 (0.33-5.42)
M35678.metal.pos.txt.gz	Inverse variance weighted	20	0.0931548	0.271526	0.731539	-0.439035	0.625345	1.09763	0.644658	1.86889	1.10 (0.64-1.87)
M35678.metal.pos.txt.gz	Weighted median	20	0.411652	0.357976	0.250167	-0.28998	1.11328	1.50931	0.748278	3.04434	1.51 (0.75-3.04)
M35678.metal.pos.txt.gz	MR Egger	20	0.0244274	0.559911	0.965682	-1.073	1.12185	1.02473	0.341982	3.07054	1.02 (0.34-3.07)
M35678.metal.pos.txt.gz	Weighted mode	20	0.541637	0.362942	0.152026	-0.16973	1.253	1.71882	0.843893	3.50084	1.72 (0.84-3.50)
M35718.metal.pos.txt.gz	Inverse variance weighted	21	0.0172716	0.44964	0.969359	-0.864024	0.898567	1.01742	0.421463	2.45608	1.02 (0.42-2.46)
M35718.metal.pos.txt.gz	Weighted median	21	-0.567175	0.59411	0.339748	-1.73163	0.59728	0.567125	0.176996	1.81717	0.57 (0.18-1.82)
M35718.metal.pos.txt.gz	MR Egger	21	-0.999795	1.3026	0.452194	-3.55288	1.55329	0.367955	0.0286419	4.72702	0.37 (0.03-4.73)
M35718.metal.pos.txt.gz	Weighted mode	21	-0.672513	0.723767	0.363873	-2.0911	0.74607	0.510424	0.123552	2.1087	0.51 (0.12-2.11)
M35754.metal.pos.txt.gz	Inverse variance weighted	36	0.228336	0.42797	0.593665	-0.610485	1.06716	1.25651	0.543087	2.9071	1.26 (0.54-2.91)
M35754.metal.pos.txt.gz	Weighted median	36	-0.0662782	0.685843	0.923014	-1.41053	1.27797	0.93587	0.244014	3.58936	0.94 (0.24-3.59)
M35754.metal.pos.txt.gz	MR Egger	36	-0.943721	0.87663	0.289268	-2.66192	0.774473	0.389177	0.0698144	2.16945	0.39 (0.07-2.17)
M35754.metal.pos.txt.gz	Weighted mode	36	-0.618324	0.676216	0.366769	-1.94371	0.707058	0.538847	0.143172	2.02802	0.54 (0.14-2.03)
M35854.metal.pos.txt.gz	Inverse variance weighted	13	0.0661983	0.353498	0.851452	-0.626659	0.759055	1.06844	0.534374	2.13626	1.07 (0.53- 2.14)
M35854.metal.pos.txt.gz	Weighted median	13	-0.00842754	0.472724	0.985776	-0.934967	0.918112	0.991608	0.392599	2.50456	0.99 (0.39- 2.50)
M35854.metal.pos.txt.gz	MR Egger	13	0.66709	0.84728	0.44772	-0.993579	2.32776	1.94856	0.370249	10.2549	1.95 (0.37-10.25)
M35854.metal.pos.txt.gz	Weighted mode	13	0.109472	0.581457	0.85381	-1.03018	1.24913	1.11569	0.356941	3.4873	1.12 (0.36- 3.49)
M35977.metal.pos.txt.gz	Inverse variance weighted	8	-0.120501	0.481439	0.80236	-1.06412	0.823119	0.886476	0.345031	2.27759	0.89 (0.35-2.28)
M35977.metal.pos.txt.gz	Weighted median	8	-0.497278	0.58682	0.396765	-1.64745	0.652888	0.608184	0.192541	1.92108	0.61 (0.19-1.92)
M35977.metal.pos.txt.gz	MR Egger	8	-0.960101	1.0162	0.381239	-2.95186	1.03166	0.382854	0.0522426	2.80571	0.38 (0.05-2.81)
M35977.metal.pos.txt.gz	Weighted mode	8	-0.542315	0.775926	0.507149	-2.06313	0.9785	0.581401	0.127056	2.66046	0.58 (0.13-2.66)
M35978.metal.pos.txt.gz	Inverse variance weighted	14	-0.013958	0.374822	0.970294	-0.748609	0.720693	0.986139	0.473024	2.05586	0.99 (0.47-2.06)
M35978.metal.pos.txt.gz	Weighted median	14	-0.309009	0.459486	0.501259	-1.2096	0.591583	0.734174	0.298316	1.80685	0.73 (0.30-1.81)
M35978.metal.pos.txt.gz	MR Egger	14	-0.483411	1.09234	0.665966	-2.6244	1.65758	0.616676	0.0724834	5.24658	0.62 (0.07-5.25)
M35978.metal.pos.txt.gz	Weighted mode	14	-0.610088	0.610529	0.335898	-1.80672	0.586548	0.543303	0.164191	1.79777	0.54 (0.16-1.80)
M36009.metal.pos.txt.gz	Inverse variance weighted	12	0.438357	0.295917	0.138513	-0.141641	1.01836	1.55016	0.867933	2.76864	1.55 (0.87-2.77)
M36009.metal.pos.txt.gz	Weighted median	12	0.622455	0.404712	0.124044	-0.170781	1.41569	1.8635	0.843006	4.11933	1.86 (0.84-4.12)
M36009.metal.pos.txt.gz	MR Egger	12	0.202826	1.03161	0.84807	-1.81913	2.22478	1.22486	0.162167	9.25146	1.22 (0.16-9.25)
M36009.metal.pos.txt.gz	Weighted mode	12	0.627476	0.5774	0.300398	-0.504229	1.75918	1.87288	0.603971	5.80767	1.87 (0.60-5.81)
M36095.metal.pos.txt.gz	Inverse variance weighted	4	-0.156901	0.318831	0.622639	-0.781811	0.468008	0.854788	0.457577	1.59681	0.85 (0.46- 1.60)
M36095.metal.pos.txt.gz	Weighted median	4	0.154647	0.253972	0.542583	-0.343139	0.652432	1.16725	0.70954	1.92021	1.17 (0.71- 1.92)
M36095.metal.pos.txt.gz	MR Egger	4	1.5091	0.614117	0.133282	0.305431	2.71277	4.52266	1.35721	15.0709	4.52 (1.36-15.07)
M36095.metal.pos.txt.gz	Weighted mode	4	0.155939	0.247968	0.574059	-0.330079	0.641957	1.16876	0.718867	1.9002	1.17 (0.72- 1.90)
M36097.metal.pos.txt.gz	Inverse variance weighted	21	-0.0290233	0.0195823	0.138309	-0.0674046	0.00935806	0.971394	0.934817	1.0094	0.97 (0.93-1.01)
M36097.metal.pos.txt.gz	Weighted median	21	-0.00892807	0.0287935	0.756506	-0.0653634	0.0475073	0.991112	0.936727	1.04865	0.99 (0.94-1.05)
M36097.metal.pos.txt.gz	MR Egger	21	-0.0181522	0.0481925	0.7106	-0.112609	0.0763051	0.982012	0.8935	1.07929	0.98 (0.89-1.08)
M36097.metal.pos.txt.gz	Weighted mode	21	-0.00732168	0.0421544	0.863857	-0.0899443	0.075301	0.992705	0.913982	1.07821	0.99 (0.91-1.08)
M36098.metal.pos.txt.gz	Inverse variance weighted	7	-0.741387	0.278063	0.0076702	-1.28639	-0.196383	0.476453	0.276266	0.821697	0.48 (0.28-0.82)
M36098.metal.pos.txt.gz	Weighted median	7	-0.563877	0.380067	0.137908	-1.30881	0.181054	0.568999	0.270142	1.19848	0.57 (0.27-1.20)
M36098.metal.pos.txt.gz	MR Egger	7	-0.434233	0.772328	0.598223	-1.948	1.07953	0.647761	0.14256	2.94329	0.65 (0.14-2.94)
M36098.metal.pos.txt.gz	Weighted mode	7	-0.0708277	0.516068	0.895327	-1.08232	0.940666	0.931622	0.338808	2.56169	0.93 (0.34-2.56)
M36099.metal.pos.txt.gz	Inverse variance weighted	6	0.252075	0.400835	0.529432	-0.533562	1.03771	1.28669	0.586512	2.82275	1.29 (0.59- 2.82)
M36099.metal.pos.txt.gz	Weighted median	6	0.542502	0.407118	0.182681	-0.255448	1.34045	1.72031	0.774569	3.82077	1.72 (0.77- 3.82)
M36099.metal.pos.txt.gz	MR Egger	6	0.864451	1.01972	0.444335	-1.13421	2.86311	2.3737	0.321676	17.5159	2.37 (0.32-17.52)
M36099.metal.pos.txt.gz	Weighted mode	6	0.858429	0.775035	0.318452	-0.660641	2.3775	2.35945	0.51652	10.7779	2.36 (0.52-10.78)
M36103.metal.pos.txt.gz	Inverse variance weighted	12	-0.0657873	0.305498	0.829499	-0.664564	0.53299	0.93633	0.514498	1.70402	0.94 (0.51-1.70)
M36103.metal.pos.txt.gz	Weighted median	12	-0.120352	0.328513	0.714101	-0.764236	0.523533	0.886608	0.465689	1.68798	0.89 (0.47-1.69)
M36103.metal.pos.txt.gz	MR Egger	12	-0.382602	0.508015	0.468731	-1.37831	0.613108	0.682084	0.252004	1.84616	0.68 (0.25-1.85)
M36103.metal.pos.txt.gz	Weighted mode	12	-0.224541	0.338057	0.520236	-0.887131	0.43805	0.798883	0.411835	1.54968	0.80 (0.41-1.55)
M36115.metal.pos.txt.gz	Inverse variance weighted	11	-0.377969	0.174566	0.0303727	-0.720119	-0.0358202	0.685251	0.486695	0.964814	0.69 (0.49-0.96)
M36115.metal.pos.txt.gz	Weighted median	11	-0.383904	0.252685	0.128688	-0.879167	0.11136	0.681197	0.415129	1.1178	0.68 (0.42-1.12)
M36115.metal.pos.txt.gz	MR Egger	11	-0.344249	0.338897	0.336256	-1.00849	0.319988	0.708752	0.364771	1.37711	0.71 (0.36-1.38)
M36115.metal.pos.txt.gz	Weighted mode	11	-0.403966	0.28159	0.181929	-0.955883	0.147951	0.667667	0.384473	1.15946	0.67 (0.38-1.16)
M36131.metal.pos.txt.gz	Inverse variance weighted	11	0.170369	0.376229	0.650669	-0.567041	0.907779	1.18574	0.567201	2.47881	1.19 (0.57- 2.48)
M36131.metal.pos.txt.gz	Weighted median	11	0.406737	0.392328	0.299863	-0.362226	1.1757	1.50191	0.696125	3.24041	1.50 (0.70- 3.24)
M36131.metal.pos.txt.gz	MR Egger	11	2.2183	1.51303	0.17666	-0.747241	5.18384	9.19169	0.473672	178.367	9.19 (0.47-178.37)
M36131.metal.pos.txt.gz	Weighted mode	11	0.646092	0.524728	0.246387	-0.382376	1.67456	1.90807	0.682239	5.33644	1.91 (0.68- 5.34)
M36134.metal.pos.txt.gz	Inverse variance weighted	14	-0.173266	0.173904	0.31909	-0.514119	0.167586	0.840914	0.598027	1.18245	0.84 (0.60-1.18)
M36134.metal.pos.txt.gz	Weighted median	14	-0.272348	0.249718	0.275439	-0.761794	0.217099	0.76159	0.466828	1.24247	0.76 (0.47-1.24)
M36134.metal.pos.txt.gz	MR Egger	14	-0.285212	0.320244	0.390647	-0.91289	0.342467	0.751855	0.401363	1.40842	0.75 (0.40-1.41)
M36134.metal.pos.txt.gz	Weighted mode	14	-0.25461	0.268169	0.359715	-0.78022	0.271001	0.775219	0.458305	1.31128	0.78 (0.46-1.31)
M36230.metal.pos.txt.gz	Inverse variance weighted	17	-0.102903	0.215057	0.632299	-0.524415	0.318608	0.902214	0.591902	1.37521	0.90 (0.59-1.38)
M36230.metal.pos.txt.gz	Weighted median	17	0.142172	0.297797	0.633068	-0.44151	0.725854	1.15277	0.643065	2.06649	1.15 (0.64-2.07)
M36230.metal.pos.txt.gz	MR Egger	17	-0.656114	0.615134	0.303011	-1.86178	0.549548	0.518864	0.155396	1.73247	0.52 (0.16-1.73)
M36230.metal.pos.txt.gz	Weighted mode	17	0.296237	0.437025	0.507553	-0.560333	1.15281	1.34479	0.571019	3.16707	1.34 (0.57-3.17)
M36300.metal.pos.txt.gz	Inverse variance weighted	7	-0.569107	0.587761	0.332914	-1.72112	0.582906	0.566031	0.178866	1.79124	0.57 (0.18-1.79)
M36300.metal.pos.txt.gz	Weighted median	7	-0.16838	0.730773	0.817771	-1.6007	1.26394	0.845033	0.201756	3.53932	0.85 (0.20-3.54)
M36300.metal.pos.txt.gz	MR Egger	7	-2.5576	1.52438	0.15423	-5.54539	0.430191	0.0774907	0.00390543	1.53755	0.08 (0.00-1.54)
M36300.metal.pos.txt.gz	Weighted mode	7	-0.13132	1.04259	0.903881	-2.17479	1.91215	0.876937	0.113632	6.76761	0.88 (0.11-6.77)
M36376.metal.pos.txt.gz	Inverse variance weighted	4	0.356958	0.368881	0.333205	-0.366048	1.07996	1.42898	0.693469	2.94457	1.43 (0.69- 2.94)
M36376.metal.pos.txt.gz	Weighted median	4	0.370565	0.459635	0.420118	-0.530319	1.27145	1.44855	0.588417	3.56601	1.45 (0.59- 3.57)
M36376.metal.pos.txt.gz	MR Egger	4	0.434017	2.22522	0.863376	-3.92742	4.79546	1.54345	0.0196944	120.96	1.54 (0.02-120.96)
M36376.metal.pos.txt.gz	Weighted mode	4	0.356375	0.536784	0.554215	-0.695723	1.40847	1.42814	0.498714	4.0897	1.43 (0.50- 4.09)
M36399.metal.pos.txt.gz	Inverse variance weighted	6	0.42015	0.439434	0.339014	-0.441142	1.28144	1.52219	0.643301	3.60183	1.52 (0.64- 3.60)
M36399.metal.pos.txt.gz	Weighted median	6	0.309167	0.564718	0.584055	-0.79768	1.41601	1.36229	0.450373	4.12066	1.36 (0.45- 4.12)
M36399.metal.pos.txt.gz	MR Egger	6	2.22471	1.74793	0.272049	-1.20125	5.65066	9.25076	0.300819	284.478	9.25 (0.30-284.48)
M36399.metal.pos.txt.gz	Weighted mode	6	0.304532	0.716233	0.68838	-1.09929	1.70835	1.35599	0.333109	5.51984	1.36 (0.33- 5.52)
M36468.metal.pos.txt.gz	Inverse variance weighted	13	-0.343208	0.235076	0.144294	-0.803957	0.117541	0.709491	0.447555	1.12473	0.71 (0.45-1.12)
M36468.metal.pos.txt.gz	Weighted median	13	-0.450818	0.305891	0.140539	-1.05036	0.148728	0.637107	0.349811	1.16036	0.64 (0.35-1.16)
M36468.metal.pos.txt.gz	MR Egger	13	-0.843154	0.988507	0.411871	-2.78063	1.09432	0.430351	0.0619995	2.98715	0.43 (0.06-2.99)
M36468.metal.pos.txt.gz	Weighted mode	13	-0.532974	0.449055	0.258241	-1.41312	0.347174	0.586857	0.243382	1.41506	0.59 (0.24-1.42)
M36515.metal.pos.txt.gz	Inverse variance weighted	8	-1.18589	2.27418	0.602048	-5.64328	3.2715	0.305474	0.00354122	26.3509	0.31 (0.00- 26.35)
M36515.metal.pos.txt.gz	Weighted median	8	-2.62132	2.8335	0.354904	-8.17498	2.93234	0.0727067	0.000281612	18.7714	0.07 (0.00- 18.77)
M36515.metal.pos.txt.gz	MR Egger	8	-2.115	5.06526	0.690806	-12.0429	7.81291	0.120633	5.8861e-06	2472.32	0.12 (0.00-2472.32)
M36515.metal.pos.txt.gz	Weighted mode	8	-2.93766	3.36373	0.411436	-9.53056	3.65524	0.0529896	7.25989e-05	38.6769	0.05 (0.00- 38.68)
M36552.metal.pos.txt.gz	Inverse variance weighted	19	0.587533	0.641247	0.359544	-0.669312	1.84438	1.79954	0.512061	6.32416	1.80 (0.51- 6.32)
M36552.metal.pos.txt.gz	Weighted median	19	0.698292	0.910625	0.443184	-1.08653	2.48312	2.01032	0.337384	11.9786	2.01 (0.34- 11.98)
M36552.metal.pos.txt.gz	MR Egger	19	0.824025	1.4244	0.570508	-1.9678	3.61585	2.27966	0.139764	37.183	2.28 (0.14- 37.18)
M36552.metal.pos.txt.gz	Weighted mode	19	1.81153	1.8666	0.344661	-1.84701	5.47006	6.11978	0.157708	237.475	6.12 (0.16-237.47)
M36553.metal.pos.txt.gz	Inverse variance weighted	13	0.489022	0.35712	0.170891	-0.210934	1.18898	1.63072	0.809828	3.28372	1.63 (0.81-3.28)
M36553.metal.pos.txt.gz	Weighted median	13	0.0584552	0.459076	0.898678	-0.841335	0.958245	1.0602	0.431135	2.60712	1.06 (0.43-2.61)
M36553.metal.pos.txt.gz	MR Egger	13	0.00117092	0.634287	0.99856	-1.24203	1.24437	1.00117	0.288797	3.47076	1.00 (0.29-3.47)
M36553.metal.pos.txt.gz	Weighted mode	13	0.182504	0.41609	0.668732	-0.633033	0.99804	1.20022	0.530979	2.71296	1.20 (0.53-2.71)
M36559.metal.pos.txt.gz	Inverse variance weighted	15	0.0635826	0.209111	0.761081	-0.346274	0.47344	1.06565	0.707318	1.60551	1.07 (0.71-1.61)
M36559.metal.pos.txt.gz	Weighted median	15	-0.2058	0.27442	0.453289	-0.743663	0.332064	0.813996	0.475369	1.39384	0.81 (0.48-1.39)
M36559.metal.pos.txt.gz	MR Egger	15	-0.33142	0.311801	0.307165	-0.94255	0.279711	0.717904	0.389633	1.32275	0.72 (0.39-1.32)
M36559.metal.pos.txt.gz	Weighted mode	15	-0.250439	0.271154	0.371337	-0.7819	0.281022	0.778459	0.457536	1.32448	0.78 (0.46-1.32)
M36585.metal.pos.txt.gz	Inverse variance weighted	9	0.0657804	0.303316	0.828309	-0.52872	0.660281	1.06799	0.589359	1.93534	1.07 (0.59- 1.94)
M36585.metal.pos.txt.gz	Weighted median	9	-0.072989	0.394039	0.853046	-0.845306	0.699328	0.929611	0.429426	2.0124	0.93 (0.43- 2.01)
M36585.metal.pos.txt.gz	MR Egger	9	1.16384	1.2248	0.373642	-1.23677	3.56445	3.20221	0.290322	35.3199	3.20 (0.29-35.32)
M36585.metal.pos.txt.gz	Weighted mode	9	-0.224753	0.676003	0.748077	-1.54972	1.10021	0.798714	0.212308	3.00481	0.80 (0.21- 3.00)
M36589.metal.pos.txt.gz	Inverse variance weighted	17	0.227821	0.161473	0.158276	-0.088666	0.544308	1.25586	0.915151	1.72342	1.26 (0.92-1.72)
M36589.metal.pos.txt.gz	Weighted median	17	0.265063	0.200751	0.186715	-0.128409	0.658535	1.30351	0.879494	1.93196	1.30 (0.88-1.93)
M36589.metal.pos.txt.gz	MR Egger	17	0.337188	0.276717	0.241841	-0.205177	0.879553	1.401	0.814503	2.40982	1.40 (0.81-2.41)
M36589.metal.pos.txt.gz	Weighted mode	17	0.190408	0.198873	0.352593	-0.199384	0.5802	1.20974	0.819236	1.7864	1.21 (0.82-1.79)
M36673.metal.pos.txt.gz	Inverse variance weighted	10	-0.361111	0.505085	0.474639	-1.35108	0.628855	0.696902	0.258961	1.87546	0.70 (0.26- 1.88)
M36673.metal.pos.txt.gz	Weighted median	10	-0.207708	0.664856	0.754729	-1.51083	1.09541	0.812445	0.220728	2.99041	0.81 (0.22- 2.99)
M36673.metal.pos.txt.gz	MR Egger	10	1.25185	3.39532	0.721918	-5.40297	7.90668	3.49682	0.00450318	2715.35	3.50 (0.00-2715.35)
M36673.metal.pos.txt.gz	Weighted mode	10	-0.215134	1.0227	0.838074	-2.21963	1.78937	0.806434	0.108649	5.98566	0.81 (0.11- 5.99)
M36738.metal.pos.txt.gz	Inverse variance weighted	9	0.436031	0.238163	0.0671287	-0.0307678	0.902829	1.54656	0.969701	2.46657	1.55 (0.97-2.47)
M36738.metal.pos.txt.gz	Weighted median	9	0.414901	0.323259	0.199319	-0.218686	1.04849	1.51422	0.803574	2.85333	1.51 (0.80-2.85)
M36738.metal.pos.txt.gz	MR Egger	9	0.786961	0.648578	0.26434	-0.484252	2.05817	2.19671	0.616158	7.83165	2.20 (0.62-7.83)
M36738.metal.pos.txt.gz	Weighted mode	9	0.407648	0.349554	0.277123	-0.277478	1.09277	1.50328	0.757693	2.98254	1.50 (0.76-2.98)
M36754.metal.pos.txt.gz	Inverse variance weighted	7	0.07973	0.442744	0.857088	-0.788048	0.947508	1.08299	0.454732	2.57927	1.08 (0.45-2.58)
M36754.metal.pos.txt.gz	Weighted median	7	0.0142652	0.548435	0.979249	-1.06067	1.0892	1.01437	0.346225	2.97189	1.01 (0.35-2.97)
M36754.metal.pos.txt.gz	MR Egger	7	-0.156913	0.954833	0.875904	-2.02839	1.71456	0.854778	0.131548	5.55423	0.85 (0.13-5.55)
M36754.metal.pos.txt.gz	Weighted mode	7	0.255275	0.669494	0.716121	-1.05693	1.56748	1.29082	0.34752	4.79457	1.29 (0.35-4.79)
M36756.metal.pos.txt.gz	Inverse variance weighted	9	0.597062	0.380453	0.116567	-0.148626	1.34275	1.81677	0.861892	3.82956	1.82 (0.86- 3.83)
M36756.metal.pos.txt.gz	Weighted median	9	0.79225	0.525684	0.131789	-0.238091	1.82259	2.20836	0.788131	6.18787	2.21 (0.79- 6.19)
M36756.metal.pos.txt.gz	MR Egger	9	1.61002	1.21451	0.226577	-0.770416	3.99046	5.00292	0.462821	54.0797	5.00 (0.46-54.08)
M36756.metal.pos.txt.gz	Weighted mode	9	1.21575	0.778312	0.156904	-0.30974	2.74125	3.37283	0.733638	15.5063	3.37 (0.73-15.51)
M36776.metal.pos.txt.gz	Inverse variance weighted	11	-0.231806	0.803755	0.773038	-1.80717	1.34355	0.7931	0.164119	3.83264	0.79 (0.16- 3.83)
M36776.metal.pos.txt.gz	Weighted median	11	0.609754	1.12894	0.589119	-1.60296	2.82247	1.83998	0.2013	16.8183	1.84 (0.20- 16.82)
M36776.metal.pos.txt.gz	MR Egger	11	3.43417	2.16592	0.147304	-0.811038	7.67938	31.0057	0.444397	2163.28	31.01 (0.44-2163.28)
M36776.metal.pos.txt.gz	Weighted mode	11	1.42061	2.00928	0.495697	-2.51758	5.35879	4.13963	0.0806548	212.468	4.14 (0.08- 212.47)
M36802.metal.pos.txt.gz	Inverse variance weighted	8	-0.92532	0.882715	0.294516	-2.65544	0.804802	0.396405	0.0702678	2.23625	0.40 (0.07- 2.24)
M36802.metal.pos.txt.gz	Weighted median	8	-1.15726	0.902274	0.199631	-2.92572	0.611197	0.314346	0.0536263	1.84264	0.31 (0.05- 1.84)
M36802.metal.pos.txt.gz	MR Egger	8	-1.19809	4.74736	0.809178	-10.5029	8.10674	0.30177	2.74561e-05	3316.75	0.30 (0.00-3316.75)
M36802.metal.pos.txt.gz	Weighted mode	8	-0.956351	1.19753	0.450762	-3.30351	1.39081	0.384293	0.0367538	4.01811	0.38 (0.04- 4.02)
M36808.metal.pos.txt.gz	Inverse variance weighted	30	-0.926481	0.617246	0.133358	-2.13628	0.283321	0.395944	0.118093	1.32753	0.40 (0.12-1.33)
M36808.metal.pos.txt.gz	Weighted median	30	-0.46749	0.934601	0.616932	-2.29931	1.36433	0.626573	0.100328	3.91309	0.63 (0.10-3.91)
M36808.metal.pos.txt.gz	MR Egger	30	-2.84003	1.77485	0.120789	-6.31873	0.638671	0.0584241	0.00180224	1.89396	0.06 (0.00-1.89)
M36808.metal.pos.txt.gz	Weighted mode	30	-1.1005	1.21375	0.372043	-3.47945	1.27846	0.332705	0.0308242	3.5911	0.33 (0.03-3.59)
M36850.metal.pos.txt.gz	Inverse variance weighted	9	-0.171326	0.219147	0.434343	-0.600855	0.258203	0.842547	0.548343	1.2946	0.84 (0.55-1.29)
M36850.metal.pos.txt.gz	Weighted median	9	-0.365026	0.306905	0.23429	-0.96656	0.236507	0.694178	0.380389	1.26682	0.69 (0.38-1.27)
M36850.metal.pos.txt.gz	MR Egger	9	-0.395571	0.391531	0.345984	-1.16297	0.37183	0.673296	0.312556	1.45039	0.67 (0.31-1.45)
M36850.metal.pos.txt.gz	Weighted mode	9	-0.407559	0.3542	0.283107	-1.10179	0.286673	0.665272	0.332275	1.33199	0.67 (0.33-1.33)
M37004.metal.pos.txt.gz	Inverse variance weighted	8	-0.173411	0.414745	0.675863	-0.986312	0.63949	0.840792	0.37295	1.89551	0.84 (0.37-1.90)
M37004.metal.pos.txt.gz	Weighted median	8	-0.211592	0.548309	0.699571	-1.28628	0.863093	0.809295	0.276298	2.37048	0.81 (0.28-2.37)
M37004.metal.pos.txt.gz	MR Egger	8	-0.476367	0.92981	0.626729	-2.2988	1.34606	0.621035	0.10038	3.84226	0.62 (0.10-3.84)
M37004.metal.pos.txt.gz	Weighted mode	8	-0.22818	0.710067	0.757327	-1.61991	1.16355	0.795981	0.197916	3.20128	0.80 (0.20-3.20)
M37058.metal.pos.txt.gz	Inverse variance weighted	36	-0.405226	0.480878	0.399407	-1.34775	0.537294	0.666826	0.259825	1.71137	0.67 (0.26-1.71)
M37058.metal.pos.txt.gz	Weighted median	36	-0.692768	0.646225	0.28371	-1.95937	0.573834	0.50019	0.140947	1.77506	0.50 (0.14-1.78)
M37058.metal.pos.txt.gz	MR Egger	36	-0.47412	1.08539	0.665005	-2.60149	1.65325	0.622433	0.0741629	5.22394	0.62 (0.07-5.22)
M37058.metal.pos.txt.gz	Weighted mode	36	-0.703301	0.75422	0.357473	-2.18157	0.77497	0.494949	0.112864	2.17053	0.49 (0.11-2.17)
M37097.metal.pos.txt.gz	Inverse variance weighted	9	0.0399666	0.166881	0.810724	-0.287119	0.367053	1.04078	0.750422	1.44347	1.04 (0.75-1.44)
M37097.metal.pos.txt.gz	Weighted median	9	0.168621	0.212271	0.426982	-0.24743	0.584673	1.18367	0.780805	1.7944	1.18 (0.78-1.79)
M37097.metal.pos.txt.gz	MR Egger	9	-0.122075	0.466307	0.801018	-1.03604	0.791886	0.885082	0.354858	2.20756	0.89 (0.35-2.21)
M37097.metal.pos.txt.gz	Weighted mode	9	0.310611	0.307617	0.342184	-0.292318	0.91354	1.36426	0.746531	2.49313	1.36 (0.75-2.49)
M37104.metal.pos.txt.gz	Inverse variance weighted	14	0.361068	0.298128	0.22585	-0.223262	0.945398	1.43486	0.799905	2.57384	1.43 (0.80-2.57)
M37104.metal.pos.txt.gz	Weighted median	14	0.498385	0.388054	0.199031	-0.262202	1.25897	1.64606	0.769356	3.5218	1.65 (0.77-3.52)
M37104.metal.pos.txt.gz	MR Egger	14	-0.760063	0.810473	0.366838	-2.34859	0.828463	0.467637	0.0955037	2.2898	0.47 (0.10-2.29)
M37104.metal.pos.txt.gz	Weighted mode	14	0.59031	0.435702	0.198544	-0.263667	1.44429	1.80455	0.76823	4.23882	1.80 (0.77-4.24)
M37112.metal.pos.txt.gz	Inverse variance weighted	12	0.0312046	0.0891052	0.726189	-0.143441	0.205851	1.0317	0.866371	1.22857	1.03 (0.87-1.23)
M37112.metal.pos.txt.gz	Weighted median	12	0.0904831	0.124315	0.466704	-0.153175	0.334141	1.0947	0.85798	1.39674	1.09 (0.86-1.40)
M37112.metal.pos.txt.gz	MR Egger	12	0.220621	0.2126	0.323838	-0.196075	0.637317	1.24685	0.821951	1.8914	1.25 (0.82-1.89)
M37112.metal.pos.txt.gz	Weighted mode	12	0.0709613	0.155767	0.657567	-0.234342	0.376264	1.07354	0.791091	1.45683	1.07 (0.79-1.46)
M37190.metal.pos.txt.gz	Inverse variance weighted	16	0.0527359	0.200653	0.792688	-0.340544	0.446016	1.05415	0.711383	1.56208	1.05 (0.71-1.56)
M37190.metal.pos.txt.gz	Weighted median	16	-0.0187806	0.234907	0.936277	-0.479198	0.441636	0.981395	0.61928	1.55525	0.98 (0.62-1.56)
M37190.metal.pos.txt.gz	MR Egger	16	0.0193269	0.40084	0.962225	-0.76632	0.804974	1.01951	0.46472	2.23664	1.02 (0.46-2.24)
M37190.metal.pos.txt.gz	Weighted mode	16	-0.124573	0.265623	0.645824	-0.645194	0.396048	0.882874	0.524561	1.48594	0.88 (0.52-1.49)
M37202.metal.pos.txt.gz	Inverse variance weighted	17	0.0699118	0.173927	0.687714	-0.270986	0.410809	1.07241	0.762627	1.50804	1.07 (0.76-1.51)
M37202.metal.pos.txt.gz	Weighted median	17	0.27102	0.201932	0.179553	-0.124767	0.666806	1.3113	0.882703	1.94801	1.31 (0.88-1.95)
M37202.metal.pos.txt.gz	MR Egger	17	0.336372	0.313401	0.300101	-0.277893	0.950637	1.39986	0.757378	2.58736	1.40 (0.76-2.59)
M37202.metal.pos.txt.gz	Weighted mode	17	0.297991	0.221638	0.197541	-0.13642	0.732402	1.34715	0.872476	2.08007	1.35 (0.87-2.08)
M37203.metal.pos.txt.gz	Inverse variance weighted	18	0.43217	0.345304	0.210728	-0.244625	1.10897	1.5406	0.782998	3.03122	1.54 (0.78- 3.03)
M37203.metal.pos.txt.gz	Weighted median	18	0.492697	0.437026	0.259579	-0.363874	1.34927	1.63672	0.694979	3.8546	1.64 (0.69- 3.85)
M37203.metal.pos.txt.gz	MR Egger	18	0.655562	1.18665	0.588276	-1.67027	2.98139	1.92622	0.188196	19.7153	1.93 (0.19-19.72)
M37203.metal.pos.txt.gz	Weighted mode	18	0.624355	0.658465	0.356314	-0.666236	1.91495	1.86704	0.513638	6.78657	1.87 (0.51- 6.79)
M37253.metal.pos.txt.gz	Inverse variance weighted	11	0.000515859	0.432175	0.999048	-0.846547	0.847579	1.00052	0.428893	2.33399	1.00 (0.43- 2.33)
M37253.metal.pos.txt.gz	Weighted median	11	0.442584	0.558354	0.427977	-0.65179	1.53696	1.55672	0.521112	4.65042	1.56 (0.52- 4.65)
M37253.metal.pos.txt.gz	MR Egger	11	0.955552	0.902585	0.31733	-0.813515	2.72462	2.6001	0.443297	15.2506	2.60 (0.44-15.25)
M37253.metal.pos.txt.gz	Weighted mode	11	0.50646	0.718167	0.496776	-0.901148	1.91407	1.65941	0.406103	6.78061	1.66 (0.41- 6.78)
M37506.metal.pos.txt.gz	Inverse variance weighted	41	-0.297188	0.542553	0.583858	-1.36059	0.766217	0.742904	0.256509	2.15161	0.74 (0.26- 2.15)
M37506.metal.pos.txt.gz	Weighted median	41	-0.265216	0.747249	0.722647	-1.72982	1.19939	0.76704	0.177315	3.3181	0.77 (0.18- 3.32)
M37506.metal.pos.txt.gz	MR Egger	41	-3.04983	1.85282	0.107791	-6.68136	0.581702	0.0473669	0.00125407	1.78908	0.05 (0.00- 1.79)
M37506.metal.pos.txt.gz	Weighted mode	41	0.436014	1.54362	0.779046	-2.58949	3.46152	1.54653	0.0750583	31.8653	1.55 (0.08-31.87)
M38150.metal.pos.txt.gz	Inverse variance weighted	4	0.0541284	0.742254	0.941866	-1.40069	1.50895	1.05562	0.246427	4.52196	1.06 (0.25- 4.52)
M38150.metal.pos.txt.gz	Weighted median	4	-0.213401	0.735719	0.771772	-1.65541	1.22861	0.807832	0.191014	3.41647	0.81 (0.19- 3.42)
M38150.metal.pos.txt.gz	MR Egger	4	3.67024	1.88676	0.191161	-0.0278177	7.3683	39.2613	0.972566	1584.93	39.26 (0.97-1584.93)
M38150.metal.pos.txt.gz	Weighted mode	4	1.06594	0.789929	0.270006	-0.482319	2.6142	2.90357	0.61735	13.6563	2.90 (0.62- 13.66)
M38178.metal.pos.txt.gz	Inverse variance weighted	8	-0.0918309	0.39788	0.81747	-0.871675	0.688014	0.912259	0.41825	1.98976	0.91 (0.42-1.99)
M38178.metal.pos.txt.gz	Weighted median	8	0.249648	0.441633	0.571881	-0.615953	1.11525	1.28357	0.540126	3.05033	1.28 (0.54-3.05)
M38178.metal.pos.txt.gz	MR Egger	8	-0.0572026	0.836794	0.947721	-1.69732	1.58291	0.944403	0.183174	4.86912	0.94 (0.18-4.87)
M38178.metal.pos.txt.gz	Weighted mode	8	0.298973	0.447352	0.525347	-0.577836	1.17578	1.34847	0.561111	3.24068	1.35 (0.56-3.24)
M38768.metal.pos.txt.gz	Inverse variance weighted	14	0.744807	0.578777	0.198142	-0.389596	1.87921	2.10603	0.67733	6.54833	2.11 (0.68- 6.55)
M38768.metal.pos.txt.gz	Weighted median	14	0.806697	0.738522	0.274696	-0.640806	2.2542	2.2405	0.526868	9.52767	2.24 (0.53- 9.53)
M38768.metal.pos.txt.gz	MR Egger	14	1.16133	1.32482	0.397914	-1.43531	3.75798	3.19419	0.238041	42.8618	3.19 (0.24-42.86)
M38768.metal.pos.txt.gz	Weighted mode	14	0.776108	1.08153	0.485698	-1.34369	2.8959	2.173	0.260882	18.0998	2.17 (0.26-18.10)
