# Supplementary material for: The causal relationship between genetically predicted blood metabolites and idiopathic pulmonary fibrosis: A bidirectional two-sample Mendelian randomization study
Source: PLoS One. 2024 Apr 16;19(4):e0300423. doi: 10.1371/journal.pone.0300423 (PMC11020755; doi:10.1371/journal.pone.0300423)
Supplement: S9 Table — (XLSX) [file pone.0300423.s015.xlsx]

## Sheet: Sheet1
Supplementary Table S9: Effect of IPF on blood metabolites (P < 5.00E-06, IPF GWAS from Zhou et al.)
outcome	method	nsnp	b	se	pval	or	or_lci95	or_uci95	OR(or_lci95,or_uci95)
M00053.metal.pos.txt.gz	Inverse variance weighted	6	-0.00162973	0.00462641	0.724638	0.998372	0.98936	1.00747	1.00 (0.99-1.01)
M00053.metal.pos.txt.gz	Weighted median	6	0.000874778	0.0058419	0.880968	1.00088	0.98948	1.0124	1.00 (0.99-1.01)
M00053.metal.pos.txt.gz	MR Egger	6	0.0430986	0.030382	0.22902	1.04404	0.983684	1.1081	1.04 (0.98-1.11)
M00053.metal.pos.txt.gz	Weighted mode	6	0.00269091	0.008024	0.750968	1.00269	0.987048	1.01859	1.00 (0.99-1.02)
M00054.metal.pos.txt.gz	Inverse variance weighted	6	0.00151051	0.00418525	0.718165	1.00151	0.99333	1.00976	1.00 (0.99-1.01)
M00054.metal.pos.txt.gz	Weighted median	6	0.000864386	0.00533011	0.871172	1.00086	0.990463	1.01138	1.00 (0.99-1.01)
M00054.metal.pos.txt.gz	MR Egger	6	0.00231935	0.0275518	0.936957	1.00232	0.949631	1.05794	1.00 (0.95-1.06)
M00054.metal.pos.txt.gz	Weighted mode	6	-0.00225098	0.00610363	0.727383	0.997752	0.985886	1.00976	1.00 (0.99-1.01)
M00059.metal.pos.txt.gz	Inverse variance weighted	6	-0.00041474	0.00492533	0.932893	0.999585	0.989982	1.00928	1.00 (0.99-1.01)
M00059.metal.pos.txt.gz	Weighted median	6	0.000503605	0.00642423	0.937517	1.0005	0.987985	1.01318	1.00 (0.99-1.01)
M00059.metal.pos.txt.gz	MR Egger	6	-0.00976588	0.035171	0.795027	0.990282	0.924316	1.06095	0.99 (0.92-1.06)
M00059.metal.pos.txt.gz	Weighted mode	6	0.000484582	0.00841317	0.9563	1.00048	0.984122	1.01712	1.00 (0.98-1.02)
M00060.metal.pos.txt.gz	Inverse variance weighted	6	0.00634983	0.00480532	0.186363	1.00637	0.996936	1.01589	1.01 (1.00-1.02)
M00060.metal.pos.txt.gz	Weighted median	6	0.00622169	0.00580064	0.283457	1.00624	0.994866	1.01775	1.01 (0.99-1.02)
M00060.metal.pos.txt.gz	MR Egger	6	-0.00887149	0.0345192	0.809856	0.991168	0.926326	1.06055	0.99 (0.93-1.06)
M00060.metal.pos.txt.gz	Weighted mode	6	0.00937715	0.00599367	0.178468	1.00942	0.997632	1.02135	1.01 (1.00-1.02)
M00063.metal.pos.txt.gz	Inverse variance weighted	6	0.00194049	0.00663366	0.769888	1.00194	0.988999	1.01505	1.00 (0.99-1.02)
M00063.metal.pos.txt.gz	Weighted median	6	0.00146652	0.00868119	0.865851	1.00147	0.984572	1.01865	1.00 (0.98-1.02)
M00063.metal.pos.txt.gz	MR Egger	6	-0.0389237	0.0422453	0.408997	0.961824	0.885392	1.04485	0.96 (0.89-1.04)
M00063.metal.pos.txt.gz	Weighted mode	6	-0.000768515	0.0115046	0.949329	0.999232	0.976952	1.02202	1.00 (0.98-1.02)
M00064.metal.pos.txt.gz	Inverse variance weighted	6	-0.00312079	0.00486566	0.521268	0.996884	0.987422	1.00644	1.00 (0.99-1.01)
M00064.metal.pos.txt.gz	Weighted median	6	-0.00280716	0.00648676	0.665194	0.997197	0.984599	1.00996	1.00 (0.98-1.01)
M00064.metal.pos.txt.gz	MR Egger	6	-0.0634419	0.0321002	0.119296	0.938529	0.881299	0.999475	0.94 (0.88-1.00)
M00064.metal.pos.txt.gz	Weighted mode	6	-0.0088402	0.00948288	0.39401	0.991199	0.972946	1.00979	0.99 (0.97-1.01)
M00513.metal.pos.txt.gz	Inverse variance weighted	6	-0.0116529	0.00734668	0.112706	0.988415	0.974284	1.00275	0.99 (0.97-1.00)
M00513.metal.pos.txt.gz	Weighted median	6	-0.0113767	0.00860275	0.18602	0.988688	0.972157	1.0055	0.99 (0.97-1.01)
M00513.metal.pos.txt.gz	MR Egger	6	-0.104259	0.0412562	0.064864	0.900992	0.831004	0.976875	0.90 (0.83-0.98)
M00513.metal.pos.txt.gz	Weighted mode	6	-0.0149451	0.0118313	0.262223	0.985166	0.962584	1.00828	0.99 (0.96-1.01)
M00527.metal.pos.txt.gz	Inverse variance weighted	6	0.00735127	0.00896283	0.412105	1.00738	0.989836	1.02523	1.01 (0.99-1.03)
M00527.metal.pos.txt.gz	Weighted median	6	0.00169878	0.0118754	0.886251	1.0017	0.978654	1.02529	1.00 (0.98-1.03)
M00527.metal.pos.txt.gz	MR Egger	6	-0.00527192	0.0594292	0.933577	0.994742	0.885367	1.11763	0.99 (0.89-1.12)
M00527.metal.pos.txt.gz	Weighted mode	6	0.00364552	0.0152224	0.820238	1.00365	0.97415	1.03405	1.00 (0.97-1.03)
M00542.metal.pos.txt.gz	Inverse variance weighted	6	-0.0768736	0.0347896	0.0271281	0.926007	0.864969	0.991352	0.93 (0.86-0.99)
M00542.metal.pos.txt.gz	Weighted median	6	-0.0810634	0.0386823	0.0361158	0.922135	0.854806	0.994768	0.92 (0.85-0.99)
M00542.metal.pos.txt.gz	MR Egger	6	0.261592	0.182997	0.22608	1.299	0.907481	1.85942	1.30 (0.91-1.86)
M00542.metal.pos.txt.gz	Weighted mode	6	-0.0820902	0.0464244	0.137256	0.921189	0.841069	1.00894	0.92 (0.84-1.01)
M00553.metal.pos.txt.gz	Inverse variance weighted	6	0.0430266	0.0696659	0.536831	1.04397	0.910721	1.1967	1.04 (0.91-1.20)
M00553.metal.pos.txt.gz	Weighted median	6	0.0577894	0.0918153	0.529081	1.05949	0.884999	1.26839	1.06 (0.88-1.27)
M00553.metal.pos.txt.gz	MR Egger	6	-0.368148	0.443303	0.452968	0.692015	0.290247	1.64992	0.69 (0.29-1.65)
M00553.metal.pos.txt.gz	Weighted mode	6	0.114912	0.129659	0.416059	1.12177	0.870038	1.44635	1.12 (0.87-1.45)
M00569.metal.pos.txt.gz	Inverse variance weighted	6	-0.0353741	0.0430825	0.411602	0.965244	0.887084	1.05029	0.97 (0.89-1.05)
M00569.metal.pos.txt.gz	Weighted median	6	-0.021461	0.0488989	0.660744	0.978768	0.889316	1.07722	0.98 (0.89-1.08)
M00569.metal.pos.txt.gz	MR Egger	6	-0.489576	0.228834	0.099151	0.612886	0.391374	0.959771	0.61 (0.39-0.96)
M00569.metal.pos.txt.gz	Weighted mode	6	0.0381802	0.0795231	0.651414	1.03892	0.888976	1.21415	1.04 (0.89-1.21)
M00575.metal.pos.txt.gz	Inverse variance weighted	6	0.0120533	0.0148321	0.41642	1.01213	0.983126	1.04198	1.01 (0.98-1.04)
M00575.metal.pos.txt.gz	Weighted median	6	0.00843601	0.0188991	0.655329	1.00847	0.971799	1.04653	1.01 (0.97-1.05)
M00575.metal.pos.txt.gz	MR Egger	6	-0.0069351	0.0975264	0.946724	0.993089	0.820299	1.20228	0.99 (0.82-1.20)
M00575.metal.pos.txt.gz	Weighted mode	6	0.00171484	0.0249641	0.947897	1.00172	0.953882	1.05195	1.00 (0.95-1.05)
M00577.metal.pos.txt.gz	Inverse variance weighted	6	0.0103033	0.0169563	0.543427	1.01036	0.97733	1.0445	1.01 (0.98-1.04)
M00577.metal.pos.txt.gz	Weighted median	6	0.0203615	0.0213893	0.341124	1.02057	0.978669	1.06427	1.02 (0.98-1.06)
M00577.metal.pos.txt.gz	MR Egger	6	0.0392795	0.121713	0.763071	1.04006	0.819322	1.32027	1.04 (0.82-1.32)
M00577.metal.pos.txt.gz	Weighted mode	6	0.0155151	0.0301048	0.628264	1.01564	0.957442	1.07737	1.02 (0.96-1.08)
M00584.metal.pos.txt.gz	Inverse variance weighted	6	0.00674312	0.00940574	0.473426	1.00677	0.988376	1.0255	1.01 (0.99-1.03)
M00584.metal.pos.txt.gz	Weighted median	6	0.00932939	0.0128777	0.468783	1.00937	0.984215	1.03517	1.01 (0.98-1.04)
M00584.metal.pos.txt.gz	MR Egger	6	0.0218172	0.060625	0.737139	1.02206	0.907549	1.15101	1.02 (0.91-1.15)
M00584.metal.pos.txt.gz	Weighted mode	6	0.0136548	0.0204304	0.533515	1.01375	0.973956	1.05517	1.01 (0.97-1.06)
M00599.metal.pos.txt.gz	Inverse variance weighted	6	0.00453742	0.0150334	0.762787	1.00455	0.97538	1.03459	1.00 (0.98-1.03)
M00599.metal.pos.txt.gz	Weighted median	6	0.0045911	0.0192537	0.81153	1.0046	0.967397	1.04324	1.00 (0.97-1.04)
M00599.metal.pos.txt.gz	MR Egger	6	-0.0668426	0.0985001	0.534621	0.935342	0.771126	1.13453	0.94 (0.77-1.13)
M00599.metal.pos.txt.gz	Weighted mode	6	0.00411297	0.0215794	0.856338	1.00412	0.962537	1.0475	1.00 (0.96-1.05)
M00606.metal.pos.txt.gz	Inverse variance weighted	6	-0.00153306	0.00755627	0.839225	0.998468	0.983789	1.01337	1.00 (0.98-1.01)
M00606.metal.pos.txt.gz	Weighted median	6	-0.00782939	0.00879779	0.373505	0.992201	0.975239	1.00946	0.99 (0.98-1.01)
M00606.metal.pos.txt.gz	MR Egger	6	0.0354798	0.0510733	0.525493	1.03612	0.93742	1.1452	1.04 (0.94-1.15)
M00606.metal.pos.txt.gz	Weighted mode	6	-0.00919751	0.0103516	0.414959	0.990845	0.970944	1.01115	0.99 (0.97-1.01)
M01105.metal.pos.txt.gz	Inverse variance weighted	6	-0.0208841	0.0105383	0.0475098	0.979332	0.959312	0.999771	0.98 (0.96-1.00)
M01105.metal.pos.txt.gz	Weighted median	6	-0.0267612	0.0124526	0.0316311	0.973594	0.950119	0.997649	0.97 (0.95-1.00)
M01105.metal.pos.txt.gz	MR Egger	6	0.0557357	0.0675077	0.455415	1.05732	0.926279	1.20689	1.06 (0.93-1.21)
M01105.metal.pos.txt.gz	Weighted mode	6	-0.0286981	0.0141832	0.0989424	0.97171	0.945069	0.999101	0.97 (0.95-1.00)
M01107.metal.pos.txt.gz	Inverse variance weighted	6	0.0212736	0.0223446	0.341062	1.0215	0.97773	1.06723	1.02 (0.98-1.07)
M01107.metal.pos.txt.gz	Weighted median	6	0.0156696	0.0241192	0.515902	1.01579	0.96889	1.06497	1.02 (0.97-1.06)
M01107.metal.pos.txt.gz	MR Egger	6	-0.256122	0.116335	0.092489	0.774047	0.616227	0.972286	0.77 (0.62-0.97)
M01107.metal.pos.txt.gz	Weighted mode	6	0.0142079	0.0277102	0.629979	1.01431	0.960689	1.07092	1.01 (0.96-1.07)
M01110.metal.pos.txt.gz	Inverse variance weighted	6	-0.00371693	0.00973523	0.702609	0.99629	0.97746	1.01548	1.00 (0.98-1.02)
M01110.metal.pos.txt.gz	Weighted median	6	-0.00267276	0.0123135	0.828163	0.997331	0.973549	1.02169	1.00 (0.97-1.02)
M01110.metal.pos.txt.gz	MR Egger	6	-0.00309283	0.068513	0.966158	0.996912	0.87164	1.14019	1.00 (0.87-1.14)
M01110.metal.pos.txt.gz	Weighted mode	6	-0.00282693	0.0155408	0.862803	0.997177	0.967261	1.02802	1.00 (0.97-1.03)
M01114.metal.pos.txt.gz	Inverse variance weighted	6	0.0153329	0.0271599	0.572387	1.01545	0.962809	1.07097	1.02 (0.96-1.07)
M01114.metal.pos.txt.gz	Weighted median	6	-0.00099333	0.0349842	0.977348	0.999007	0.932802	1.06991	1.00 (0.93-1.07)
M01114.metal.pos.txt.gz	MR Egger	6	0.0737405	0.174921	0.695011	1.07653	0.764064	1.51677	1.08 (0.76-1.52)
M01114.metal.pos.txt.gz	Weighted mode	6	-0.0149349	0.0525499	0.787648	0.985176	0.888756	1.09206	0.99 (0.89-1.09)
M01121.metal.pos.txt.gz	Inverse variance weighted	6	-0.00138152	0.012815	0.91415	0.998619	0.973849	1.02402	1.00 (0.97-1.02)
M01121.metal.pos.txt.gz	Weighted median	6	0.00109244	0.015917	0.945281	1.00109	0.970344	1.03282	1.00 (0.97-1.03)
M01121.metal.pos.txt.gz	MR Egger	6	0.127402	0.0770002	0.173355	1.13587	0.976756	1.32091	1.14 (0.98-1.32)
M01121.metal.pos.txt.gz	Weighted mode	6	0.00115413	0.0217066	0.959656	1.00115	0.959454	1.04467	1.00 (0.96-1.04)
M01123.metal.pos.txt.gz	Inverse variance weighted	6	0.0227238	0.0458764	0.62037	1.02298	0.935014	1.11923	1.02 (0.94-1.12)
M01123.metal.pos.txt.gz	Weighted median	6	0.0214727	0.0607014	0.723531	1.0217	0.9071	1.15079	1.02 (0.91-1.15)
M01123.metal.pos.txt.gz	MR Egger	6	-0.196884	0.29723	0.543934	0.821286	0.458656	1.47062	0.82 (0.46-1.47)
M01123.metal.pos.txt.gz	Weighted mode	6	-0.0665572	0.0932981	0.507513	0.935609	0.779251	1.12334	0.94 (0.78-1.12)
M01125.metal.pos.txt.gz	Inverse variance weighted	6	0.00511014	0.00590214	0.386594	1.00512	0.993563	1.01682	1.01 (0.99-1.02)
M01125.metal.pos.txt.gz	Weighted median	6	0.00564045	0.00769251	0.463413	1.00566	0.990608	1.02093	1.01 (0.99-1.02)
M01125.metal.pos.txt.gz	MR Egger	6	-0.0166588	0.0384113	0.686876	0.983479	0.912155	1.06038	0.98 (0.91-1.06)
M01125.metal.pos.txt.gz	Weighted mode	6	0.012392	0.0106674	0.297804	1.01247	0.99152	1.03386	1.01 (0.99-1.03)
M01284.metal.pos.txt.gz	Inverse variance weighted	6	-0.00794172	0.00954157	0.405224	0.99209	0.973709	1.01082	0.99 (0.97-1.01)
M01284.metal.pos.txt.gz	Weighted median	6	-0.0038677	0.0119944	0.747106	0.99614	0.972995	1.01984	1.00 (0.97-1.02)
M01284.metal.pos.txt.gz	MR Egger	6	0.0366146	0.0647464	0.601942	1.03729	0.913668	1.17765	1.04 (0.91-1.18)
M01284.metal.pos.txt.gz	Weighted mode	6	0.000326267	0.0171714	0.985576	1.00033	0.96722	1.03457	1.00 (0.97-1.03)
M01299.metal.pos.txt.gz	Inverse variance weighted	6	0.00688343	0.0063584	0.278998	1.00691	0.994436	1.01953	1.01 (0.99-1.02)
M01299.metal.pos.txt.gz	Weighted median	6	0.00396937	0.00845395	0.638692	1.00398	0.987479	1.02075	1.00 (0.99-1.02)
M01299.metal.pos.txt.gz	MR Egger	6	-0.0479574	0.0403292	0.300148	0.953174	0.880731	1.03158	0.95 (0.88-1.03)
M01299.metal.pos.txt.gz	Weighted mode	6	0.0005968	0.0111244	0.959293	1.0006	0.979016	1.02265	1.00 (0.98-1.02)
M01301.metal.pos.txt.gz	Inverse variance weighted	6	-0.00266904	0.00663366	0.687429	0.997335	0.984451	1.01039	1.00 (0.98-1.01)
M01301.metal.pos.txt.gz	Weighted median	6	-0.00145842	0.00841397	0.86239	0.998543	0.98221	1.01515	1.00 (0.98-1.02)
M01301.metal.pos.txt.gz	MR Egger	6	-0.0307331	0.0422453	0.50722	0.969734	0.892674	1.05345	0.97 (0.89-1.05)
M01301.metal.pos.txt.gz	Weighted mode	6	0.0030847	0.011131	0.792774	1.00309	0.981442	1.02521	1.00 (0.98-1.03)
M01302.metal.pos.txt.gz	Inverse variance weighted	6	0.0066826	0.00550426	0.224718	1.0067	0.995903	1.01762	1.01 (1.00-1.02)
M01302.metal.pos.txt.gz	Weighted median	6	0.00878917	0.00707991	0.214449	1.00883	0.994925	1.02292	1.01 (0.99-1.02)
M01302.metal.pos.txt.gz	MR Egger	6	0.0254588	0.0355124	0.51307	1.02579	0.956815	1.09973	1.03 (0.96-1.10)
M01302.metal.pos.txt.gz	Weighted mode	6	0.013338	0.00976684	0.230277	1.01343	0.994212	1.03301	1.01 (0.99-1.03)
M01303.metal.pos.txt.gz	Inverse variance weighted	6	-0.0063716	0.0137999	0.644288	0.993649	0.967133	1.02089	0.99 (0.97-1.02)
M01303.metal.pos.txt.gz	Weighted median	6	-0.00398532	0.0137756	0.77235	0.996023	0.96949	1.02328	1.00 (0.97-1.02)
M01303.metal.pos.txt.gz	MR Egger	6	-0.137997	0.0796635	0.158266	0.871101	0.745174	1.01831	0.87 (0.75-1.02)
M01303.metal.pos.txt.gz	Weighted mode	6	-0.00662954	0.0165381	0.705075	0.993392	0.961708	1.02612	0.99 (0.96-1.03)
M01336.metal.pos.txt.gz	Inverse variance weighted	6	-0.0115765	0.0111411	0.298766	0.98849	0.967139	1.01031	0.99 (0.97-1.01)
M01336.metal.pos.txt.gz	Weighted median	6	-0.0204717	0.00989021	0.0384622	0.979736	0.960927	0.998914	0.98 (0.96-1.00)
M01336.metal.pos.txt.gz	MR Egger	6	0.0474001	0.0737742	0.555522	1.04854	0.907377	1.21167	1.05 (0.91-1.21)
M01336.metal.pos.txt.gz	Weighted mode	6	-0.0209359	0.0105049	0.10286	0.979282	0.959325	0.999654	0.98 (0.96-1.00)
M01356.metal.pos.txt.gz	Inverse variance weighted	6	-0.00330228	0.010752	0.758744	0.996703	0.975918	1.01793	1.00 (0.98-1.02)
M01356.metal.pos.txt.gz	Weighted median	6	0.00531408	0.0142873	0.709934	1.00533	0.977567	1.03388	1.01 (0.98-1.03)
M01356.metal.pos.txt.gz	MR Egger	6	0.140388	0.0672056	0.104957	1.15072	1.0087	1.31273	1.15 (1.01-1.31)
M01356.metal.pos.txt.gz	Weighted mode	6	0.0069308	0.018486	0.723095	1.00695	0.971123	1.04411	1.01 (0.97-1.04)
M01358.metal.pos.txt.gz	Inverse variance weighted	6	-0.010761	0.00949248	0.256947	0.989297	0.971061	1.00788	0.99 (0.97-1.01)
M01358.metal.pos.txt.gz	Weighted median	6	-0.0167356	0.00978828	0.0873096	0.983404	0.964717	1.00245	0.98 (0.96-1.00)
M01358.metal.pos.txt.gz	MR Egger	6	0.0461182	0.0625491	0.501843	1.0472	0.926373	1.18378	1.05 (0.93-1.18)
M01358.metal.pos.txt.gz	Weighted mode	6	-0.0189523	0.0108335	0.140628	0.981226	0.960611	1.00228	0.98 (0.96-1.00)
M01359.metal.pos.txt.gz	Inverse variance weighted	6	-0.0195228	0.0122176	0.110058	0.980667	0.957462	1.00443	0.98 (0.96-1.00)
M01359.metal.pos.txt.gz	Weighted median	6	-0.0242742	0.0125038	0.0522164	0.976018	0.952389	1.00023	0.98 (0.95-1.00)
M01359.metal.pos.txt.gz	MR Egger	6	0.0430175	0.0835022	0.633599	1.04396	0.886347	1.22959	1.04 (0.89-1.23)
M01359.metal.pos.txt.gz	Weighted mode	6	-0.0284671	0.0139703	0.0971539	0.971934	0.945682	0.998915	0.97 (0.95-1.00)
M01361.metal.pos.txt.gz	Inverse variance weighted	6	0.00971123	0.0150081	0.517589	1.00976	0.980488	1.0399	1.01 (0.98-1.04)
M01361.metal.pos.txt.gz	Weighted median	6	-0.00454241	0.0130886	0.728553	0.995468	0.970255	1.02134	1.00 (0.97-1.02)
M01361.metal.pos.txt.gz	MR Egger	6	0.0458137	0.107794	0.692694	1.04688	0.847502	1.29316	1.05 (0.85-1.29)
M01361.metal.pos.txt.gz	Weighted mode	6	-0.00869716	0.0150579	0.588581	0.991341	0.96251	1.02103	0.99 (0.96-1.02)
M01365.metal.pos.txt.gz	Inverse variance weighted	6	-0.0118757	0.0134934	0.378797	0.988195	0.962402	1.01468	0.99 (0.96-1.01)
M01365.metal.pos.txt.gz	Weighted median	6	-0.0161865	0.0127219	0.203256	0.983944	0.959713	1.00879	0.98 (0.96-1.01)
M01365.metal.pos.txt.gz	MR Egger	6	0.0623766	0.0934449	0.540977	1.06436	0.886233	1.2783	1.06 (0.89-1.28)
M01365.metal.pos.txt.gz	Weighted mode	6	-0.0162279	0.0140652	0.300748	0.983903	0.95715	1.0114	0.98 (0.96-1.01)
M01444.metal.pos.txt.gz	Inverse variance weighted	6	0.00449354	0.0166329	0.787037	1.0045	0.972284	1.03779	1.00 (0.97-1.04)
M01444.metal.pos.txt.gz	Weighted median	6	-0.0110906	0.0200729	0.580596	0.988971	0.950817	1.02866	0.99 (0.95-1.03)
M01444.metal.pos.txt.gz	MR Egger	6	0.089883	0.11026	0.460716	1.09405	0.881415	1.35797	1.09 (0.88-1.36)
M01444.metal.pos.txt.gz	Weighted mode	6	-0.0216397	0.0276653	0.469505	0.978593	0.926943	1.03312	0.98 (0.93-1.03)
M01493.metal.pos.txt.gz	Inverse variance weighted	6	-0.00206735	0.00940574	0.826029	0.997935	0.979706	1.0165	1.00 (0.98-1.02)
M01493.metal.pos.txt.gz	Weighted median	6	-0.00775864	0.0122182	0.525425	0.992271	0.968791	1.01632	0.99 (0.97-1.02)
M01493.metal.pos.txt.gz	MR Egger	6	0.0194455	0.060625	0.764458	1.01964	0.905399	1.14829	1.02 (0.91-1.15)
M01493.metal.pos.txt.gz	Weighted mode	6	-0.014683	0.0162831	0.408534	0.985424	0.954471	1.01738	0.99 (0.95-1.02)
M01494.metal.pos.txt.gz	Inverse variance weighted	6	-0.0124394	0.00699008	0.0751454	0.987638	0.974199	1.00126	0.99 (0.97-1.00)
M01494.metal.pos.txt.gz	Weighted median	6	-0.00567384	0.00884733	0.521324	0.994342	0.977248	1.01174	0.99 (0.98-1.01)
M01494.metal.pos.txt.gz	MR Egger	6	0.0258118	0.0456262	0.601808	1.02615	0.938366	1.12214	1.03 (0.94-1.12)
M01494.metal.pos.txt.gz	Weighted mode	6	-0.00220243	0.0109115	0.847993	0.9978	0.976687	1.01937	1.00 (0.98-1.02)
M01508.metal.pos.txt.gz	Inverse variance weighted	6	0.000218348	0.0110606	0.98425	1.00022	0.978768	1.02214	1.00 (0.98-1.02)
M01508.metal.pos.txt.gz	Weighted median	6	0.00551236	0.0138835	0.691336	1.00553	0.978534	1.03327	1.01 (0.98-1.03)
M01508.metal.pos.txt.gz	MR Egger	6	-0.0181021	0.071025	0.811391	0.982061	0.854438	1.12875	0.98 (0.85-1.13)
M01508.metal.pos.txt.gz	Weighted mode	6	0.00848419	0.0172368	0.643417	1.00852	0.975017	1.04317	1.01 (0.98-1.04)
M01515.metal.pos.txt.gz	Inverse variance weighted	6	0.0354141	0.0695952	0.610851	1.03605	0.90394	1.18746	1.04 (0.90-1.19)
M01515.metal.pos.txt.gz	Weighted median	6	0.0394203	0.0901185	0.661802	1.04021	0.871785	1.24117	1.04 (0.87-1.24)
M01515.metal.pos.txt.gz	MR Egger	6	-0.464882	0.46003	0.369397	0.628209	0.254988	1.54771	0.63 (0.25-1.55)
M01515.metal.pos.txt.gz	Weighted mode	6	0.0223391	0.109457	0.84633	1.02259	0.825145	1.26728	1.02 (0.83-1.27)
M01558.metal.pos.txt.gz	Inverse variance weighted	6	-0.00414324	0.00766249	0.588703	0.995865	0.981021	1.01093	1.00 (0.98-1.01)
M01558.metal.pos.txt.gz	Weighted median	6	-0.00358041	0.0100535	0.721739	0.996426	0.976984	1.01626	1.00 (0.98-1.02)
M01558.metal.pos.txt.gz	MR Egger	6	-0.0869315	0.0497565	0.155535	0.91674	0.831558	1.01065	0.92 (0.83-1.01)
M01558.metal.pos.txt.gz	Weighted mode	6	-0.00806408	0.0137661	0.583458	0.991968	0.965561	1.0191	0.99 (0.97-1.02)
M01561.metal.pos.txt.gz	Inverse variance weighted	6	-0.00472634	0.0181069	0.794073	0.995285	0.960582	1.03124	1.00 (0.96-1.03)
M01561.metal.pos.txt.gz	Weighted median	6	-0.000457366	0.0171349	0.978705	0.999543	0.966531	1.03368	1.00 (0.97-1.03)
M01561.metal.pos.txt.gz	MR Egger	6	-0.115064	0.11505	0.373851	0.891309	0.71137	1.11676	0.89 (0.71-1.12)
M01561.metal.pos.txt.gz	Weighted mode	6	-0.00157037	0.0193078	0.938332	0.998431	0.961353	1.03694	1.00 (0.96-1.04)
M01564.metal.pos.txt.gz	Inverse variance weighted	6	-0.0115486	0.00775705	0.136542	0.988518	0.973602	1.00366	0.99 (0.97-1.00)
M01564.metal.pos.txt.gz	Weighted median	6	-0.0106337	0.0104653	0.309588	0.989423	0.969334	1.00993	0.99 (0.97-1.01)
M01564.metal.pos.txt.gz	MR Egger	6	-0.032173	0.050668	0.559949	0.968339	0.876795	1.06944	0.97 (0.88-1.07)
M01564.metal.pos.txt.gz	Weighted mode	6	0.00342308	0.0169077	0.84754	1.00343	0.970721	1.03724	1.00 (0.97-1.04)
M01572.metal.pos.txt.gz	Inverse variance weighted	6	0.0011256	0.00940052	0.904691	1.00113	0.982849	1.01974	1.00 (0.98-1.02)
M01572.metal.pos.txt.gz	Weighted median	6	-0.00546926	0.0123025	0.656634	0.994546	0.970851	1.01882	0.99 (0.97-1.02)
M01572.metal.pos.txt.gz	MR Egger	6	0.00478831	0.060417	0.940637	1.0048	0.892589	1.13112	1.00 (0.89-1.13)
M01572.metal.pos.txt.gz	Weighted mode	6	-0.0107747	0.0154252	0.516003	0.989283	0.959821	1.01965	0.99 (0.96-1.02)
M01573.metal.pos.txt.gz	Inverse variance weighted	6	-0.00738066	0.0428749	0.863324	0.992647	0.912638	1.07967	0.99 (0.91-1.08)
M01573.metal.pos.txt.gz	Weighted median	6	0.0134289	0.0459737	0.770211	1.01352	0.926187	1.10909	1.01 (0.93-1.11)
M01573.metal.pos.txt.gz	MR Egger	6	-0.326216	0.248796	0.260001	0.72165	0.443146	1.17518	0.72 (0.44-1.18)
M01573.metal.pos.txt.gz	Weighted mode	6	0.0675844	0.0666499	0.3571	1.06992	0.938897	1.21923	1.07 (0.94-1.22)
M01585.metal.pos.txt.gz	Inverse variance weighted	6	0.00266207	0.0060138	0.658012	1.00267	0.990917	1.01455	1.00 (0.99-1.01)
M01585.metal.pos.txt.gz	Weighted median	6	0.000196154	0.0074706	0.979053	1.0002	0.985658	1.01495	1.00 (0.99-1.01)
M01585.metal.pos.txt.gz	MR Egger	6	0.0274649	0.0393251	0.523396	1.02785	0.951598	1.1102	1.03 (0.95-1.11)
M01585.metal.pos.txt.gz	Weighted mode	6	0.00141521	0.00932092	0.885256	1.00142	0.983287	1.01988	1.00 (0.98-1.02)
M01604.metal.pos.txt.gz	Inverse variance weighted	6	0.00270612	0.00637866	0.671387	1.00271	0.990252	1.01532	1.00 (0.99-1.02)
M01604.metal.pos.txt.gz	Weighted median	6	0.0022736	0.00838989	0.786396	1.00228	0.985929	1.01889	1.00 (0.99-1.02)
M01604.metal.pos.txt.gz	MR Egger	6	-0.0266098	0.0427773	0.567608	0.973741	0.895428	1.0589	0.97 (0.90-1.06)
M01604.metal.pos.txt.gz	Weighted mode	6	0.00331715	0.0110956	0.776996	1.00332	0.981739	1.02538	1.00 (0.98-1.03)
M01605.metal.pos.txt.gz	Inverse variance weighted	6	-0.022036	0.0261306	0.39906	0.978205	0.929367	1.02961	0.98 (0.93-1.03)
M01605.metal.pos.txt.gz	Weighted median	6	-0.0386551	0.0348905	0.267905	0.962082	0.898489	1.03018	0.96 (0.90-1.03)
M01605.metal.pos.txt.gz	MR Egger	6	-0.0127151	0.170262	0.944055	0.987365	0.707209	1.3785	0.99 (0.71-1.38)
M01605.metal.pos.txt.gz	Weighted mode	6	-0.0427881	0.0505842	0.436219	0.958114	0.867679	1.05798	0.96 (0.87-1.06)
M01638.metal.pos.txt.gz	Inverse variance weighted	6	-0.00426597	0.0123821	0.730449	0.995743	0.971868	1.0202	1.00 (0.97-1.02)
M01638.metal.pos.txt.gz	Weighted median	6	0.00707819	0.0127105	0.577612	1.0071	0.982324	1.03251	1.01 (0.98-1.03)
M01638.metal.pos.txt.gz	MR Egger	6	-0.062961	0.0835196	0.492886	0.93898	0.797192	1.10599	0.94 (0.80-1.11)
M01638.metal.pos.txt.gz	Weighted mode	6	0.0091555	0.0143552	0.551674	1.0092	0.981198	1.038	1.01 (0.98-1.04)
M01640.metal.pos.txt.gz	Inverse variance weighted	6	0.0523469	0.0429802	0.22325	1.05374	0.968609	1.14636	1.05 (0.97-1.15)
M01640.metal.pos.txt.gz	Weighted median	6	0.064197	0.0580233	0.268553	1.0663	0.951678	1.19473	1.07 (0.95-1.19)
M01640.metal.pos.txt.gz	MR Egger	6	0.0415668	0.29469	0.894647	1.04244	0.585069	1.85737	1.04 (0.59-1.86)
M01640.metal.pos.txt.gz	Weighted mode	6	0.0939019	0.081114	0.299297	1.09845	0.936991	1.28774	1.10 (0.94-1.29)
M10642.metal.pos.txt.gz	Inverse variance weighted	6	0.00456743	0.00888259	0.607112	1.00458	0.98724	1.02222	1.00 (0.99-1.02)
M10642.metal.pos.txt.gz	Weighted median	6	0.0128867	0.0105813	0.22327	1.01297	0.992178	1.0342	1.01 (0.99-1.03)
M10642.metal.pos.txt.gz	MR Egger	6	0.0136083	0.0638038	0.841535	1.0137	0.894539	1.14874	1.01 (0.89-1.15)
M10642.metal.pos.txt.gz	Weighted mode	6	0.0175371	0.0217943	0.457553	1.01769	0.975135	1.06211	1.02 (0.98-1.06)
M01644.metal.pos.txt.gz	Inverse variance weighted	6	0.0154989	0.0102331	0.129879	1.01562	0.995452	1.0362	1.02 (1.00-1.04)
M01644.metal.pos.txt.gz	Weighted median	6	0.00549674	0.0114079	0.629923	1.00551	0.983279	1.02825	1.01 (0.98-1.03)
M01644.metal.pos.txt.gz	MR Egger	6	-0.0340895	0.0694542	0.649262	0.966485	0.843479	1.10743	0.97 (0.84-1.11)
M01644.metal.pos.txt.gz	Weighted mode	6	-0.00218774	0.0128843	0.871825	0.997815	0.972932	1.02333	1.00 (0.97-1.02)
M01645.metal.pos.txt.gz	Inverse variance weighted	6	-0.00760825	0.011044	0.490882	0.992421	0.971169	1.01414	0.99 (0.97-1.01)
M01645.metal.pos.txt.gz	Weighted median	6	-0.0126737	0.0115571	0.272809	0.987406	0.965291	1.01003	0.99 (0.97-1.01)
M01645.metal.pos.txt.gz	MR Egger	6	0.0471025	0.075738	0.567692	1.04823	0.903622	1.21598	1.05 (0.90-1.22)
M01645.metal.pos.txt.gz	Weighted mode	6	-0.0155924	0.0149121	0.343627	0.984528	0.956169	1.01373	0.98 (0.96-1.01)
M01649.metal.pos.txt.gz	Inverse variance weighted	6	0.00119884	0.00529685	0.820944	1.0012	0.990859	1.01165	1.00 (0.99-1.01)
M01649.metal.pos.txt.gz	Weighted median	6	0.00518081	0.00684432	0.44908	1.00519	0.9918	1.01877	1.01 (0.99-1.02)
M01649.metal.pos.txt.gz	MR Egger	6	-0.0469526	0.0335955	0.23477	0.954133	0.893329	1.01907	0.95 (0.89-1.02)
M01649.metal.pos.txt.gz	Weighted mode	6	0.00611534	0.00824815	0.491772	1.00613	0.989999	1.02253	1.01 (0.99-1.02)
M01670.metal.pos.txt.gz	Inverse variance weighted	6	0.0103185	0.00973523	0.289186	1.01037	0.991276	1.02984	1.01 (0.99-1.03)
M01670.metal.pos.txt.gz	Weighted median	6	0.0119706	0.0129543	0.355451	1.01204	0.98667	1.03807	1.01 (0.99-1.04)
M01670.metal.pos.txt.gz	MR Egger	6	-0.0523475	0.0624052	0.448767	0.948999	0.839741	1.07247	0.95 (0.84-1.07)
M01670.metal.pos.txt.gz	Weighted mode	6	0.0222213	0.0173621	0.256754	1.02247	0.988261	1.05786	1.02 (0.99-1.06)
M01712.metal.pos.txt.gz	Inverse variance weighted	6	0.00773116	0.0147133	0.599268	1.00776	0.979114	1.03725	1.01 (0.98-1.04)
M01712.metal.pos.txt.gz	Weighted median	6	0.0128738	0.0183599	0.483184	1.01296	0.977153	1.05007	1.01 (0.98-1.05)
M01712.metal.pos.txt.gz	MR Egger	6	-0.0789947	0.0957664	0.455796	0.924045	0.765905	1.11484	0.92 (0.77-1.11)
M01712.metal.pos.txt.gz	Weighted mode	6	0.0323876	0.0363689	0.413973	1.03292	0.961851	1.10923	1.03 (0.96-1.11)
M01769.metal.pos.txt.gz	Inverse variance weighted	6	0.00908658	0.010783	0.399411	1.00913	0.988024	1.03068	1.01 (0.99-1.03)
M01769.metal.pos.txt.gz	Weighted median	6	0.0123016	0.0115563	0.287109	1.01238	0.989705	1.03557	1.01 (0.99-1.04)
M01769.metal.pos.txt.gz	MR Egger	6	-0.0211175	0.0756185	0.793887	0.979104	0.84423	1.13552	0.98 (0.84-1.14)
M01769.metal.pos.txt.gz	Weighted mode	6	0.0133586	0.0174218	0.477839	1.01345	0.979426	1.04865	1.01 (0.98-1.05)
M01898.metal.pos.txt.gz	Inverse variance weighted	6	0.0204748	0.00782162	0.00885191	1.02069	1.00516	1.03645	1.02 (1.01-1.04)
M01898.metal.pos.txt.gz	Weighted median	6	0.0133261	0.0102679	0.194343	1.01342	0.993224	1.03402	1.01 (0.99-1.03)
M01898.metal.pos.txt.gz	MR Egger	6	0.032717	0.0537053	0.575299	1.03326	0.930023	1.14795	1.03 (0.93-1.15)
M01898.metal.pos.txt.gz	Weighted mode	6	0.0107509	0.012017	0.41197	1.01081	0.987279	1.0349	1.01 (0.99-1.03)
M02132.metal.pos.txt.gz	Inverse variance weighted	6	0.000443369	0.00734299	0.951853	1.00044	0.986148	1.01495	1.00 (0.99-1.01)
M02132.metal.pos.txt.gz	Weighted median	6	-0.0056462	0.00941137	0.54855	0.99437	0.976195	1.01288	0.99 (0.98-1.01)
M02132.metal.pos.txt.gz	MR Egger	6	0.0437189	0.0476396	0.410702	1.04469	0.951558	1.14693	1.04 (0.95-1.15)
M02132.metal.pos.txt.gz	Weighted mode	6	-0.0075278	0.0103759	0.500663	0.9925	0.97252	1.01289	0.99 (0.97-1.01)
M02137.metal.pos.txt.gz	Inverse variance weighted	6	-0.028521	0.0153677	0.0634677	0.971882	0.943045	1.0016	0.97 (0.94-1.00)
M02137.metal.pos.txt.gz	Weighted median	6	-0.0250818	0.0207683	0.227164	0.97523	0.93633	1.01575	0.98 (0.94-1.02)
M02137.metal.pos.txt.gz	MR Egger	6	-0.107376	0.100551	0.345738	0.898188	0.737524	1.09385	0.90 (0.74-1.09)
M02137.metal.pos.txt.gz	Weighted mode	6	-0.00613703	0.029151	0.841568	0.993882	0.938687	1.05232	0.99 (0.94-1.05)
M02342.metal.pos.txt.gz	Inverse variance weighted	6	-0.0178402	0.0141899	0.208663	0.982318	0.955374	1.01002	0.98 (0.96-1.01)
M02342.metal.pos.txt.gz	Weighted median	6	-0.0212269	0.0190302	0.264664	0.978997	0.943154	1.0162	0.98 (0.94-1.02)
M02342.metal.pos.txt.gz	MR Egger	6	0.0470794	0.0933945	0.640696	1.04821	0.872865	1.25877	1.05 (0.87-1.26)
M02342.metal.pos.txt.gz	Weighted mode	6	0.00970901	0.0265464	0.729525	1.00976	0.958561	1.06369	1.01 (0.96-1.06)
M02730.metal.pos.txt.gz	Inverse variance weighted	6	0.00739944	0.00819506	0.366571	1.00743	0.991375	1.02374	1.01 (0.99-1.02)
M02730.metal.pos.txt.gz	Weighted median	6	0.01382	0.0103584	0.182142	1.01392	0.993539	1.03471	1.01 (0.99-1.03)
M02730.metal.pos.txt.gz	MR Egger	6	0.0708986	0.0522495	0.246327	1.07347	0.968981	1.18923	1.07 (0.97-1.19)
M02730.metal.pos.txt.gz	Weighted mode	6	0.0198082	0.0146591	0.234535	1.02001	0.991116	1.04974	1.02 (0.99-1.05)
M02734.metal.pos.txt.gz	Inverse variance weighted	6	0.00331973	0.0101921	0.74464	1.00333	0.983481	1.02357	1.00 (0.98-1.02)
M02734.metal.pos.txt.gz	Weighted median	6	-0.00176034	0.0106693	0.868951	0.998241	0.977583	1.01934	1.00 (0.98-1.02)
M02734.metal.pos.txt.gz	MR Egger	6	-0.0723734	0.0613585	0.303554	0.930184	0.824782	1.04905	0.93 (0.82-1.05)
M02734.metal.pos.txt.gz	Weighted mode	6	-0.00302926	0.012807	0.822404	0.996975	0.972261	1.02232	1.00 (0.97-1.02)
M03127.metal.pos.txt.gz	Inverse variance weighted	4	0.00319852	0.0137828	0.816486	1.0032	0.976466	1.03067	1.00 (0.98-1.03)
M03127.metal.pos.txt.gz	Weighted median	4	0.00440598	0.0157447	0.779601	1.00442	0.973893	1.03589	1.00 (0.97-1.04)
M03127.metal.pos.txt.gz	MR Egger	4	0.0415983	0.0845085	0.671278	1.04248	0.883346	1.23027	1.04 (0.88-1.23)
M03127.metal.pos.txt.gz	Weighted mode	4	0.00608327	0.0203879	0.784889	1.0061	0.96669	1.04712	1.01 (0.97-1.05)
M03141.metal.pos.txt.gz	Inverse variance weighted	6	0.0166613	0.00982514	0.0899272	1.0168	0.997407	1.03657	1.02 (1.00-1.04)
M03141.metal.pos.txt.gz	Weighted median	6	0.0044104	0.012571	0.725709	1.00442	0.979974	1.02948	1.00 (0.98-1.03)
M03141.metal.pos.txt.gz	MR Egger	6	0.0628824	0.0662503	0.396285	1.0649	0.935225	1.21256	1.06 (0.94-1.21)
M03141.metal.pos.txt.gz	Weighted mode	6	0.00320812	0.0149056	0.838092	1.00321	0.974328	1.03295	1.00 (0.97-1.03)
M03147.metal.pos.txt.gz	Inverse variance weighted	6	-0.0185076	0.011746	0.115106	0.981663	0.959321	1.00452	0.98 (0.96-1.00)
M03147.metal.pos.txt.gz	Weighted median	6	-0.0222338	0.0153269	0.14688	0.978012	0.949068	1.00784	0.98 (0.95-1.01)
M03147.metal.pos.txt.gz	MR Egger	6	-0.0595283	0.0806275	0.501298	0.942209	0.804481	1.10352	0.94 (0.80-1.10)
M03147.metal.pos.txt.gz	Weighted mode	6	-0.0267694	0.0211043	0.260492	0.973586	0.934135	1.0147	0.97 (0.93-1.01)
M11438.metal.pos.txt.gz	Inverse variance weighted	6	0.00233468	0.0053667	0.66354	1.00234	0.991849	1.01294	1.00 (0.99-1.01)
M11438.metal.pos.txt.gz	Weighted median	6	0.00225012	0.00692837	0.745356	1.00225	0.988734	1.01596	1.00 (0.99-1.02)
M11438.metal.pos.txt.gz	MR Egger	6	-0.000611503	0.0360589	0.987282	0.999389	0.931195	1.07258	1.00 (0.93-1.07)
M11438.metal.pos.txt.gz	Weighted mode	6	0.00094547	0.00904436	0.920807	1.00095	0.983359	1.01885	1.00 (0.98-1.02)
M12017.metal.pos.txt.gz	Inverse variance weighted	6	0.0154739	0.0110806	0.162568	1.01559	0.993775	1.03789	1.02 (0.99-1.04)
M12017.metal.pos.txt.gz	Weighted median	6	0.0171988	0.0135197	0.203325	1.01735	0.990743	1.04467	1.02 (0.99-1.04)
M12017.metal.pos.txt.gz	MR Egger	6	0.045573	0.0708065	0.554862	1.04663	0.911004	1.20244	1.05 (0.91-1.20)
M12017.metal.pos.txt.gz	Weighted mode	6	0.0186902	0.0167526	0.315297	1.01887	0.985955	1.05288	1.02 (0.99-1.05)
M12035.metal.pos.txt.gz	Inverse variance weighted	6	0.0139801	0.011222	0.212848	1.01408	0.992017	1.03663	1.01 (0.99-1.04)
M12035.metal.pos.txt.gz	Weighted median	6	0.00506788	0.012097	0.675262	1.00508	0.98153	1.0292	1.01 (0.98-1.03)
M12035.metal.pos.txt.gz	MR Egger	6	-0.0228308	0.0806322	0.791114	0.977428	0.834544	1.14478	0.98 (0.83-1.14)
M12035.metal.pos.txt.gz	Weighted mode	6	-0.00743038	0.014292	0.625324	0.992597	0.965178	1.0208	0.99 (0.97-1.02)
M12067.metal.pos.txt.gz	Inverse variance weighted	6	0.00114077	0.00943583	0.903772	1.00114	0.982796	1.01983	1.00 (0.98-1.02)
M12067.metal.pos.txt.gz	Weighted median	6	-0.00372378	0.00940072	0.692019	0.996283	0.978094	1.01481	1.00 (0.98-1.01)
M12067.metal.pos.txt.gz	MR Egger	6	0.0652846	0.0593751	0.333266	1.06746	0.950193	1.19921	1.07 (0.95-1.20)
M12067.metal.pos.txt.gz	Weighted mode	6	-0.00773992	0.0115846	0.533654	0.99229	0.970013	1.01508	0.99 (0.97-1.02)
M12129.metal.pos.txt.gz	Inverse variance weighted	6	0.00524711	0.010659	0.622528	1.00526	0.984477	1.02648	1.01 (0.98-1.03)
M12129.metal.pos.txt.gz	Weighted median	6	0.0120082	0.0143237	0.401838	1.01208	0.984062	1.0409	1.01 (0.98-1.04)
M12129.metal.pos.txt.gz	MR Egger	6	-0.0136707	0.0790278	0.871063	0.986422	0.844876	1.15168	0.99 (0.84-1.15)
M12129.metal.pos.txt.gz	Weighted mode	6	0.0157881	0.0174127	0.406141	1.01591	0.981826	1.05118	1.02 (0.98-1.05)
M12261.metal.pos.txt.gz	Inverse variance weighted	6	0.0474577	0.0412707	0.25018	1.0486	0.96712	1.13695	1.05 (0.97-1.14)
M12261.metal.pos.txt.gz	Weighted median	6	0.0565489	0.0546671	0.300938	1.05818	0.95066	1.17786	1.06 (0.95-1.18)
M12261.metal.pos.txt.gz	MR Egger	6	0.001579	0.257981	0.99541	1.00158	0.604071	1.66067	1.00 (0.60-1.66)
M12261.metal.pos.txt.gz	Weighted mode	6	-0.00448532	0.0774486	0.956061	0.995525	0.855316	1.15872	1.00 (0.86-1.16)
M12593.metal.pos.txt.gz	Inverse variance weighted	6	-0.0120719	0.00791049	0.126995	0.988001	0.9728	1.00344	0.99 (0.97-1.00)
M12593.metal.pos.txt.gz	Weighted median	6	-0.00441159	0.00868041	0.611297	0.995598	0.978803	1.01268	1.00 (0.98-1.01)
M12593.metal.pos.txt.gz	MR Egger	6	-0.00479324	0.0559746	0.935874	0.995218	0.891809	1.11062	1.00 (0.89-1.11)
M12593.metal.pos.txt.gz	Weighted mode	6	-0.00122854	0.011547	0.919406	0.998772	0.976422	1.02163	1.00 (0.98-1.02)
M12626.metal.pos.txt.gz	Inverse variance weighted	6	-0.000754649	0.00983998	0.938869	0.999246	0.980158	1.0187	1.00 (0.98-1.02)
M12626.metal.pos.txt.gz	Weighted median	6	-0.00158604	0.0133302	0.90529	0.998415	0.972667	1.02484	1.00 (0.97-1.02)
M12626.metal.pos.txt.gz	MR Egger	6	-0.0075016	0.0694002	0.919128	0.992526	0.866298	1.13715	0.99 (0.87-1.14)
M12626.metal.pos.txt.gz	Weighted mode	6	-0.00931831	0.0175826	0.618811	0.990725	0.957164	1.02546	0.99 (0.96-1.03)
M12768.metal.pos.txt.gz	Inverse variance weighted	5	0.0178647	0.018698	0.339356	1.01803	0.981392	1.05603	1.02 (0.98-1.06)
M12768.metal.pos.txt.gz	Weighted median	5	0.0279682	0.0162111	0.084482	1.02836	0.996202	1.06156	1.03 (1.00-1.06)
M12768.metal.pos.txt.gz	MR Egger	5	0.0472839	0.164364	0.792321	1.04842	0.759672	1.44692	1.05 (0.76-1.45)
M12768.metal.pos.txt.gz	Weighted mode	5	0.0312281	0.0234835	0.254351	1.03172	0.985309	1.08032	1.03 (0.99-1.08)
M12774.metal.pos.txt.gz	Inverse variance weighted	6	0.00740726	0.00936031	0.428741	1.00743	0.989121	1.02609	1.01 (0.99-1.03)
M12774.metal.pos.txt.gz	Weighted median	6	0.00554147	0.0118179	0.639138	1.00556	0.982533	1.02912	1.01 (0.98-1.03)
M12774.metal.pos.txt.gz	MR Egger	6	0.00882168	0.05987	0.889987	1.00886	0.897158	1.13447	1.01 (0.90-1.13)
M12774.metal.pos.txt.gz	Weighted mode	6	0.000186405	0.0156081	0.990933	1.00019	0.970052	1.03126	1.00 (0.97-1.03)
M15122.metal.pos.txt.gz	Inverse variance weighted	6	-0.00901032	0.00979994	0.357872	0.99103	0.972176	1.01025	0.99 (0.97-1.01)
M15122.metal.pos.txt.gz	Weighted median	6	-0.00302842	0.0125885	0.809888	0.996976	0.972678	1.02188	1.00 (0.97-1.02)
M15122.metal.pos.txt.gz	MR Egger	6	-0.0549566	0.0634352	0.435176	0.946526	0.835864	1.07184	0.95 (0.84-1.07)
M15122.metal.pos.txt.gz	Weighted mode	6	0.00252645	0.0164507	0.88395	1.00253	0.97072	1.03538	1.00 (0.97-1.04)
M15140.metal.pos.txt.gz	Inverse variance weighted	6	0.0111134	0.0107505	0.30125	1.01118	0.990092	1.03271	1.01 (0.99-1.03)
M15140.metal.pos.txt.gz	Weighted median	6	0.00908749	0.0112856	0.420689	1.00913	0.987052	1.0317	1.01 (0.99-1.03)
M15140.metal.pos.txt.gz	MR Egger	6	-0.100211	0.0520418	0.126456	0.904647	0.816921	1.00179	0.90 (0.82-1.00)
M15140.metal.pos.txt.gz	Weighted mode	6	-0.00655522	0.0137127	0.65279	0.993466	0.967121	1.02053	0.99 (0.97-1.02)
M15335.metal.pos.txt.gz	Inverse variance weighted	6	0.0221381	0.0439574	0.614524	1.02238	0.937988	1.11438	1.02 (0.94-1.11)
M15335.metal.pos.txt.gz	Weighted median	6	-0.0238839	0.0502386	0.634495	0.976399	0.884837	1.07744	0.98 (0.88-1.08)
M15335.metal.pos.txt.gz	MR Egger	6	-0.39803	0.238019	0.16979	0.671642	0.421242	1.07089	0.67 (0.42-1.07)
M15335.metal.pos.txt.gz	Weighted mode	6	-0.034887	0.0619623	0.597721	0.965715	0.855274	1.09042	0.97 (0.86-1.09)
M15365.metal.pos.txt.gz	Inverse variance weighted	6	0.00787109	0.010234	0.441825	1.0079	0.987887	1.02832	1.01 (0.99-1.03)
M15365.metal.pos.txt.gz	Weighted median	6	0.000561983	0.0133939	0.966532	1.00056	0.974637	1.02718	1.00 (0.97-1.03)
M15365.metal.pos.txt.gz	MR Egger	6	-0.0182839	0.066253	0.796241	0.981882	0.862311	1.11803	0.98 (0.86-1.12)
M15365.metal.pos.txt.gz	Weighted mode	6	-0.00704637	0.0170717	0.696892	0.992978	0.960303	1.02677	0.99 (0.96-1.03)
M15488.metal.pos.txt.gz	Inverse variance weighted	6	-0.00727939	0.00746931	0.329772	0.992747	0.978319	1.00739	0.99 (0.98-1.01)
M15488.metal.pos.txt.gz	Weighted median	6	-0.00483796	0.00865743	0.576284	0.995174	0.97843	1.0122	1.00 (0.98-1.01)
M15488.metal.pos.txt.gz	MR Egger	6	-0.00424979	0.0532142	0.940183	0.995759	0.897134	1.10523	1.00 (0.90-1.11)
M15488.metal.pos.txt.gz	Weighted mode	6	0.00112966	0.012703	0.932591	1.00113	0.976512	1.02637	1.00 (0.98-1.03)
M15500.metal.pos.txt.gz	Inverse variance weighted	6	0.00763502	0.00419721	0.068901	1.00766	0.999409	1.01599	1.01 (1.00-1.02)
M15500.metal.pos.txt.gz	Weighted median	6	0.00814594	0.0051749	0.115458	1.00818	0.998005	1.01846	1.01 (1.00-1.02)
M15500.metal.pos.txt.gz	MR Egger	6	0.0196153	0.0284807	0.528865	1.01981	0.964441	1.07836	1.02 (0.96-1.08)
M15500.metal.pos.txt.gz	Weighted mode	6	0.00773946	0.00598082	0.252194	1.00777	0.996025	1.01965	1.01 (1.00-1.02)
M15506.metal.pos.txt.gz	Inverse variance weighted	6	0.000365787	0.00674571	0.956756	1.00037	0.987226	1.01368	1.00 (0.99-1.01)
M15506.metal.pos.txt.gz	Weighted median	6	-0.00312711	0.00749571	0.676542	0.996878	0.982339	1.01163	1.00 (0.98-1.01)
M15506.metal.pos.txt.gz	MR Egger	6	-0.070512	0.0349553	0.11386	0.931917	0.870207	0.998002	0.93 (0.87-1.00)
M15506.metal.pos.txt.gz	Weighted mode	6	-0.004724	0.0103521	0.667288	0.995287	0.975296	1.01569	1.00 (0.98-1.02)
M15630.metal.pos.txt.gz	Inverse variance weighted	6	0.0275186	0.0171792	0.109186	1.0279	0.993866	1.0631	1.03 (0.99-1.06)
M15630.metal.pos.txt.gz	Weighted median	6	0.0348651	0.0216489	0.107293	1.03548	0.992462	1.08036	1.04 (0.99-1.08)
M15630.metal.pos.txt.gz	MR Egger	6	-0.0840497	0.110643	0.489771	0.919386	0.740145	1.14203	0.92 (0.74-1.14)
M15630.metal.pos.txt.gz	Weighted mode	6	0.0390976	0.0270127	0.207445	1.03987	0.986248	1.09641	1.04 (0.99-1.10)
M15650.metal.pos.txt.gz	Inverse variance weighted	6	0.00223175	0.00671727	0.739707	1.00223	0.989125	1.01552	1.00 (0.99-1.02)
M15650.metal.pos.txt.gz	Weighted median	6	0.0115152	0.0073117	0.115279	1.01158	0.997188	1.02618	1.01 (1.00-1.03)
M15650.metal.pos.txt.gz	MR Egger	6	-0.0353658	0.0462832	0.487384	0.965252	0.881544	1.05691	0.97 (0.88-1.06)
M15650.metal.pos.txt.gz	Weighted mode	6	0.0140723	0.0135214	0.345681	1.01417	0.987647	1.04141	1.01 (0.99-1.04)
M15676.metal.pos.txt.gz	Inverse variance weighted	6	0.0148033	0.00760771	0.0516754	1.01491	0.999892	1.03016	1.01 (1.00-1.03)
M15676.metal.pos.txt.gz	Weighted median	6	0.0122016	0.00973705	0.210166	1.01228	0.993141	1.03178	1.01 (0.99-1.03)
M15676.metal.pos.txt.gz	MR Egger	6	0.0176382	0.0497821	0.740997	1.01779	0.923177	1.12211	1.02 (0.92-1.12)
M15676.metal.pos.txt.gz	Weighted mode	6	0.00989434	0.0112517	0.419454	1.00994	0.987915	1.03246	1.01 (0.99-1.03)
M15677.metal.pos.txt.gz	Inverse variance weighted	6	0.0281136	0.0486208	0.563115	1.02851	0.935024	1.13135	1.03 (0.94-1.13)
M15677.metal.pos.txt.gz	Weighted median	6	0.0385369	0.046828	0.41054	1.03929	0.948147	1.13919	1.04 (0.95-1.14)
M15677.metal.pos.txt.gz	MR Egger	6	0.334891	0.323569	0.35914	1.39779	0.741334	2.63553	1.40 (0.74-2.64)
M15677.metal.pos.txt.gz	Weighted mode	6	0.0305455	0.0586923	0.624975	1.03102	0.91898	1.15671	1.03 (0.92-1.16)
M15749.metal.pos.txt.gz	Inverse variance weighted	6	0.025217	0.0277552	0.363588	1.02554	0.971238	1.08287	1.03 (0.97-1.08)
M15749.metal.pos.txt.gz	Weighted median	6	0.0133159	0.0230217	0.56299	1.0134	0.968694	1.06018	1.01 (0.97-1.06)
M15749.metal.pos.txt.gz	MR Egger	6	0.191434	0.183556	0.355868	1.21098	0.84507	1.73534	1.21 (0.85-1.74)
M15749.metal.pos.txt.gz	Weighted mode	6	0.0134022	0.0268343	0.638665	1.01349	0.961565	1.06822	1.01 (0.96-1.07)
M15753.metal.pos.txt.gz	Inverse variance weighted	6	0.00958528	0.0262978	0.715492	1.00963	0.95891	1.06304	1.01 (0.96-1.06)
M15753.metal.pos.txt.gz	Weighted median	6	0.00785939	0.0290403	0.78667	1.00789	0.952124	1.06692	1.01 (0.95-1.07)
M15753.metal.pos.txt.gz	MR Egger	6	-0.0985022	0.181343	0.615858	0.906194	0.635124	1.29296	0.91 (0.64-1.29)
M15753.metal.pos.txt.gz	Weighted mode	6	0.00680176	0.0341936	0.850162	1.00682	0.941559	1.07661	1.01 (0.94-1.08)
M15778.metal.pos.txt.gz	Inverse variance weighted	6	0.0175044	0.00943534	0.0635682	1.01766	0.999012	1.03665	1.02 (1.00-1.04)
M15778.metal.pos.txt.gz	Weighted median	6	0.0237506	0.0110536	0.0316607	1.02403	1.00209	1.04646	1.02 (1.00-1.05)
M15778.metal.pos.txt.gz	MR Egger	6	-0.016775	0.0694755	0.821077	0.983365	0.858175	1.12682	0.98 (0.86-1.13)
M15778.metal.pos.txt.gz	Weighted mode	6	0.0311587	0.0221717	0.218906	1.03165	0.987777	1.07747	1.03 (0.99-1.08)
M15958.metal.pos.txt.gz	Inverse variance weighted	6	-0.00799095	0.0159494	0.616359	0.992041	0.961509	1.02354	0.99 (0.96-1.02)
M15958.metal.pos.txt.gz	Weighted median	6	0.00018429	0.0207137	0.992901	1.00018	0.960391	1.04163	1.00 (0.96-1.04)
M15958.metal.pos.txt.gz	MR Egger	6	0.0185231	0.103661	0.866868	1.0187	0.831393	1.2482	1.02 (0.83-1.25)
M15958.metal.pos.txt.gz	Weighted mode	6	0.00446227	0.0256306	0.868617	1.00447	0.955258	1.05622	1.00 (0.96-1.06)
M15990.metal.pos.txt.gz	Inverse variance weighted	6	0.00109017	0.0119835	0.927514	1.00109	0.977852	1.02488	1.00 (0.98-1.02)
M15990.metal.pos.txt.gz	Weighted median	6	-0.00480772	0.0146488	0.742761	0.995204	0.967036	1.02419	1.00 (0.97-1.02)
M15990.metal.pos.txt.gz	MR Egger	6	0.00123632	0.0818893	0.988677	1.00124	0.852769	1.17555	1.00 (0.85-1.18)
M15990.metal.pos.txt.gz	Weighted mode	6	-0.0066034	0.0178494	0.726573	0.993418	0.959265	1.02879	0.99 (0.96-1.03)
M15996.metal.pos.txt.gz	Inverse variance weighted	6	0.000402658	0.0157467	0.9796	1.0004	0.969998	1.03176	1.00 (0.97-1.03)
M15996.metal.pos.txt.gz	Weighted median	6	0.00460663	0.0199017	0.816951	1.00462	0.966184	1.04458	1.00 (0.97-1.04)
M15996.metal.pos.txt.gz	MR Egger	6	-0.0336587	0.101696	0.757276	0.966901	0.792168	1.18018	0.97 (0.79-1.18)
M15996.metal.pos.txt.gz	Weighted mode	6	0.016569	0.0259896	0.55183	1.01671	0.966213	1.06984	1.02 (0.97-1.07)
M16634.metal.pos.txt.gz	Inverse variance weighted	6	0.0207128	0.0233678	0.375412	1.02093	0.975224	1.06878	1.02 (0.98-1.07)
M16634.metal.pos.txt.gz	Weighted median	6	0.0217793	0.0244947	0.373925	1.02202	0.974111	1.07228	1.02 (0.97-1.07)
M16634.metal.pos.txt.gz	MR Egger	6	-0.109145	0.15671	0.524483	0.896601	0.659486	1.21897	0.90 (0.66-1.22)
M16634.metal.pos.txt.gz	Weighted mode	6	0.0246715	0.0271193	0.404681	1.02498	0.971919	1.08093	1.02 (0.97-1.08)
M16816.metal.pos.txt.gz	Inverse variance weighted	6	0.00248354	0.0170856	0.884428	1.00249	0.969471	1.03663	1.00 (0.97-1.04)
M16816.metal.pos.txt.gz	Weighted median	6	0.0159564	0.0176581	0.36619	1.01608	0.981519	1.05187	1.02 (0.98-1.05)
M16816.metal.pos.txt.gz	MR Egger	6	0.136871	0.102772	0.253748	1.14668	0.937479	1.40257	1.15 (0.94-1.40)
M16816.metal.pos.txt.gz	Weighted mode	6	0.0315955	0.0283946	0.316441	1.0321	0.976229	1.09117	1.03 (0.98-1.09)
M16818.metal.pos.txt.gz	Inverse variance weighted	6	-0.00611618	0.0138677	0.659185	0.993902	0.967251	1.02129	0.99 (0.97-1.02)
M16818.metal.pos.txt.gz	Weighted median	6	-0.00623937	0.0168964	0.711924	0.99378	0.961408	1.02724	0.99 (0.96-1.03)
M16818.metal.pos.txt.gz	MR Egger	6	-0.0263853	0.0889597	0.781536	0.97396	0.81812	1.15948	0.97 (0.82-1.16)
M16818.metal.pos.txt.gz	Weighted mode	6	-0.00398111	0.0208619	0.856164	0.996027	0.956121	1.0376	1.00 (0.96-1.04)
M16821.metal.pos.txt.gz	Inverse variance weighted	6	-0.00345065	0.0114136	0.762402	0.996555	0.974509	1.0191	1.00 (0.97-1.02)
M16821.metal.pos.txt.gz	Weighted median	6	-0.000753613	0.014662	0.959008	0.999247	0.970939	1.02838	1.00 (0.97-1.03)
M16821.metal.pos.txt.gz	MR Egger	6	-0.0638596	0.0732771	0.432675	0.938137	0.812627	1.08303	0.94 (0.81-1.08)
M16821.metal.pos.txt.gz	Weighted mode	6	-0.0126849	0.0191441	0.536904	0.987395	0.951032	1.02515	0.99 (0.95-1.03)
M16822.metal.pos.txt.gz	Inverse variance weighted	6	0.00744988	0.00994304	0.453703	1.00748	0.988034	1.0273	1.01 (0.99-1.03)
M16822.metal.pos.txt.gz	Weighted median	6	0.00224131	0.013059	0.863729	1.00224	0.976916	1.02823	1.00 (0.98-1.03)
M16822.metal.pos.txt.gz	MR Egger	6	-0.0741045	0.0662114	0.325718	0.928575	0.815561	1.05725	0.93 (0.82-1.06)
M16822.metal.pos.txt.gz	Weighted mode	6	-0.00385082	0.0167315	0.827092	0.996157	0.964019	1.02937	1.00 (0.96-1.03)
M16823.metal.pos.txt.gz	Inverse variance weighted	6	-0.0076068	0.0437753	0.862047	0.992422	0.910823	1.08133	0.99 (0.91-1.08)
M16823.metal.pos.txt.gz	Weighted median	6	-0.00105024	0.0540733	0.984504	0.99895	0.898495	1.11064	1.00 (0.90-1.11)
M16823.metal.pos.txt.gz	MR Egger	6	0.226979	0.285877	0.471654	1.2548	0.716527	2.19745	1.25 (0.72-2.20)
M16823.metal.pos.txt.gz	Weighted mode	6	0.0380363	0.0657821	0.588183	1.03877	0.913112	1.18172	1.04 (0.91-1.18)
M17799.metal.pos.txt.gz	Inverse variance weighted	6	-0.0111378	0.0501151	0.824124	0.988924	0.896405	1.09099	0.99 (0.90-1.09)
M17799.metal.pos.txt.gz	Weighted median	6	-0.0619735	0.0658454	0.346604	0.939908	0.826107	1.06938	0.94 (0.83-1.07)
M17799.metal.pos.txt.gz	MR Egger	6	-0.260538	0.311718	0.45028	0.770637	0.418322	1.41968	0.77 (0.42-1.42)
M17799.metal.pos.txt.gz	Weighted mode	6	-0.0867948	0.0893753	0.376087	0.916865	0.769534	1.0924	0.92 (0.77-1.09)
M17805.metal.pos.txt.gz	Inverse variance weighted	6	-0.0169699	0.0141119	0.229158	0.983173	0.956352	1.01075	0.98 (0.96-1.01)
M17805.metal.pos.txt.gz	Weighted median	6	-0.0262946	0.0176487	0.136253	0.974048	0.94093	1.00833	0.97 (0.94-1.01)
M17805.metal.pos.txt.gz	MR Egger	6	0.0693288	0.0913696	0.490241	1.07179	0.896053	1.28199	1.07 (0.90-1.28)
M17805.metal.pos.txt.gz	Weighted mode	6	-0.0285011	0.0210333	0.233405	0.971901	0.932649	1.01281	0.97 (0.93-1.01)
M17807.metal.pos.txt.gz	Inverse variance weighted	6	0.00569297	0.0208664	0.784984	1.00571	0.965407	1.04769	1.01 (0.97-1.05)
M17807.metal.pos.txt.gz	Weighted median	6	0.000589929	0.0267832	0.982427	1.00059	0.949419	1.05452	1.00 (0.95-1.05)
M17807.metal.pos.txt.gz	MR Egger	6	-0.0652722	0.135625	0.655469	0.936812	0.718135	1.22208	0.94 (0.72-1.22)
M17807.metal.pos.txt.gz	Weighted mode	6	-0.0169924	0.0349084	0.647007	0.983151	0.918133	1.05277	0.98 (0.92-1.05)
M17945.metal.pos.txt.gz	Inverse variance weighted	6	0.00802545	0.00812302	0.323158	1.00806	0.992135	1.02424	1.01 (0.99-1.02)
M17945.metal.pos.txt.gz	Weighted median	6	0.00975364	0.0100271	0.330689	1.0098	0.990149	1.02984	1.01 (0.99-1.03)
M17945.metal.pos.txt.gz	MR Egger	6	0.0390666	0.0523759	0.497182	1.03984	0.938389	1.15226	1.04 (0.94-1.15)
M17945.metal.pos.txt.gz	Weighted mode	6	0.00935734	0.0113844	0.448514	1.0094	0.987127	1.03218	1.01 (0.99-1.03)
M18254.metal.pos.txt.gz	Inverse variance weighted	6	-0.0134187	0.0487691	0.783202	0.986671	0.896725	1.08564	0.99 (0.90-1.09)
M18254.metal.pos.txt.gz	Weighted median	6	0.0202527	0.0411543	0.622638	1.02046	0.941379	1.10618	1.02 (0.94-1.11)
M18254.metal.pos.txt.gz	MR Egger	6	-0.619623	0.18309	0.0276765	0.538147	0.375882	0.770461	0.54 (0.38-0.77)
M18254.metal.pos.txt.gz	Weighted mode	6	0.0737159	0.0869586	0.435288	1.0765	0.907808	1.27654	1.08 (0.91-1.28)
M18281.metal.pos.txt.gz	Inverse variance weighted	6	-0.0605731	0.0804126	0.451283	0.941225	0.803979	1.1019	0.94 (0.80-1.10)
M18281.metal.pos.txt.gz	Weighted median	6	-0.0714434	0.105695	0.499081	0.931049	0.756838	1.14536	0.93 (0.76-1.15)
M18281.metal.pos.txt.gz	MR Egger	6	-0.727824	0.529245	0.241061	0.482959	0.171162	1.36274	0.48 (0.17-1.36)
M18281.metal.pos.txt.gz	Weighted mode	6	-0.0784602	0.126285	0.561633	0.924539	0.72182	1.18419	0.92 (0.72-1.18)
M18283.metal.pos.txt.gz	Inverse variance weighted	6	-0.00503059	0.0338628	0.881902	0.994982	0.931088	1.06326	0.99 (0.93-1.06)
M18283.metal.pos.txt.gz	Weighted median	6	-0.00830855	0.0334118	0.803615	0.991726	0.928861	1.05884	0.99 (0.93-1.06)
M18283.metal.pos.txt.gz	MR Egger	6	-0.263206	0.203846	0.2662	0.768584	0.515435	1.14606	0.77 (0.52-1.15)
M18283.metal.pos.txt.gz	Weighted mode	6	-0.041791	0.0563174	0.491415	0.95907	0.85884	1.071	0.96 (0.86-1.07)
M18335.metal.pos.txt.gz	Inverse variance weighted	6	0.0282647	0.0323219	0.381859	1.02867	0.965522	1.09594	1.03 (0.97-1.10)
M18335.metal.pos.txt.gz	Weighted median	6	0.0154406	0.0419641	0.712913	1.01556	0.935374	1.10262	1.02 (0.94-1.10)
M18335.metal.pos.txt.gz	MR Egger	6	-0.207378	0.20721	0.373553	0.812712	0.541446	1.21988	0.81 (0.54-1.22)
M18335.metal.pos.txt.gz	Weighted mode	6	0.00672313	0.0524837	0.903063	1.00675	0.908332	1.11582	1.01 (0.91-1.12)
M18349.metal.pos.txt.gz	Inverse variance weighted	6	0.00804606	0.0127	0.526378	1.00808	0.983295	1.03349	1.01 (0.98-1.03)
M18349.metal.pos.txt.gz	Weighted median	6	0.00817766	0.0154015	0.595442	1.00821	0.978231	1.03911	1.01 (0.98-1.04)
M18349.metal.pos.txt.gz	MR Egger	6	0.00181005	0.0912261	0.98512	1.00181	0.837786	1.19795	1.00 (0.84-1.20)
M18349.metal.pos.txt.gz	Weighted mode	6	-0.0182926	0.0203894	0.410746	0.981874	0.943408	1.02191	0.98 (0.94-1.02)
M18357.metal.pos.txt.gz	Inverse variance weighted	6	-0.0325243	0.0378759	0.390503	0.967999	0.89874	1.04259	0.97 (0.90-1.04)
M18357.metal.pos.txt.gz	Weighted median	6	-0.00418213	0.0444381	0.925021	0.995827	0.912761	1.08645	1.00 (0.91-1.09)
M18357.metal.pos.txt.gz	MR Egger	6	-0.287293	0.226818	0.274022	0.750292	0.481015	1.17031	0.75 (0.48-1.17)
M18357.metal.pos.txt.gz	Weighted mode	6	0.000236239	0.0665709	0.997306	1.00024	0.877882	1.13964	1.00 (0.88-1.14)
M18369.metal.pos.txt.gz	Inverse variance weighted	6	0.00216121	0.0100063	0.828999	1.00216	0.9827	1.02201	1.00 (0.98-1.02)
M18369.metal.pos.txt.gz	Weighted median	6	0.00857878	0.00995408	0.388778	1.00862	0.989128	1.02849	1.01 (0.99-1.03)
M18369.metal.pos.txt.gz	MR Egger	6	-0.0849454	0.0584281	0.219662	0.918562	0.819169	1.03002	0.92 (0.82-1.03)
M18369.metal.pos.txt.gz	Weighted mode	6	0.0091113	0.0110781	0.448246	1.00915	0.987477	1.0313	1.01 (0.99-1.03)
M18392.metal.pos.txt.gz	Inverse variance weighted	6	-0.0123163	0.0391299	0.752949	0.987759	0.914836	1.0665	0.99 (0.91-1.07)
M18392.metal.pos.txt.gz	Weighted median	6	-0.019478	0.0350833	0.578763	0.98071	0.91554	1.05052	0.98 (0.92-1.05)
M18392.metal.pos.txt.gz	MR Egger	6	-0.416306	0.196224	0.101161	0.659478	0.448922	0.968791	0.66 (0.45-0.97)
M18392.metal.pos.txt.gz	Weighted mode	6	-0.010184	0.0409533	0.813504	0.989868	0.913518	1.0726	0.99 (0.91-1.07)
M18394.metal.pos.txt.gz	Inverse variance weighted	6	-0.0309421	0.0271624	0.254639	0.969532	0.919265	1.02255	0.97 (0.92-1.02)
M18394.metal.pos.txt.gz	Weighted median	6	-0.0269809	0.0324301	0.405425	0.97338	0.913434	1.03726	0.97 (0.91-1.04)
M18394.metal.pos.txt.gz	MR Egger	6	-0.385494	0.15145	0.0636183	0.680115	0.505435	0.915164	0.68 (0.51-0.92)
M18394.metal.pos.txt.gz	Weighted mode	6	-0.0714464	0.0462445	0.183012	0.931046	0.850368	1.01938	0.93 (0.85-1.02)
M18467.metal.pos.txt.gz	Inverse variance weighted	6	-0.0213607	0.0172797	0.216394	0.978866	0.946269	1.01259	0.98 (0.95-1.01)
M18467.metal.pos.txt.gz	Weighted median	6	-0.0280736	0.0190648	0.140876	0.972317	0.936655	1.00934	0.97 (0.94-1.01)
M18467.metal.pos.txt.gz	MR Egger	6	0.0793842	0.115225	0.528736	1.08262	0.863763	1.35693	1.08 (0.86-1.36)
M18467.metal.pos.txt.gz	Weighted mode	6	-0.0296497	0.0247523	0.284654	0.970786	0.924813	1.01904	0.97 (0.92-1.02)
M18474.metal.pos.txt.gz	Inverse variance weighted	6	-0.0223368	0.0619575	0.71846	0.977911	0.866084	1.10418	0.98 (0.87-1.10)
M18474.metal.pos.txt.gz	Weighted median	6	0.00980833	0.063173	0.876615	1.00986	0.892248	1.14297	1.01 (0.89-1.14)
M18474.metal.pos.txt.gz	MR Egger	6	-0.0582203	0.45061	0.903433	0.943442	0.390075	2.28183	0.94 (0.39-2.28)
M18474.metal.pos.txt.gz	Weighted mode	6	0.00953463	0.0679683	0.893914	1.00958	0.88366	1.15344	1.01 (0.88-1.15)
M18476.metal.pos.txt.gz	Inverse variance weighted	6	0.0181631	0.0233362	0.436378	1.01833	0.972801	1.06599	1.02 (0.97-1.07)
M18476.metal.pos.txt.gz	Weighted median	6	0.00547662	0.0294577	0.852512	1.00549	0.949082	1.06525	1.01 (0.95-1.07)
M18476.metal.pos.txt.gz	MR Egger	6	-0.107332	0.155251	0.527381	0.898228	0.662573	1.2177	0.90 (0.66-1.22)
M18476.metal.pos.txt.gz	Weighted mode	6	-0.00425904	0.0377204	0.914495	0.99575	0.924788	1.07216	1.00 (0.92-1.07)
M18477.metal.pos.txt.gz	Inverse variance weighted	6	0.0453963	0.0543466	0.403542	1.04644	0.940708	1.16406	1.05 (0.94-1.16)
M18477.metal.pos.txt.gz	Weighted median	6	0.0148046	0.0668802	0.824812	1.01491	0.890225	1.15707	1.01 (0.89-1.16)
M18477.metal.pos.txt.gz	MR Egger	6	-0.0149852	0.34656	0.967583	0.985127	0.499452	1.94308	0.99 (0.50-1.94)
M18477.metal.pos.txt.gz	Weighted mode	6	-0.00472118	0.0918626	0.961002	0.99529	0.831294	1.19164	1.00 (0.83-1.19)
M18494.metal.pos.txt.gz	Inverse variance weighted	6	0.0291614	0.0271183	0.282223	1.02959	0.976295	1.0858	1.03 (0.98-1.09)
M18494.metal.pos.txt.gz	Weighted median	6	0.0296353	0.0347612	0.393914	1.03008	0.962235	1.10271	1.03 (0.96-1.10)
M18494.metal.pos.txt.gz	MR Egger	6	-0.0669836	0.191894	0.74464	0.935211	0.642046	1.36224	0.94 (0.64-1.36)
M18494.metal.pos.txt.gz	Weighted mode	6	0.0291393	0.0390511	0.489132	1.02957	0.953705	1.11147	1.03 (0.95-1.11)
M18497.metal.pos.txt.gz	Inverse variance weighted	6	0.0974087	0.0382588	0.0108951	1.10231	1.02267	1.18815	1.10 (1.02-1.19)
M18497.metal.pos.txt.gz	Weighted median	6	0.068126	0.0477059	0.15328	1.0705	0.974942	1.17542	1.07 (0.97-1.18)
M18497.metal.pos.txt.gz	MR Egger	6	-0.0279846	0.274555	0.92372	0.972403	0.567728	1.66553	0.97 (0.57-1.67)
M18497.metal.pos.txt.gz	Weighted mode	6	0.047273	0.0559152	0.436442	1.04841	0.939581	1.16984	1.05 (0.94-1.17)
M18929.metal.pos.txt.gz	Inverse variance weighted	6	-0.00306717	0.0108952	0.778315	0.996938	0.975874	1.01846	1.00 (0.98-1.02)
M18929.metal.pos.txt.gz	Weighted median	6	-0.00340346	0.0137917	0.805082	0.996602	0.970023	1.02391	1.00 (0.97-1.02)
M18929.metal.pos.txt.gz	MR Egger	6	-0.0328359	0.0766167	0.690304	0.967697	0.832764	1.12449	0.97 (0.83-1.12)
M18929.metal.pos.txt.gz	Weighted mode	6	-0.0233237	0.0227433	0.352148	0.976946	0.934353	1.02148	0.98 (0.93-1.02)
M19323.metal.pos.txt.gz	Inverse variance weighted	6	-0.0281584	0.0139245	0.0431533	0.972234	0.946059	0.999134	0.97 (0.95-1.00)
M19323.metal.pos.txt.gz	Weighted median	6	-0.0369073	0.0180505	0.0408878	0.963766	0.930265	0.998473	0.96 (0.93-1.00)
M19323.metal.pos.txt.gz	MR Egger	6	0.0871888	0.0886689	0.381127	1.0911	0.917042	1.2982	1.09 (0.92-1.30)
M19323.metal.pos.txt.gz	Weighted mode	6	-0.0448999	0.0222574	0.0997132	0.956093	0.915281	0.998725	0.96 (0.92-1.00)
M19324.metal.pos.txt.gz	Inverse variance weighted	6	-0.00795204	0.0142299	0.576281	0.992079	0.964792	1.02014	0.99 (0.96-1.02)
M19324.metal.pos.txt.gz	Weighted median	6	-0.00155421	0.0181252	0.931667	0.998447	0.963599	1.03455	1.00 (0.96-1.03)
M19324.metal.pos.txt.gz	MR Egger	6	0.0416029	0.0919695	0.67446	1.04248	0.870526	1.2484	1.04 (0.87-1.25)
M19324.metal.pos.txt.gz	Weighted mode	6	0.0040455	0.0245753	0.875694	1.00405	0.956837	1.0536	1.00 (0.96-1.05)
M19362.metal.pos.txt.gz	Inverse variance weighted	6	-0.00193267	0.00809702	0.811346	0.998069	0.982355	1.01404	1.00 (0.98-1.01)
M19362.metal.pos.txt.gz	Weighted median	6	0.00351278	0.0112476	0.754802	1.00352	0.981638	1.02589	1.00 (0.98-1.03)
M19362.metal.pos.txt.gz	MR Egger	6	-0.0265602	0.0614054	0.687649	0.973789	0.863368	1.09833	0.97 (0.86-1.10)
M19362.metal.pos.txt.gz	Weighted mode	6	0.0129813	0.0135284	0.381348	1.01307	0.986557	1.04029	1.01 (0.99-1.04)
M19364.metal.pos.txt.gz	Inverse variance weighted	6	0.0224824	0.0113012	0.0466596	1.02274	1.00033	1.04564	1.02 (1.00-1.05)
M19364.metal.pos.txt.gz	Weighted median	6	0.0161414	0.0152438	0.289652	1.01627	0.986358	1.04709	1.02 (0.99-1.05)
M19364.metal.pos.txt.gz	MR Egger	6	-0.117055	0.0697508	0.168614	0.889536	0.775873	1.01985	0.89 (0.78-1.02)
M19364.metal.pos.txt.gz	Weighted mode	6	0.00851228	0.0180804	0.657607	1.00855	0.973434	1.04493	1.01 (0.97-1.04)
M19368.metal.pos.txt.gz	Inverse variance weighted	6	0.00403117	0.0146347	0.782968	1.00404	0.975649	1.03326	1.00 (0.98-1.03)
M19368.metal.pos.txt.gz	Weighted median	6	0.0092479	0.0148989	0.534789	1.00929	0.980244	1.0392	1.01 (0.98-1.04)
M19368.metal.pos.txt.gz	MR Egger	6	-0.0241814	0.105928	0.830622	0.976109	0.793105	1.20134	0.98 (0.79-1.20)
M19368.metal.pos.txt.gz	Weighted mode	6	0.015492	0.0186656	0.444358	1.01561	0.979128	1.05346	1.02 (0.98-1.05)
M19396.metal.pos.txt.gz	Inverse variance weighted	6	-0.00677545	0.0142454	0.634341	0.993247	0.965899	1.02137	0.99 (0.97-1.02)
M19396.metal.pos.txt.gz	Weighted median	6	-0.00669322	0.0181672	0.712557	0.993329	0.958581	1.02934	0.99 (0.96-1.03)
M19396.metal.pos.txt.gz	MR Egger	6	-0.088625	0.0914966	0.387588	0.915189	0.76494	1.09495	0.92 (0.76-1.09)
M19396.metal.pos.txt.gz	Weighted mode	6	-0.00638234	0.0220803	0.784143	0.993638	0.951553	1.03758	0.99 (0.95-1.04)
M19414.metal.pos.txt.gz	Inverse variance weighted	6	0.0113651	0.0122284	0.352684	1.01143	0.987476	1.03596	1.01 (0.99-1.04)
M19414.metal.pos.txt.gz	Weighted median	6	0.0250181	0.0153222	0.10251	1.02533	0.994999	1.05659	1.03 (0.99-1.06)
M19414.metal.pos.txt.gz	MR Egger	6	0.0016787	0.08534	0.985248	1.00168	0.847395	1.18406	1.00 (0.85-1.18)
M19414.metal.pos.txt.gz	Weighted mode	6	0.0220809	0.0200385	0.320691	1.02233	0.982952	1.06328	1.02 (0.98-1.06)
M19415.metal.pos.txt.gz	Inverse variance weighted	6	-0.00259535	0.0218287	0.905358	0.997408	0.955635	1.04101	1.00 (0.96-1.04)
M19415.metal.pos.txt.gz	Weighted median	6	-0.0273253	0.021561	0.205031	0.973045	0.932781	1.01505	0.97 (0.93-1.02)
M19415.metal.pos.txt.gz	MR Egger	6	-0.16537	0.134372	0.285858	0.84758	0.65133	1.10296	0.85 (0.65-1.10)
M19415.metal.pos.txt.gz	Weighted mode	6	-0.0322491	0.0248953	0.251766	0.968265	0.922153	1.01668	0.97 (0.92-1.02)
M19934.metal.pos.txt.gz	Inverse variance weighted	6	-0.00221218	0.00836963	0.791541	0.99779	0.981556	1.01429	1.00 (0.98-1.01)
M19934.metal.pos.txt.gz	Weighted median	6	-0.00602926	0.0097974	0.538294	0.993989	0.975084	1.01326	0.99 (0.98-1.01)
M19934.metal.pos.txt.gz	MR Egger	6	-0.0142001	0.0604056	0.825691	0.9859	0.87582	1.10982	0.99 (0.88-1.11)
M19934.metal.pos.txt.gz	Weighted mode	6	-0.0112372	0.0120534	0.393981	0.988826	0.965739	1.01246	0.99 (0.97-1.01)
M20489.metal.pos.txt.gz	Inverse variance weighted	6	-4.46672e-05	0.00793719	0.99551	0.999955	0.98452	1.01563	1.00 (0.98-1.02)
M20489.metal.pos.txt.gz	Weighted median	6	-0.00699747	0.00957542	0.464917	0.993027	0.974564	1.01184	0.99 (0.97-1.01)
M20489.metal.pos.txt.gz	MR Egger	6	-0.0533465	0.0499682	0.345847	0.948052	0.859603	1.0456	0.95 (0.86-1.05)
M20489.metal.pos.txt.gz	Weighted mode	6	-0.0119051	0.0124331	0.382272	0.988165	0.964376	1.01254	0.99 (0.96-1.01)
M20675.metal.pos.txt.gz	Inverse variance weighted	6	0.00922937	0.0114589	0.420568	1.00927	0.986857	1.0322	1.01 (0.99-1.03)
M20675.metal.pos.txt.gz	Weighted median	6	0.00553075	0.0143247	0.699423	1.00555	0.977707	1.03418	1.01 (0.98-1.03)
M20675.metal.pos.txt.gz	MR Egger	6	0.0848783	0.0738026	0.314196	1.08858	0.941977	1.25801	1.09 (0.94-1.26)
M20675.metal.pos.txt.gz	Weighted mode	6	0.00355301	0.0168695	0.8415	1.00356	0.97092	1.0373	1.00 (0.97-1.04)
M20699.metal.pos.txt.gz	Inverse variance weighted	6	0.00335684	0.00978032	0.73143	1.00336	0.984312	1.02278	1.00 (0.98-1.02)
M20699.metal.pos.txt.gz	Weighted median	6	0.00446825	0.0128965	0.72899	1.00448	0.979406	1.03019	1.00 (0.98-1.03)
M20699.metal.pos.txt.gz	MR Egger	6	-0.0944342	0.0631589	0.209187	0.909888	0.803944	1.02979	0.91 (0.80-1.03)
M20699.metal.pos.txt.gz	Weighted mode	6	0.00908929	0.0171809	0.619417	1.00913	0.975714	1.04369	1.01 (0.98-1.04)
M21044.metal.pos.txt.gz	Inverse variance weighted	6	-0.000823949	0.0120202	0.94535	0.999176	0.975911	1.023	1.00 (0.98-1.02)
M21044.metal.pos.txt.gz	Weighted median	6	-0.00233509	0.0151068	0.877159	0.997668	0.96856	1.02765	1.00 (0.97-1.03)
M21044.metal.pos.txt.gz	MR Egger	6	0.00459962	0.0826	0.958263	1.00461	0.854451	1.18116	1.00 (0.85-1.18)
M21044.metal.pos.txt.gz	Weighted mode	6	-0.00227599	0.0184059	0.906405	0.997727	0.962374	1.03438	1.00 (0.96-1.03)
M21047.metal.pos.txt.gz	Inverse variance weighted	6	0.00768994	0.0084741	0.364162	1.00772	0.99112	1.0246	1.01 (0.99-1.02)
M21047.metal.pos.txt.gz	Weighted median	6	0.00498945	0.0104001	0.631406	1.005	0.984723	1.0257	1.01 (0.98-1.03)
M21047.metal.pos.txt.gz	MR Egger	6	-0.000754682	0.0534102	0.989403	0.999246	0.89993	1.10952	1.00 (0.90-1.11)
M21047.metal.pos.txt.gz	Weighted mode	6	0.00457804	0.0126811	0.732842	1.00459	0.979927	1.02987	1.00 (0.98-1.03)
M21049.metal.pos.txt.gz	Inverse variance weighted	6	-0.0455832	0.0422094	0.280174	0.95544	0.879577	1.03785	0.96 (0.88-1.04)
M21049.metal.pos.txt.gz	Weighted median	6	-0.00323122	0.0385732	0.933241	0.996774	0.924193	1.07506	1.00 (0.92-1.08)
M21049.metal.pos.txt.gz	MR Egger	6	0.0416895	0.303817	0.897488	1.04257	0.574766	1.89112	1.04 (0.57-1.89)
M21049.metal.pos.txt.gz	Weighted mode	6	0.00110346	0.0444008	0.981134	1.0011	0.917666	1.09213	1.00 (0.92-1.09)
M21127.metal.pos.txt.gz	Inverse variance weighted	6	0.00660564	0.011632	0.570114	1.00663	0.983937	1.02984	1.01 (0.98-1.03)
M21127.metal.pos.txt.gz	Weighted median	6	0.00831521	0.0146201	0.569525	1.00835	0.979865	1.03766	1.01 (0.98-1.04)
M21127.metal.pos.txt.gz	MR Egger	6	0.0785289	0.0754666	0.356831	1.08169	0.932967	1.25413	1.08 (0.93-1.25)
M21127.metal.pos.txt.gz	Weighted mode	6	0.0093131	0.0191547	0.647382	1.00936	0.972165	1.04797	1.01 (0.97-1.05)
M21151.metal.pos.txt.gz	Inverse variance weighted	6	0.021409	0.0451106	0.635079	1.02164	0.935188	1.11608	1.02 (0.94-1.12)
M21151.metal.pos.txt.gz	Weighted median	6	0.0124384	0.0573219	0.828214	1.01252	0.904917	1.13291	1.01 (0.90-1.13)
M21151.metal.pos.txt.gz	MR Egger	6	-0.169743	0.294292	0.59499	0.843882	0.473997	1.50241	0.84 (0.47-1.50)
M21151.metal.pos.txt.gz	Weighted mode	6	-0.0172565	0.0803884	0.838509	0.982892	0.83961	1.15062	0.98 (0.84-1.15)
M21184.metal.pos.txt.gz	Inverse variance weighted	6	0.000866375	0.0207405	0.96668	1.00087	0.960996	1.04239	1.00 (0.96-1.04)
M21184.metal.pos.txt.gz	Weighted median	6	-0.00333403	0.0270758	0.901999	0.996672	0.945159	1.05099	1.00 (0.95-1.05)
M21184.metal.pos.txt.gz	MR Egger	6	-0.128657	0.133535	0.38987	0.879275	0.676796	1.14233	0.88 (0.68-1.14)
M21184.metal.pos.txt.gz	Weighted mode	6	-0.00525365	0.0373191	0.893542	0.99476	0.924595	1.07025	0.99 (0.92-1.07)
M21188.metal.pos.txt.gz	Inverse variance weighted	6	0.00870498	0.0113913	0.444763	1.00874	0.98647	1.03152	1.01 (0.99-1.03)
M21188.metal.pos.txt.gz	Weighted median	6	0.00708149	0.0147082	0.630186	1.00711	0.978488	1.03656	1.01 (0.98-1.04)
M21188.metal.pos.txt.gz	MR Egger	6	-0.0739483	0.0728428	0.367435	0.92872	0.805155	1.07125	0.93 (0.81-1.07)
M21188.metal.pos.txt.gz	Weighted mode	6	0.00664824	0.0184187	0.732885	1.00667	0.970977	1.04368	1.01 (0.97-1.04)
M21630.metal.pos.txt.gz	Inverse variance weighted	6	0.0190197	0.0108438	0.0794365	1.0192	0.997768	1.0411	1.02 (1.00-1.04)
M21630.metal.pos.txt.gz	Weighted median	6	0.0134192	0.0142595	0.346671	1.01351	0.985575	1.04224	1.01 (0.99-1.04)
M21630.metal.pos.txt.gz	MR Egger	6	-0.0236654	0.0689598	0.748743	0.976612	0.853144	1.11795	0.98 (0.85-1.12)
M21630.metal.pos.txt.gz	Weighted mode	6	0.00625107	0.0178331	0.740224	1.00627	0.971706	1.04206	1.01 (0.97-1.04)
M22030.metal.pos.txt.gz	Inverse variance weighted	6	0.0141297	0.0160944	0.379985	1.01423	0.982735	1.04673	1.01 (0.98-1.05)
M22030.metal.pos.txt.gz	Weighted median	6	0.0224773	0.0144862	0.12075	1.02273	0.994102	1.05219	1.02 (0.99-1.05)
M22030.metal.pos.txt.gz	MR Egger	6	-0.0740877	0.105354	0.520692	0.92859	0.755344	1.14157	0.93 (0.76-1.14)
M22030.metal.pos.txt.gz	Weighted mode	6	0.0265948	0.0166748	0.171618	1.02695	0.993931	1.06107	1.03 (0.99-1.06)
M22032.metal.pos.txt.gz	Inverse variance weighted	6	0.00432309	0.01523	0.776522	1.00433	0.974795	1.03476	1.00 (0.97-1.03)
M22032.metal.pos.txt.gz	Weighted median	6	-0.00713985	0.0164696	0.66464	0.992886	0.961347	1.02546	0.99 (0.96-1.03)
M22032.metal.pos.txt.gz	MR Egger	6	0.0667048	0.114902	0.592689	1.06898	0.85342	1.33899	1.07 (0.85-1.34)
M22032.metal.pos.txt.gz	Weighted mode	6	-0.012281	0.0182259	0.530313	0.987794	0.95313	1.02372	0.99 (0.95-1.02)
M22116.metal.pos.txt.gz	Inverse variance weighted	6	0.0031472	0.00889995	0.723623	1.00315	0.985805	1.0208	1.00 (0.99-1.02)
M22116.metal.pos.txt.gz	Weighted median	6	-0.00348069	0.0117927	0.767874	0.996525	0.973756	1.01983	1.00 (0.97-1.02)
M22116.metal.pos.txt.gz	MR Egger	6	0.0210726	0.0586235	0.737427	1.0213	0.910438	1.14565	1.02 (0.91-1.15)
M22116.metal.pos.txt.gz	Weighted mode	6	-0.00810074	0.0153802	0.620924	0.991932	0.962476	1.02229	0.99 (0.96-1.02)
M22130.metal.pos.txt.gz	Inverse variance weighted	6	0.00465697	0.0128442	0.716923	1.00467	0.979691	1.03028	1.00 (0.98-1.03)
M22130.metal.pos.txt.gz	Weighted median	6	0.00517491	0.0154545	0.737739	1.00519	0.975197	1.0361	1.01 (0.98-1.04)
M22130.metal.pos.txt.gz	MR Egger	6	-0.0118829	0.0941534	0.905657	0.988187	0.821664	1.18846	0.99 (0.82-1.19)
M22130.metal.pos.txt.gz	Weighted mode	6	0.0219151	0.0245429	0.412803	1.02216	0.974151	1.07253	1.02 (0.97-1.07)
M22138.metal.pos.txt.gz	Inverse variance weighted	6	0.00219647	0.0162469	0.892459	1.0022	0.970788	1.03463	1.00 (0.97-1.03)
M22138.metal.pos.txt.gz	Weighted median	6	0.00802309	0.0207286	0.698716	1.00806	0.967921	1.04985	1.01 (0.97-1.05)
M22138.metal.pos.txt.gz	MR Egger	6	-0.0233604	0.102844	0.831449	0.97691	0.798568	1.19508	0.98 (0.80-1.20)
M22138.metal.pos.txt.gz	Weighted mode	6	0.00726047	0.0258772	0.790276	1.00729	0.957472	1.05969	1.01 (0.96-1.06)
M22175.metal.pos.txt.gz	Inverse variance weighted	6	-0.0102497	0.0209904	0.625334	0.989803	0.949907	1.03137	0.99 (0.95-1.03)
M22175.metal.pos.txt.gz	Weighted median	6	-0.0124099	0.0270188	0.646013	0.987667	0.936724	1.04138	0.99 (0.94-1.04)
M22175.metal.pos.txt.gz	MR Egger	6	-0.077076	0.136343	0.602064	0.925819	0.70871	1.20944	0.93 (0.71-1.21)
M22175.metal.pos.txt.gz	Weighted mode	6	-0.0335231	0.0343168	0.373497	0.967033	0.904128	1.03431	0.97 (0.90-1.03)
M22177.metal.pos.txt.gz	Inverse variance weighted	6	-0.00201222	0.00847112	0.812239	0.99799	0.981557	1.0147	1.00 (0.98-1.01)
M22177.metal.pos.txt.gz	Weighted median	6	-0.00779118	0.0108115	0.471133	0.992239	0.971434	1.01349	0.99 (0.97-1.01)
M22177.metal.pos.txt.gz	MR Egger	6	-0.0300135	0.0566971	0.624569	0.970432	0.868368	1.08449	0.97 (0.87-1.08)
M22177.metal.pos.txt.gz	Weighted mode	6	-0.0106947	0.0135862	0.466836	0.989362	0.963364	1.01606	0.99 (0.96-1.02)
M22189.metal.pos.txt.gz	Inverse variance weighted	5	-0.0348699	0.0187683	0.0631818	0.965731	0.930851	1.00192	0.97 (0.93-1.00)
M22189.metal.pos.txt.gz	Weighted median	5	-0.0335053	0.0194882	0.085567	0.96705	0.930808	1.0047	0.97 (0.93-1.00)
M22189.metal.pos.txt.gz	MR Egger	5	-0.210605	0.132365	0.209822	0.810094	0.624977	1.05004	0.81 (0.62-1.05)
M22189.metal.pos.txt.gz	Weighted mode	5	-0.0241876	0.0250701	0.389281	0.976103	0.929299	1.02526	0.98 (0.93-1.03)
M22481.metal.pos.txt.gz	Inverse variance weighted	6	-0.0113686	0.0124691	0.361905	0.988696	0.964826	1.01316	0.99 (0.96-1.01)
M22481.metal.pos.txt.gz	Weighted median	6	-0.00556316	0.0137977	0.686805	0.994452	0.967919	1.02171	0.99 (0.97-1.02)
M22481.metal.pos.txt.gz	MR Egger	6	-0.0569416	0.0872542	0.549623	0.944649	0.796156	1.12084	0.94 (0.80-1.12)
M22481.metal.pos.txt.gz	Weighted mode	6	-0.0078431	0.0184541	0.688502	0.992188	0.956941	1.02873	0.99 (0.96-1.03)
M22548.metal.pos.txt.gz	Inverse variance weighted	6	-0.00236753	0.0144314	0.869688	0.997635	0.969812	1.02626	1.00 (0.97-1.03)
M22548.metal.pos.txt.gz	Weighted median	6	-0.0150727	0.0143454	0.293396	0.98504	0.95773	1.01313	0.99 (0.96-1.01)
M22548.metal.pos.txt.gz	MR Egger	6	-0.170905	0.0653486	0.0590911	0.842902	0.741568	0.958082	0.84 (0.74-0.96)
M22548.metal.pos.txt.gz	Weighted mode	6	-0.0160737	0.0201008	0.460197	0.984055	0.946039	1.0236	0.98 (0.95-1.02)
M22649.metal.pos.txt.gz	Inverse variance weighted	6	-0.0104146	0.0116496	0.371329	0.989639	0.967299	1.0125	0.99 (0.97-1.01)
M22649.metal.pos.txt.gz	Weighted median	6	-0.0144909	0.013916	0.29773	0.985614	0.959094	1.01287	0.99 (0.96-1.01)
M22649.metal.pos.txt.gz	MR Egger	6	0.00324741	0.0829236	0.970638	1.00325	0.852755	1.18031	1.00 (0.85-1.18)
M22649.metal.pos.txt.gz	Weighted mode	6	-0.0192548	0.0198508	0.376608	0.980929	0.943497	1.01985	0.98 (0.94-1.02)
M22842.metal.pos.txt.gz	Inverse variance weighted	6	0.0383127	0.0417546	0.358845	1.03906	0.957407	1.12767	1.04 (0.96-1.13)
M22842.metal.pos.txt.gz	Weighted median	6	0.0768871	0.054367	0.157296	1.07992	0.970764	1.20135	1.08 (0.97-1.20)
M22842.metal.pos.txt.gz	MR Egger	6	0.120494	0.290605	0.699685	1.12805	0.638207	1.99387	1.13 (0.64-1.99)
M22842.metal.pos.txt.gz	Weighted mode	6	0.0961601	0.0702411	0.229294	1.10094	0.959337	1.26343	1.10 (0.96-1.26)
M24074.metal.pos.txt.gz	Inverse variance weighted	6	0.00120509	0.0103637	0.907431	1.00121	0.981074	1.02175	1.00 (0.98-1.02)
M24074.metal.pos.txt.gz	Weighted median	6	0.00367373	0.0130547	0.778396	1.00368	0.978325	1.02969	1.00 (0.98-1.03)
M24074.metal.pos.txt.gz	MR Egger	6	0.0382662	0.0653989	0.589885	1.03901	0.914008	1.1811	1.04 (0.91-1.18)
M24074.metal.pos.txt.gz	Weighted mode	6	0.0026948	0.0162453	0.874749	1.0027	0.971275	1.03514	1.00 (0.97-1.04)
M25459.metal.pos.txt.gz	Inverse variance weighted	6	0.00633915	0.00858259	0.460147	1.00636	0.989572	1.02343	1.01 (0.99-1.02)
M25459.metal.pos.txt.gz	Weighted median	6	0.0036844	0.0114952	0.748577	1.00369	0.98133	1.02656	1.00 (0.98-1.03)
M25459.metal.pos.txt.gz	MR Egger	6	-0.0297684	0.0612656	0.652461	0.97067	0.860838	1.09452	0.97 (0.86-1.09)
M25459.metal.pos.txt.gz	Weighted mode	6	-0.00892917	0.0145382	0.565959	0.991111	0.963268	1.01976	0.99 (0.96-1.02)
M25599.metal.pos.txt.gz	Inverse variance weighted	6	0.0114867	0.0112732	0.308232	1.01155	0.989447	1.03415	1.01 (0.99-1.03)
M25599.metal.pos.txt.gz	Weighted median	6	0.00345618	0.0149099	0.81669	1.00346	0.974562	1.03322	1.00 (0.97-1.03)
M25599.metal.pos.txt.gz	MR Egger	6	-0.0305923	0.0828322	0.730603	0.969871	0.824529	1.14083	0.97 (0.82-1.14)
M25599.metal.pos.txt.gz	Weighted mode	6	-0.000442756	0.0192755	0.982563	0.999557	0.962499	1.03804	1.00 (0.96-1.04)
M27256.metal.pos.txt.gz	Inverse variance weighted	6	-0.00433445	0.00677514	0.52233	0.995675	0.98254	1.00898	1.00 (0.98-1.01)
M27256.metal.pos.txt.gz	Weighted median	6	-0.00814991	0.00881607	0.355259	0.991883	0.974891	1.00917	0.99 (0.97-1.01)
M27256.metal.pos.txt.gz	MR Egger	6	-0.0146767	0.0433927	0.752197	0.98543	0.905085	1.07291	0.99 (0.91-1.07)
M27256.metal.pos.txt.gz	Weighted mode	6	-0.0114967	0.0109355	0.341245	0.988569	0.967606	1.00999	0.99 (0.97-1.01)
M27273.metal.pos.txt.gz	Inverse variance weighted	6	-0.0128728	0.00960462	0.180158	0.98721	0.968799	1.00597	0.99 (0.97-1.01)
M27273.metal.pos.txt.gz	Weighted median	6	-0.0119994	0.0123197	0.330057	0.988072	0.964499	1.01222	0.99 (0.96-1.01)
M27273.metal.pos.txt.gz	MR Egger	6	-0.056324	0.0656273	0.439144	0.945233	0.831143	1.07498	0.95 (0.83-1.07)
M27273.metal.pos.txt.gz	Weighted mode	6	-0.0128307	0.017188	0.488962	0.987251	0.954546	1.02108	0.99 (0.95-1.02)
M27278.metal.pos.txt.gz	Inverse variance weighted	6	0.00209587	0.0101248	0.836007	1.0021	0.982408	1.02218	1.00 (0.98-1.02)
M27278.metal.pos.txt.gz	Weighted median	6	0.00637774	0.0130993	0.626345	1.0064	0.980888	1.03257	1.01 (0.98-1.03)
M27278.metal.pos.txt.gz	MR Egger	6	0.00923862	0.0660997	0.895599	1.00928	0.886639	1.14889	1.01 (0.89-1.15)
M27278.metal.pos.txt.gz	Weighted mode	6	0.00902528	0.0174737	0.627525	1.00907	0.975092	1.04422	1.01 (0.98-1.04)
M27447.metal.pos.txt.gz	Inverse variance weighted	6	0.0110762	0.0256075	0.66535	1.01114	0.961641	1.06318	1.01 (0.96-1.06)
M27447.metal.pos.txt.gz	Weighted median	6	0.0163467	0.0330658	0.621045	1.01648	0.952693	1.08454	1.02 (0.95-1.08)
M27447.metal.pos.txt.gz	MR Egger	6	-0.198869	0.1581	0.276863	0.819657	0.60125	1.1174	0.82 (0.60-1.12)
M27447.metal.pos.txt.gz	Weighted mode	6	0.018022	0.042561	0.689571	1.01819	0.936695	1.10677	1.02 (0.94-1.11)
M27513.metal.pos.txt.gz	Inverse variance weighted	6	0.00236697	0.012523	0.850085	1.00237	0.978066	1.02728	1.00 (0.98-1.03)
M27513.metal.pos.txt.gz	Weighted median	6	0.000781895	0.015937	0.96087	1.00078	0.970004	1.03254	1.00 (0.97-1.03)
M27513.metal.pos.txt.gz	MR Egger	6	-0.056	0.0865209	0.552746	0.945539	0.798052	1.12028	0.95 (0.80-1.12)
M27513.metal.pos.txt.gz	Weighted mode	6	0.0220568	0.0210915	0.343568	1.0223	0.980902	1.06545	1.02 (0.98-1.07)
M27531.metal.pos.txt.gz	Inverse variance weighted	6	0.00934493	0.028472	0.74275	1.00939	0.954603	1.06732	1.01 (0.95-1.07)
M27531.metal.pos.txt.gz	Weighted median	6	0.0338122	0.0391749	0.388078	1.03439	0.95794	1.11694	1.03 (0.96-1.12)
M27531.metal.pos.txt.gz	MR Egger	6	0.148489	0.189914	0.47798	1.16008	0.799521	1.68324	1.16 (0.80-1.68)
M27531.metal.pos.txt.gz	Weighted mode	6	0.0536178	0.0538	0.364708	1.05508	0.94949	1.17242	1.06 (0.95-1.17)
M27672.metal.pos.txt.gz	Inverse variance weighted	6	0.0141509	0.0180143	0.43214	1.01425	0.979065	1.0507	1.01 (0.98-1.05)
M27672.metal.pos.txt.gz	Weighted median	6	0.0227997	0.0201299	0.257371	1.02306	0.983483	1.06423	1.02 (0.98-1.06)
M27672.metal.pos.txt.gz	MR Egger	6	-0.0933127	0.119964	0.480104	0.910909	0.720045	1.15236	0.91 (0.72-1.15)
M27672.metal.pos.txt.gz	Weighted mode	6	0.0296242	0.0257114	0.301341	1.03007	0.979444	1.08331	1.03 (0.98-1.08)
M27710.metal.pos.txt.gz	Inverse variance weighted	6	-0.0306459	0.0184941	0.0975058	0.969819	0.935294	1.00562	0.97 (0.94-1.01)
M27710.metal.pos.txt.gz	Weighted median	6	-0.041309	0.0240272	0.0855674	0.959533	0.915392	1.0058	0.96 (0.92-1.01)
M27710.metal.pos.txt.gz	MR Egger	6	0.143622	0.121021	0.300991	1.15445	0.910666	1.46349	1.15 (0.91-1.46)
M27710.metal.pos.txt.gz	Weighted mode	6	-0.0455887	0.0279579	0.1639	0.955435	0.904488	1.00925	0.96 (0.90-1.01)
M27716.metal.pos.txt.gz	Inverse variance weighted	6	-0.0181352	0.0244342	0.457964	0.982028	0.936106	1.0302	0.98 (0.94-1.03)
M27716.metal.pos.txt.gz	Weighted median	6	-0.0257883	0.0312305	0.408953	0.974541	0.916677	1.03606	0.97 (0.92-1.04)
M27716.metal.pos.txt.gz	MR Egger	6	0.0826322	0.159843	0.632455	1.08614	0.794009	1.48576	1.09 (0.79-1.49)
M27716.metal.pos.txt.gz	Weighted mode	6	-0.0259373	0.0381552	0.526833	0.974396	0.904185	1.05006	0.97 (0.90-1.05)
M27718.metal.pos.txt.gz	Inverse variance weighted	6	-0.000397328	0.0147529	0.978514	0.999603	0.971112	1.02893	1.00 (0.97-1.03)
M27718.metal.pos.txt.gz	Weighted median	6	0.00580633	0.0186988	0.756166	1.00582	0.969628	1.04337	1.01 (0.97-1.04)
M27718.metal.pos.txt.gz	MR Egger	6	-0.000981994	0.0960859	0.992335	0.999018	0.82753	1.20604	1.00 (0.83-1.21)
M27718.metal.pos.txt.gz	Weighted mode	6	0.00927552	0.0239041	0.713964	1.00932	0.963121	1.05773	1.01 (0.96-1.06)
M27722.metal.pos.txt.gz	Inverse variance weighted	6	0.00319836	0.0194223	0.8692	1.0032	0.965732	1.04213	1.00 (0.97-1.04)
M27722.metal.pos.txt.gz	Weighted median	6	-0.0184758	0.0209006	0.376704	0.981694	0.942291	1.02274	0.98 (0.94-1.02)
M27722.metal.pos.txt.gz	MR Egger	6	0.0313553	0.139928	0.833674	1.03185	0.784347	1.35746	1.03 (0.78-1.36)
M27722.metal.pos.txt.gz	Weighted mode	6	-0.0278539	0.0235113	0.289373	0.97253	0.928731	1.0184	0.97 (0.93-1.02)
M27728.metal.pos.txt.gz	Inverse variance weighted	6	0.0165916	0.0162445	0.307081	1.01673	0.984868	1.04962	1.02 (0.98-1.05)
M27728.metal.pos.txt.gz	Weighted median	6	0.00900187	0.0169606	0.59559	1.00904	0.976051	1.04315	1.01 (0.98-1.04)
M27728.metal.pos.txt.gz	MR Egger	6	-0.0277858	0.114786	0.820634	0.972597	0.776649	1.21798	0.97 (0.78-1.22)
M27728.metal.pos.txt.gz	Weighted mode	6	-0.0154353	0.0201186	0.477597	0.984683	0.94661	1.02429	0.98 (0.95-1.02)
M27738.metal.pos.txt.gz	Inverse variance weighted	6	-0.00286635	0.0148018	0.846451	0.997138	0.968625	1.02649	1.00 (0.97-1.03)
M27738.metal.pos.txt.gz	Weighted median	6	0.00394529	0.0185251	0.831351	1.00395	0.968154	1.04108	1.00 (0.97-1.04)
M27738.metal.pos.txt.gz	MR Egger	6	0.0596548	0.0950313	0.56423	1.06147	0.88108	1.27879	1.06 (0.88-1.28)
M27738.metal.pos.txt.gz	Weighted mode	6	0.00655471	0.0251699	0.804926	1.00658	0.958124	1.05748	1.01 (0.96-1.06)
M30805.metal.pos.txt.gz	Inverse variance weighted	6	-0.0100471	0.0151704	0.507789	0.990003	0.961	1.01988	0.99 (0.96-1.02)
M30805.metal.pos.txt.gz	Weighted median	6	0.00121563	0.0144667	0.933033	1.00122	0.973226	1.03001	1.00 (0.97-1.03)
M30805.metal.pos.txt.gz	MR Egger	6	-0.075254	0.106575	0.519072	0.927508	0.752661	1.14297	0.93 (0.75-1.14)
M30805.metal.pos.txt.gz	Weighted mode	6	0.00626046	0.0162507	0.715902	1.00628	0.974734	1.03885	1.01 (0.97-1.04)
M31453.metal.pos.txt.gz	Inverse variance weighted	6	0.00316351	0.00983998	0.747835	1.00317	0.984006	1.0227	1.00 (0.98-1.02)
M31453.metal.pos.txt.gz	Weighted median	6	0.0079719	0.0125684	0.525898	1.008	0.983476	1.03314	1.01 (0.98-1.03)
M31453.metal.pos.txt.gz	MR Egger	6	0.0994645	0.063452	0.192056	1.10458	0.975406	1.25086	1.10 (0.98-1.25)
M31453.metal.pos.txt.gz	Weighted mode	6	0.0107103	0.0178389	0.574419	1.01077	0.976038	1.04673	1.01 (0.98-1.05)
M31522.metal.pos.txt.gz	Inverse variance weighted	6	-0.000729982	0.0336008	0.982667	0.99927	0.935581	1.0673	1.00 (0.94-1.07)
M31522.metal.pos.txt.gz	Weighted median	6	-0.0150855	0.0424922	0.722577	0.985028	0.906313	1.07058	0.99 (0.91-1.07)
M31522.metal.pos.txt.gz	MR Egger	6	0.136264	0.20931	0.550541	1.14598	0.760345	1.72722	1.15 (0.76-1.73)
M31522.metal.pos.txt.gz	Weighted mode	6	-0.0275701	0.0531027	0.625786	0.972806	0.876646	1.07951	0.97 (0.88-1.08)
M31536.metal.pos.txt.gz	Inverse variance weighted	6	0.11978	0.0642743	0.0623815	1.12725	0.993821	1.27859	1.13 (0.99-1.28)
M31536.metal.pos.txt.gz	Weighted median	6	0.139102	0.0838796	0.0972476	1.14924	0.975015	1.3546	1.15 (0.98-1.35)
M31536.metal.pos.txt.gz	MR Egger	6	0.259822	0.452312	0.596436	1.2967	0.534347	3.1467	1.30 (0.53-3.15)
M31536.metal.pos.txt.gz	Weighted mode	6	0.182855	0.118107	0.18225	1.20064	0.952529	1.51338	1.20 (0.95-1.51)
M31548.metal.pos.txt.gz	Inverse variance weighted	6	0.0162398	0.0263327	0.537422	1.01637	0.965246	1.07021	1.02 (0.97-1.07)
M31548.metal.pos.txt.gz	Weighted median	6	-0.00134926	0.033536	0.967907	0.998652	0.935121	1.0665	1.00 (0.94-1.07)
M31548.metal.pos.txt.gz	MR Egger	6	0.142834	0.162771	0.429753	1.15354	0.838453	1.58703	1.15 (0.84-1.59)
M31548.metal.pos.txt.gz	Weighted mode	6	-0.0123282	0.0466504	0.80212	0.987747	0.901439	1.08232	0.99 (0.90-1.08)
M31555.metal.pos.txt.gz	Inverse variance weighted	6	0.0139874	0.0157469	0.374399	1.01409	0.983265	1.04587	1.01 (0.98-1.05)
M31555.metal.pos.txt.gz	Weighted median	6	0.00787088	0.0214743	0.713973	1.0079	0.96636	1.05123	1.01 (0.97-1.05)
M31555.metal.pos.txt.gz	MR Egger	6	-0.0127588	0.107965	0.911625	0.987322	0.799019	1.22	0.99 (0.80-1.22)
M31555.metal.pos.txt.gz	Weighted mode	6	-0.00581781	0.0290808	0.849318	0.994199	0.939116	1.05251	0.99 (0.94-1.05)
M31591.metal.pos.txt.gz	Inverse variance weighted	6	-0.0228825	0.0266102	0.389836	0.977377	0.927708	1.02971	0.98 (0.93-1.03)
M31591.metal.pos.txt.gz	Weighted median	6	-0.0195048	0.032733	0.551258	0.980684	0.919743	1.04566	0.98 (0.92-1.05)
M31591.metal.pos.txt.gz	MR Egger	6	-0.0535282	0.170486	0.769234	0.947879	0.678629	1.32396	0.95 (0.68-1.32)
M31591.metal.pos.txt.gz	Weighted mode	6	-0.0196501	0.0398605	0.642918	0.980542	0.906851	1.06022	0.98 (0.91-1.06)
M31787.metal.pos.txt.gz	Inverse variance weighted	6	-0.0409475	0.0380962	0.282445	0.95988	0.890817	1.0343	0.96 (0.89-1.03)
M31787.metal.pos.txt.gz	Weighted median	6	-0.0559087	0.0421963	0.185182	0.945625	0.870565	1.02716	0.95 (0.87-1.03)
M31787.metal.pos.txt.gz	MR Egger	6	0.0372137	0.274724	0.898793	1.03791	0.605776	1.77833	1.04 (0.61-1.78)
M31787.metal.pos.txt.gz	Weighted mode	6	-0.0850761	0.0561868	0.190407	0.918442	0.822668	1.02537	0.92 (0.82-1.03)
M32197.metal.pos.txt.gz	Inverse variance weighted	6	-0.00327205	0.0109902	0.765913	0.996733	0.975493	1.01844	1.00 (0.98-1.02)
M32197.metal.pos.txt.gz	Weighted median	6	-0.0113341	0.014362	0.43001	0.98873	0.961286	1.01696	0.99 (0.96-1.02)
M32197.metal.pos.txt.gz	MR Egger	6	-0.0939418	0.0700358	0.250904	0.910336	0.793571	1.04428	0.91 (0.79-1.04)
M32197.metal.pos.txt.gz	Weighted mode	6	-0.0129493	0.0177564	0.498548	0.987134	0.95337	1.02209	0.99 (0.95-1.02)
M32198.metal.pos.txt.gz	Inverse variance weighted	6	-0.0055568	0.0100095	0.578789	0.994459	0.975139	1.01416	0.99 (0.98-1.01)
M32198.metal.pos.txt.gz	Weighted median	6	-0.00272328	0.0135788	0.841048	0.99728	0.971088	1.02418	1.00 (0.97-1.02)
M32198.metal.pos.txt.gz	MR Egger	6	0.0260925	0.067789	0.719896	1.02644	0.898729	1.17229	1.03 (0.90-1.17)
M32198.metal.pos.txt.gz	Weighted mode	6	-0.00133851	0.0198573	0.948871	0.998662	0.960541	1.0383	1.00 (0.96-1.04)
M32315.metal.pos.txt.gz	Inverse variance weighted	6	-0.00979124	0.00896283	0.274645	0.990257	0.973012	1.00781	0.99 (0.97-1.01)
M32315.metal.pos.txt.gz	Weighted median	6	-0.00997204	0.0112146	0.373896	0.990078	0.968552	1.01208	0.99 (0.97-1.01)
M32315.metal.pos.txt.gz	MR Egger	6	0.0569804	0.0570422	0.374366	1.05864	0.946653	1.18386	1.06 (0.95-1.18)
M32315.metal.pos.txt.gz	Weighted mode	6	-0.0103098	0.0142542	0.501915	0.989743	0.962474	1.01778	0.99 (0.96-1.02)
M32319.metal.pos.txt.gz	Inverse variance weighted	6	0.0203075	0.0151983	0.181494	1.02052	0.990564	1.05137	1.02 (0.99-1.05)
M32319.metal.pos.txt.gz	Weighted median	6	0.024079	0.019168	0.209039	1.02437	0.9866	1.06359	1.02 (0.99-1.06)
M32319.metal.pos.txt.gz	MR Egger	6	-0.0720934	0.0978338	0.50207	0.930444	0.768091	1.12711	0.93 (0.77-1.13)
M32319.metal.pos.txt.gz	Weighted mode	6	0.0241726	0.0242954	0.365444	1.02447	0.976826	1.07443	1.02 (0.98-1.07)
M32322.metal.pos.txt.gz	Inverse variance weighted	6	0.0129035	0.0143808	0.369575	1.01299	0.984833	1.04195	1.01 (0.98-1.04)
M32322.metal.pos.txt.gz	Weighted median	6	0.00774643	0.0182997	0.672069	1.00778	0.972271	1.04458	1.01 (0.97-1.04)
M32322.metal.pos.txt.gz	MR Egger	6	-0.0135649	0.0917745	0.889647	0.986527	0.824117	1.18094	0.99 (0.82-1.18)
M32322.metal.pos.txt.gz	Weighted mode	6	0.00314994	0.0232782	0.89764	1.00315	0.958414	1.04998	1.00 (0.96-1.05)
M32328.metal.pos.txt.gz	Inverse variance weighted	6	-0.0158445	0.0131563	0.228462	0.98428	0.959224	1.00999	0.98 (0.96-1.01)
M32328.metal.pos.txt.gz	Weighted median	6	-0.0138376	0.0172504	0.422459	0.986258	0.953469	1.02017	0.99 (0.95-1.02)
M32328.metal.pos.txt.gz	MR Egger	6	-0.0511979	0.0906397	0.602348	0.950091	0.795446	1.1348	0.95 (0.80-1.13)
M32328.metal.pos.txt.gz	Weighted mode	6	-0.0135344	0.0236005	0.591149	0.986557	0.941961	1.03326	0.99 (0.94-1.03)
M32338.metal.pos.txt.gz	Inverse variance weighted	6	-0.00407278	0.0103243	0.693223	0.995935	0.975985	1.01629	1.00 (0.98-1.02)
M32338.metal.pos.txt.gz	Weighted median	6	0.00088784	0.0134515	0.947375	1.00089	0.974845	1.02763	1.00 (0.97-1.03)
M32338.metal.pos.txt.gz	MR Egger	6	-0.0776148	0.0650355	0.298647	0.925321	0.814579	1.05112	0.93 (0.81-1.05)
M32338.metal.pos.txt.gz	Weighted mode	6	0.0017325	0.0182035	0.927873	1.00173	0.966623	1.03812	1.00 (0.97-1.04)
M32339.metal.pos.txt.gz	Inverse variance weighted	6	0.0151393	0.00916837	0.0986868	1.01525	0.997173	1.03366	1.02 (1.00-1.03)
M32339.metal.pos.txt.gz	Weighted median	6	0.016678	0.0104381	0.110087	1.01682	0.996227	1.03783	1.02 (1.00-1.04)
M32339.metal.pos.txt.gz	MR Egger	6	-0.0966377	0.0497935	0.124268	0.907885	0.823466	1.00096	0.91 (0.82-1.00)
M32339.metal.pos.txt.gz	Weighted mode	6	0.0162723	0.0120104	0.233462	1.01641	0.992758	1.04062	1.02 (0.99-1.04)
M32346.metal.pos.txt.gz	Inverse variance weighted	6	0.0515037	0.029728	0.0831846	1.05285	0.99326	1.11602	1.05 (0.99-1.12)
M32346.metal.pos.txt.gz	Weighted median	6	0.069133	0.0383141	0.0711726	1.07158	0.994055	1.15515	1.07 (0.99-1.16)
M32346.metal.pos.txt.gz	MR Egger	6	0.037626	0.19381	0.855528	1.03834	0.710177	1.51815	1.04 (0.71-1.52)
M32346.metal.pos.txt.gz	Weighted mode	6	0.0623284	0.0495342	0.263846	1.06431	0.965839	1.17282	1.06 (0.97-1.17)
M32348.metal.pos.txt.gz	Inverse variance weighted	6	-0.000473941	0.0080145	0.952844	0.999526	0.983948	1.01535	1.00 (0.98-1.02)
M32348.metal.pos.txt.gz	Weighted median	6	-0.00177799	0.0100591	0.859702	0.998224	0.978736	1.0181	1.00 (0.98-1.02)
M32348.metal.pos.txt.gz	MR Egger	6	-0.00154692	0.0526082	0.977951	0.998454	0.900632	1.1069	1.00 (0.90-1.11)
M32348.metal.pos.txt.gz	Weighted mode	6	-0.00270459	0.0120914	0.831859	0.997299	0.973942	1.02122	1.00 (0.97-1.02)
M32379.metal.pos.txt.gz	Inverse variance weighted	6	-0.00233561	0.0206452	0.909927	0.997667	0.958103	1.03887	1.00 (0.96-1.04)
M32379.metal.pos.txt.gz	Weighted median	6	-0.0204842	0.0226922	0.366688	0.979724	0.937104	1.02428	0.98 (0.94-1.02)
M32379.metal.pos.txt.gz	MR Egger	6	-0.0655595	0.145521	0.675678	0.936543	0.704139	1.24565	0.94 (0.70-1.25)
M32379.metal.pos.txt.gz	Weighted mode	6	-0.0280314	0.0277492	0.358772	0.972358	0.920885	1.02671	0.97 (0.92-1.03)
M32388.metal.pos.txt.gz	Inverse variance weighted	6	-0.00755945	0.0169078	0.654804	0.992469	0.960118	1.02591	0.99 (0.96-1.03)
M32388.metal.pos.txt.gz	Weighted median	6	-0.000396328	0.0220826	0.985681	0.999604	0.957262	1.04382	1.00 (0.96-1.04)
M32388.metal.pos.txt.gz	MR Egger	6	-0.129108	0.105049	0.286419	0.878879	0.715336	1.07981	0.88 (0.72-1.08)
M32388.metal.pos.txt.gz	Weighted mode	6	0.0240231	0.0413464	0.58643	1.02431	0.944579	1.11078	1.02 (0.94-1.11)
M32393.metal.pos.txt.gz	Inverse variance weighted	6	-0.000897676	0.0103221	0.930698	0.999103	0.979093	1.01952	1.00 (0.98-1.02)
M32393.metal.pos.txt.gz	Weighted median	6	-0.00033322	0.0126225	0.978939	0.999667	0.975238	1.02471	1.00 (0.98-1.02)
M32393.metal.pos.txt.gz	MR Egger	6	-0.0149395	0.073829	0.849517	0.985172	0.852447	1.13856	0.99 (0.85-1.14)
M32393.metal.pos.txt.gz	Weighted mode	6	0.000111067	0.0163533	0.994844	1.00011	0.968563	1.03269	1.00 (0.97-1.03)
M32405.metal.pos.txt.gz	Inverse variance weighted	6	-0.00619591	0.0213216	0.771362	0.993823	0.953147	1.03624	0.99 (0.95-1.04)
M32405.metal.pos.txt.gz	Weighted median	6	-0.0259208	0.020804	0.212783	0.974412	0.935479	1.01497	0.97 (0.94-1.01)
M32405.metal.pos.txt.gz	MR Egger	6	-0.00130235	0.153933	0.993655	0.998698	0.738591	1.35041	1.00 (0.74-1.35)
M32405.metal.pos.txt.gz	Weighted mode	6	-0.0321568	0.0226888	0.215585	0.968355	0.926235	1.01239	0.97 (0.93-1.01)
M32412.metal.pos.txt.gz	Inverse variance weighted	6	-0.00635767	0.0156846	0.685224	0.993662	0.96358	1.02468	0.99 (0.96-1.02)
M32412.metal.pos.txt.gz	Weighted median	6	0.000687284	0.0213479	0.974317	1.00069	0.959681	1.04345	1.00 (0.96-1.04)
M32412.metal.pos.txt.gz	MR Egger	6	-0.107992	0.105145	0.362435	0.897635	0.730463	1.10307	0.90 (0.73-1.10)
M32412.metal.pos.txt.gz	Weighted mode	6	0.00593939	0.0271543	0.83551	1.00596	0.953817	1.06095	1.01 (0.95-1.06)
M32418.metal.pos.txt.gz	Inverse variance weighted	6	-0.0178779	0.0205945	0.385344	0.982281	0.94342	1.02274	0.98 (0.94-1.02)
M32418.metal.pos.txt.gz	Weighted median	6	-0.0280105	0.0201299	0.164077	0.972378	0.93476	1.01151	0.97 (0.93-1.01)
M32418.metal.pos.txt.gz	MR Egger	6	0.0459809	0.14257	0.763216	1.04705	0.791792	1.38461	1.05 (0.79-1.38)
M32418.metal.pos.txt.gz	Weighted mode	6	-0.0285624	0.0226739	0.263376	0.971842	0.929598	1.01601	0.97 (0.93-1.02)
M32425.metal.pos.txt.gz	Inverse variance weighted	6	-0.00731987	0.0201989	0.717061	0.992707	0.954174	1.0328	0.99 (0.95-1.03)
M32425.metal.pos.txt.gz	Weighted median	6	-0.0155817	0.0256885	0.544141	0.984539	0.936195	1.03538	0.98 (0.94-1.04)
M32425.metal.pos.txt.gz	MR Egger	6	-0.0201571	0.128746	0.883172	0.980045	0.761474	1.26135	0.98 (0.76-1.26)
M32425.metal.pos.txt.gz	Weighted mode	6	-0.026252	0.0343495	0.479207	0.97409	0.910668	1.04193	0.97 (0.91-1.04)
M32445.metal.pos.txt.gz	Inverse variance weighted	6	-0.0143719	0.0217679	0.509104	0.985731	0.944559	1.0287	0.99 (0.94-1.03)
M32445.metal.pos.txt.gz	Weighted median	6	-0.0173216	0.0270587	0.522077	0.982828	0.932061	1.03636	0.98 (0.93-1.04)
M32445.metal.pos.txt.gz	MR Egger	6	-0.142891	0.141382	0.369343	0.866849	0.657047	1.14364	0.87 (0.66-1.14)
M32445.metal.pos.txt.gz	Weighted mode	6	-0.0199033	0.0335768	0.579127	0.980293	0.917857	1.04698	0.98 (0.92-1.05)
M32452.metal.pos.txt.gz	Inverse variance weighted	6	0.0214049	0.00844158	0.0112238	1.02164	1.00487	1.03868	1.02 (1.00-1.04)
M32452.metal.pos.txt.gz	Weighted median	6	0.018786	0.0105827	0.0758714	1.01896	0.998046	1.04032	1.02 (1.00-1.04)
M32452.metal.pos.txt.gz	MR Egger	6	-0.0471482	0.0557847	0.445601	0.953946	0.855143	1.06416	0.95 (0.86-1.06)
M32452.metal.pos.txt.gz	Weighted mode	6	0.0253703	0.0132055	0.112756	1.02569	0.999488	1.05259	1.03 (1.00-1.05)
M32489.metal.pos.txt.gz	Inverse variance weighted	6	0.00306905	0.0106691	0.773609	1.00307	0.982316	1.02427	1.00 (0.98-1.02)
M32489.metal.pos.txt.gz	Weighted median	6	-0.0110494	0.0107524	0.304128	0.989011	0.968386	1.01008	0.99 (0.97-1.01)
M32489.metal.pos.txt.gz	MR Egger	6	-0.0367935	0.0757179	0.652437	0.963875	0.830938	1.11808	0.96 (0.83-1.12)
M32489.metal.pos.txt.gz	Weighted mode	6	-0.0132004	0.0126042	0.342922	0.986886	0.962805	1.01157	0.99 (0.96-1.01)
M32492.metal.pos.txt.gz	Inverse variance weighted	6	0.0129648	0.00933095	0.164698	1.01305	0.99469	1.03175	1.01 (0.99-1.03)
M32492.metal.pos.txt.gz	Weighted median	6	0.0182376	0.0118552	0.123961	1.0184	0.995014	1.04235	1.02 (1.00-1.04)
M32492.metal.pos.txt.gz	MR Egger	6	-0.0225468	0.0640059	0.742418	0.977705	0.862433	1.10839	0.98 (0.86-1.11)
M32492.metal.pos.txt.gz	Weighted mode	6	-0.014117	0.0206891	0.525345	0.985982	0.9468	1.02679	0.99 (0.95-1.03)
M32497.metal.pos.txt.gz	Inverse variance weighted	6	-0.00872043	0.0120701	0.469997	0.991317	0.968141	1.01505	0.99 (0.97-1.02)
M32497.metal.pos.txt.gz	Weighted median	6	-0.0189528	0.0152741	0.214664	0.981226	0.952286	1.01105	0.98 (0.95-1.01)
M32497.metal.pos.txt.gz	MR Egger	6	0.0249157	0.0869698	0.788731	1.02523	0.864551	1.21577	1.03 (0.86-1.22)
M32497.metal.pos.txt.gz	Weighted mode	6	-0.0261575	0.0196054	0.239675	0.974182	0.937457	1.01234	0.97 (0.94-1.01)
M32504.metal.pos.txt.gz	Inverse variance weighted	6	-0.017373	0.0151798	0.252423	0.982777	0.953968	1.01246	0.98 (0.95-1.01)
M32504.metal.pos.txt.gz	Weighted median	6	-0.0382778	0.0190428	0.0444213	0.962446	0.927185	0.999047	0.96 (0.93-1.00)
M32504.metal.pos.txt.gz	MR Egger	6	0.0867606	0.0962692	0.418425	1.09064	0.903095	1.31712	1.09 (0.90-1.32)
M32504.metal.pos.txt.gz	Weighted mode	6	-0.0385329	0.0224226	0.146347	0.9622	0.920829	1.00543	0.96 (0.92-1.01)
M32518.metal.pos.txt.gz	Inverse variance weighted	6	0.0018187	0.00712438	0.798509	1.00182	0.987928	1.01591	1.00 (0.99-1.02)
M32518.metal.pos.txt.gz	Weighted median	6	0.00269376	0.00904901	0.765943	1.0027	0.98507	1.02064	1.00 (0.99-1.02)
M32518.metal.pos.txt.gz	MR Egger	6	-0.00573436	0.0460621	0.906931	0.994282	0.908449	1.08822	0.99 (0.91-1.09)
M32518.metal.pos.txt.gz	Weighted mode	6	0.00211341	0.0105246	0.848762	1.00212	0.981656	1.023	1.00 (0.98-1.02)
M32549.metal.pos.txt.gz	Inverse variance weighted	6	-0.0407236	0.0272373	0.134877	0.960094	0.910184	1.01274	0.96 (0.91-1.01)
M32549.metal.pos.txt.gz	Weighted median	6	-0.0568488	0.0348091	0.102436	0.944737	0.882431	1.01144	0.94 (0.88-1.01)
M32549.metal.pos.txt.gz	MR Egger	6	0.250502	0.176022	0.227786	1.28467	0.909827	1.81395	1.28 (0.91-1.81)
M32549.metal.pos.txt.gz	Weighted mode	6	-0.0610068	0.043319	0.218074	0.940817	0.864234	1.02419	0.94 (0.86-1.02)
M32553.metal.pos.txt.gz	Inverse variance weighted	6	0.0219514	0.0205837	0.286221	1.02219	0.981776	1.06428	1.02 (0.98-1.06)
M32553.metal.pos.txt.gz	Weighted median	6	0.0277589	0.0273514	0.310154	1.02815	0.974481	1.08477	1.03 (0.97-1.08)
M32553.metal.pos.txt.gz	MR Egger	6	0.0408411	0.133232	0.774486	1.04169	0.802283	1.35253	1.04 (0.80-1.35)
M32553.metal.pos.txt.gz	Weighted mode	6	0.0280784	0.0350514	0.459451	1.02848	0.960192	1.10162	1.03 (0.96-1.10)
M32557.metal.pos.txt.gz	Inverse variance weighted	6	-0.041121	0.022924	0.0728449	0.959713	0.917547	1.00382	0.96 (0.92-1.00)
M32557.metal.pos.txt.gz	Weighted median	6	-0.0503812	0.0284931	0.0770292	0.950867	0.89922	1.00548	0.95 (0.90-1.01)
M32557.metal.pos.txt.gz	MR Egger	6	-0.0219935	0.151612	0.891676	0.978247	0.726764	1.31675	0.98 (0.73-1.32)
M32557.metal.pos.txt.gz	Weighted mode	6	-0.0514658	0.0355528	0.207388	0.949836	0.885902	1.01838	0.95 (0.89-1.02)
M32560.metal.pos.txt.gz	Inverse variance weighted	6	0.0650874	0.0361572	0.0718414	1.06725	0.994236	1.14563	1.07 (0.99-1.15)
M32560.metal.pos.txt.gz	Weighted median	6	0.0368738	0.0463411	0.426204	1.03756	0.947475	1.13621	1.04 (0.95-1.14)
M32560.metal.pos.txt.gz	MR Egger	6	0.246556	0.23795	0.358654	1.27961	0.802658	2.03998	1.28 (0.80-2.04)
M32560.metal.pos.txt.gz	Weighted mode	6	0.0243814	0.0532423	0.666214	1.02468	0.923141	1.13739	1.02 (0.92-1.14)
M32564.metal.pos.txt.gz	Inverse variance weighted	6	-0.00136915	0.0315041	0.965335	0.998632	0.938833	1.06224	1.00 (0.94-1.06)
M32564.metal.pos.txt.gz	Weighted median	6	-0.00919663	0.0405075	0.820396	0.990846	0.91522	1.07272	0.99 (0.92-1.07)
M32564.metal.pos.txt.gz	MR Egger	6	-0.255849	0.198539	0.266999	0.774259	0.52467	1.14258	0.77 (0.52-1.14)
M32564.metal.pos.txt.gz	Weighted mode	6	-0.0598653	0.0531037	0.310777	0.941891	0.848786	1.04521	0.94 (0.85-1.05)
M32578.metal.pos.txt.gz	Inverse variance weighted	6	0.00429719	0.018732	0.818556	1.00431	0.968102	1.04186	1.00 (0.97-1.04)
M32578.metal.pos.txt.gz	Weighted median	6	0.00249625	0.0251835	0.921041	1.0025	0.954218	1.05322	1.00 (0.95-1.05)
M32578.metal.pos.txt.gz	MR Egger	6	-0.0994084	0.120807	0.45681	0.905373	0.714487	1.14726	0.91 (0.71-1.15)
M32578.metal.pos.txt.gz	Weighted mode	6	-0.013589	0.0338492	0.704668	0.986503	0.923178	1.05417	0.99 (0.92-1.05)
M32586.metal.pos.txt.gz	Inverse variance weighted	6	-0.0293138	0.0339231	0.387519	0.971112	0.908643	1.03788	0.97 (0.91-1.04)
M32586.metal.pos.txt.gz	Weighted median	6	-0.0302751	0.0350061	0.387119	0.970179	0.905845	1.03908	0.97 (0.91-1.04)
M32586.metal.pos.txt.gz	MR Egger	6	-0.0757058	0.240794	0.768932	0.927089	0.578301	1.48624	0.93 (0.58-1.49)
M32586.metal.pos.txt.gz	Weighted mode	6	-0.0397641	0.049853	0.46127	0.961016	0.871555	1.05966	0.96 (0.87-1.06)
M32587.metal.pos.txt.gz	Inverse variance weighted	6	-0.00790838	0.0162971	0.62749	0.992123	0.960933	1.02433	0.99 (0.96-1.02)
M32587.metal.pos.txt.gz	Weighted median	6	-0.0158388	0.0205311	0.440439	0.984286	0.945464	1.0247	0.98 (0.95-1.02)
M32587.metal.pos.txt.gz	MR Egger	6	-0.101524	0.106707	0.395265	0.90346	0.732956	1.11363	0.90 (0.73-1.11)
M32587.metal.pos.txt.gz	Weighted mode	6	-0.0281602	0.0276981	0.355949	0.972233	0.920859	1.02647	0.97 (0.92-1.03)
M32593.metal.pos.txt.gz	Inverse variance weighted	5	0.0191129	0.0240113	0.426034	1.0193	0.972438	1.06841	1.02 (0.97-1.07)
M32593.metal.pos.txt.gz	Weighted median	5	0.023243	0.0245902	0.34455	1.02352	0.975355	1.07405	1.02 (0.98-1.07)
M32593.metal.pos.txt.gz	MR Egger	5	-0.0855175	0.183447	0.672856	0.918037	0.640777	1.31527	0.92 (0.64-1.32)
M32593.metal.pos.txt.gz	Weighted mode	5	0.0336652	0.0309893	0.33841	1.03424	0.973289	1.099	1.03 (0.97-1.10)
M32616.metal.pos.txt.gz	Inverse variance weighted	6	0.0478414	0.0369202	0.195042	1.049	0.975776	1.12773	1.05 (0.98-1.13)
M32616.metal.pos.txt.gz	Weighted median	6	0.0651933	0.0482203	0.17638	1.06737	0.971107	1.17316	1.07 (0.97-1.17)
M32616.metal.pos.txt.gz	MR Egger	6	0.407937	0.243344	0.168971	1.50371	0.93331	2.42272	1.50 (0.93-2.42)
M32616.metal.pos.txt.gz	Weighted mode	6	0.0672175	0.0613807	0.323401	1.06953	0.948296	1.20626	1.07 (0.95-1.21)
M32632.metal.pos.txt.gz	Inverse variance weighted	6	0.000924256	0.0117156	0.937119	1.00092	0.978203	1.02417	1.00 (0.98-1.02)
M32632.metal.pos.txt.gz	Weighted median	6	-0.00313577	0.0146806	0.830859	0.996869	0.968594	1.02597	1.00 (0.97-1.03)
M32632.metal.pos.txt.gz	MR Egger	6	0.0983111	0.0773451	0.272592	1.10331	0.948109	1.28391	1.10 (0.95-1.28)
M32632.metal.pos.txt.gz	Weighted mode	6	-0.0047229	0.0179604	0.803072	0.995288	0.960861	1.03095	1.00 (0.96-1.03)
M32634.metal.pos.txt.gz	Inverse variance weighted	6	0.00567393	0.00730828	0.43753	1.00569	0.991387	1.0202	1.01 (0.99-1.02)
M32634.metal.pos.txt.gz	Weighted median	6	0.00244275	0.0096573	0.800312	1.00245	0.98365	1.0216	1.00 (0.98-1.02)
M32634.metal.pos.txt.gz	MR Egger	6	-0.0686165	0.0498075	0.240373	0.933685	0.846844	1.02943	0.93 (0.85-1.03)
M32634.metal.pos.txt.gz	Weighted mode	6	-0.00882742	0.0147412	0.575383	0.991211	0.962982	1.02027	0.99 (0.96-1.02)
M32635.metal.pos.txt.gz	Inverse variance weighted	6	0.0253302	0.0139231	0.0688671	1.02565	0.998043	1.05403	1.03 (1.00-1.05)
M32635.metal.pos.txt.gz	Weighted median	6	0.0207717	0.0178709	0.245105	1.02099	0.985846	1.05738	1.02 (0.99-1.06)
M32635.metal.pos.txt.gz	MR Egger	6	-0.0331751	0.0902702	0.731859	0.967369	0.810499	1.1546	0.97 (0.81-1.15)
M32635.metal.pos.txt.gz	Weighted mode	6	0.0114403	0.0237304	0.650101	1.01151	0.965537	1.05966	1.01 (0.97-1.06)
M32644.metal.pos.txt.gz	Inverse variance weighted	6	0.00526811	0.00784945	0.502129	1.00528	0.989934	1.02087	1.01 (0.99-1.02)
M32644.metal.pos.txt.gz	Weighted median	6	0.012774	0.00969538	0.187659	1.01286	0.99379	1.03229	1.01 (0.99-1.03)
M32644.metal.pos.txt.gz	MR Egger	6	-0.0554532	0.0517762	0.344483	0.946056	0.85476	1.0471	0.95 (0.85-1.05)
M32644.metal.pos.txt.gz	Weighted mode	6	0.0130866	0.0111679	0.294065	1.01317	0.991236	1.03559	1.01 (0.99-1.04)
M32651.metal.pos.txt.gz	Inverse variance weighted	6	0.00422682	0.0116458	0.716644	1.00424	0.981573	1.02742	1.00 (0.98-1.03)
M32651.metal.pos.txt.gz	Weighted median	6	0.000663209	0.0155933	0.966075	1.00066	0.970543	1.03172	1.00 (0.97-1.03)
M32651.metal.pos.txt.gz	MR Egger	6	-0.0834585	0.0756749	0.331979	0.919929	0.79312	1.06701	0.92 (0.79-1.07)
M32651.metal.pos.txt.gz	Weighted mode	6	-0.0145295	0.020482	0.50979	0.985576	0.946794	1.02595	0.99 (0.95-1.03)
M32654.metal.pos.txt.gz	Inverse variance weighted	6	0.022137	0.00978032	0.0236098	1.02238	1.00297	1.04217	1.02 (1.00-1.04)
M32654.metal.pos.txt.gz	Weighted median	6	0.020219	0.012776	0.113518	1.02042	0.99519	1.0463	1.02 (1.00-1.05)
M32654.metal.pos.txt.gz	MR Egger	6	-0.0255224	0.0631589	0.706814	0.974801	0.861299	1.10326	0.97 (0.86-1.10)
M32654.metal.pos.txt.gz	Weighted mode	6	0.0137901	0.0159181	0.425927	1.01389	0.982741	1.04602	1.01 (0.98-1.05)
M32672.metal.pos.txt.gz	Inverse variance weighted	6	0.0164418	0.0161899	0.30984	1.01658	0.984826	1.04935	1.02 (0.98-1.05)
M32672.metal.pos.txt.gz	Weighted median	6	0.00587584	0.0203106	0.772353	1.00589	0.966636	1.04674	1.01 (0.97-1.05)
M32672.metal.pos.txt.gz	MR Egger	6	-0.0110414	0.115789	0.928617	0.989019	0.788212	1.24099	0.99 (0.79-1.24)
M32672.metal.pos.txt.gz	Weighted mode	6	-0.00530014	0.0259819	0.846402	0.994714	0.945327	1.04668	0.99 (0.95-1.05)
M32675.metal.pos.txt.gz	Inverse variance weighted	6	0.0019929	0.00628638	0.75123	1.00199	0.989725	1.01442	1.00 (0.99-1.01)
M32675.metal.pos.txt.gz	Weighted median	6	0.00156953	0.00845513	0.852735	1.00157	0.985109	1.01831	1.00 (0.99-1.02)
M32675.metal.pos.txt.gz	MR Egger	6	0.00683505	0.0423675	0.879656	1.00686	0.926626	1.09404	1.01 (0.93-1.09)
M32675.metal.pos.txt.gz	Weighted mode	6	0.00189654	0.0116653	0.877216	1.0019	0.979251	1.02507	1.00 (0.98-1.03)
M32691.metal.pos.txt.gz	Inverse variance weighted	6	-0.00189651	0.0315059	0.952	0.998105	0.938335	1.06168	1.00 (0.94-1.06)
M32691.metal.pos.txt.gz	Weighted median	6	-0.00290657	0.0336465	0.93116	0.997098	0.933463	1.06507	1.00 (0.93-1.07)
M32691.metal.pos.txt.gz	MR Egger	6	-0.157612	0.207764	0.490329	0.854181	0.568457	1.28352	0.85 (0.57-1.28)
M32691.metal.pos.txt.gz	Weighted mode	6	-0.00710607	0.0419968	0.872268	0.992919	0.914462	1.07811	0.99 (0.91-1.08)
M32698.metal.pos.txt.gz	Inverse variance weighted	6	0.0241671	0.00924927	0.00897859	1.02446	1.00606	1.0432	1.02 (1.01-1.04)
M32698.metal.pos.txt.gz	Weighted median	6	0.0312001	0.0125132	0.0126538	1.03169	1.0067	1.05731	1.03 (1.01-1.06)
M32698.metal.pos.txt.gz	MR Egger	6	-0.0635135	0.0587958	0.340818	0.938461	0.836312	1.05309	0.94 (0.84-1.05)
M32698.metal.pos.txt.gz	Weighted mode	6	0.0353894	0.0164325	0.0838607	1.03602	1.00319	1.06993	1.04 (1.00-1.07)
M32709.metal.pos.txt.gz	Inverse variance weighted	6	0.00946981	0.0110832	0.392867	1.00951	0.987822	1.03168	1.01 (0.99-1.03)
M32709.metal.pos.txt.gz	Weighted median	6	0.00696955	0.0145231	0.631302	1.00699	0.978734	1.03607	1.01 (0.98-1.04)
M32709.metal.pos.txt.gz	MR Egger	6	0.0918424	0.0714768	0.268176	1.09619	0.952894	1.26104	1.10 (0.95-1.26)
M32709.metal.pos.txt.gz	Weighted mode	6	0.00360381	0.0179683	0.848942	1.00361	0.96888	1.03959	1.00 (0.97-1.04)
M32729.metal.pos.txt.gz	Inverse variance weighted	6	0.016411	0.00825982	0.0469395	1.01655	1.00022	1.03314	1.02 (1.00-1.03)
M32729.metal.pos.txt.gz	Weighted median	6	0.011998	0.010558	0.255794	1.01207	0.991342	1.03323	1.01 (0.99-1.03)
M32729.metal.pos.txt.gz	MR Egger	6	-0.036889	0.0547804	0.5376	0.963783	0.865664	1.07302	0.96 (0.87-1.07)
M32729.metal.pos.txt.gz	Weighted mode	6	0.00735177	0.0133363	0.605183	1.00738	0.981388	1.03406	1.01 (0.98-1.03)
M32735.metal.pos.txt.gz	Inverse variance weighted	6	-0.00798715	0.0253601	0.7528	0.992045	0.94394	1.0426	0.99 (0.94-1.04)
M32735.metal.pos.txt.gz	Weighted median	6	-0.013915	0.033102	0.674217	0.986181	0.924229	1.05229	0.99 (0.92-1.05)
M32735.metal.pos.txt.gz	MR Egger	6	-0.180959	0.165958	0.336825	0.834469	0.602759	1.15525	0.83 (0.60-1.16)
M32735.metal.pos.txt.gz	Weighted mode	6	-0.0351646	0.0407909	0.428049	0.965447	0.891264	1.0458	0.97 (0.89-1.05)
M32739.metal.pos.txt.gz	Inverse variance weighted	6	0.00793136	0.0116257	0.495095	1.00796	0.985255	1.03119	1.01 (0.99-1.03)
M32739.metal.pos.txt.gz	Weighted median	6	0.00546879	0.0155174	0.724515	1.00548	0.975363	1.03653	1.01 (0.98-1.04)
M32739.metal.pos.txt.gz	MR Egger	6	-0.0506562	0.0738669	0.530535	0.950605	0.822477	1.09869	0.95 (0.82-1.10)
M32739.metal.pos.txt.gz	Weighted mode	6	-0.00586218	0.0213674	0.794788	0.994155	0.953379	1.03667	0.99 (0.95-1.04)
M32740.metal.pos.txt.gz	Inverse variance weighted	6	-1.35714e-05	0.00796632	0.998641	0.999986	0.984494	1.01572	1.00 (0.98-1.02)
M32740.metal.pos.txt.gz	Weighted median	6	-0.00134766	0.0103713	0.896613	0.998653	0.978558	1.01916	1.00 (0.98-1.02)
M32740.metal.pos.txt.gz	MR Egger	6	-0.0839594	0.0476396	0.15279	0.919469	0.837501	1.00946	0.92 (0.84-1.01)
M32740.metal.pos.txt.gz	Weighted mode	6	-0.00948455	0.0136836	0.519099	0.99056	0.964347	1.01749	0.99 (0.96-1.02)
M32753.metal.pos.txt.gz	Inverse variance weighted	6	0.00341061	0.0279433	0.902856	1.00342	0.949938	1.05991	1.00 (0.95-1.06)
M32753.metal.pos.txt.gz	Weighted median	6	0.0180846	0.0305599	0.554001	1.01825	0.959049	1.0811	1.02 (0.96-1.08)
M32753.metal.pos.txt.gz	MR Egger	6	0.148469	0.190712	0.479759	1.16006	0.798255	1.68584	1.16 (0.80-1.69)
M32753.metal.pos.txt.gz	Weighted mode	6	0.0566799	0.0435577	0.249901	1.05832	0.971715	1.15264	1.06 (0.97-1.15)
M32754.metal.pos.txt.gz	Inverse variance weighted	6	-0.0345605	0.0363566	0.341808	0.96603	0.899587	1.03738	0.97 (0.90-1.04)
M32754.metal.pos.txt.gz	Weighted median	6	-0.0291868	0.0455086	0.521298	0.971235	0.888355	1.06185	0.97 (0.89-1.06)
M32754.metal.pos.txt.gz	MR Egger	6	-0.147115	0.238003	0.569952	0.863195	0.541398	1.37626	0.86 (0.54-1.38)
M32754.metal.pos.txt.gz	Weighted mode	6	-0.00666563	0.0588046	0.914162	0.993357	0.885217	1.11471	0.99 (0.89-1.11)
M32755.metal.pos.txt.gz	Inverse variance weighted	6	-0.00883539	0.0147735	0.549801	0.991204	0.962914	1.02032	0.99 (0.96-1.02)
M32755.metal.pos.txt.gz	Weighted median	6	-0.0162123	0.0186893	0.385685	0.983918	0.948529	1.02063	0.98 (0.95-1.02)
M32755.metal.pos.txt.gz	MR Egger	6	0.153313	0.0958021	0.184781	1.16569	0.966128	1.40647	1.17 (0.97-1.41)
M32755.metal.pos.txt.gz	Weighted mode	6	-0.0181897	0.0225086	0.455731	0.981975	0.939595	1.02627	0.98 (0.94-1.03)
M32757.metal.pos.txt.gz	Inverse variance weighted	6	-0.012501	0.0247744	0.613844	0.987577	0.940768	1.03671	0.99 (0.94-1.04)
M32757.metal.pos.txt.gz	Weighted median	6	-0.0122223	0.0278151	0.660364	0.987852	0.935439	1.0432	0.99 (0.94-1.04)
M32757.metal.pos.txt.gz	MR Egger	6	-0.131012	0.169415	0.482492	0.877207	0.629352	1.22267	0.88 (0.63-1.22)
M32757.metal.pos.txt.gz	Weighted mode	6	-0.00874645	0.0372129	0.823502	0.991292	0.921563	1.0663	0.99 (0.92-1.07)
M32758.metal.pos.txt.gz	Inverse variance weighted	6	-0.0368193	0.0178626	0.039279	0.96385	0.930689	0.998193	0.96 (0.93-1.00)
M32758.metal.pos.txt.gz	Weighted median	6	-0.0355392	0.0223107	0.111178	0.965085	0.923792	1.00822	0.97 (0.92-1.01)
M32758.metal.pos.txt.gz	MR Egger	6	-0.0299522	0.116248	0.809383	0.970492	0.772752	1.21883	0.97 (0.77-1.22)
M32758.metal.pos.txt.gz	Weighted mode	6	-0.0356147	0.0256816	0.224155	0.965012	0.91764	1.01483	0.97 (0.92-1.01)
M32759.metal.pos.txt.gz	Inverse variance weighted	6	-0.040083	0.017824	0.0245239	0.96071	0.927727	0.994865	0.96 (0.93-0.99)
M32759.metal.pos.txt.gz	Weighted median	6	-0.0390994	0.0221883	0.0780414	0.961655	0.92073	1.0044	0.96 (0.92-1.00)
M32759.metal.pos.txt.gz	MR Egger	6	-0.017461	0.115552	0.887204	0.982691	0.783532	1.23247	0.98 (0.78-1.23)
M32759.metal.pos.txt.gz	Weighted mode	6	-0.0382428	0.0268045	0.213	0.962479	0.913219	1.0144	0.96 (0.91-1.01)
M32761.metal.pos.txt.gz	Inverse variance weighted	6	0.00172887	0.0205509	0.932956	1.00173	0.962183	1.0429	1.00 (0.96-1.04)
M32761.metal.pos.txt.gz	Weighted median	6	-0.0341738	0.0209121	0.102224	0.966404	0.927594	1.00684	0.97 (0.93-1.01)
M32761.metal.pos.txt.gz	MR Egger	6	-0.204872	0.102828	0.117131	0.814752	0.666034	0.996676	0.81 (0.67-1.00)
M32761.metal.pos.txt.gz	Weighted mode	6	-0.0356696	0.0264328	0.235074	0.964959	0.916239	1.01627	0.96 (0.92-1.02)
M32762.metal.pos.txt.gz	Inverse variance weighted	6	0.00564186	0.0351523	0.872489	1.00566	0.938702	1.07739	1.01 (0.94-1.08)
M32762.metal.pos.txt.gz	Weighted median	6	0.0568753	0.0473846	0.230026	1.05852	0.964642	1.16154	1.06 (0.96-1.16)
M32762.metal.pos.txt.gz	MR Egger	6	0.0526909	0.226889	0.827756	1.0541	0.675696	1.64443	1.05 (0.68-1.64)
M32762.metal.pos.txt.gz	Weighted mode	6	0.0593904	0.0628653	0.388178	1.06119	0.938169	1.20034	1.06 (0.94-1.20)
M32769.metal.pos.txt.gz	Inverse variance weighted	6	0.00477306	0.0265389	0.857269	1.00478	0.953855	1.05843	1.00 (0.95-1.06)
M32769.metal.pos.txt.gz	Weighted median	6	0.0103405	0.0321959	0.748078	1.01039	0.948604	1.07621	1.01 (0.95-1.08)
M32769.metal.pos.txt.gz	MR Egger	6	-0.0234997	0.191747	0.908369	0.976774	0.670774	1.42237	0.98 (0.67-1.42)
M32769.metal.pos.txt.gz	Weighted mode	6	0.0163977	0.0445505	0.727889	1.01653	0.931535	1.10929	1.02 (0.93-1.11)
M32786.metal.pos.txt.gz	Inverse variance weighted	6	-0.0310082	0.02545	0.223074	0.969468	0.922295	1.01905	0.97 (0.92-1.02)
M32786.metal.pos.txt.gz	Weighted median	6	-0.0609655	0.033463	0.0684738	0.940856	0.881127	1.00463	0.94 (0.88-1.00)
M32786.metal.pos.txt.gz	MR Egger	6	0.191136	0.16271	0.30527	1.21062	0.880051	1.66537	1.21 (0.88-1.67)
M32786.metal.pos.txt.gz	Weighted mode	6	-0.0662695	0.0423924	0.17876	0.935879	0.86126	1.01696	0.94 (0.86-1.02)
M32787.metal.pos.txt.gz	Inverse variance weighted	6	-0.00284811	0.0168934	0.866116	0.997156	0.96468	1.03073	1.00 (0.96-1.03)
M32787.metal.pos.txt.gz	Weighted median	6	-0.0211314	0.020437	0.301147	0.97909	0.940646	1.01911	0.98 (0.94-1.02)
M32787.metal.pos.txt.gz	MR Egger	6	-0.132885	0.100969	0.258493	0.875566	0.71836	1.06717	0.88 (0.72-1.07)
M32787.metal.pos.txt.gz	Weighted mode	6	-0.0291397	0.0268695	0.327648	0.971281	0.921453	1.0238	0.97 (0.92-1.02)
M32795.metal.pos.txt.gz	Inverse variance weighted	6	-0.0383164	0.0197751	0.0526705	0.962408	0.92582	1.00044	0.96 (0.93-1.00)
M32795.metal.pos.txt.gz	Weighted median	6	-0.0448356	0.0252376	0.0756442	0.956155	0.910009	1.00464	0.96 (0.91-1.00)
M32795.metal.pos.txt.gz	MR Egger	6	-0.036892	0.129085	0.789224	0.96378	0.748339	1.24124	0.96 (0.75-1.24)
M32795.metal.pos.txt.gz	Weighted mode	6	-0.0594237	0.0329399	0.13108	0.942307	0.883392	1.00515	0.94 (0.88-1.01)
M32800.metal.pos.txt.gz	Inverse variance weighted	6	0.00304345	0.0267407	0.909386	1.00305	0.95183	1.05702	1.00 (0.95-1.06)
M32800.metal.pos.txt.gz	Weighted median	6	0.0117697	0.0343077	0.73155	1.01184	0.946037	1.08222	1.01 (0.95-1.08)
M32800.metal.pos.txt.gz	MR Egger	6	0.216282	0.174602	0.283173	1.24145	0.881671	1.74805	1.24 (0.88-1.75)
M32800.metal.pos.txt.gz	Weighted mode	6	0.0325012	0.0458078	0.509712	1.03304	0.944328	1.13008	1.03 (0.94-1.13)
M32802.metal.pos.txt.gz	Inverse variance weighted	6	-0.0015614	0.0225411	0.944776	0.99844	0.955288	1.04354	1.00 (0.96-1.04)
M32802.metal.pos.txt.gz	Weighted median	6	-0.0091652	0.0281681	0.744897	0.990877	0.937654	1.04712	0.99 (0.94-1.05)
M32802.metal.pos.txt.gz	MR Egger	6	-0.000527747	0.143982	0.997251	0.999472	0.753722	1.32535	1.00 (0.75-1.33)
M32802.metal.pos.txt.gz	Weighted mode	6	-0.0133451	0.0351345	0.719672	0.986744	0.92108	1.05709	0.99 (0.92-1.06)
M32808.metal.pos.txt.gz	Inverse variance weighted	6	0.00645497	0.0278638	0.816801	1.00648	0.952983	1.06297	1.01 (0.95-1.06)
M32808.metal.pos.txt.gz	Weighted median	6	-0.00971424	0.030412	0.749408	0.990333	0.933026	1.05116	0.99 (0.93-1.05)
M32808.metal.pos.txt.gz	MR Egger	6	0.277147	0.156559	0.151397	1.31936	0.970728	1.7932	1.32 (0.97-1.79)
M32808.metal.pos.txt.gz	Weighted mode	6	-0.00866968	0.035719	0.817865	0.991368	0.924337	1.06326	0.99 (0.92-1.06)
M32814.metal.pos.txt.gz	Inverse variance weighted	6	0.0200078	0.0125054	0.109613	1.02021	0.995507	1.04552	1.02 (1.00-1.05)
M32814.metal.pos.txt.gz	Weighted median	6	0.0142376	0.016325	0.383134	1.01434	0.982397	1.04732	1.01 (0.98-1.05)
M32814.metal.pos.txt.gz	MR Egger	6	-0.0286216	0.0837382	0.749705	0.971784	0.824689	1.14512	0.97 (0.82-1.15)
M32814.metal.pos.txt.gz	Weighted mode	6	0.0011326	0.0222355	0.961348	1.00113	0.958439	1.04573	1.00 (0.96-1.05)
M32836.metal.pos.txt.gz	Inverse variance weighted	6	0.0388783	0.0211262	0.0657254	1.03964	0.997474	1.0836	1.04 (1.00-1.08)
M32836.metal.pos.txt.gz	Weighted median	6	0.0297236	0.0268714	0.268665	1.03017	0.977317	1.08588	1.03 (0.98-1.09)
M32836.metal.pos.txt.gz	MR Egger	6	0.0379403	0.13342	0.790243	1.03867	0.799664	1.34911	1.04 (0.80-1.35)
M32836.metal.pos.txt.gz	Weighted mode	6	0.0260181	0.0343839	0.483343	1.02636	0.95947	1.09791	1.03 (0.96-1.10)
M32838.metal.pos.txt.gz	Inverse variance weighted	6	-0.0124189	0.0158404	0.433039	0.987658	0.957465	1.0188	0.99 (0.96-1.02)
M32838.metal.pos.txt.gz	Weighted median	6	-0.0245153	0.0199775	0.219767	0.975783	0.938314	1.01475	0.98 (0.94-1.01)
M32838.metal.pos.txt.gz	MR Egger	6	-0.0479497	0.103322	0.666722	0.953182	0.778442	1.16715	0.95 (0.78-1.17)
M32838.metal.pos.txt.gz	Weighted mode	6	-0.0290318	0.0256929	0.30977	0.971386	0.92368	1.02156	0.97 (0.92-1.02)
M32846.metal.pos.txt.gz	Inverse variance weighted	6	0.00860992	0.0276926	0.755869	1.00865	0.95536	1.06491	1.01 (0.96-1.06)
M32846.metal.pos.txt.gz	Weighted median	6	-0.00722081	0.03518	0.837374	0.992805	0.926655	1.06368	0.99 (0.93-1.06)
M32846.metal.pos.txt.gz	MR Egger	6	0.229396	0.17819	0.267406	1.25784	0.887047	1.78363	1.26 (0.89-1.78)
M32846.metal.pos.txt.gz	Weighted mode	6	-0.0209122	0.0433548	0.649932	0.979305	0.899526	1.06616	0.98 (0.90-1.07)
M32847.metal.pos.txt.gz	Inverse variance weighted	6	-0.0429218	0.0181039	0.0177471	0.957986	0.924589	0.99259	0.96 (0.92-0.99)
M32847.metal.pos.txt.gz	Weighted median	6	-0.0422312	0.0236915	0.0746595	0.958648	0.915151	1.00421	0.96 (0.92-1.00)
M32847.metal.pos.txt.gz	MR Egger	6	-0.0119975	0.114149	0.921353	0.988074	0.789995	1.23582	0.99 (0.79-1.24)
M32847.metal.pos.txt.gz	Weighted mode	6	-0.0408159	0.030004	0.231835	0.960006	0.905178	1.01815	0.96 (0.91-1.02)
M32854.metal.pos.txt.gz	Inverse variance weighted	6	-0.0304832	0.0260675	0.242245	0.969977	0.921663	1.02082	0.97 (0.92-1.02)
M32854.metal.pos.txt.gz	Weighted median	6	-0.0100723	0.0333009	0.762298	0.989978	0.927426	1.05675	0.99 (0.93-1.06)
M32854.metal.pos.txt.gz	MR Egger	6	0.128485	0.161579	0.471025	1.1371	0.82844	1.56077	1.14 (0.83-1.56)
M32854.metal.pos.txt.gz	Weighted mode	6	-0.00470092	0.0439921	0.919057	0.99531	0.913086	1.08494	1.00 (0.91-1.08)
M32855.metal.pos.txt.gz	Inverse variance weighted	6	0.00437203	0.0169767	0.796769	1.00438	0.971511	1.03836	1.00 (0.97-1.04)
M32855.metal.pos.txt.gz	Weighted median	6	0.00203053	0.0215434	0.924908	1.00203	0.960603	1.04525	1.00 (0.96-1.05)
M32855.metal.pos.txt.gz	MR Egger	6	0.154122	0.108818	0.229627	1.16663	0.942554	1.44398	1.17 (0.94-1.44)
M32855.metal.pos.txt.gz	Weighted mode	6	-3.98629e-05	0.0261525	0.998843	0.99996	0.949995	1.05255	1.00 (0.95-1.05)
M32857.metal.pos.txt.gz	Inverse variance weighted	6	-0.029557	0.0258009	0.251969	0.970875	0.922999	1.02124	0.97 (0.92-1.02)
M32857.metal.pos.txt.gz	Weighted median	6	-0.0154606	0.0331426	0.640867	0.984658	0.922729	1.05074	0.98 (0.92-1.05)
M32857.metal.pos.txt.gz	MR Egger	6	0.0786026	0.160133	0.649238	1.08177	0.790366	1.48062	1.08 (0.79-1.48)
M32857.metal.pos.txt.gz	Weighted mode	6	-0.00725954	0.0419446	0.869381	0.992767	0.914415	1.07783	0.99 (0.91-1.08)
M32863.metal.pos.txt.gz	Inverse variance weighted	6	-0.018119	0.0433535	0.675993	0.982044	0.902044	1.06914	0.98 (0.90-1.07)
M32863.metal.pos.txt.gz	Weighted median	6	-0.00625816	0.0543517	0.908333	0.993761	0.89334	1.10547	0.99 (0.89-1.11)
M32863.metal.pos.txt.gz	MR Egger	6	-0.226983	0.267856	0.444496	0.796935	0.471432	1.34718	0.80 (0.47-1.35)
M32863.metal.pos.txt.gz	Weighted mode	6	-0.00661789	0.0650214	0.922887	0.993404	0.874538	1.12843	0.99 (0.87-1.13)
M32867.metal.pos.txt.gz	Inverse variance weighted	6	0.00398521	0.00525007	0.447807	1.00399	0.993715	1.01438	1.00 (0.99-1.01)
M32867.metal.pos.txt.gz	Weighted median	6	0.00254661	0.00665584	0.702007	1.00255	0.989556	1.01571	1.00 (0.99-1.02)
M32867.metal.pos.txt.gz	MR Egger	6	0.0271176	0.0327455	0.454146	1.02749	0.963615	1.0956	1.03 (0.96-1.10)
M32867.metal.pos.txt.gz	Weighted mode	6	0.00120396	0.00838709	0.891463	1.0012	0.984881	1.0178	1.00 (0.98-1.02)
M32869.metal.pos.txt.gz	Inverse variance weighted	6	-0.013541	0.0253756	0.593602	0.98655	0.938683	1.03686	0.99 (0.94-1.04)
M32869.metal.pos.txt.gz	Weighted median	6	-0.01262	0.0270615	0.640967	0.987459	0.936449	1.04125	0.99 (0.94-1.04)
M32869.metal.pos.txt.gz	MR Egger	6	0.0841816	0.171202	0.648686	1.08783	0.777732	1.52156	1.09 (0.78-1.52)
M32869.metal.pos.txt.gz	Weighted mode	6	-0.00958747	0.0367783	0.804733	0.990458	0.921573	1.06449	0.99 (0.92-1.06)
M32910.metal.pos.txt.gz	Inverse variance weighted	6	0.00555079	0.00737859	0.451881	1.00557	0.991128	1.02021	1.01 (0.99-1.02)
M32910.metal.pos.txt.gz	Weighted median	6	0.00588415	0.0090304	0.514663	1.0059	0.988254	1.02386	1.01 (0.99-1.02)
M32910.metal.pos.txt.gz	MR Egger	6	-0.0178459	0.0482868	0.730428	0.982312	0.893608	1.07982	0.98 (0.89-1.08)
M32910.metal.pos.txt.gz	Weighted mode	6	0.0059105	0.0110071	0.614312	1.00593	0.984459	1.02787	1.01 (0.98-1.03)
M32980.metal.pos.txt.gz	Inverse variance weighted	6	-0.00234585	0.0142652	0.86938	0.997657	0.970149	1.02594	1.00 (0.97-1.03)
M32980.metal.pos.txt.gz	Weighted median	6	-0.011795	0.0180334	0.513071	0.988274	0.953953	1.02383	0.99 (0.95-1.02)
M32980.metal.pos.txt.gz	MR Egger	6	0.079271	0.0948632	0.450369	1.0825	0.89883	1.3037	1.08 (0.90-1.30)
M32980.metal.pos.txt.gz	Weighted mode	6	-0.0208958	0.0230684	0.406563	0.979321	0.936028	1.02462	0.98 (0.94-1.02)
M33009.metal.pos.txt.gz	Inverse variance weighted	6	-0.0317164	0.026323	0.228245	0.968781	0.920066	1.02008	0.97 (0.92-1.02)
M33009.metal.pos.txt.gz	Weighted median	6	-0.0116399	0.0352836	0.741478	0.988428	0.922382	1.0592	0.99 (0.92-1.06)
M33009.metal.pos.txt.gz	MR Egger	6	-0.11914	0.161372	0.501306	0.887683	0.646987	1.21792	0.89 (0.65-1.22)
M33009.metal.pos.txt.gz	Weighted mode	6	-0.00267829	0.0452809	0.955125	0.997325	0.912626	1.08989	1.00 (0.91-1.09)
M33084.metal.pos.txt.gz	Inverse variance weighted	6	-0.00388427	0.0229603	0.86566	0.996123	0.952289	1.04197	1.00 (0.95-1.04)
M33084.metal.pos.txt.gz	Weighted median	6	-0.0220329	0.0247502	0.373352	0.978208	0.931887	1.02683	0.98 (0.93-1.03)
M33084.metal.pos.txt.gz	MR Egger	6	0.115936	0.146945	0.474258	1.12292	0.841915	1.49773	1.12 (0.84-1.50)
M33084.metal.pos.txt.gz	Weighted mode	6	-0.0325481	0.0310675	0.342775	0.967976	0.910792	1.02875	0.97 (0.91-1.03)
M33131.metal.pos.txt.gz	Inverse variance weighted	6	0.00543038	0.0254023	0.830723	1.00545	0.956611	1.05677	1.01 (0.96-1.06)
M33131.metal.pos.txt.gz	Weighted median	6	-0.00152431	0.027644	0.956026	0.998477	0.945817	1.05407	1.00 (0.95-1.05)
M33131.metal.pos.txt.gz	MR Egger	6	0.0037922	0.175687	0.983813	1.0038	0.711376	1.41643	1.00 (0.71-1.42)
M33131.metal.pos.txt.gz	Weighted mode	6	-0.00663781	0.0372096	0.86542	0.993384	0.923515	1.06854	0.99 (0.92-1.07)
M33132.metal.pos.txt.gz	Inverse variance weighted	6	0.00138749	0.00874124	0.873883	1.00139	0.984378	1.01869	1.00 (0.98-1.02)
M33132.metal.pos.txt.gz	Weighted median	6	-0.000186395	0.00856927	0.982646	0.999814	0.983161	1.01675	1.00 (0.98-1.02)
M33132.metal.pos.txt.gz	MR Egger	6	-0.0490515	0.0594025	0.455351	0.952132	0.847486	1.0697	0.95 (0.85-1.07)
M33132.metal.pos.txt.gz	Weighted mode	6	0.00351791	0.0130795	0.798704	1.00352	0.978125	1.02958	1.00 (0.98-1.03)
M33137.metal.pos.txt.gz	Inverse variance weighted	6	-0.0246964	0.037283	0.507712	0.975606	0.906857	1.04957	0.98 (0.91-1.05)
M33137.metal.pos.txt.gz	Weighted median	6	-0.011962	0.0482048	0.804018	0.988109	0.899026	1.08602	0.99 (0.90-1.09)
M33137.metal.pos.txt.gz	MR Egger	6	-0.157347	0.231327	0.533714	0.854408	0.542945	1.34454	0.85 (0.54-1.34)
M33137.metal.pos.txt.gz	Weighted mode	6	-0.0150678	0.0639064	0.822958	0.985045	0.869076	1.11649	0.99 (0.87-1.12)
M33138.metal.pos.txt.gz	Inverse variance weighted	6	-0.0235899	0.0168143	0.160626	0.976686	0.945023	1.00941	0.98 (0.95-1.01)
M33138.metal.pos.txt.gz	Weighted median	6	-0.0191833	0.0217467	0.377711	0.981	0.940064	1.02372	0.98 (0.94-1.02)
M33138.metal.pos.txt.gz	MR Egger	6	-0.123546	0.108717	0.319252	0.883781	0.714172	1.09367	0.88 (0.71-1.09)
M33138.metal.pos.txt.gz	Weighted mode	6	-0.0215347	0.0285717	0.484983	0.978696	0.925394	1.03507	0.98 (0.93-1.04)
M33140.metal.pos.txt.gz	Inverse variance weighted	6	0.0136807	0.0158591	0.388337	1.01377	0.982747	1.04578	1.01 (0.98-1.05)
M33140.metal.pos.txt.gz	Weighted median	6	0.0194279	0.0195273	0.319778	1.01962	0.981331	1.0594	1.02 (0.98-1.06)
M33140.metal.pos.txt.gz	MR Egger	6	-0.0119987	0.112108	0.91992	0.988073	0.79316	1.23088	0.99 (0.79-1.23)
M33140.metal.pos.txt.gz	Weighted mode	6	0.0283903	0.0314899	0.408613	1.0288	0.967219	1.0943	1.03 (0.97-1.09)
M33144.metal.pos.txt.gz	Inverse variance weighted	6	-0.0550577	0.0375121	0.142177	0.946431	0.879342	1.01864	0.95 (0.88-1.02)
M33144.metal.pos.txt.gz	Weighted median	6	-0.0232538	0.0458271	0.611858	0.977015	0.893084	1.06883	0.98 (0.89-1.07)
M33144.metal.pos.txt.gz	MR Egger	6	-0.188758	0.25923	0.506861	0.827987	0.498153	1.37621	0.83 (0.50-1.38)
M33144.metal.pos.txt.gz	Weighted mode	6	-0.0129158	0.0580547	0.832745	0.987167	0.880995	1.10613	0.99 (0.88-1.11)
M33150.metal.pos.txt.gz	Inverse variance weighted	6	-0.0259328	0.0324118	0.423651	0.974401	0.914425	1.03831	0.97 (0.91-1.04)
M33150.metal.pos.txt.gz	Weighted median	6	-0.0224632	0.0432898	0.603829	0.977787	0.898246	1.06437	0.98 (0.90-1.06)
M33150.metal.pos.txt.gz	MR Egger	6	-0.22636	0.204004	0.32939	0.797431	0.534615	1.18945	0.80 (0.53-1.19)
M33150.metal.pos.txt.gz	Weighted mode	6	-0.07854	0.0644941	0.277634	0.924465	0.814689	1.04903	0.92 (0.81-1.05)
M33163.metal.pos.txt.gz	Inverse variance weighted	6	-0.0113802	0.0121699	0.349731	0.988684	0.96538	1.01255	0.99 (0.97-1.01)
M33163.metal.pos.txt.gz	Weighted median	6	-0.0177715	0.0149246	0.233751	0.982385	0.954065	1.01155	0.98 (0.95-1.01)
M33163.metal.pos.txt.gz	MR Egger	6	-0.0606846	0.087434	0.525844	0.94112	0.792902	1.11704	0.94 (0.79-1.12)
M33163.metal.pos.txt.gz	Weighted mode	6	-0.0214786	0.0190397	0.310483	0.97875	0.942899	1.01597	0.98 (0.94-1.02)
M33165.metal.pos.txt.gz	Inverse variance weighted	6	-0.0098024	0.0156544	0.531199	0.990245	0.960324	1.0211	0.99 (0.96-1.02)
M33165.metal.pos.txt.gz	Weighted median	6	-0.0197355	0.0208963	0.34494	0.980458	0.941113	1.02145	0.98 (0.94-1.02)
M33165.metal.pos.txt.gz	MR Egger	6	-0.0184557	0.104521	0.868423	0.981714	0.799861	1.20491	0.98 (0.80-1.20)
M33165.metal.pos.txt.gz	Weighted mode	6	-0.0306148	0.0297361	0.350426	0.969849	0.914939	1.02805	0.97 (0.91-1.03)
M33173.metal.pos.txt.gz	Inverse variance weighted	6	0.0340379	0.114391	0.76604	1.03462	0.826821	1.29465	1.03 (0.83-1.29)
M33173.metal.pos.txt.gz	Weighted median	6	-0.0694704	0.122951	0.572055	0.932888	0.733114	1.1871	0.93 (0.73-1.19)
M33173.metal.pos.txt.gz	MR Egger	6	-0.117753	0.854468	0.897051	0.888916	0.166542	4.74459	0.89 (0.17-4.74)
M33173.metal.pos.txt.gz	Weighted mode	6	-0.113031	0.161348	0.514838	0.893123	0.650983	1.22533	0.89 (0.65-1.23)
M33178.metal.pos.txt.gz	Inverse variance weighted	6	0.0322097	0.0712916	0.651411	1.03273	0.898057	1.18761	1.03 (0.90-1.19)
M33178.metal.pos.txt.gz	Weighted median	6	0.0349871	0.0900931	0.697761	1.03561	0.867972	1.23562	1.04 (0.87-1.24)
M33178.metal.pos.txt.gz	MR Egger	6	0.147479	0.457317	0.763236	1.15891	0.472904	2.84005	1.16 (0.47-2.84)
M33178.metal.pos.txt.gz	Weighted mode	6	0.00171268	0.111383	0.988326	1.00171	0.805254	1.2461	1.00 (0.81-1.25)
M33188.metal.pos.txt.gz	Inverse variance weighted	6	0.0309032	0.0378058	0.413689	1.03139	0.957723	1.11071	1.03 (0.96-1.11)
M33188.metal.pos.txt.gz	Weighted median	6	0.0111859	0.0501468	0.823486	1.01125	0.916584	1.11569	1.01 (0.92-1.12)
M33188.metal.pos.txt.gz	MR Egger	6	0.369757	0.245348	0.20627	1.44738	0.894827	2.34114	1.45 (0.89-2.34)
M33188.metal.pos.txt.gz	Weighted mode	6	-0.0432885	0.0868234	0.63923	0.957635	0.807782	1.13529	0.96 (0.81-1.14)
M33190.metal.pos.txt.gz	Inverse variance weighted	6	-0.000369962	0.048934	0.993968	0.99963	0.908209	1.10025	1.00 (0.91-1.10)
M33190.metal.pos.txt.gz	Weighted median	6	-0.0277429	0.0586744	0.636337	0.972638	0.866975	1.09118	0.97 (0.87-1.09)
M33190.metal.pos.txt.gz	MR Egger	6	0.379586	0.29421	0.266518	1.46168	0.821137	2.60189	1.46 (0.82-2.60)
M33190.metal.pos.txt.gz	Weighted mode	6	-0.0492262	0.0748776	0.539964	0.951966	0.822023	1.10245	0.95 (0.82-1.10)
M33192.metal.pos.txt.gz	Inverse variance weighted	6	-0.104678	0.0487282	0.0316972	0.900614	0.818579	0.990871	0.90 (0.82-0.99)
M33192.metal.pos.txt.gz	Weighted median	6	-0.0639932	0.054205	0.237771	0.938011	0.843467	1.04315	0.94 (0.84-1.04)
M33192.metal.pos.txt.gz	MR Egger	6	-0.00120666	0.351253	0.997424	0.998794	0.501746	1.98824	1.00 (0.50-1.99)
M33192.metal.pos.txt.gz	Weighted mode	6	-0.0551098	0.063014	0.421825	0.946381	0.836426	1.07079	0.95 (0.84-1.07)
M33194.metal.pos.txt.gz	Inverse variance weighted	6	-0.0439055	0.0421353	0.297407	0.957044	0.881182	1.03944	0.96 (0.88-1.04)
M33194.metal.pos.txt.gz	Weighted median	6	-0.0312743	0.0545602	0.566504	0.96921	0.870914	1.0786	0.97 (0.87-1.08)
M33194.metal.pos.txt.gz	MR Egger	6	0.180921	0.271787	0.542043	1.19832	0.703434	2.04138	1.20 (0.70-2.04)
M33194.metal.pos.txt.gz	Weighted mode	6	0.0186134	0.0746273	0.81296	1.01879	0.880156	1.17926	1.02 (0.88-1.18)
M33195.metal.pos.txt.gz	Inverse variance weighted	6	0.0327483	0.0399194	0.412011	1.03329	0.955526	1.11738	1.03 (0.96-1.12)
M33195.metal.pos.txt.gz	Weighted median	6	0.0408775	0.0517229	0.429343	1.04172	0.941294	1.15287	1.04 (0.94-1.15)
M33195.metal.pos.txt.gz	MR Egger	6	0.241436	0.270547	0.422613	1.27308	0.749136	2.16346	1.27 (0.75-2.16)
M33195.metal.pos.txt.gz	Weighted mode	6	0.0658851	0.0683588	0.379406	1.0681	0.934169	1.22124	1.07 (0.93-1.22)
M33197.metal.pos.txt.gz	Inverse variance weighted	6	0.0270309	0.0420677	0.520511	1.0274	0.946086	1.1157	1.03 (0.95-1.12)
M33197.metal.pos.txt.gz	Weighted median	6	0.00717832	0.0586329	0.90256	1.0072	0.897859	1.12987	1.01 (0.90-1.13)
M33197.metal.pos.txt.gz	MR Egger	6	0.143163	0.286068	0.64304	1.15392	0.658671	2.02153	1.15 (0.66-2.02)
M33197.metal.pos.txt.gz	Weighted mode	6	-0.0064545	0.0826498	0.940782	0.993566	0.844975	1.16829	0.99 (0.84-1.17)
M33203.metal.pos.txt.gz	Inverse variance weighted	6	-0.050092	0.0492061	0.308676	0.951142	0.863695	1.04744	0.95 (0.86-1.05)
M33203.metal.pos.txt.gz	Weighted median	6	-0.0341345	0.0626817	0.58605	0.966441	0.854712	1.09278	0.97 (0.85-1.09)
M33203.metal.pos.txt.gz	MR Egger	6	0.0083797	0.324524	0.980637	1.00841	0.533825	1.90493	1.01 (0.53-1.90)
M33203.metal.pos.txt.gz	Weighted mode	6	-0.00994194	0.0837329	0.910109	0.990107	0.840248	1.16669	0.99 (0.84-1.17)
M33204.metal.pos.txt.gz	Inverse variance weighted	6	0.00053755	0.0141502	0.969697	1.00054	0.97317	1.02868	1.00 (0.97-1.03)
M33204.metal.pos.txt.gz	Weighted median	6	0.00575111	0.0162587	0.723545	1.00577	0.974222	1.03833	1.01 (0.97-1.04)
M33204.metal.pos.txt.gz	MR Egger	6	0.0767801	0.0907435	0.445133	1.0798	0.903863	1.28999	1.08 (0.90-1.29)
M33204.metal.pos.txt.gz	Weighted mode	6	0.00703326	0.0204361	0.744728	1.00706	0.967518	1.04821	1.01 (0.97-1.05)
M33221.metal.pos.txt.gz	Inverse variance weighted	6	-0.0201883	0.0188163	0.283308	0.980014	0.94453	1.01683	0.98 (0.94-1.02)
M33221.metal.pos.txt.gz	Weighted median	6	-0.0121483	0.0252511	0.630447	0.987925	0.940221	1.03805	0.99 (0.94-1.04)
M33221.metal.pos.txt.gz	MR Egger	6	-0.0129859	0.13703	0.929057	0.987098	0.754602	1.29123	0.99 (0.75-1.29)
M33221.metal.pos.txt.gz	Weighted mode	6	0.00719834	0.0309417	0.825262	1.00722	0.947956	1.0702	1.01 (0.95-1.07)
M33228.metal.pos.txt.gz	Inverse variance weighted	6	-0.00977986	0.0127436	0.442822	0.990268	0.96584	1.01531	0.99 (0.97-1.02)
M33228.metal.pos.txt.gz	Weighted median	6	-0.0192915	0.0160111	0.22825	0.980893	0.950589	1.01216	0.98 (0.95-1.01)
M33228.metal.pos.txt.gz	MR Egger	6	-0.166509	0.0754666	0.0919954	0.846616	0.73021	0.981578	0.85 (0.73-0.98)
M33228.metal.pos.txt.gz	Weighted mode	6	-0.0278526	0.019951	0.221518	0.972532	0.935236	1.01131	0.97 (0.94-1.01)
M33230.metal.pos.txt.gz	Inverse variance weighted	6	-0.0108768	0.0184049	0.554537	0.989182	0.954135	1.02552	0.99 (0.95-1.03)
M33230.metal.pos.txt.gz	Weighted median	6	-0.0117703	0.0195545	0.547227	0.988299	0.951137	1.02691	0.99 (0.95-1.03)
M33230.metal.pos.txt.gz	MR Egger	6	-0.0584529	0.140459	0.698654	0.943223	0.716231	1.24215	0.94 (0.72-1.24)
M33230.metal.pos.txt.gz	Weighted mode	6	0.0249066	0.034528	0.503007	1.02522	0.958133	1.097	1.03 (0.96-1.10)
M33250.metal.pos.txt.gz	Inverse variance weighted	6	-0.0243599	0.0199642	0.222398	0.975934	0.938484	1.01488	0.98 (0.94-1.01)
M33250.metal.pos.txt.gz	Weighted median	6	-0.0389877	0.026216	0.136969	0.961763	0.913592	1.01247	0.96 (0.91-1.01)
M33250.metal.pos.txt.gz	MR Egger	6	-0.0092016	0.14453	0.952291	0.990841	0.74641	1.31532	0.99 (0.75-1.32)
M33250.metal.pos.txt.gz	Weighted mode	6	-0.0489622	0.0353575	0.224729	0.952217	0.888462	1.02055	0.95 (0.89-1.02)
M33353.metal.pos.txt.gz	Inverse variance weighted	6	-0.0183588	0.0355805	0.605869	0.981809	0.915672	1.05272	0.98 (0.92-1.05)
M33353.metal.pos.txt.gz	Weighted median	6	-0.0148537	0.0444289	0.738134	0.985256	0.903089	1.0749	0.99 (0.90-1.07)
M33353.metal.pos.txt.gz	MR Egger	6	0.0189074	0.231729	0.93889	1.01909	0.647082	1.60496	1.02 (0.65-1.60)
M33353.metal.pos.txt.gz	Weighted mode	6	-0.0121389	0.0573379	0.840694	0.987934	0.88292	1.10544	0.99 (0.88-1.11)
M33359.metal.pos.txt.gz	Inverse variance weighted	6	0.0229985	0.0395179	0.560582	1.02327	0.947	1.10567	1.02 (0.95-1.11)
M33359.metal.pos.txt.gz	Weighted median	6	-0.00205483	0.0494772	0.966873	0.997947	0.905715	1.09957	1.00 (0.91-1.10)
M33359.metal.pos.txt.gz	MR Egger	6	0.444028	0.243795	0.142659	1.55897	0.966755	2.51398	1.56 (0.97-2.51)
M33359.metal.pos.txt.gz	Weighted mode	6	-0.0258008	0.0627617	0.698032	0.974529	0.86173	1.10209	0.97 (0.86-1.10)
M33363.metal.pos.txt.gz	Inverse variance weighted	6	-0.000748354	0.0154538	0.961377	0.999252	0.969439	1.02998	1.00 (0.97-1.03)
M33363.metal.pos.txt.gz	Weighted median	6	-0.00720948	0.019147	0.70652	0.992816	0.956248	1.03078	0.99 (0.96-1.03)
M33363.metal.pos.txt.gz	MR Egger	6	0.0824179	0.0967139	0.44213	1.08591	0.898399	1.31256	1.09 (0.90-1.31)
M33363.metal.pos.txt.gz	Weighted mode	6	-0.0126318	0.0231006	0.608013	0.987448	0.943736	1.03318	0.99 (0.94-1.03)
M33364.metal.pos.txt.gz	Inverse variance weighted	6	0.000432814	0.0142876	0.975833	1.00043	0.972806	1.02884	1.00 (0.97-1.03)
M33364.metal.pos.txt.gz	Weighted median	6	-0.0023763	0.0185579	0.898111	0.997627	0.961991	1.03458	1.00 (0.96-1.03)
M33364.metal.pos.txt.gz	MR Egger	6	-0.091814	0.0896237	0.363537	0.912275	0.765308	1.08746	0.91 (0.77-1.09)
M33364.metal.pos.txt.gz	Weighted mode	6	-0.00635114	0.0224095	0.78822	0.993669	0.950969	1.03829	0.99 (0.95-1.04)
M33380.metal.pos.txt.gz	Inverse variance weighted	6	0.00919775	0.00677514	0.174599	1.00924	0.995927	1.02273	1.01 (1.00-1.02)
M33380.metal.pos.txt.gz	Weighted median	6	0.00747099	0.00887565	0.399933	1.0075	0.990124	1.02518	1.01 (0.99-1.03)
M33380.metal.pos.txt.gz	MR Egger	6	0.0388103	0.0436373	0.424052	1.03957	0.954356	1.1324	1.04 (0.95-1.13)
M33380.metal.pos.txt.gz	Weighted mode	6	0.0077414	0.0117153	0.537969	1.00777	0.984895	1.03118	1.01 (0.98-1.03)
M33384.metal.pos.txt.gz	Inverse variance weighted	6	0.0197854	0.0877636	0.821637	1.01998	0.85879	1.21143	1.02 (0.86-1.21)
M33384.metal.pos.txt.gz	Weighted median	6	-0.0197219	0.111978	0.860198	0.980471	0.787258	1.2211	0.98 (0.79-1.22)
M33384.metal.pos.txt.gz	MR Egger	6	0.0699079	0.563403	0.907236	1.07241	0.355453	3.23548	1.07 (0.36-3.24)
M33384.metal.pos.txt.gz	Weighted mode	6	-0.0629745	0.140362	0.672455	0.938967	0.713135	1.23632	0.94 (0.71-1.24)
M33389.metal.pos.txt.gz	Inverse variance weighted	6	0.00191971	0.00817299	0.814298	1.00192	0.986	1.0181	1.00 (0.99-1.02)
M33389.metal.pos.txt.gz	Weighted median	6	-0.00585104	0.0106397	0.582371	0.994166	0.973649	1.01512	0.99 (0.97-1.02)
M33389.metal.pos.txt.gz	MR Egger	6	-0.0520163	0.0538738	0.38896	0.949313	0.854184	1.05504	0.95 (0.85-1.06)
M33389.metal.pos.txt.gz	Weighted mode	6	-0.00850052	0.0136424	0.560537	0.991536	0.965374	1.01841	0.99 (0.97-1.02)
M33390.metal.pos.txt.gz	Inverse variance weighted	6	-0.0203495	0.0342408	0.552308	0.979856	0.916254	1.04787	0.98 (0.92-1.05)
M33390.metal.pos.txt.gz	Weighted median	6	-0.0535831	0.0391447	0.171047	0.947827	0.877826	1.02341	0.95 (0.88-1.02)
M33390.metal.pos.txt.gz	MR Egger	6	0.0116403	0.244135	0.964257	1.01171	0.626965	1.63255	1.01 (0.63-1.63)
M33390.metal.pos.txt.gz	Weighted mode	6	-0.065071	0.0480929	0.234005	0.937001	0.852712	1.02962	0.94 (0.85-1.03)
M33391.metal.pos.txt.gz	Inverse variance weighted	6	0.0330138	0.0598213	0.581035	1.03356	0.919214	1.16214	1.03 (0.92-1.16)
M33391.metal.pos.txt.gz	Weighted median	6	0.0580369	0.0779256	0.456409	1.05975	0.909648	1.23463	1.06 (0.91-1.23)
M33391.metal.pos.txt.gz	MR Egger	6	-0.192987	0.40535	0.658841	0.824493	0.372517	1.82485	0.82 (0.37-1.82)
M33391.metal.pos.txt.gz	Weighted mode	6	0.0971425	0.111452	0.423292	1.10202	0.885764	1.37107	1.10 (0.89-1.37)
M33408.metal.pos.txt.gz	Inverse variance weighted	6	-0.0133371	0.0287918	0.643203	0.986751	0.932609	1.04404	0.99 (0.93-1.04)
M33408.metal.pos.txt.gz	Weighted median	6	-0.0145892	0.0372126	0.69502	0.985517	0.916195	1.06008	0.99 (0.92-1.06)
M33408.metal.pos.txt.gz	MR Egger	6	0.147013	0.186852	0.475401	1.15837	0.803148	1.6707	1.16 (0.80-1.67)
M33408.metal.pos.txt.gz	Weighted mode	6	-0.0647862	0.0467334	0.224294	0.937268	0.855231	1.02717	0.94 (0.86-1.03)
M33415.metal.pos.txt.gz	Inverse variance weighted	6	0.00781167	0.0224056	0.727353	1.00784	0.964541	1.05309	1.01 (0.96-1.05)
M33415.metal.pos.txt.gz	Weighted median	6	0.022547	0.0275597	0.41329	1.0228	0.96902	1.07957	1.02 (0.97-1.08)
M33415.metal.pos.txt.gz	MR Egger	6	-0.23667	0.135342	0.155256	0.789251	0.605354	1.02901	0.79 (0.61-1.03)
M33415.metal.pos.txt.gz	Weighted mode	6	0.0258538	0.031465	0.448658	1.02619	0.964816	1.09147	1.03 (0.96-1.09)
M33420.metal.pos.txt.gz	Inverse variance weighted	6	0.00523713	0.0195166	0.788436	1.00525	0.967524	1.04445	1.01 (0.97-1.04)
M33420.metal.pos.txt.gz	Weighted median	6	-0.0112905	0.0250368	0.652023	0.988773	0.941423	1.0385	0.99 (0.94-1.04)
M33420.metal.pos.txt.gz	MR Egger	6	-0.121639	0.131807	0.408308	0.885468	0.683875	1.14649	0.89 (0.68-1.15)
M33420.metal.pos.txt.gz	Weighted mode	6	-0.0138515	0.0299204	0.662855	0.986244	0.93007	1.04581	0.99 (0.93-1.05)
M33422.metal.pos.txt.gz	Inverse variance weighted	6	-0.00775521	0.00704834	0.271206	0.992275	0.978661	1.00608	0.99 (0.98-1.01)
M33422.metal.pos.txt.gz	Weighted median	6	-0.00389899	0.00931513	0.675533	0.996109	0.978087	1.01446	1.00 (0.98-1.01)
M33422.metal.pos.txt.gz	MR Egger	6	-0.0434417	0.0452923	0.391803	0.957488	0.876153	1.04637	0.96 (0.88-1.05)
M33422.metal.pos.txt.gz	Weighted mode	6	0.0040794	0.015699	0.805339	1.00409	0.973662	1.03546	1.00 (0.97-1.04)
M33423.metal.pos.txt.gz	Inverse variance weighted	5	-0.119192	0.231786	0.607091	0.887638	0.563554	1.39809	0.89 (0.56- 1.40)
M33423.metal.pos.txt.gz	Weighted median	5	-0.329421	0.192384	0.0868391	0.71934	0.493371	1.0488	0.72 (0.49- 1.05)
M33423.metal.pos.txt.gz	MR Egger	5	1.24926	1.45751	0.454391	3.48777	0.200397	60.7023	3.49 (0.20-60.70)
M33423.metal.pos.txt.gz	Weighted mode	5	-0.402837	0.209818	0.12728	0.668421	0.443047	1.00844	0.67 (0.44- 1.01)
M33441.metal.pos.txt.gz	Inverse variance weighted	6	0.00878358	0.0151293	0.561532	1.00882	0.979346	1.03919	1.01 (0.98-1.04)
M33441.metal.pos.txt.gz	Weighted median	6	0.0160349	0.0187704	0.39296	1.01616	0.979459	1.05424	1.02 (0.98-1.05)
M33441.metal.pos.txt.gz	MR Egger	6	-0.0507903	0.0992874	0.635912	0.950478	0.782397	1.15467	0.95 (0.78-1.15)
M33441.metal.pos.txt.gz	Weighted mode	6	0.0188628	0.0249084	0.483018	1.01904	0.970487	1.07003	1.02 (0.97-1.07)
M33442.metal.pos.txt.gz	Inverse variance weighted	6	7.75734e-06	0.00975089	0.999365	1.00001	0.981077	1.0193	1.00 (0.98-1.02)
M33442.metal.pos.txt.gz	Weighted median	6	-0.000440958	0.00882147	0.960133	0.999559	0.982425	1.01699	1.00 (0.98-1.02)
M33442.metal.pos.txt.gz	MR Egger	6	-0.0854796	0.0549366	0.194699	0.918072	0.824354	1.02244	0.92 (0.82-1.02)
M33442.metal.pos.txt.gz	Weighted mode	6	-0.00227596	0.0120781	0.857944	0.997727	0.974385	1.02163	1.00 (0.97-1.02)
M33443.metal.pos.txt.gz	Inverse variance weighted	5	0.0201403	0.0180316	0.264019	1.02034	0.984913	1.05705	1.02 (0.98-1.06)
M33443.metal.pos.txt.gz	Weighted median	5	0.0231935	0.0204318	0.256307	1.02346	0.983288	1.06528	1.02 (0.98-1.07)
M33443.metal.pos.txt.gz	MR Egger	5	0.0731676	0.119757	0.584399	1.07591	0.850819	1.36055	1.08 (0.85-1.36)
M33443.metal.pos.txt.gz	Weighted mode	5	0.0382381	0.0309339	0.28404	1.03898	0.977856	1.10392	1.04 (0.98-1.10)
M33447.metal.pos.txt.gz	Inverse variance weighted	6	-0.0215754	0.020166	0.284669	0.978656	0.940729	1.01811	0.98 (0.94-1.02)
M33447.metal.pos.txt.gz	Weighted median	6	-0.0350973	0.018914	0.0635065	0.965511	0.930374	1.00198	0.97 (0.93-1.00)
M33447.metal.pos.txt.gz	MR Egger	6	0.0664186	0.139852	0.659612	1.06867	0.812458	1.40569	1.07 (0.81-1.41)
M33447.metal.pos.txt.gz	Weighted mode	6	-0.0420983	0.0213738	0.105975	0.958776	0.91944	0.999794	0.96 (0.92-1.00)
M33453.metal.pos.txt.gz	Inverse variance weighted	6	-0.011995	0.0155095	0.439289	0.988077	0.958492	1.01857	0.99 (0.96-1.02)
M33453.metal.pos.txt.gz	Weighted median	6	-0.0122812	0.0198472	0.536056	0.987794	0.950106	1.02698	0.99 (0.95-1.03)
M33453.metal.pos.txt.gz	MR Egger	6	-0.178091	0.101884	0.155384	0.836867	0.685379	1.02184	0.84 (0.69-1.02)
M33453.metal.pos.txt.gz	Weighted mode	6	-0.0140566	0.023917	0.582258	0.986042	0.940885	1.03337	0.99 (0.94-1.03)
M33477.metal.pos.txt.gz	Inverse variance weighted	6	0.00403609	0.00777674	0.603764	1.00404	0.988856	1.01947	1.00 (0.99-1.02)
M33477.metal.pos.txt.gz	Weighted median	6	-0.00165371	0.00982119	0.866283	0.998348	0.979314	1.01775	1.00 (0.98-1.02)
M33477.metal.pos.txt.gz	MR Egger	6	-0.0672631	0.0510852	0.258316	0.934949	0.84587	1.03341	0.93 (0.85-1.03)
M33477.metal.pos.txt.gz	Weighted mode	6	-0.00524551	0.0120182	0.680703	0.994768	0.97161	1.01848	0.99 (0.97-1.02)
M33488.metal.pos.txt.gz	Inverse variance weighted	6	0.00636786	0.0213091	0.765068	1.00639	0.965221	1.04931	1.01 (0.97-1.05)
M33488.metal.pos.txt.gz	Weighted median	6	-0.00567287	0.0268235	0.832506	0.994343	0.943417	1.04802	0.99 (0.94-1.05)
M33488.metal.pos.txt.gz	MR Egger	6	-0.246152	0.124863	0.11998	0.781804	0.612086	0.998581	0.78 (0.61-1.00)
M33488.metal.pos.txt.gz	Weighted mode	6	-0.0295563	0.0369415	0.45997	0.970876	0.903064	1.04378	0.97 (0.90-1.04)
M33507.metal.pos.txt.gz	Inverse variance weighted	6	0.00782624	0.0208005	0.706729	1.00786	0.967594	1.0498	1.01 (0.97-1.05)
M33507.metal.pos.txt.gz	Weighted median	6	0.0126092	0.026323	0.631924	1.01269	0.961766	1.06631	1.01 (0.96-1.07)
M33507.metal.pos.txt.gz	MR Egger	6	-0.0195172	0.133393	0.890752	0.980672	0.755052	1.27371	0.98 (0.76-1.27)
M33507.metal.pos.txt.gz	Weighted mode	6	0.027625	0.0351784	0.467848	1.02801	0.959518	1.10139	1.03 (0.96-1.10)
M33508.metal.pos.txt.gz	Inverse variance weighted	6	-0.0113897	0.0371348	0.759062	0.988675	0.919271	1.06332	0.99 (0.92-1.06)
M33508.metal.pos.txt.gz	Weighted median	6	-0.0458104	0.0348228	0.188333	0.955223	0.892202	1.0227	0.96 (0.89-1.02)
M33508.metal.pos.txt.gz	MR Egger	6	0.0864961	0.268002	0.763055	1.09035	0.644817	1.84371	1.09 (0.64-1.84)
M33508.metal.pos.txt.gz	Weighted mode	6	-0.0582045	0.0391148	0.196904	0.943457	0.87383	1.01863	0.94 (0.87-1.02)
M33509.metal.pos.txt.gz	Inverse variance weighted	6	0.00793246	0.0144967	0.584248	1.00796	0.979727	1.03701	1.01 (0.98-1.04)
M33509.metal.pos.txt.gz	Weighted median	6	0.0167673	0.0190638	0.379112	1.01691	0.979613	1.05562	1.02 (0.98-1.06)
M33509.metal.pos.txt.gz	MR Egger	6	0.000624917	0.0947513	0.995054	1.00063	0.831031	1.20483	1.00 (0.83-1.20)
M33509.metal.pos.txt.gz	Weighted mode	6	0.024356	0.0239861	0.356494	1.02466	0.977598	1.07398	1.02 (0.98-1.07)
M33510.metal.pos.txt.gz	Inverse variance weighted	6	0.0146049	0.0115464	0.205911	1.01471	0.992006	1.03794	1.01 (0.99-1.04)
M33510.metal.pos.txt.gz	Weighted median	6	0.0145216	0.0147069	0.323447	1.01463	0.985798	1.0443	1.01 (0.99-1.04)
M33510.metal.pos.txt.gz	MR Egger	6	-0.0834095	0.0757092	0.332422	0.919974	0.793105	1.06714	0.92 (0.79-1.07)
M33510.metal.pos.txt.gz	Weighted mode	6	0.0273965	0.0193658	0.216306	1.02778	0.989495	1.06754	1.03 (0.99-1.07)
M33515.metal.pos.txt.gz	Inverse variance weighted	6	-0.00443693	0.0130053	0.732981	0.995573	0.970516	1.02128	1.00 (0.97-1.02)
M33515.metal.pos.txt.gz	Weighted median	6	0.00391746	0.0128313	0.760134	1.00393	0.978992	1.02949	1.00 (0.98-1.03)
M33515.metal.pos.txt.gz	MR Egger	6	-0.0829409	0.0849302	0.384075	0.920406	0.779265	1.08711	0.92 (0.78-1.09)
M33515.metal.pos.txt.gz	Weighted mode	6	-0.0253463	0.0183125	0.224924	0.974972	0.940599	1.0106	0.97 (0.94-1.01)
M33531.metal.pos.txt.gz	Inverse variance weighted	6	0.0210693	0.0250625	0.400533	1.02129	0.972337	1.07271	1.02 (0.97-1.07)
M33531.metal.pos.txt.gz	Weighted median	6	0.00748149	0.0319087	0.814624	1.00751	0.946429	1.07253	1.01 (0.95-1.07)
M33531.metal.pos.txt.gz	MR Egger	6	0.137774	0.16276	0.444953	1.14772	0.834239	1.57899	1.15 (0.83-1.58)
M33531.metal.pos.txt.gz	Weighted mode	6	-0.00117703	0.0515929	0.982681	0.998824	0.902759	1.10511	1.00 (0.90-1.11)
M33587.metal.pos.txt.gz	Inverse variance weighted	6	-0.0277305	0.0180942	0.125384	0.97265	0.93876	1.00776	0.97 (0.94-1.01)
M33587.metal.pos.txt.gz	Weighted median	6	-0.0437256	0.0200675	0.029337	0.957217	0.920298	0.995616	0.96 (0.92-1.00)
M33587.metal.pos.txt.gz	MR Egger	6	0.139677	0.101737	0.241712	1.1499	0.942022	1.40366	1.15 (0.94-1.40)
M33587.metal.pos.txt.gz	Weighted mode	6	-0.0472029	0.0236828	0.102838	0.953894	0.910628	0.999216	0.95 (0.91-1.00)
M33609.metal.pos.txt.gz	Inverse variance weighted	6	-0.053868	0.0449106	0.230353	0.947557	0.867714	1.03475	0.95 (0.87-1.03)
M33609.metal.pos.txt.gz	Weighted median	6	-0.0927313	0.0558172	0.0966452	0.911438	0.816986	1.01681	0.91 (0.82-1.02)
M33609.metal.pos.txt.gz	MR Egger	6	0.152456	0.297714	0.635566	1.16469	0.649817	2.08752	1.16 (0.65-2.09)
M33609.metal.pos.txt.gz	Weighted mode	6	-0.0935837	0.0707874	0.243405	0.910662	0.792687	1.04619	0.91 (0.79-1.05)
M33610.metal.pos.txt.gz	Inverse variance weighted	6	-0.00169169	0.04439	0.9696	0.99831	0.915124	1.08906	1.00 (0.92-1.09)
M33610.metal.pos.txt.gz	Weighted median	6	0.0120322	0.0563594	0.830945	1.0121	0.906257	1.13032	1.01 (0.91-1.13)
M33610.metal.pos.txt.gz	MR Egger	6	-0.13785	0.30194	0.671688	0.87123	0.482077	1.57452	0.87 (0.48-1.57)
M33610.metal.pos.txt.gz	Weighted mode	6	0.0247113	0.0649285	0.719139	1.02502	0.902534	1.16413	1.03 (0.90-1.16)
M33627.metal.pos.txt.gz	Inverse variance weighted	6	-0.00820438	0.0141911	0.563173	0.991829	0.964622	1.0198	0.99 (0.96-1.02)
M33627.metal.pos.txt.gz	Weighted median	6	0.00161739	0.0182417	0.929349	1.00162	0.96644	1.03808	1.00 (0.97-1.04)
M33627.metal.pos.txt.gz	MR Egger	6	0.124863	0.0882857	0.230174	1.13299	0.952965	1.34703	1.13 (0.95-1.35)
M33627.metal.pos.txt.gz	Weighted mode	6	0.00160047	0.0260615	0.953411	1.0016	0.951724	1.05409	1.00 (0.95-1.05)
M33633.metal.pos.txt.gz	Inverse variance weighted	6	-0.0258114	0.0339422	0.446984	0.974519	0.911797	1.04156	0.97 (0.91-1.04)
M33633.metal.pos.txt.gz	Weighted median	6	-0.0345422	0.0356704	0.332859	0.966048	0.900814	1.036	0.97 (0.90-1.04)
M33633.metal.pos.txt.gz	MR Egger	6	-0.320741	0.194179	0.173923	0.725611	0.495924	1.06168	0.73 (0.50-1.06)
M33633.metal.pos.txt.gz	Weighted mode	6	-0.0578002	0.0469231	0.272789	0.943839	0.860906	1.03476	0.94 (0.86-1.03)
M33637.metal.pos.txt.gz	Inverse variance weighted	6	0.0195845	0.0187231	0.295557	1.01978	0.983033	1.0579	1.02 (0.98-1.06)
M33637.metal.pos.txt.gz	Weighted median	6	0.035892	0.0243802	0.140972	1.03654	0.988177	1.08728	1.04 (0.99-1.09)
M33637.metal.pos.txt.gz	MR Egger	6	-0.00545158	0.120807	0.96617	0.994563	0.784873	1.26028	0.99 (0.78-1.26)
M33637.metal.pos.txt.gz	Weighted mode	6	0.0371591	0.0291791	0.258836	1.03786	0.980167	1.09894	1.04 (0.98-1.10)
M33638.metal.pos.txt.gz	Inverse variance weighted	6	0.00911649	0.0183753	0.619805	1.00916	0.973459	1.04617	1.01 (0.97-1.05)
M33638.metal.pos.txt.gz	Weighted median	6	-0.000312316	0.023502	0.989397	0.999688	0.954683	1.04681	1.00 (0.95-1.05)
M33638.metal.pos.txt.gz	MR Egger	6	0.0539811	0.118734	0.672949	1.05546	0.836325	1.33202	1.06 (0.84-1.33)
M33638.metal.pos.txt.gz	Weighted mode	6	-0.0118341	0.0270588	0.680103	0.988236	0.93719	1.04206	0.99 (0.94-1.04)
M33652.metal.pos.txt.gz	Inverse variance weighted	6	-0.0115568	0.0354859	0.744671	0.98851	0.922093	1.05971	0.99 (0.92-1.06)
M33652.metal.pos.txt.gz	Weighted median	6	-0.0192668	0.0332507	0.562291	0.980918	0.919029	1.04697	0.98 (0.92-1.05)
M33652.metal.pos.txt.gz	MR Egger	6	0.0524056	0.252904	0.845963	1.0538	0.641923	1.72996	1.05 (0.64-1.73)
M33652.metal.pos.txt.gz	Weighted mode	6	-0.0172913	0.0397203	0.681476	0.982857	0.909243	1.06243	0.98 (0.91-1.06)
M33653.metal.pos.txt.gz	Inverse variance weighted	6	0.00064888	0.0209134	0.975248	1.00065	0.960462	1.04252	1.00 (0.96-1.04)
M33653.metal.pos.txt.gz	Weighted median	6	0.0067652	0.0264776	0.798332	1.00679	0.955872	1.06042	1.01 (0.96-1.06)
M33653.metal.pos.txt.gz	MR Egger	6	0.0579108	0.136845	0.693922	1.05962	0.810337	1.38559	1.06 (0.81-1.39)
M33653.metal.pos.txt.gz	Weighted mode	6	0.0238686	0.0356562	0.532899	1.02416	0.955025	1.09829	1.02 (0.96-1.10)
M33658.metal.pos.txt.gz	Inverse variance weighted	5	-0.0341397	0.0361023	0.344334	0.966437	0.900414	1.0373	0.97 (0.90-1.04)
M33658.metal.pos.txt.gz	Weighted median	5	-0.0580817	0.0465534	0.212165	0.943573	0.861288	1.03372	0.94 (0.86-1.03)
M33658.metal.pos.txt.gz	MR Egger	5	-0.520124	0.272329	0.152139	0.594447	0.348579	1.01373	0.59 (0.35-1.01)
M33658.metal.pos.txt.gz	Weighted mode	5	-0.0590807	0.0635293	0.405026	0.942631	0.83227	1.06763	0.94 (0.83-1.07)
M33666.metal.pos.txt.gz	Inverse variance weighted	6	0.000820181	0.013764	0.952483	1.00082	0.974182	1.02819	1.00 (0.97-1.03)
M33666.metal.pos.txt.gz	Weighted median	6	-0.00632331	0.0132926	0.634286	0.993697	0.968142	1.01993	0.99 (0.97-1.02)
M33666.metal.pos.txt.gz	MR Egger	6	-0.0418517	0.0965155	0.686921	0.959012	0.793722	1.15872	0.96 (0.79-1.16)
M33666.metal.pos.txt.gz	Weighted mode	6	-0.0134039	0.0174826	0.47788	0.986686	0.953449	1.02108	0.99 (0.95-1.02)
M33675.metal.pos.txt.gz	Inverse variance weighted	6	0.0109347	0.0278314	0.694401	1.01099	0.957323	1.06768	1.01 (0.96-1.07)
M33675.metal.pos.txt.gz	Weighted median	6	-0.0243668	0.0330436	0.460871	0.975928	0.914725	1.04123	0.98 (0.91-1.04)
M33675.metal.pos.txt.gz	MR Egger	6	0.310888	0.160162	0.124224	1.36464	0.996974	1.86788	1.36 (1.00-1.87)
M33675.metal.pos.txt.gz	Weighted mode	6	-0.032086	0.0380348	0.437382	0.968423	0.898854	1.04338	0.97 (0.90-1.04)
M33683.metal.pos.txt.gz	Inverse variance weighted	6	0.0560108	0.0398802	0.160177	1.05761	0.978089	1.14359	1.06 (0.98-1.14)
M33683.metal.pos.txt.gz	Weighted median	6	0.0482639	0.0507235	0.341346	1.04945	0.950132	1.15914	1.05 (0.95-1.16)
M33683.metal.pos.txt.gz	MR Egger	6	0.167266	0.254613	0.547093	1.18207	0.717649	1.94703	1.18 (0.72-1.95)
M33683.metal.pos.txt.gz	Weighted mode	6	0.0498026	0.0624237	0.46117	1.05106	0.930021	1.18786	1.05 (0.93-1.19)
M33751.metal.pos.txt.gz	Inverse variance weighted	6	0.0686258	0.0600074	0.25278	1.07104	0.952192	1.20471	1.07 (0.95-1.20)
M33751.metal.pos.txt.gz	Weighted median	6	0.12699	0.0765016	0.0969222	1.13541	0.977308	1.31908	1.14 (0.98-1.32)
M33751.metal.pos.txt.gz	MR Egger	6	-0.0339976	0.442276	0.942419	0.966574	0.40622	2.2999	0.97 (0.41-2.30)
M33751.metal.pos.txt.gz	Weighted mode	6	0.152691	0.104191	0.202685	1.16497	0.949781	1.4289	1.16 (0.95-1.43)
M33782.metal.pos.txt.gz	Inverse variance weighted	6	0.0020883	0.0436918	0.961879	1.00209	0.919847	1.09169	1.00 (0.92-1.09)
M33782.metal.pos.txt.gz	Weighted median	6	-0.000656717	0.0514991	0.989826	0.999343	0.903395	1.10548	1.00 (0.90-1.11)
M33782.metal.pos.txt.gz	MR Egger	6	0.0871283	0.319654	0.798675	1.09104	0.583102	2.04143	1.09 (0.58-2.04)
M33782.metal.pos.txt.gz	Weighted mode	6	-0.0100459	0.0759608	0.899943	0.990004	0.853057	1.14894	0.99 (0.85-1.15)
M33801.metal.pos.txt.gz	Inverse variance weighted	6	0.00581234	0.0238937	0.807805	1.00583	0.959811	1.05405	1.01 (0.96-1.05)
M33801.metal.pos.txt.gz	Weighted median	6	-0.00185848	0.0302099	0.950946	0.998143	0.940758	1.05903	1.00 (0.94-1.06)
M33801.metal.pos.txt.gz	MR Egger	6	0.0623603	0.147806	0.694781	1.06435	0.796651	1.42199	1.06 (0.80-1.42)
M33801.metal.pos.txt.gz	Weighted mode	6	-0.0039372	0.0422365	0.92935	0.996071	0.916933	1.08204	1.00 (0.92-1.08)
M33821.metal.pos.txt.gz	Inverse variance weighted	6	-0.00223086	0.0135472	0.869202	0.997772	0.971627	1.02462	1.00 (0.97-1.02)
M33821.metal.pos.txt.gz	Weighted median	6	-0.00361886	0.0178391	0.839244	0.996388	0.962151	1.03184	1.00 (0.96-1.03)
M33821.metal.pos.txt.gz	MR Egger	6	-0.0924496	0.0880923	0.353187	0.911695	0.767121	1.08352	0.91 (0.77-1.08)
M33821.metal.pos.txt.gz	Weighted mode	6	-0.0159804	0.0269222	0.578626	0.984147	0.933562	1.03747	0.98 (0.93-1.04)
M33822.metal.pos.txt.gz	Inverse variance weighted	6	-0.0345418	0.0142454	0.0153177	0.966048	0.939448	0.993401	0.97 (0.94-0.99)
M33822.metal.pos.txt.gz	Weighted median	6	-0.0440399	0.0185522	0.0176044	0.956916	0.922745	0.992352	0.96 (0.92-0.99)
M33822.metal.pos.txt.gz	MR Egger	6	0.0837536	0.0914966	0.411786	1.08736	0.908846	1.30094	1.09 (0.91-1.30)
M33822.metal.pos.txt.gz	Weighted mode	6	-0.045883	0.0230816	0.103533	0.955154	0.912905	0.999357	0.96 (0.91-1.00)
M33833.metal.pos.txt.gz	Inverse variance weighted	6	0.0060677	0.017071	0.722261	1.00609	0.97298	1.04032	1.01 (0.97-1.04)
M33833.metal.pos.txt.gz	Weighted median	6	0.0149054	0.0210353	0.478578	1.01502	0.97402	1.05774	1.02 (0.97-1.06)
M33833.metal.pos.txt.gz	MR Egger	6	-0.0967361	0.111742	0.435486	0.907796	0.729241	1.13007	0.91 (0.73-1.13)
M33833.metal.pos.txt.gz	Weighted mode	6	0.0220092	0.0277447	0.463582	1.02225	0.968148	1.07938	1.02 (0.97-1.08)
M33835.metal.pos.txt.gz	Inverse variance weighted	6	0.00136028	0.0342883	0.968355	1.00136	0.936276	1.07097	1.00 (0.94-1.07)
M33835.metal.pos.txt.gz	Weighted median	6	0.0165763	0.0420293	0.693287	1.01671	0.936317	1.10402	1.02 (0.94-1.10)
M33835.metal.pos.txt.gz	MR Egger	6	0.177035	0.234057	0.491527	1.19367	0.754487	1.88851	1.19 (0.75-1.89)
M33835.metal.pos.txt.gz	Weighted mode	6	0.0184194	0.0536569	0.74535	1.01859	0.916908	1.13155	1.02 (0.92-1.13)
M33864.metal.pos.txt.gz	Inverse variance weighted	6	0.0994096	0.0320002	0.00189297	1.10452	1.03737	1.17601	1.10 (1.04-1.18)
M33864.metal.pos.txt.gz	Weighted median	6	0.116553	0.0417464	0.00523961	1.12362	1.03534	1.21942	1.12 (1.04-1.22)
M33864.metal.pos.txt.gz	MR Egger	6	0.278355	0.197499	0.231514	1.32095	0.896961	1.94537	1.32 (0.90-1.95)
M33864.metal.pos.txt.gz	Weighted mode	6	0.136779	0.0497772	0.0404143	1.14657	1.04	1.26408	1.15 (1.04-1.26)
M33871.metal.pos.txt.gz	Inverse variance weighted	6	-0.00181638	0.0147908	0.902261	0.998185	0.969663	1.02755	1.00 (0.97-1.03)
M33871.metal.pos.txt.gz	Weighted median	6	0.00359064	0.0201732	0.85873	1.0036	0.96469	1.04407	1.00 (0.96-1.04)
M33871.metal.pos.txt.gz	MR Egger	6	0.0262492	0.0960614	0.798186	1.0266	0.850415	1.23928	1.03 (0.85-1.24)
M33871.metal.pos.txt.gz	Weighted mode	6	0.00692871	0.0281344	0.815262	1.00695	0.952929	1.06404	1.01 (0.95-1.06)
M33877.metal.pos.txt.gz	Inverse variance weighted	6	0.054575	0.0781737	0.485099	1.05609	0.906064	1.23096	1.06 (0.91-1.23)
M33877.metal.pos.txt.gz	Weighted median	6	0.0199452	0.103309	0.846909	1.02015	0.833151	1.24911	1.02 (0.83-1.25)
M33877.metal.pos.txt.gz	MR Egger	6	0.105124	0.506959	0.845857	1.11085	0.411266	3.00045	1.11 (0.41-3.00)
M33877.metal.pos.txt.gz	Weighted mode	6	-0.0159462	0.151815	0.92043	0.98418	0.730882	1.32526	0.98 (0.73-1.33)
M33883.metal.pos.txt.gz	Inverse variance weighted	6	-0.00328243	0.0437309	0.940167	0.996723	0.91485	1.08592	1.00 (0.91-1.09)
M33883.metal.pos.txt.gz	Weighted median	6	0.0103511	0.059035	0.860814	1.0104	0.900003	1.13435	1.01 (0.90-1.13)
M33883.metal.pos.txt.gz	MR Egger	6	0.165517	0.270843	0.574143	1.18	0.693965	2.00645	1.18 (0.69-2.01)
M33883.metal.pos.txt.gz	Weighted mode	6	0.0256543	0.0897829	0.786539	1.02599	0.860432	1.22339	1.03 (0.86-1.22)
M33884.metal.pos.txt.gz	Inverse variance weighted	6	-0.0296918	0.0267596	0.267182	0.970745	0.921143	1.02302	0.97 (0.92-1.02)
M33884.metal.pos.txt.gz	Weighted median	6	-0.0350612	0.0249657	0.160208	0.965546	0.919437	1.01397	0.97 (0.92-1.01)
M33884.metal.pos.txt.gz	MR Egger	6	0.115725	0.176801	0.548485	1.12269	0.793894	1.58765	1.12 (0.79-1.59)
M33884.metal.pos.txt.gz	Weighted mode	6	-0.0352433	0.0337906	0.344732	0.96537	0.903506	1.03147	0.97 (0.90-1.03)
M33885.metal.pos.txt.gz	Inverse variance weighted	6	-0.0461445	0.0535173	0.388558	0.954904	0.859815	1.06051	0.95 (0.86-1.06)
M33885.metal.pos.txt.gz	Weighted median	6	-0.0107989	0.0433832	0.803423	0.989259	0.908618	1.07706	0.99 (0.91-1.08)
M33885.metal.pos.txt.gz	MR Egger	6	0.0399125	0.382814	0.921981	1.04072	0.491446	2.2039	1.04 (0.49-2.20)
M33885.metal.pos.txt.gz	Weighted mode	6	-0.0121733	0.0464251	0.803617	0.9879	0.901977	1.08201	0.99 (0.90-1.08)
M33892.metal.pos.txt.gz	Inverse variance weighted	6	-0.0135787	0.0143093	0.342648	0.986513	0.95923	1.01457	0.99 (0.96-1.01)
M33892.metal.pos.txt.gz	Weighted median	6	-0.0205297	0.0177292	0.24688	0.97968	0.946221	1.01432	0.98 (0.95-1.01)
M33892.metal.pos.txt.gz	MR Egger	6	-0.0274651	0.108412	0.812493	0.972909	0.786665	1.20325	0.97 (0.79-1.20)
M33892.metal.pos.txt.gz	Weighted mode	6	-0.0310639	0.0218822	0.214953	0.969414	0.928715	1.0119	0.97 (0.93-1.01)
M33901.metal.pos.txt.gz	Inverse variance weighted	6	-0.00768476	0.0247154	0.755854	0.992345	0.945419	1.0416	0.99 (0.95-1.04)
M33901.metal.pos.txt.gz	Weighted median	6	0.0046136	0.024432	0.850223	1.00462	0.95765	1.0539	1.00 (0.96-1.05)
M33901.metal.pos.txt.gz	MR Egger	6	-0.212752	0.148654	0.225625	0.808357	0.604041	1.08178	0.81 (0.60-1.08)
M33901.metal.pos.txt.gz	Weighted mode	6	0.00060917	0.0279144	0.983433	1.00061	0.947335	1.05688	1.00 (0.95-1.06)
M33910.metal.pos.txt.gz	Inverse variance weighted	6	-0.0168342	0.0184238	0.360863	0.983307	0.948432	1.01946	0.98 (0.95-1.02)
M33910.metal.pos.txt.gz	Weighted median	6	-0.020117	0.0239021	0.399989	0.980084	0.935228	1.02709	0.98 (0.94-1.03)
M33910.metal.pos.txt.gz	MR Egger	6	-0.102577	0.120321	0.441958	0.902509	0.712906	1.14254	0.90 (0.71-1.14)
M33910.metal.pos.txt.gz	Weighted mode	6	-0.0294239	0.0314814	0.392876	0.971005	0.912901	1.03281	0.97 (0.91-1.03)
M33935.metal.pos.txt.gz	Inverse variance weighted	6	-0.00267917	0.0434922	0.95088	0.997324	0.915831	1.08607	1.00 (0.92-1.09)
M33935.metal.pos.txt.gz	Weighted median	6	-0.035379	0.0408541	0.3865	0.96524	0.890962	1.04571	0.97 (0.89-1.05)
M33935.metal.pos.txt.gz	MR Egger	6	-0.111513	0.308441	0.735985	0.894479	0.488675	1.63727	0.89 (0.49-1.64)
M33935.metal.pos.txt.gz	Weighted mode	6	-0.0388565	0.0428381	0.405968	0.961889	0.884424	1.04614	0.96 (0.88-1.05)
M33936.metal.pos.txt.gz	Inverse variance weighted	6	-0.0203568	0.0165346	0.218262	0.979849	0.948603	1.01212	0.98 (0.95-1.01)
M33936.metal.pos.txt.gz	Weighted median	6	-0.016516	0.0194853	0.396653	0.98362	0.946762	1.02191	0.98 (0.95-1.02)
M33936.metal.pos.txt.gz	MR Egger	6	-0.0347814	0.11984	0.786064	0.965816	0.763632	1.22153	0.97 (0.76-1.22)
M33936.metal.pos.txt.gz	Weighted mode	6	-0.0191639	0.0222462	0.428362	0.981019	0.939163	1.02474	0.98 (0.94-1.02)
M33937.metal.pos.txt.gz	Inverse variance weighted	6	0.00551421	0.0190794	0.772571	1.00553	0.968621	1.04384	1.01 (0.97-1.04)
M33937.metal.pos.txt.gz	Weighted median	6	0.0097674	0.0205117	0.633941	1.00982	0.970023	1.05124	1.01 (0.97-1.05)
M33937.metal.pos.txt.gz	MR Egger	6	-0.139674	0.118884	0.305208	0.869641	0.688881	1.09783	0.87 (0.69-1.10)
M33937.metal.pos.txt.gz	Weighted mode	6	0.0033798	0.0297893	0.914083	1.00339	0.946478	1.06371	1.00 (0.95-1.06)
M33939.metal.pos.txt.gz	Inverse variance weighted	6	0.00696113	0.0100095	0.486771	1.00699	0.987422	1.02694	1.01 (0.99-1.03)
M33939.metal.pos.txt.gz	Weighted median	6	0.00691958	0.0127179	0.586385	1.00694	0.982154	1.03236	1.01 (0.98-1.03)
M33939.metal.pos.txt.gz	MR Egger	6	0.0266411	0.0643214	0.699984	1.027	0.905354	1.16499	1.03 (0.91-1.16)
M33939.metal.pos.txt.gz	Weighted mode	6	0.0130629	0.0173758	0.486042	1.01315	0.979225	1.04825	1.01 (0.98-1.05)
M33941.metal.pos.txt.gz	Inverse variance weighted	6	-0.0182373	0.0218131	0.403114	0.981928	0.940832	1.02482	0.98 (0.94-1.02)
M33941.metal.pos.txt.gz	Weighted median	6	-0.0175855	0.0230784	0.446067	0.982568	0.939113	1.02803	0.98 (0.94-1.03)
M33941.metal.pos.txt.gz	MR Egger	6	-0.0291192	0.156479	0.86143	0.971301	0.714752	1.31993	0.97 (0.71-1.32)
M33941.metal.pos.txt.gz	Weighted mode	6	-0.0244936	0.0287603	0.433295	0.975804	0.922319	1.03239	0.98 (0.92-1.03)
M33955.metal.pos.txt.gz	Inverse variance weighted	6	-0.00815093	0.0097235	0.401878	0.991882	0.973158	1.01097	0.99 (0.97-1.01)
M33955.metal.pos.txt.gz	Weighted median	6	-0.00594388	0.0106144	0.575491	0.994074	0.973606	1.01497	0.99 (0.97-1.01)
M33955.metal.pos.txt.gz	MR Egger	6	-0.0349732	0.0731649	0.657597	0.965631	0.836627	1.11453	0.97 (0.84-1.11)
M33955.metal.pos.txt.gz	Weighted mode	6	0.0106172	0.0192868	0.605672	1.01067	0.973181	1.04961	1.01 (0.97-1.05)
M33957.metal.pos.txt.gz	Inverse variance weighted	6	-0.0148281	0.015832	0.348968	0.985281	0.955177	1.01633	0.99 (0.96-1.02)
M33957.metal.pos.txt.gz	Weighted median	6	-0.0201859	0.0202095	0.317875	0.980016	0.941956	1.01961	0.98 (0.94-1.02)
M33957.metal.pos.txt.gz	MR Egger	6	0.058004	0.100132	0.593462	1.05972	0.870876	1.28951	1.06 (0.87-1.29)
M33957.metal.pos.txt.gz	Weighted mode	6	-0.0301687	0.0256234	0.292027	0.970282	0.922756	1.02026	0.97 (0.92-1.02)
M33960.metal.pos.txt.gz	Inverse variance weighted	6	-0.0168265	0.015269	0.27046	0.983314	0.954322	1.01319	0.98 (0.95-1.01)
M33960.metal.pos.txt.gz	Weighted median	6	-0.0184899	0.017129	0.280388	0.98168	0.949269	1.0152	0.98 (0.95-1.02)
M33960.metal.pos.txt.gz	MR Egger	6	-0.0342969	0.108428	0.767586	0.966285	0.781285	1.19509	0.97 (0.78-1.20)
M33960.metal.pos.txt.gz	Weighted mode	6	-0.0342334	0.0303408	0.310405	0.966346	0.910555	1.02556	0.97 (0.91-1.03)
M33961.metal.pos.txt.gz	Inverse variance weighted	6	-0.0151827	0.0138767	0.273902	0.984932	0.958505	1.01209	0.98 (0.96-1.01)
M33961.metal.pos.txt.gz	Weighted median	6	-0.00434271	0.0197494	0.825956	0.995667	0.957862	1.03496	1.00 (0.96-1.03)
M33961.metal.pos.txt.gz	MR Egger	6	0.0288878	0.091227	0.76734	1.02931	0.860779	1.23083	1.03 (0.86-1.23)
M33961.metal.pos.txt.gz	Weighted mode	6	0.0118924	0.0316352	0.722396	1.01196	0.951122	1.0767	1.01 (0.95-1.08)
M33968.metal.pos.txt.gz	Inverse variance weighted	6	-0.0205123	0.0242596	0.397813	0.979697	0.934203	1.02741	0.98 (0.93-1.03)
M33968.metal.pos.txt.gz	Weighted median	6	-0.0236915	0.0227157	0.296968	0.976587	0.93406	1.02105	0.98 (0.93-1.02)
M33968.metal.pos.txt.gz	MR Egger	6	0.0891696	0.167752	0.623183	1.09327	0.786923	1.51887	1.09 (0.79-1.52)
M33968.metal.pos.txt.gz	Weighted mode	6	-0.0364909	0.0269237	0.233316	0.964167	0.914607	1.01641	0.96 (0.91-1.02)
M33969.metal.pos.txt.gz	Inverse variance weighted	6	-0.0297717	0.0168023	0.0764133	0.970667	0.939221	1.00317	0.97 (0.94-1.00)
M33969.metal.pos.txt.gz	Weighted median	6	-0.0394035	0.0198255	0.0468655	0.961363	0.924722	0.999455	0.96 (0.92-1.00)
M33969.metal.pos.txt.gz	MR Egger	6	0.0408182	0.120605	0.752046	1.04166	0.822368	1.31944	1.04 (0.82-1.32)
M33969.metal.pos.txt.gz	Weighted mode	6	-0.0464213	0.0246044	0.117857	0.95464	0.909695	1.0018	0.95 (0.91-1.00)
M33971.metal.pos.txt.gz	Inverse variance weighted	6	-0.0115454	0.017773	0.515947	0.988521	0.954679	1.02356	0.99 (0.95-1.02)
M33971.metal.pos.txt.gz	Weighted median	6	-0.0276246	0.0175074	0.114591	0.972753	0.93994	1.00671	0.97 (0.94-1.01)
M33971.metal.pos.txt.gz	MR Egger	6	0.118221	0.107917	0.334839	1.12549	0.910923	1.3906	1.13 (0.91-1.39)
M33971.metal.pos.txt.gz	Weighted mode	6	-0.0328707	0.0194165	0.15125	0.967664	0.93153	1.0052	0.97 (0.93-1.01)
M33972.metal.pos.txt.gz	Inverse variance weighted	6	-0.0155907	0.0159109	0.327149	0.98453	0.954301	1.01572	0.98 (0.95-1.02)
M33972.metal.pos.txt.gz	Weighted median	6	-0.0306832	0.0182605	0.0928986	0.969783	0.935687	1.00512	0.97 (0.94-1.01)
M33972.metal.pos.txt.gz	MR Egger	6	0.0807449	0.104793	0.483979	1.08409	0.882806	1.33128	1.08 (0.88-1.33)
M33972.metal.pos.txt.gz	Weighted mode	6	-0.0325726	0.0207683	0.17758	0.967952	0.929342	1.00817	0.97 (0.93-1.01)
M33973.metal.pos.txt.gz	Inverse variance weighted	6	-0.0322223	0.0240246	0.17985	0.968291	0.923753	1.01498	0.97 (0.92-1.01)
M33973.metal.pos.txt.gz	Weighted median	6	-0.0324871	0.0290974	0.264209	0.968035	0.914372	1.02485	0.97 (0.91-1.02)
M33973.metal.pos.txt.gz	MR Egger	6	-0.018476	0.153873	0.910215	0.981694	0.726101	1.32726	0.98 (0.73-1.33)
M33973.metal.pos.txt.gz	Weighted mode	6	-0.0342397	0.035213	0.37553	0.96634	0.901895	1.03539	0.97 (0.90-1.04)
M34035.metal.pos.txt.gz	Inverse variance weighted	6	-0.0293005	0.0158961	0.065293	0.971125	0.941334	1.00186	0.97 (0.94-1.00)
M34035.metal.pos.txt.gz	Weighted median	6	-0.0409878	0.0190338	0.0312856	0.959841	0.924692	0.996325	0.96 (0.92-1.00)
M34035.metal.pos.txt.gz	MR Egger	6	0.0485122	0.108064	0.676735	1.04971	0.849343	1.29734	1.05 (0.85-1.30)
M34035.metal.pos.txt.gz	Weighted mode	6	-0.0481344	0.0241048	0.102347	0.953006	0.909028	0.999111	0.95 (0.91-1.00)
M34040.metal.pos.txt.gz	Inverse variance weighted	6	0.0138487	0.0154565	0.370263	1.01395	0.983689	1.04513	1.01 (0.98-1.05)
M34040.metal.pos.txt.gz	Weighted median	6	0.0184906	0.0190647	0.332103	1.01866	0.981301	1.05745	1.02 (0.98-1.06)
M34040.metal.pos.txt.gz	MR Egger	6	0.000258848	0.101046	0.998079	1.00026	0.820541	1.21934	1.00 (0.82-1.22)
M34040.metal.pos.txt.gz	Weighted mode	6	0.018565	0.0224153	0.445262	1.01874	0.97495	1.06449	1.02 (0.97-1.06)
M34062.metal.pos.txt.gz	Inverse variance weighted	6	0.00876122	0.00624976	0.16096	1.0088	0.996518	1.02123	1.01 (1.00-1.02)
M34062.metal.pos.txt.gz	Weighted median	6	0.00702987	0.00788973	0.372921	1.00705	0.991601	1.02275	1.01 (0.99-1.02)
M34062.metal.pos.txt.gz	MR Egger	6	0.00947833	0.0416932	0.83131	1.00952	0.930307	1.09548	1.01 (0.93-1.10)
M34062.metal.pos.txt.gz	Weighted mode	6	0.00603663	0.00989791	0.568586	1.00605	0.986726	1.02576	1.01 (0.99-1.03)
M34106.metal.pos.txt.gz	Inverse variance weighted	6	-0.0179235	0.0209877	0.393105	0.982236	0.942651	1.02348	0.98 (0.94-1.02)
M34106.metal.pos.txt.gz	Weighted median	6	-0.0191913	0.0276566	0.487736	0.980992	0.929231	1.03564	0.98 (0.93-1.04)
M34106.metal.pos.txt.gz	MR Egger	6	-0.0388403	0.136416	0.789991	0.961904	0.736228	1.25676	0.96 (0.74-1.26)
M34106.metal.pos.txt.gz	Weighted mode	6	0.016284	0.0366367	0.67528	1.01642	0.945989	1.09209	1.02 (0.95-1.09)
M34109.metal.pos.txt.gz	Inverse variance weighted	6	0.02305	0.102761	0.822519	1.02332	0.836639	1.25165	1.02 (0.84-1.25)
M34109.metal.pos.txt.gz	Weighted median	6	0.0291132	0.125236	0.816175	1.02954	0.805454	1.31597	1.03 (0.81-1.32)
M34109.metal.pos.txt.gz	MR Egger	6	-0.909812	0.573068	0.187566	0.4026	0.130939	1.23788	0.40 (0.13-1.24)
M34109.metal.pos.txt.gz	Weighted mode	6	0.0305818	0.158354	0.854463	1.03105	0.755941	1.40629	1.03 (0.76-1.41)
M34112.metal.pos.txt.gz	Inverse variance weighted	6	-0.0150269	0.0239903	0.53107	0.985085	0.939838	1.03251	0.99 (0.94-1.03)
M34112.metal.pos.txt.gz	Weighted median	6	-0.028814	0.0296239	0.330721	0.971597	0.91679	1.02968	0.97 (0.92-1.03)
M34112.metal.pos.txt.gz	MR Egger	6	0.161187	0.159984	0.370683	1.1749	0.858661	1.60762	1.17 (0.86-1.61)
M34112.metal.pos.txt.gz	Weighted mode	6	-0.0316748	0.0351595	0.40894	0.968822	0.904306	1.03794	0.97 (0.90-1.04)
M34123.metal.pos.txt.gz	Inverse variance weighted	6	0.00414688	0.0127406	0.744813	1.00416	0.979391	1.02955	1.00 (0.98-1.03)
M34123.metal.pos.txt.gz	Weighted median	6	0.0124703	0.0145563	0.391614	1.01255	0.984068	1.04185	1.01 (0.98-1.04)
M34123.metal.pos.txt.gz	MR Egger	6	-0.0282846	0.0939892	0.778459	0.972112	0.808558	1.16875	0.97 (0.81-1.17)
M34123.metal.pos.txt.gz	Weighted mode	6	0.020743	0.020113	0.349669	1.02096	0.981495	1.06201	1.02 (0.98-1.06)
M34214.metal.pos.txt.gz	Inverse variance weighted	6	0.000348755	0.0110969	0.974928	1.00035	0.978826	1.02234	1.00 (0.98-1.02)
M34214.metal.pos.txt.gz	Weighted median	6	0.00948087	0.0157915	0.548254	1.00953	0.978758	1.04126	1.01 (0.98-1.04)
M34214.metal.pos.txt.gz	MR Egger	6	-0.0366918	0.0772828	0.659709	0.963973	0.828477	1.12163	0.96 (0.83-1.12)
M34214.metal.pos.txt.gz	Weighted mode	6	0.0139511	0.0220776	0.555207	1.01405	0.971105	1.05889	1.01 (0.97-1.06)
M34221.metal.pos.txt.gz	Inverse variance weighted	6	0.00226466	0.0171063	0.894678	1.00227	0.96922	1.03644	1.00 (0.97-1.04)
M34221.metal.pos.txt.gz	Weighted median	6	-0.0154561	0.0222002	0.486295	0.984663	0.942736	1.02845	0.98 (0.94-1.03)
M34221.metal.pos.txt.gz	MR Egger	6	0.156848	0.112848	0.23691	1.16982	0.937693	1.45941	1.17 (0.94-1.46)
M34221.metal.pos.txt.gz	Weighted mode	6	-0.0228869	0.0268032	0.432163	0.977373	0.927353	1.03009	0.98 (0.93-1.03)
M34244.metal.pos.txt.gz	Inverse variance weighted	6	-0.0173941	0.0115964	0.133627	0.982756	0.960671	1.00535	0.98 (0.96-1.01)
M34244.metal.pos.txt.gz	Weighted median	6	-0.0216632	0.0147161	0.141002	0.97857	0.950747	1.00721	0.98 (0.95-1.01)
M34244.metal.pos.txt.gz	MR Egger	6	-0.0341067	0.0766103	0.679208	0.966468	0.831717	1.12305	0.97 (0.83-1.12)
M34244.metal.pos.txt.gz	Weighted mode	6	-0.0291642	0.0185942	0.177564	0.971257	0.936497	1.00731	0.97 (0.94-1.01)
M34245.metal.pos.txt.gz	Inverse variance weighted	6	-0.00113573	0.0177462	0.948971	0.998865	0.964719	1.03422	1.00 (0.96-1.03)
M34245.metal.pos.txt.gz	Weighted median	6	-0.00695872	0.0218594	0.750227	0.993065	0.951417	1.03654	0.99 (0.95-1.04)
M34245.metal.pos.txt.gz	MR Egger	6	0.0499929	0.115589	0.687671	1.05126	0.838147	1.31857	1.05 (0.84-1.32)
M34245.metal.pos.txt.gz	Weighted mode	6	-0.0132908	0.0279379	0.654328	0.986797	0.934215	1.04234	0.99 (0.93-1.04)
M34283.metal.pos.txt.gz	Inverse variance weighted	6	-0.00459839	0.00793117	0.562058	0.995412	0.980058	1.01101	1.00 (0.98-1.01)
M34283.metal.pos.txt.gz	Weighted median	6	-0.00305675	0.0107645	0.776437	0.996948	0.976134	1.01821	1.00 (0.98-1.02)
M34283.metal.pos.txt.gz	MR Egger	6	-0.00579086	0.0505436	0.914306	0.994226	0.900454	1.09776	0.99 (0.90-1.10)
M34283.metal.pos.txt.gz	Weighted mode	6	0.00038416	0.0151488	0.980749	1.00038	0.971118	1.03053	1.00 (0.97-1.03)
M34289.metal.pos.txt.gz	Inverse variance weighted	6	-0.00297589	0.017107	0.861899	0.997029	0.964153	1.03103	1.00 (0.96-1.03)
M34289.metal.pos.txt.gz	Weighted median	6	0.00768395	0.02228	0.730183	1.00771	0.964655	1.05269	1.01 (0.96-1.05)
M34289.metal.pos.txt.gz	MR Egger	6	-0.0958758	0.105174	0.413552	0.908577	0.739326	1.11657	0.91 (0.74-1.12)
M34289.metal.pos.txt.gz	Weighted mode	6	0.0189277	0.0321812	0.581986	1.01911	0.956813	1.08546	1.02 (0.96-1.09)
M34306.metal.pos.txt.gz	Inverse variance weighted	6	-0.00207334	0.0106435	0.845551	0.997929	0.977326	1.01897	1.00 (0.98-1.02)
M34306.metal.pos.txt.gz	Weighted median	6	-0.00910449	0.0135974	0.503127	0.990937	0.964876	1.0177	0.99 (0.96-1.02)
M34306.metal.pos.txt.gz	MR Egger	6	0.0252477	0.0716957	0.742495	1.02557	0.89112	1.1803	1.03 (0.89-1.18)
M34306.metal.pos.txt.gz	Weighted mode	6	-0.0154747	0.0182942	0.436219	0.984644	0.949964	1.02059	0.98 (0.95-1.02)
M34314.metal.pos.txt.gz	Inverse variance weighted	6	-0.00751431	0.0335015	0.822526	0.992514	0.929436	1.05987	0.99 (0.93-1.06)
M34314.metal.pos.txt.gz	Weighted median	6	-0.0155214	0.0449476	0.729852	0.984598	0.901569	1.07527	0.98 (0.90-1.08)
M34314.metal.pos.txt.gz	MR Egger	6	-0.291025	0.219157	0.254909	0.747497	0.486473	1.14858	0.75 (0.49-1.15)
M34314.metal.pos.txt.gz	Weighted mode	6	0.054145	0.071932	0.485523	1.05564	0.916822	1.21547	1.06 (0.92-1.22)
M34322.metal.pos.txt.gz	Inverse variance weighted	6	-0.0868242	0.0506688	0.086609	0.916838	0.830162	1.01256	0.92 (0.83-1.01)
M34322.metal.pos.txt.gz	Weighted median	6	-0.128256	0.0659107	0.0516662	0.879628	0.773027	1.00093	0.88 (0.77-1.00)
M34322.metal.pos.txt.gz	MR Egger	6	-0.147772	0.322247	0.670354	0.862628	0.458692	1.62228	0.86 (0.46-1.62)
M34322.metal.pos.txt.gz	Weighted mode	6	-0.149289	0.0873211	0.148023	0.86132	0.725831	1.0221	0.86 (0.73-1.02)
M34327.metal.pos.txt.gz	Inverse variance weighted	6	0.0120703	0.0645761	0.851726	1.01214	0.891813	1.14871	1.01 (0.89-1.15)
M34327.metal.pos.txt.gz	Weighted median	6	-0.0244089	0.0638802	0.702384	0.975887	0.86104	1.10605	0.98 (0.86-1.11)
M34327.metal.pos.txt.gz	MR Egger	6	-0.351649	0.413411	0.442911	0.703527	0.31288	1.58192	0.70 (0.31-1.58)
M34327.metal.pos.txt.gz	Weighted mode	6	-0.0272185	0.0784775	0.742838	0.973149	0.834407	1.13496	0.97 (0.83-1.13)
M34329.metal.pos.txt.gz	Inverse variance weighted	6	0.0238715	0.0370733	0.51964	1.02416	0.952379	1.10135	1.02 (0.95-1.10)
M34329.metal.pos.txt.gz	Weighted median	6	0.013373	0.0478016	0.779661	1.01346	0.922823	1.11301	1.01 (0.92-1.11)
M34329.metal.pos.txt.gz	MR Egger	6	0.0803387	0.237845	0.752513	1.08365	0.679882	1.72722	1.08 (0.68-1.73)
M34329.metal.pos.txt.gz	Weighted mode	6	0.011677	0.0591808	0.851355	1.01175	0.900939	1.13618	1.01 (0.90-1.14)
M34336.metal.pos.txt.gz	Inverse variance weighted	6	-5.81117e-05	0.0119862	0.996132	0.999942	0.976724	1.02371	1.00 (0.98-1.02)
M34336.metal.pos.txt.gz	Weighted median	6	0.00118306	0.0151229	0.937646	1.00118	0.971943	1.0313	1.00 (0.97-1.03)
M34336.metal.pos.txt.gz	MR Egger	6	-0.0784965	0.0838039	0.401958	0.924505	0.784466	1.08954	0.92 (0.78-1.09)
M34336.metal.pos.txt.gz	Weighted mode	6	-0.00345522	0.0186769	0.860499	0.996551	0.96073	1.03371	1.00 (0.96-1.03)
M34338.metal.pos.txt.gz	Inverse variance weighted	6	0.065736	0.07748	0.396201	1.06794	0.91748	1.24309	1.07 (0.92-1.24)
M34338.metal.pos.txt.gz	Weighted median	6	0.0405875	0.0955648	0.671047	1.04142	0.863536	1.25595	1.04 (0.86-1.26)
M34338.metal.pos.txt.gz	MR Egger	6	0.290715	0.498686	0.591204	1.33738	0.503229	3.55424	1.34 (0.50-3.55)
M34338.metal.pos.txt.gz	Weighted mode	6	-0.000251465	0.123434	0.998453	0.999749	0.784913	1.27339	1.00 (0.78-1.27)
M34339.metal.pos.txt.gz	Inverse variance weighted	6	0.0052935	0.042007	0.89972	1.00531	0.925853	1.09158	1.01 (0.93-1.09)
M34339.metal.pos.txt.gz	Weighted median	6	0.0260004	0.052778	0.622269	1.02634	0.925478	1.1382	1.03 (0.93-1.14)
M34339.metal.pos.txt.gz	MR Egger	6	0.0211354	0.268959	0.941139	1.02136	0.602888	1.7303	1.02 (0.60-1.73)
M34339.metal.pos.txt.gz	Weighted mode	6	0.0349009	0.0717992	0.647457	1.03552	0.899582	1.19199	1.04 (0.90-1.19)
M34344.metal.pos.txt.gz	Inverse variance weighted	6	-0.0330916	0.0391452	0.397912	0.96745	0.895999	1.0446	0.97 (0.90-1.04)
M34344.metal.pos.txt.gz	Weighted median	6	-0.0267162	0.0437076	0.541035	0.973638	0.893702	1.06072	0.97 (0.89-1.06)
M34344.metal.pos.txt.gz	MR Egger	6	-0.487182	0.216262	0.0873795	0.614355	0.402099	0.938654	0.61 (0.40-0.94)
M34344.metal.pos.txt.gz	Weighted mode	6	-0.0268474	0.0511063	0.621811	0.97351	0.88072	1.07608	0.97 (0.88-1.08)
M34350.metal.pos.txt.gz	Inverse variance weighted	6	-0.0658128	0.038055	0.0837352	0.936306	0.86901	1.00881	0.94 (0.87-1.01)
M34350.metal.pos.txt.gz	Weighted median	6	-0.0758991	0.0478037	0.112349	0.92691	0.844007	1.01796	0.93 (0.84-1.02)
M34350.metal.pos.txt.gz	MR Egger	6	-0.162224	0.250364	0.552332	0.850251	0.520514	1.38887	0.85 (0.52-1.39)
M34350.metal.pos.txt.gz	Weighted mode	6	-0.0964419	0.0631104	0.187016	0.908063	0.802408	1.02763	0.91 (0.80-1.03)
M34359.metal.pos.txt.gz	Inverse variance weighted	6	-0.00444059	0.0105938	0.675094	0.995569	0.97511	1.01646	1.00 (0.98-1.02)
M34359.metal.pos.txt.gz	Weighted median	6	-0.0103934	0.0109276	0.341548	0.98966	0.968689	1.01109	0.99 (0.97-1.01)
M34359.metal.pos.txt.gz	MR Egger	6	-0.0952741	0.06248	0.201977	0.909124	0.804339	1.02756	0.91 (0.80-1.03)
M34359.metal.pos.txt.gz	Weighted mode	6	-0.0100024	0.0137838	0.500575	0.990047	0.963658	1.01716	0.99 (0.96-1.02)
M34365.metal.pos.txt.gz	Inverse variance weighted	6	-0.0399462	0.101737	0.694584	0.960841	0.787139	1.17288	0.96 (0.79-1.17)
M34365.metal.pos.txt.gz	Weighted median	6	-0.0866891	0.105769	0.412442	0.916962	0.745279	1.12819	0.92 (0.75-1.13)
M34365.metal.pos.txt.gz	MR Egger	6	-0.539265	0.687415	0.476611	0.583177	0.151587	2.24357	0.58 (0.15-2.24)
M34365.metal.pos.txt.gz	Weighted mode	6	-0.162354	0.124573	0.24926	0.85014	0.665966	1.08525	0.85 (0.67-1.09)
M34384.metal.pos.txt.gz	Inverse variance weighted	6	0.0368583	0.0521394	0.479617	1.03755	0.936754	1.14918	1.04 (0.94-1.15)
M34384.metal.pos.txt.gz	Weighted median	6	0.026828	0.0690665	0.697693	1.02719	0.897141	1.17609	1.03 (0.90-1.18)
M34384.metal.pos.txt.gz	MR Egger	6	0.191766	0.326314	0.588327	1.21139	0.639026	2.2964	1.21 (0.64-2.30)
M34384.metal.pos.txt.gz	Weighted mode	6	0.0168523	0.0857891	0.852002	1.017	0.859595	1.20322	1.02 (0.86-1.20)
M34389.metal.pos.txt.gz	Inverse variance weighted	6	0.00624548	0.0215647	0.77211	1.00627	0.96462	1.04971	1.01 (0.96-1.05)
M34389.metal.pos.txt.gz	Weighted median	6	0.0203146	0.0263116	0.440069	1.02052	0.969227	1.07453	1.02 (0.97-1.07)
M34389.metal.pos.txt.gz	MR Egger	6	-0.0658076	0.152995	0.689262	0.936311	0.693726	1.26372	0.94 (0.69-1.26)
M34389.metal.pos.txt.gz	Weighted mode	6	-0.0423068	0.0414918	0.354672	0.958576	0.883706	1.03979	0.96 (0.88-1.04)
M34390.metal.pos.txt.gz	Inverse variance weighted	6	-0.00295443	0.025128	0.906404	0.99705	0.949134	1.04738	1.00 (0.95-1.05)
M34390.metal.pos.txt.gz	Weighted median	6	-0.00897694	0.0294617	0.760595	0.991063	0.935455	1.04998	0.99 (0.94-1.05)
M34390.metal.pos.txt.gz	MR Egger	6	-0.287633	0.140888	0.110746	0.750037	0.569058	0.988574	0.75 (0.57-0.99)
M34390.metal.pos.txt.gz	Weighted mode	6	-0.0142776	0.0374757	0.718867	0.985824	0.916008	1.06096	0.99 (0.92-1.06)
M34395.metal.pos.txt.gz	Inverse variance weighted	6	0.00307652	0.0219071	0.888316	1.00308	0.960923	1.04709	1.00 (0.96-1.05)
M34395.metal.pos.txt.gz	Weighted median	6	-0.015322	0.0243822	0.529737	0.984795	0.938839	1.033	0.98 (0.94-1.03)
M34395.metal.pos.txt.gz	MR Egger	6	-0.142964	0.140469	0.366342	0.866785	0.658176	1.14151	0.87 (0.66-1.14)
M34395.metal.pos.txt.gz	Weighted mode	6	-0.0375582	0.0412748	0.404576	0.963138	0.88829	1.04429	0.96 (0.89-1.04)
M34400.metal.pos.txt.gz	Inverse variance weighted	6	-0.0103821	0.0215745	0.630359	0.989672	0.948695	1.03242	0.99 (0.95-1.03)
M34400.metal.pos.txt.gz	Weighted median	6	-0.0256163	0.0255195	0.315478	0.974709	0.927155	1.0247	0.97 (0.93-1.02)
M34400.metal.pos.txt.gz	MR Egger	6	-0.179511	0.133332	0.249424	0.835679	0.643495	1.08526	0.84 (0.64-1.09)
M34400.metal.pos.txt.gz	Weighted mode	6	-0.0385992	0.0365997	0.339866	0.962136	0.895534	1.03369	0.96 (0.90-1.03)
M34404.metal.pos.txt.gz	Inverse variance weighted	6	-0.127277	0.0495618	0.0102271	0.880489	0.798981	0.970313	0.88 (0.80-0.97)
M34404.metal.pos.txt.gz	Weighted median	6	-0.126118	0.0639901	0.048735	0.881511	0.777603	0.999303	0.88 (0.78-1.00)
M34404.metal.pos.txt.gz	MR Egger	6	-0.373881	0.317684	0.304487	0.688059	0.369154	1.28246	0.69 (0.37-1.28)
M34404.metal.pos.txt.gz	Weighted mode	6	-0.129055	0.080741	0.170852	0.878926	0.750281	1.02963	0.88 (0.75-1.03)
M34407.metal.pos.txt.gz	Inverse variance weighted	6	0.00850745	0.0121497	0.483789	1.00854	0.984811	1.03285	1.01 (0.98-1.03)
M34407.metal.pos.txt.gz	Weighted median	6	0.0097801	0.014592	0.502708	1.00983	0.981356	1.03913	1.01 (0.98-1.04)
M34407.metal.pos.txt.gz	MR Egger	6	0.00385477	0.0833239	0.965319	1.00386	0.852604	1.18195	1.00 (0.85-1.18)
M34407.metal.pos.txt.gz	Weighted mode	6	0.0135854	0.0182005	0.488995	1.01368	0.978155	1.05049	1.01 (0.98-1.05)
M34409.metal.pos.txt.gz	Inverse variance weighted	6	-0.0211436	0.0134135	0.114958	0.979078	0.953673	1.00516	0.98 (0.95-1.01)
M34409.metal.pos.txt.gz	Weighted median	6	-0.0263276	0.0172754	0.127511	0.974016	0.941588	1.00756	0.97 (0.94-1.01)
M34409.metal.pos.txt.gz	MR Egger	6	0.00509892	0.0866638	0.955905	1.00511	0.848095	1.1912	1.01 (0.85-1.19)
M34409.metal.pos.txt.gz	Weighted mode	6	-0.0305566	0.0216121	0.216533	0.969906	0.929679	1.01187	0.97 (0.93-1.01)
M34416.metal.pos.txt.gz	Inverse variance weighted	6	0.00590528	0.0144043	0.68183	1.00592	0.97792	1.03473	1.01 (0.98-1.03)
M34416.metal.pos.txt.gz	Weighted median	6	0.00747489	0.0181651	0.680708	1.0075	0.972263	1.04402	1.01 (0.97-1.04)
M34416.metal.pos.txt.gz	MR Egger	6	-0.0154087	0.0922219	0.875411	0.984709	0.821878	1.1798	0.98 (0.82-1.18)
M34416.metal.pos.txt.gz	Weighted mode	6	0.0104437	0.0237901	0.67899	1.0105	0.964462	1.05873	1.01 (0.96-1.06)
M34419.metal.pos.txt.gz	Inverse variance weighted	6	-0.00811082	0.0100095	0.417759	0.991922	0.972652	1.01157	0.99 (0.97-1.01)
M34419.metal.pos.txt.gz	Weighted median	6	-0.0114508	0.0128159	0.371597	0.988614	0.964091	1.01376	0.99 (0.96-1.01)
M34419.metal.pos.txt.gz	MR Egger	6	-0.0507745	0.0643214	0.474045	0.950493	0.83791	1.0782	0.95 (0.84-1.08)
M34419.metal.pos.txt.gz	Weighted mode	6	-0.0161014	0.017736	0.405593	0.984028	0.950408	1.01884	0.98 (0.95-1.02)
M34420.metal.pos.txt.gz	Inverse variance weighted	6	0.051318	0.0401666	0.201381	1.05266	0.972964	1.13888	1.05 (0.97-1.14)
M34420.metal.pos.txt.gz	Weighted median	6	0.0393266	0.05142	0.444383	1.04011	0.940394	1.1504	1.04 (0.94-1.15)
M34420.metal.pos.txt.gz	MR Egger	6	-0.103067	0.254589	0.706312	0.902066	0.547681	1.48576	0.90 (0.55-1.49)
M34420.metal.pos.txt.gz	Weighted mode	6	0.0351578	0.064361	0.608369	1.03578	0.913027	1.17504	1.04 (0.91-1.18)
M34441.metal.pos.txt.gz	Inverse variance weighted	6	0.0164777	0.0183753	0.369863	1.01661	0.980652	1.0539	1.02 (0.98-1.05)
M34441.metal.pos.txt.gz	Weighted median	6	0.0133112	0.0226918	0.557467	1.0134	0.969316	1.05949	1.01 (0.97-1.06)
M34441.metal.pos.txt.gz	MR Egger	6	-0.000450718	0.118734	0.997153	0.999549	0.792019	1.26146	1.00 (0.79-1.26)
M34441.metal.pos.txt.gz	Weighted mode	6	0.0148095	0.0278823	0.618058	1.01492	0.960943	1.07193	1.01 (0.96-1.07)
M34453.metal.pos.txt.gz	Inverse variance weighted	6	0.00436991	0.00502813	0.384797	1.00438	0.99453	1.01433	1.00 (0.99-1.01)
M34453.metal.pos.txt.gz	Weighted median	6	0.00391673	0.0063571	0.537816	1.00392	0.991493	1.01651	1.00 (0.99-1.02)
M34453.metal.pos.txt.gz	MR Egger	6	0.0429526	0.0332941	0.266547	1.04389	0.977943	1.11428	1.04 (0.98-1.11)
M34453.metal.pos.txt.gz	Weighted mode	6	0.00398997	0.00856947	0.661076	1.004	0.987275	1.021	1.00 (0.99-1.02)
M34456.metal.pos.txt.gz	Inverse variance weighted	6	0.00582069	0.0120296	0.628482	1.00584	0.982399	1.02984	1.01 (0.98-1.03)
M34456.metal.pos.txt.gz	Weighted median	6	0.0130498	0.0153647	0.395694	1.01314	0.98308	1.04411	1.01 (0.98-1.04)
M34456.metal.pos.txt.gz	MR Egger	6	-0.0715251	0.078235	0.412318	0.930973	0.798624	1.08526	0.93 (0.80-1.09)
M34456.metal.pos.txt.gz	Weighted mode	6	0.0158587	0.0188246	0.437968	1.01599	0.979182	1.05417	1.02 (0.98-1.05)
M34469.metal.pos.txt.gz	Inverse variance weighted	6	0.019466	0.0226824	0.390784	1.01966	0.975318	1.06601	1.02 (0.98-1.07)
M34469.metal.pos.txt.gz	Weighted median	6	0.0142339	0.0237373	0.548743	1.01434	0.968225	1.06264	1.01 (0.97-1.06)
M34469.metal.pos.txt.gz	MR Egger	6	-0.144208	0.14163	0.366157	0.865708	0.655864	1.14269	0.87 (0.66-1.14)
M34469.metal.pos.txt.gz	Weighted mode	6	0.0114973	0.0303182	0.720095	1.01156	0.953204	1.0735	1.01 (0.95-1.07)
M34481.metal.pos.txt.gz	Inverse variance weighted	6	0.0115514	0.0167871	0.491383	1.01162	0.978875	1.04546	1.01 (0.98-1.05)
M34481.metal.pos.txt.gz	Weighted median	6	-0.00448046	0.0189588	0.81318	0.99553	0.959215	1.03322	1.00 (0.96-1.03)
M34481.metal.pos.txt.gz	MR Egger	6	0.0614121	0.116956	0.62728	1.06334	0.845505	1.33729	1.06 (0.85-1.34)
M34481.metal.pos.txt.gz	Weighted mode	6	-0.0138019	0.0244226	0.596402	0.986293	0.940193	1.03465	0.99 (0.94-1.03)
M34499.metal.pos.txt.gz	Inverse variance weighted	6	-0.0144523	0.0328479	0.659955	0.985652	0.924193	1.0512	0.99 (0.92-1.05)
M34499.metal.pos.txt.gz	Weighted median	6	0.0216722	0.0441948	0.623866	1.02191	0.937115	1.11438	1.02 (0.94-1.11)
M34499.metal.pos.txt.gz	MR Egger	6	-0.317633	0.210121	0.205153	0.72787	0.482165	1.09878	0.73 (0.48-1.10)
M34499.metal.pos.txt.gz	Weighted mode	6	0.0386379	0.0586268	0.539002	1.03939	0.926565	1.16596	1.04 (0.93-1.17)
M34513.metal.pos.txt.gz	Inverse variance weighted	6	-0.0229631	0.0392551	0.558567	0.977299	0.904925	1.05546	0.98 (0.90-1.06)
M34513.metal.pos.txt.gz	Weighted median	6	-0.0154955	0.0331545	0.640233	0.984624	0.922675	1.05073	0.98 (0.92-1.05)
M34513.metal.pos.txt.gz	MR Egger	6	-0.183551	0.270962	0.535306	0.832309	0.48937	1.41557	0.83 (0.49-1.42)
M34513.metal.pos.txt.gz	Weighted mode	6	-0.0181374	0.0369396	0.644215	0.982026	0.913439	1.05576	0.98 (0.91-1.06)
M34516.metal.pos.txt.gz	Inverse variance weighted	6	-0.0836514	0.0971089	0.389007	0.919752	0.760344	1.11258	0.92 (0.76-1.11)
M34516.metal.pos.txt.gz	Weighted median	6	-0.0649938	0.121731	0.593401	0.937073	0.738166	1.18958	0.94 (0.74-1.19)
M34516.metal.pos.txt.gz	MR Egger	6	-0.87742	0.607428	0.222106	0.415854	0.126441	1.36771	0.42 (0.13-1.37)
M34516.metal.pos.txt.gz	Weighted mode	6	-0.0603529	0.15913	0.720062	0.941432	0.689184	1.28601	0.94 (0.69-1.29)
M34527.metal.pos.txt.gz	Inverse variance weighted	6	-0.0152527	0.0128635	0.235728	0.984863	0.960343	1.01001	0.98 (0.96-1.01)
M34527.metal.pos.txt.gz	Weighted median	6	-0.0161674	0.0171201	0.344989	0.983963	0.951493	1.01754	0.98 (0.95-1.02)
M34527.metal.pos.txt.gz	MR Egger	6	-0.114718	0.0822217	0.235424	0.891617	0.758909	1.04753	0.89 (0.76-1.05)
M34527.metal.pos.txt.gz	Weighted mode	6	-0.0138079	0.0235494	0.583118	0.986287	0.941798	1.03288	0.99 (0.94-1.03)
M34530.metal.pos.txt.gz	Inverse variance weighted	6	0.0478853	0.0260103	0.0656191	1.04905	0.99691	1.10392	1.05 (1.00-1.10)
M34530.metal.pos.txt.gz	Weighted median	6	0.0414581	0.0328875	0.207451	1.04233	0.977261	1.11173	1.04 (0.98-1.11)
M34530.metal.pos.txt.gz	MR Egger	6	0.100349	0.168048	0.582567	1.10556	0.795309	1.53683	1.11 (0.80-1.54)
M34530.metal.pos.txt.gz	Weighted mode	6	0.0300533	0.0420974	0.50722	1.03051	0.948894	1.11914	1.03 (0.95-1.12)
M34533.metal.pos.txt.gz	Inverse variance weighted	6	0.033795	0.0224829	0.132803	1.03437	0.989781	1.08097	1.03 (0.99-1.08)
M34533.metal.pos.txt.gz	Weighted median	6	0.0374424	0.0282345	0.184799	1.03815	0.982262	1.09722	1.04 (0.98-1.10)
M34533.metal.pos.txt.gz	MR Egger	6	0.00415805	0.148409	0.97899	1.00417	0.750719	1.34318	1.00 (0.75-1.34)
M34533.metal.pos.txt.gz	Weighted mode	6	0.0370481	0.0344477	0.331291	1.03774	0.96999	1.11023	1.04 (0.97-1.11)
M34534.metal.pos.txt.gz	Inverse variance weighted	6	-0.0260308	0.0198949	0.190732	0.974305	0.937044	1.01305	0.97 (0.94-1.01)
M34534.metal.pos.txt.gz	Weighted median	6	-0.0256722	0.025625	0.316419	0.974655	0.926912	1.02486	0.97 (0.93-1.02)
M34534.metal.pos.txt.gz	MR Egger	6	0.00828191	0.127714	0.951407	1.00832	0.785027	1.29512	1.01 (0.79-1.30)
M34534.metal.pos.txt.gz	Weighted mode	6	-0.0256208	0.0308765	0.444459	0.974705	0.917467	1.03551	0.97 (0.92-1.04)
M34535.metal.pos.txt.gz	Inverse variance weighted	6	-0.0259286	0.0381419	0.496636	0.974405	0.904216	1.05004	0.97 (0.90-1.05)
M34535.metal.pos.txt.gz	Weighted median	6	-0.0210453	0.0484748	0.66418	0.979175	0.890425	1.07677	0.98 (0.89-1.08)
M34535.metal.pos.txt.gz	MR Egger	6	-0.283008	0.247865	0.317252	0.753514	0.463558	1.22484	0.75 (0.46-1.22)
M34535.metal.pos.txt.gz	Weighted mode	6	-0.0178325	0.0578127	0.770175	0.982326	0.87709	1.10019	0.98 (0.88-1.10)
M34539.metal.pos.txt.gz	Inverse variance weighted	6	-0.0103082	0.0168816	0.541454	0.989745	0.957532	1.02304	0.99 (0.96-1.02)
M34539.metal.pos.txt.gz	Weighted median	6	-0.0110153	0.0219433	0.615676	0.989045	0.947409	1.03251	0.99 (0.95-1.03)
M34539.metal.pos.txt.gz	MR Egger	6	-0.0637762	0.110114	0.593516	0.938215	0.756087	1.16421	0.94 (0.76-1.16)
M34539.metal.pos.txt.gz	Weighted mode	6	-0.0212222	0.0293295	0.501748	0.979001	0.92431	1.03693	0.98 (0.92-1.04)
M34674.metal.pos.txt.gz	Inverse variance weighted	6	-0.0269784	0.0212344	0.203906	0.973382	0.933702	1.01475	0.97 (0.93-1.01)
M34674.metal.pos.txt.gz	Weighted median	6	-0.00460596	0.027524	0.8671	0.995405	0.943128	1.05058	1.00 (0.94-1.05)
M34674.metal.pos.txt.gz	MR Egger	6	0.0273681	0.131879	0.845738	1.02775	0.793648	1.33089	1.03 (0.79-1.33)
M34674.metal.pos.txt.gz	Weighted mode	6	-0.00332438	0.0356404	0.929307	0.996681	0.929434	1.06879	1.00 (0.93-1.07)
M34732.metal.pos.txt.gz	Inverse variance weighted	6	-0.00728823	0.0123141	0.553944	0.992738	0.969065	1.01699	0.99 (0.97-1.02)
M34732.metal.pos.txt.gz	Weighted median	6	-0.00712091	0.0155763	0.647554	0.992904	0.963049	1.02368	0.99 (0.96-1.02)
M34732.metal.pos.txt.gz	MR Egger	6	0.0652718	0.076924	0.443942	1.06745	0.918054	1.24116	1.07 (0.92-1.24)
M34732.metal.pos.txt.gz	Weighted mode	6	-0.00792001	0.020285	0.712294	0.992111	0.95344	1.03235	0.99 (0.95-1.03)
M34761.metal.pos.txt.gz	Inverse variance weighted	6	-0.017676	0.0217398	0.416179	0.982479	0.941495	1.02525	0.98 (0.94-1.03)
M34761.metal.pos.txt.gz	Weighted median	6	-0.0206909	0.0247607	0.403361	0.979522	0.93312	1.02823	0.98 (0.93-1.03)
M34761.metal.pos.txt.gz	MR Egger	6	0.0989318	0.144183	0.530321	1.10399	0.832213	1.46452	1.10 (0.83-1.46)
M34761.metal.pos.txt.gz	Weighted mode	6	-0.0434462	0.0373694	0.297454	0.957484	0.889861	1.03025	0.96 (0.89-1.03)
M34878.metal.pos.txt.gz	Inverse variance weighted	6	-0.0442713	0.0263401	0.0928105	0.956694	0.908557	1.00738	0.96 (0.91-1.01)
M34878.metal.pos.txt.gz	Weighted median	6	-0.0720042	0.0331537	0.0298685	0.930527	0.871983	0.993002	0.93 (0.87-0.99)
M34878.metal.pos.txt.gz	MR Egger	6	-0.0577623	0.181621	0.766368	0.943874	0.661174	1.34745	0.94 (0.66-1.35)
M34878.metal.pos.txt.gz	Weighted mode	6	-0.0820788	0.042605	0.111991	0.921199	0.847398	1.00143	0.92 (0.85-1.00)
M34912.metal.pos.txt.gz	Inverse variance weighted	6	-0.00608052	0.00867291	0.483245	0.993938	0.977185	1.01098	0.99 (0.98-1.01)
M34912.metal.pos.txt.gz	Weighted median	6	-0.00750685	0.0116622	0.519777	0.992521	0.970092	1.01547	0.99 (0.97-1.02)
M34912.metal.pos.txt.gz	MR Egger	6	-0.0107175	0.0603433	0.867662	0.98934	0.878982	1.11355	0.99 (0.88-1.11)
M34912.metal.pos.txt.gz	Weighted mode	6	-0.0132689	0.0140462	0.388209	0.986819	0.960022	1.01436	0.99 (0.96-1.01)
M35114.metal.pos.txt.gz	Inverse variance weighted	6	-0.0220144	0.0185235	0.234653	0.978226	0.943348	1.01439	0.98 (0.94-1.01)
M35114.metal.pos.txt.gz	Weighted median	6	-0.0324087	0.0181471	0.0741179	0.968111	0.934282	1.00316	0.97 (0.93-1.00)
M35114.metal.pos.txt.gz	MR Egger	6	-0.157696	0.112082	0.23218	0.854109	0.685657	1.06395	0.85 (0.69-1.06)
M35114.metal.pos.txt.gz	Weighted mode	6	-0.0379364	0.0262145	0.207503	0.962774	0.914556	1.01353	0.96 (0.91-1.01)
M35126.metal.pos.txt.gz	Inverse variance weighted	6	0.00354343	0.0231088	0.878132	1.00355	0.95911	1.05005	1.00 (0.96-1.05)
M35126.metal.pos.txt.gz	Weighted median	6	-0.00481934	0.0282874	0.864719	0.995192	0.941517	1.05193	1.00 (0.94-1.05)
M35126.metal.pos.txt.gz	MR Egger	6	0.0708343	0.166205	0.691905	1.0734	0.774973	1.48675	1.07 (0.77-1.49)
M35126.metal.pos.txt.gz	Weighted mode	6	-0.00233423	0.0382182	0.953665	0.997668	0.925666	1.07527	1.00 (0.93-1.08)
M35127.metal.pos.txt.gz	Inverse variance weighted	6	0.0130693	0.0131056	0.31865	1.01316	0.987462	1.03952	1.01 (0.99-1.04)
M35127.metal.pos.txt.gz	Weighted median	6	0.00412311	0.0157394	0.793352	1.00413	0.973628	1.03559	1.00 (0.97-1.04)
M35127.metal.pos.txt.gz	MR Egger	6	-0.138605	0.0700486	0.118978	0.870571	0.758888	0.998691	0.87 (0.76-1.00)
M35127.metal.pos.txt.gz	Weighted mode	6	-0.00909233	0.0210081	0.683192	0.990949	0.950974	1.0326	0.99 (0.95-1.03)
M35137.metal.pos.txt.gz	Inverse variance weighted	6	0.00305656	0.00834043	0.714011	1.00306	0.986797	1.01959	1.00 (0.99-1.02)
M35137.metal.pos.txt.gz	Weighted median	6	0.00448198	0.0107171	0.675796	1.00449	0.983612	1.02582	1.00 (0.98-1.03)
M35137.metal.pos.txt.gz	MR Egger	6	-0.0839859	0.0556493	0.205752	0.919444	0.824434	1.0254	0.92 (0.82-1.03)
M35137.metal.pos.txt.gz	Weighted mode	6	0.00632616	0.0126813	0.639048	1.00635	0.981641	1.03167	1.01 (0.98-1.03)
M35159.metal.pos.txt.gz	Inverse variance weighted	6	0.000246672	0.0249591	0.992115	1.00025	0.952492	1.0504	1.00 (0.95-1.05)
M35159.metal.pos.txt.gz	Weighted median	6	0.0209886	0.0318726	0.510208	1.02121	0.959367	1.08704	1.02 (0.96-1.09)
M35159.metal.pos.txt.gz	MR Egger	6	0.29328	0.151022	0.124097	1.34082	0.99728	1.8027	1.34 (1.00-1.80)
M35159.metal.pos.txt.gz	Weighted mode	6	0.0212036	0.0392599	0.612316	1.02143	0.94578	1.10313	1.02 (0.95-1.10)
M35160.metal.pos.txt.gz	Inverse variance weighted	6	-0.0401773	0.0236753	0.0896945	0.960619	0.917061	1.00625	0.96 (0.92-1.01)
M35160.metal.pos.txt.gz	Weighted median	6	-0.057689	0.0212246	0.00656735	0.943944	0.905481	0.98404	0.94 (0.91-0.98)
M35160.metal.pos.txt.gz	MR Egger	6	0.0204424	0.16939	0.909762	1.02065	0.732302	1.42254	1.02 (0.73-1.42)
M35160.metal.pos.txt.gz	Weighted mode	6	-0.0682592	0.0281134	0.0595275	0.934018	0.883944	0.986929	0.93 (0.88-0.99)
M35186.metal.pos.txt.gz	Inverse variance weighted	6	0.015181	0.0128608	0.237836	1.0153	0.990024	1.04121	1.02 (0.99-1.04)
M35186.metal.pos.txt.gz	Weighted median	6	0.00156769	0.0155212	0.919548	1.00157	0.971558	1.03251	1.00 (0.97-1.03)
M35186.metal.pos.txt.gz	MR Egger	6	-0.141662	0.0700358	0.113147	0.867914	0.756591	0.995617	0.87 (0.76-1.00)
M35186.metal.pos.txt.gz	Weighted mode	6	-0.00105785	0.0194804	0.958796	0.998943	0.96152	1.03782	1.00 (0.96-1.04)
M35187.metal.pos.txt.gz	Inverse variance weighted	6	0.029911	0.0259907	0.249801	1.03036	0.979189	1.08421	1.03 (0.98-1.08)
M35187.metal.pos.txt.gz	Weighted median	6	0.0293495	0.0339019	0.386644	1.02978	0.963582	1.10054	1.03 (0.96-1.10)
M35187.metal.pos.txt.gz	MR Egger	6	0.093988	0.169135	0.608031	1.09855	0.788584	1.53034	1.10 (0.79-1.53)
M35187.metal.pos.txt.gz	Weighted mode	6	0.0389257	0.0480874	0.45502	1.03969	0.946177	1.14245	1.04 (0.95-1.14)
M35189.metal.pos.txt.gz	Inverse variance weighted	6	0.0162212	0.0188385	0.389203	1.01635	0.97951	1.05458	1.02 (0.98-1.05)
M35189.metal.pos.txt.gz	Weighted median	6	0.0197458	0.0247208	0.424434	1.01994	0.971701	1.07058	1.02 (0.97-1.07)
M35189.metal.pos.txt.gz	MR Egger	6	-0.00887088	0.125853	0.94719	0.991168	0.774495	1.26846	0.99 (0.77-1.27)
M35189.metal.pos.txt.gz	Weighted mode	6	0.0242081	0.0315168	0.477117	1.0245	0.963132	1.08979	1.02 (0.96-1.09)
M35193.metal.pos.txt.gz	Inverse variance weighted	6	-0.0119254	0.0169288	0.481158	0.988145	0.955896	1.02148	0.99 (0.96-1.02)
M35193.metal.pos.txt.gz	Weighted median	6	-0.00151173	0.017064	0.929406	0.998489	0.965647	1.03245	1.00 (0.97-1.03)
M35193.metal.pos.txt.gz	MR Egger	6	-0.113712	0.11524	0.379628	0.892515	0.712068	1.11869	0.89 (0.71-1.12)
M35193.metal.pos.txt.gz	Weighted mode	6	-0.00307983	0.0213187	0.890775	0.996925	0.956127	1.03946	1.00 (0.96-1.04)
M35240.metal.pos.txt.gz	Inverse variance weighted	6	0.00303829	0.0141551	0.830046	1.00304	0.975597	1.03126	1.00 (0.98-1.03)
M35240.metal.pos.txt.gz	Weighted median	6	0.00661896	0.0164262	0.686983	1.00664	0.974748	1.03958	1.01 (0.97-1.04)
M35240.metal.pos.txt.gz	MR Egger	6	-0.155611	0.0758038	0.10934	0.855892	0.737723	0.992989	0.86 (0.74-0.99)
M35240.metal.pos.txt.gz	Weighted mode	6	0.0123834	0.0202577	0.567728	1.01246	0.973048	1.05347	1.01 (0.97-1.05)
M35253.metal.pos.txt.gz	Inverse variance weighted	6	-0.0193233	0.0111492	0.0830689	0.980862	0.95966	1.00253	0.98 (0.96-1.00)
M35253.metal.pos.txt.gz	Weighted median	6	-0.0062749	0.0153085	0.681881	0.993745	0.964371	1.02401	0.99 (0.96-1.02)
M35253.metal.pos.txt.gz	MR Egger	6	-0.0696188	0.0717822	0.387036	0.932749	0.810332	1.07366	0.93 (0.81-1.07)
M35253.metal.pos.txt.gz	Weighted mode	6	-0.00229102	0.0223006	0.922167	0.997712	0.955042	1.04229	1.00 (0.96-1.04)
M35254.metal.pos.txt.gz	Inverse variance weighted	6	-0.020791	0.012556	0.0977511	0.979424	0.955614	1.00383	0.98 (0.96-1.00)
M35254.metal.pos.txt.gz	Weighted median	6	-0.0307887	0.0157922	0.051222	0.96968	0.940126	1.00016	0.97 (0.94-1.00)
M35254.metal.pos.txt.gz	MR Egger	6	-0.0165702	0.0902349	0.863233	0.983566	0.824127	1.17385	0.98 (0.82-1.17)
M35254.metal.pos.txt.gz	Weighted mode	6	-0.0401276	0.0228213	0.13902	0.960667	0.918643	1.00461	0.96 (0.92-1.00)
M35255.metal.pos.txt.gz	Inverse variance weighted	6	-0.0257009	0.0179687	0.152628	0.974627	0.940899	1.00956	0.97 (0.94-1.01)
M35255.metal.pos.txt.gz	Weighted median	6	-0.0157156	0.0216419	0.467737	0.984407	0.943524	1.02706	0.98 (0.94-1.03)
M35255.metal.pos.txt.gz	MR Egger	6	0.00406162	0.126033	0.975835	1.00407	0.7843	1.28542	1.00 (0.78-1.29)
M35255.metal.pos.txt.gz	Weighted mode	6	-0.0125921	0.0379712	0.753624	0.987487	0.916663	1.06378	0.99 (0.92-1.06)
M35257.metal.pos.txt.gz	Inverse variance weighted	6	-0.0241529	0.011629	0.0378048	0.976136	0.954139	0.998641	0.98 (0.95-1.00)
M35257.metal.pos.txt.gz	Weighted median	6	-0.0286958	0.0155194	0.0644545	0.971712	0.942599	1.00172	0.97 (0.94-1.00)
M35257.metal.pos.txt.gz	MR Egger	6	-0.051119	0.0772477	0.544306	0.950166	0.816666	1.10549	0.95 (0.82-1.11)
M35257.metal.pos.txt.gz	Weighted mode	6	-0.00478704	0.0229782	0.843192	0.995224	0.951397	1.04107	1.00 (0.95-1.04)
M35270.metal.pos.txt.gz	Inverse variance weighted	6	0.00646975	0.0070741	0.360419	1.00649	0.992632	1.02054	1.01 (0.99-1.02)
M35270.metal.pos.txt.gz	Weighted median	6	0.0053028	0.00906424	0.558531	1.00532	0.987614	1.02334	1.01 (0.99-1.02)
M35270.metal.pos.txt.gz	MR Egger	6	-0.0530994	0.0458011	0.310806	0.948286	0.866867	1.03735	0.95 (0.87-1.04)
M35270.metal.pos.txt.gz	Weighted mode	6	0.00429789	0.0110258	0.712734	1.00431	0.982836	1.02625	1.00 (0.98-1.03)
M35305.metal.pos.txt.gz	Inverse variance weighted	6	-0.00278301	0.0189993	0.883543	0.997221	0.960769	1.03506	1.00 (0.96-1.04)
M35305.metal.pos.txt.gz	Weighted median	6	-0.0147769	0.0200727	0.46163	0.985332	0.947319	1.02487	0.99 (0.95-1.02)
M35305.metal.pos.txt.gz	MR Egger	6	-0.0114375	0.139653	0.938661	0.988628	0.751896	1.29989	0.99 (0.75-1.30)
M35305.metal.pos.txt.gz	Weighted mode	6	-0.0179171	0.0237085	0.483875	0.982242	0.937643	1.02896	0.98 (0.94-1.03)
M35320.metal.pos.txt.gz	Inverse variance weighted	6	0.0134582	0.0241555	0.577426	1.01355	0.966681	1.06269	1.01 (0.97-1.06)
M35320.metal.pos.txt.gz	Weighted median	6	-0.00821959	0.0225742	0.715773	0.991814	0.948887	1.03668	0.99 (0.95-1.04)
M35320.metal.pos.txt.gz	MR Egger	6	0.020276	0.179425	0.91547	1.02048	0.71792	1.45056	1.02 (0.72-1.45)
M35320.metal.pos.txt.gz	Weighted mode	6	-0.01339	0.0252188	0.61818	0.986699	0.939114	1.0367	0.99 (0.94-1.04)
M35322.metal.pos.txt.gz	Inverse variance weighted	6	0.0371123	0.0529394	0.483282	1.03781	0.935524	1.15128	1.04 (0.94-1.15)
M35322.metal.pos.txt.gz	Weighted median	6	-0.00595674	0.0574606	0.917434	0.994061	0.888181	1.11256	0.99 (0.89-1.11)
M35322.metal.pos.txt.gz	MR Egger	6	-0.0912753	0.356223	0.810411	0.912766	0.454085	1.83477	0.91 (0.45-1.83)
M35322.metal.pos.txt.gz	Weighted mode	6	-0.0206129	0.0679289	0.773769	0.979598	0.857483	1.1191	0.98 (0.86-1.12)
M35326.metal.pos.txt.gz	Inverse variance weighted	6	-0.00574681	0.011013	0.601795	0.99427	0.973038	1.01596	0.99 (0.97-1.02)
M35326.metal.pos.txt.gz	Weighted median	6	0.000260375	0.0107303	0.980641	1.00026	0.979443	1.02152	1.00 (0.98-1.02)
M35326.metal.pos.txt.gz	MR Egger	6	0.124226	0.0484257	0.0622879	1.13227	1.02975	1.24501	1.13 (1.03-1.25)
M35326.metal.pos.txt.gz	Weighted mode	6	0.00764555	0.0133124	0.590622	1.00767	0.981722	1.03431	1.01 (0.98-1.03)
M35327.metal.pos.txt.gz	Inverse variance weighted	6	0.000151465	0.0067565	0.982115	1.00015	0.986994	1.01348	1.00 (0.99-1.01)
M35327.metal.pos.txt.gz	Weighted median	6	-0.00235996	0.00868025	0.785717	0.997643	0.980813	1.01476	1.00 (0.98-1.01)
M35327.metal.pos.txt.gz	MR Egger	6	-0.0192533	0.0431371	0.678457	0.980931	0.901404	1.06747	0.98 (0.90-1.07)
M35327.metal.pos.txt.gz	Weighted mode	6	-0.00493025	0.010979	0.672182	0.995082	0.973898	1.01673	1.00 (0.97-1.02)
M35331.metal.pos.txt.gz	Inverse variance weighted	6	0.00779505	0.0130275	0.549606	1.00783	0.982417	1.03389	1.01 (0.98-1.03)
M35331.metal.pos.txt.gz	Weighted median	6	0.00431205	0.0170695	0.800564	1.00432	0.971276	1.03849	1.00 (0.97-1.04)
M35331.metal.pos.txt.gz	MR Egger	6	-0.123418	0.0825769	0.209335	0.883894	0.751812	1.03918	0.88 (0.75-1.04)
M35331.metal.pos.txt.gz	Weighted mode	6	0.00186406	0.0216641	0.934771	1.00187	0.960215	1.04532	1.00 (0.96-1.05)
M35397.metal.pos.txt.gz	Inverse variance weighted	6	-0.000641957	0.00746396	0.93146	0.999358	0.984845	1.01409	1.00 (0.98-1.01)
M35397.metal.pos.txt.gz	Weighted median	6	-0.0060817	0.00857469	0.478162	0.993937	0.977372	1.01078	0.99 (0.98-1.01)
M35397.metal.pos.txt.gz	MR Egger	6	0.0770187	0.0423755	0.143288	1.08006	0.993981	1.1736	1.08 (0.99-1.17)
M35397.metal.pos.txt.gz	Weighted mode	6	-0.00762551	0.0107544	0.509972	0.992403	0.971704	1.01354	0.99 (0.97-1.01)
M35431.metal.pos.txt.gz	Inverse variance weighted	6	0.0166932	0.0100344	0.0961928	1.01683	0.99703	1.03703	1.02 (1.00-1.04)
M35431.metal.pos.txt.gz	Weighted median	6	0.0161128	0.0132772	0.224915	1.01624	0.990138	1.04304	1.02 (0.99-1.04)
M35431.metal.pos.txt.gz	MR Egger	6	-0.0892356	0.0648023	0.24054	0.91463	0.805535	1.0385	0.91 (0.81-1.04)
M35431.metal.pos.txt.gz	Weighted mode	6	0.0161653	0.0165907	0.374628	1.0163	0.98378	1.04989	1.02 (0.98-1.05)
M35433.metal.pos.txt.gz	Inverse variance weighted	6	0.0124983	0.0152715	0.413127	1.01258	0.982717	1.04334	1.01 (0.98-1.04)
M35433.metal.pos.txt.gz	Weighted median	6	0.0182016	0.0201385	0.366091	1.01837	0.978955	1.05937	1.02 (0.98-1.06)
M35433.metal.pos.txt.gz	MR Egger	6	-0.0334788	0.104994	0.765786	0.967075	0.787205	1.18805	0.97 (0.79-1.19)
M35433.metal.pos.txt.gz	Weighted mode	6	0.0260088	0.0231203	0.3117	1.02635	0.980878	1.07393	1.03 (0.98-1.07)
M35439.metal.pos.txt.gz	Inverse variance weighted	6	0.00121062	0.0102181	0.905689	1.00121	0.981359	1.02147	1.00 (0.98-1.02)
M35439.metal.pos.txt.gz	Weighted median	6	-0.00256213	0.0135459	0.849979	0.997441	0.971308	1.02428	1.00 (0.97-1.02)
M35439.metal.pos.txt.gz	MR Egger	6	0.043344	0.0664631	0.54988	1.0443	0.916747	1.18959	1.04 (0.92-1.19)
M35439.metal.pos.txt.gz	Weighted mode	6	-0.00922203	0.018246	0.634744	0.99082	0.956013	1.0269	0.99 (0.96-1.03)
M35451.metal.pos.txt.gz	Inverse variance weighted	6	-0.0167006	0.0535443	0.755114	0.983438	0.885461	1.09226	0.98 (0.89-1.09)
M35451.metal.pos.txt.gz	Weighted median	6	-0.0691365	0.0571483	0.226366	0.933199	0.834312	1.04381	0.93 (0.83-1.04)
M35451.metal.pos.txt.gz	MR Egger	6	0.273722	0.363485	0.493316	1.31485	0.644869	2.6809	1.31 (0.64-2.68)
M35451.metal.pos.txt.gz	Weighted mode	6	-0.0862347	0.0707937	0.277521	0.917379	0.798524	1.05392	0.92 (0.80-1.05)
M35464.metal.pos.txt.gz	Inverse variance weighted	6	0.0112369	0.0105016	0.284615	1.0113	0.990697	1.03233	1.01 (0.99-1.03)
M35464.metal.pos.txt.gz	Weighted median	6	0.00399915	0.0136817	0.770057	1.00401	0.977441	1.03129	1.00 (0.98-1.03)
M35464.metal.pos.txt.gz	MR Egger	6	0.0247327	0.0669547	0.730558	1.02504	0.898976	1.16878	1.03 (0.90-1.17)
M35464.metal.pos.txt.gz	Weighted mode	6	0.000248403	0.0167312	0.988729	1.00025	0.967979	1.03359	1.00 (0.97-1.03)
M35472.metal.pos.txt.gz	Inverse variance weighted	6	-0.0365912	0.0253603	0.149062	0.96407	0.917321	1.0132	0.96 (0.92-1.01)
M35472.metal.pos.txt.gz	Weighted median	6	-0.0453948	0.0242795	0.0615284	0.95562	0.911209	1.0022	0.96 (0.91-1.00)
M35472.metal.pos.txt.gz	MR Egger	6	0.078208	0.175146	0.678322	1.08135	0.767146	1.52424	1.08 (0.77-1.52)
M35472.metal.pos.txt.gz	Weighted mode	6	-0.0455932	0.0266321	0.147583	0.955431	0.906837	1.00663	0.96 (0.91-1.01)
M35527.metal.pos.txt.gz	Inverse variance weighted	6	-0.0086183	0.0310142	0.781103	0.991419	0.932948	1.05355	0.99 (0.93-1.05)
M35527.metal.pos.txt.gz	Weighted median	6	-0.0113317	0.0395998	0.774759	0.988732	0.914894	1.06853	0.99 (0.91-1.07)
M35527.metal.pos.txt.gz	MR Egger	6	-0.168747	0.197363	0.440735	0.844723	0.57374	1.24369	0.84 (0.57-1.24)
M35527.metal.pos.txt.gz	Weighted mode	6	-0.0101178	0.0508794	0.850207	0.989933	0.895976	1.09374	0.99 (0.90-1.09)
M35551.metal.pos.txt.gz	Inverse variance weighted	6	0.00678185	0.0294424	0.817825	1.0068	0.95035	1.06661	1.01 (0.95-1.07)
M35551.metal.pos.txt.gz	Weighted median	6	-0.0140997	0.0391358	0.71864	0.985999	0.913195	1.06461	0.99 (0.91-1.06)
M35551.metal.pos.txt.gz	MR Egger	6	-0.0829223	0.198544	0.697647	0.920423	0.62371	1.35829	0.92 (0.62-1.36)
M35551.metal.pos.txt.gz	Weighted mode	6	-0.0261368	0.0521424	0.637474	0.974202	0.879558	1.07903	0.97 (0.88-1.08)
M35626.metal.pos.txt.gz	Inverse variance weighted	6	0.00251273	0.0147378	0.86462	1.00252	0.973971	1.0319	1.00 (0.97-1.03)
M35626.metal.pos.txt.gz	Weighted median	6	0.0116609	0.0200293	0.560439	1.01173	0.972781	1.05224	1.01 (0.97-1.05)
M35626.metal.pos.txt.gz	MR Egger	6	-0.094776	0.0963561	0.380999	0.909577	0.753042	1.09865	0.91 (0.75-1.10)
M35626.metal.pos.txt.gz	Weighted mode	6	0.0197763	0.02859	0.519914	1.01997	0.964389	1.07876	1.02 (0.96-1.08)
M35628.metal.pos.txt.gz	Inverse variance weighted	6	0.00490593	0.0148018	0.740312	1.00492	0.976183	1.0345	1.00 (0.98-1.03)
M35628.metal.pos.txt.gz	Weighted median	6	0.00605372	0.0202206	0.764647	1.00607	0.966979	1.04675	1.01 (0.97-1.05)
M35628.metal.pos.txt.gz	MR Egger	6	-0.0441733	0.0950313	0.66623	0.956788	0.794188	1.15268	0.96 (0.79-1.15)
M35628.metal.pos.txt.gz	Weighted mode	6	-0.0185188	0.029568	0.558589	0.981652	0.926379	1.04022	0.98 (0.93-1.04)
M35631.metal.pos.txt.gz	Inverse variance weighted	6	-0.00819309	0.0110313	0.457656	0.99184	0.970626	1.01352	0.99 (0.97-1.01)
M35631.metal.pos.txt.gz	Weighted median	6	-0.0124447	0.0148449	0.401854	0.987632	0.95931	1.01679	0.99 (0.96-1.02)
M35631.metal.pos.txt.gz	MR Egger	6	-0.00477196	0.073344	0.951246	0.995239	0.861977	1.1491	1.00 (0.86-1.15)
M35631.metal.pos.txt.gz	Weighted mode	6	-0.0204212	0.0187008	0.324637	0.979786	0.944523	1.01636	0.98 (0.94-1.02)
M35635.metal.pos.txt.gz	Inverse variance weighted	6	0.0302955	0.0434671	0.485818	1.03076	0.94658	1.12242	1.03 (0.95-1.12)
M35635.metal.pos.txt.gz	Weighted median	6	0.0191428	0.0542821	0.724348	1.01933	0.916448	1.13376	1.02 (0.92-1.13)
M35635.metal.pos.txt.gz	MR Egger	6	-0.103472	0.288203	0.737725	0.901701	0.512554	1.5863	0.90 (0.51-1.59)
M35635.metal.pos.txt.gz	Weighted mode	6	0.00274137	0.0690669	0.969875	1.00275	0.875789	1.1481	1.00 (0.88-1.15)
M35669.metal.pos.txt.gz	Inverse variance weighted	6	-0.0508343	0.0223921	0.023196	0.950436	0.909625	0.993078	0.95 (0.91-0.99)
M35669.metal.pos.txt.gz	Weighted median	6	-0.0560073	0.0268456	0.0369537	0.945532	0.897067	0.996616	0.95 (0.90-1.00)
M35669.metal.pos.txt.gz	MR Egger	6	0.122945	0.14064	0.431365	1.13082	0.85838	1.48973	1.13 (0.86-1.49)
M35669.metal.pos.txt.gz	Weighted mode	6	-0.0835594	0.0364314	0.0703313	0.919836	0.856445	0.98792	0.92 (0.86-0.99)
M35675.metal.pos.txt.gz	Inverse variance weighted	6	0.000494004	0.00975056	0.959593	1.00049	0.981555	1.0198	1.00 (0.98-1.02)
M35675.metal.pos.txt.gz	Weighted median	6	-0.00566312	0.00991794	0.568001	0.994353	0.97521	1.01387	0.99 (0.98-1.01)
M35675.metal.pos.txt.gz	MR Egger	6	0.0775084	0.0606543	0.270416	1.08059	0.95947	1.217	1.08 (0.96-1.22)
M35675.metal.pos.txt.gz	Weighted mode	6	-0.00777912	0.011102	0.51475	0.992251	0.970893	1.01408	0.99 (0.97-1.01)
M35678.metal.pos.txt.gz	Inverse variance weighted	6	-0.0389134	0.0184093	0.034533	0.961834	0.927748	0.997173	0.96 (0.93-1.00)
M35678.metal.pos.txt.gz	Weighted median	6	-0.0458052	0.0227666	0.0442253	0.955228	0.91354	0.998818	0.96 (0.91-1.00)
M35678.metal.pos.txt.gz	MR Egger	6	0.0352815	0.119611	0.782695	1.03591	0.819421	1.3096	1.04 (0.82-1.31)
M35678.metal.pos.txt.gz	Weighted mode	6	-0.0486726	0.0267631	0.128633	0.952493	0.903817	1.00379	0.95 (0.90-1.00)
M35718.metal.pos.txt.gz	Inverse variance weighted	6	-0.00706383	0.0103341	0.494261	0.992961	0.973051	1.01328	0.99 (0.97-1.01)
M35718.metal.pos.txt.gz	Weighted median	6	-0.0146147	0.0130892	0.264186	0.985492	0.960531	1.0111	0.99 (0.96-1.01)
M35718.metal.pos.txt.gz	MR Egger	6	0.00223911	0.0690241	0.975676	1.00224	0.875423	1.14743	1.00 (0.88-1.15)
M35718.metal.pos.txt.gz	Weighted mode	6	-0.016837	0.0161675	0.345398	0.983304	0.952633	1.01496	0.98 (0.95-1.01)
M35754.metal.pos.txt.gz	Inverse variance weighted	6	0.000496813	0.00867337	0.954322	1.0005	0.983632	1.01765	1.00 (0.98-1.02)
M35754.metal.pos.txt.gz	Weighted median	6	0.00505718	0.0106752	0.635691	1.00507	0.984259	1.02632	1.01 (0.98-1.03)
M35754.metal.pos.txt.gz	MR Egger	6	0.0310092	0.0566659	0.61332	1.0315	0.923065	1.15266	1.03 (0.92-1.15)
M35754.metal.pos.txt.gz	Weighted mode	6	0.00509298	0.0122737	0.695383	1.00511	0.981215	1.02958	1.01 (0.98-1.03)
M35854.metal.pos.txt.gz	Inverse variance weighted	6	-0.0037105	0.0158884	0.815345	0.996296	0.965749	1.02781	1.00 (0.97-1.03)
M35854.metal.pos.txt.gz	Weighted median	6	-0.0196935	0.02051	0.336959	0.980499	0.941865	1.02072	0.98 (0.94-1.02)
M35854.metal.pos.txt.gz	MR Egger	6	-0.147382	0.0989052	0.21044	0.862965	0.710891	1.04757	0.86 (0.71-1.05)
M35854.metal.pos.txt.gz	Weighted mode	6	-0.0187711	0.0259469	0.501826	0.981404	0.932742	1.03261	0.98 (0.93-1.03)
M35977.metal.pos.txt.gz	Inverse variance weighted	6	0.0326745	0.0141956	0.0213502	1.03321	1.00486	1.06237	1.03 (1.00-1.06)
M35977.metal.pos.txt.gz	Weighted median	6	0.0259219	0.0183804	0.158452	1.02626	0.989947	1.06391	1.03 (0.99-1.06)
M35977.metal.pos.txt.gz	MR Egger	6	-0.0466707	0.0911158	0.635487	0.954402	0.79831	1.14101	0.95 (0.80-1.14)
M35977.metal.pos.txt.gz	Weighted mode	6	0.0228608	0.0240906	0.386222	1.02312	0.975937	1.07259	1.02 (0.98-1.07)
M35978.metal.pos.txt.gz	Inverse variance weighted	6	0.0160304	0.0183264	0.381728	1.01616	0.980307	1.05332	1.02 (0.98-1.05)
M35978.metal.pos.txt.gz	Weighted median	6	0.0286285	0.024996	0.252076	1.02904	0.979842	1.08071	1.03 (0.98-1.08)
M35978.metal.pos.txt.gz	MR Egger	6	-0.128214	0.117251	0.335608	0.879665	0.699055	1.10694	0.88 (0.70-1.11)
M35978.metal.pos.txt.gz	Weighted mode	6	0.038745	0.0360072	0.331069	1.03951	0.968672	1.11552	1.04 (0.97-1.12)
M36009.metal.pos.txt.gz	Inverse variance weighted	6	-0.0113424	0.0218911	0.604368	0.988722	0.947196	1.03207	0.99 (0.95-1.03)
M36009.metal.pos.txt.gz	Weighted median	6	-0.0159288	0.0283925	0.574783	0.984197	0.930923	1.04052	0.98 (0.93-1.04)
M36009.metal.pos.txt.gz	MR Egger	6	-0.0741587	0.13565	0.613656	0.928524	0.711747	1.21133	0.93 (0.71-1.21)
M36009.metal.pos.txt.gz	Weighted mode	6	-0.0184074	0.0376566	0.645652	0.981761	0.91191	1.05696	0.98 (0.91-1.06)
M36095.metal.pos.txt.gz	Inverse variance weighted	6	-0.0151512	0.0463618	0.743816	0.984963	0.899406	1.07866	0.98 (0.90-1.08)
M36095.metal.pos.txt.gz	Weighted median	6	-0.021624	0.0593979	0.715818	0.978608	0.87106	1.09943	0.98 (0.87-1.10)
M36095.metal.pos.txt.gz	MR Egger	6	-0.3605	0.29995	0.295703	0.697327	0.387359	1.25533	0.70 (0.39-1.26)
M36095.metal.pos.txt.gz	Weighted mode	6	-0.0416034	0.0749733	0.602865	0.95925	0.828158	1.11109	0.96 (0.83-1.11)
M36097.metal.pos.txt.gz	Inverse variance weighted	4	0.0883529	0.289825	0.760481	1.09237	0.618966	1.92786	1.09 (0.62- 1.93)
M36097.metal.pos.txt.gz	Weighted median	4	-0.141464	0.356024	0.691114	0.868086	0.432025	1.74428	0.87 (0.43- 1.74)
M36097.metal.pos.txt.gz	MR Egger	4	2.24225	1.40401	0.251341	9.41453	0.600732	147.542	9.41 (0.60-147.54)
M36097.metal.pos.txt.gz	Weighted mode	4	-0.298039	0.457206	0.560972	0.742272	0.302958	1.81863	0.74 (0.30- 1.82)
M36098.metal.pos.txt.gz	Inverse variance weighted	6	0.00713193	0.0278538	0.797913	1.00716	0.953647	1.06367	1.01 (0.95-1.06)
M36098.metal.pos.txt.gz	Weighted median	6	0.0148571	0.036396	0.683123	1.01497	0.945086	1.09002	1.01 (0.95-1.09)
M36098.metal.pos.txt.gz	MR Egger	6	0.0325029	0.201328	0.879571	1.03304	0.696212	1.53282	1.03 (0.70-1.53)
M36098.metal.pos.txt.gz	Weighted mode	6	0.0296429	0.052751	0.598412	1.03009	0.928905	1.14229	1.03 (0.93-1.14)
M36099.metal.pos.txt.gz	Inverse variance weighted	6	0.00700933	0.0395388	0.859291	1.00703	0.93194	1.08818	1.01 (0.93-1.09)
M36099.metal.pos.txt.gz	Weighted median	6	0.0339798	0.044033	0.440299	1.03456	0.94902	1.12782	1.03 (0.95-1.13)
M36099.metal.pos.txt.gz	MR Egger	6	-0.0321284	0.282265	0.914862	0.968382	0.556901	1.6839	0.97 (0.56-1.68)
M36099.metal.pos.txt.gz	Weighted mode	6	0.0710048	0.0600717	0.290351	1.07359	0.95434	1.20773	1.07 (0.95-1.21)
M36103.metal.pos.txt.gz	Inverse variance weighted	6	-0.00633336	0.0263387	0.809975	0.993687	0.94369	1.04633	0.99 (0.94-1.05)
M36103.metal.pos.txt.gz	Weighted median	6	-0.035282	0.0315386	0.263271	0.965333	0.907467	1.02689	0.97 (0.91-1.03)
M36103.metal.pos.txt.gz	MR Egger	6	0.160767	0.173903	0.407568	1.17441	0.8352	1.65139	1.17 (0.84-1.65)
M36103.metal.pos.txt.gz	Weighted mode	6	-0.050631	0.0565225	0.411423	0.950629	0.850939	1.062	0.95 (0.85-1.06)
M36115.metal.pos.txt.gz	Inverse variance weighted	6	0.00316995	0.0274449	0.908047	1.00317	0.950638	1.05862	1.00 (0.95-1.06)
M36115.metal.pos.txt.gz	Weighted median	6	-0.0142757	0.032813	0.663517	0.985826	0.92442	1.05131	0.99 (0.92-1.05)
M36115.metal.pos.txt.gz	MR Egger	6	-0.173418	0.169121	0.363131	0.840786	0.603568	1.17124	0.84 (0.60-1.17)
M36115.metal.pos.txt.gz	Weighted mode	6	-0.0440887	0.0462573	0.384301	0.956869	0.873932	1.04768	0.96 (0.87-1.05)
M36131.metal.pos.txt.gz	Inverse variance weighted	6	0.0106004	0.0230984	0.64629	1.01066	0.965922	1.05746	1.01 (0.97-1.06)
M36131.metal.pos.txt.gz	Weighted median	6	0.016628	0.028962	0.565877	1.01677	0.960657	1.07615	1.02 (0.96-1.08)
M36131.metal.pos.txt.gz	MR Egger	6	-0.0199506	0.142942	0.895744	0.980247	0.740732	1.29721	0.98 (0.74-1.30)
M36131.metal.pos.txt.gz	Weighted mode	6	0.020318	0.0369294	0.605866	1.02053	0.949269	1.09713	1.02 (0.95-1.10)
M36134.metal.pos.txt.gz	Inverse variance weighted	6	-0.0236263	0.0255541	0.355195	0.976651	0.928939	1.02681	0.98 (0.93-1.03)
M36134.metal.pos.txt.gz	Weighted median	6	-0.0258741	0.0324543	0.425306	0.974458	0.914402	1.03846	0.97 (0.91-1.04)
M36134.metal.pos.txt.gz	MR Egger	6	0.0423259	0.159926	0.80435	1.04323	0.762518	1.42729	1.04 (0.76-1.43)
M36134.metal.pos.txt.gz	Weighted mode	6	-0.0586661	0.0438663	0.238707	0.943022	0.86533	1.02769	0.94 (0.87-1.03)
M36230.metal.pos.txt.gz	Inverse variance weighted	6	0.0152654	0.0256219	0.551312	1.01538	0.96565	1.06768	1.02 (0.97-1.07)
M36230.metal.pos.txt.gz	Weighted median	6	0.00304023	0.0337159	0.928151	1.00304	0.938903	1.07157	1.00 (0.94-1.07)
M36230.metal.pos.txt.gz	MR Egger	6	-0.14622	0.159943	0.412332	0.863967	0.631468	1.18207	0.86 (0.63-1.18)
M36230.metal.pos.txt.gz	Weighted mode	6	-0.0145691	0.044129	0.754673	0.985537	0.903877	1.07457	0.99 (0.90-1.07)
M36300.metal.pos.txt.gz	Inverse variance weighted	6	0.0130196	0.0209981	0.535234	1.0131	0.972255	1.05567	1.01 (0.97-1.06)
M36300.metal.pos.txt.gz	Weighted median	6	0.00269689	0.0186071	0.884759	1.0027	0.966791	1.03994	1.00 (0.97-1.04)
M36300.metal.pos.txt.gz	MR Egger	6	-0.16976	0.120667	0.232214	0.843867	0.666132	1.06903	0.84 (0.67-1.07)
M36300.metal.pos.txt.gz	Weighted mode	6	-0.00656829	0.0280652	0.824238	0.993453	0.940281	1.04963	0.99 (0.94-1.05)
M36376.metal.pos.txt.gz	Inverse variance weighted	6	-0.0481442	0.0340759	0.157699	0.952996	0.891426	1.01882	0.95 (0.89-1.02)
M36376.metal.pos.txt.gz	Weighted median	6	-0.0373484	0.0381546	0.327644	0.96334	0.893927	1.03814	0.96 (0.89-1.04)
M36376.metal.pos.txt.gz	MR Egger	6	-0.280666	0.207137	0.246895	0.755281	0.503257	1.13351	0.76 (0.50-1.13)
M36376.metal.pos.txt.gz	Weighted mode	6	-0.0316484	0.0644788	0.644326	0.968847	0.853827	1.09936	0.97 (0.85-1.10)
M36399.metal.pos.txt.gz	Inverse variance weighted	6	-0.00468193	0.023539	0.84234	0.995329	0.950451	1.04233	1.00 (0.95-1.04)
M36399.metal.pos.txt.gz	Weighted median	6	-0.0222018	0.0267746	0.406985	0.978043	0.92804	1.03074	0.98 (0.93-1.03)
M36399.metal.pos.txt.gz	MR Egger	6	-0.264147	0.121917	0.0961742	0.767861	0.604651	0.975125	0.77 (0.60-0.98)
M36399.metal.pos.txt.gz	Weighted mode	6	-0.0451299	0.0449013	0.360987	0.955873	0.875346	1.04381	0.96 (0.88-1.04)
M36468.metal.pos.txt.gz	Inverse variance weighted	6	-0.0393485	0.0281186	0.161701	0.961416	0.909863	1.01589	0.96 (0.91-1.02)
M36468.metal.pos.txt.gz	Weighted median	6	-0.0540964	0.0363272	0.13645	0.947341	0.882234	1.01725	0.95 (0.88-1.02)
M36468.metal.pos.txt.gz	MR Egger	6	-0.265023	0.17583	0.206222	0.767188	0.543541	1.08286	0.77 (0.54-1.08)
M36468.metal.pos.txt.gz	Weighted mode	6	-0.0599735	0.0476303	0.263561	0.94179	0.857848	1.03395	0.94 (0.86-1.03)
M36515.metal.pos.txt.gz	Inverse variance weighted	6	-0.00131953	0.00377053	0.72637	0.998681	0.991328	1.00609	1.00 (0.99-1.01)
M36515.metal.pos.txt.gz	Weighted median	6	0.000116659	0.00472777	0.980314	1.00012	0.990892	1.00943	1.00 (0.99-1.01)
M36515.metal.pos.txt.gz	MR Egger	6	0.00384191	0.0232998	0.877028	1.00385	0.959037	1.05076	1.00 (0.96-1.05)
M36515.metal.pos.txt.gz	Weighted mode	6	0.000867081	0.00574501	0.885933	1.00087	0.989661	1.0122	1.00 (0.99-1.01)
M36552.metal.pos.txt.gz	Inverse variance weighted	6	0.00418889	0.00852479	0.62316	1.0042	0.987558	1.02112	1.00 (0.99-1.02)
M36552.metal.pos.txt.gz	Weighted median	6	-0.00135797	0.0110446	0.902144	0.998643	0.977257	1.0205	1.00 (0.98-1.02)
M36552.metal.pos.txt.gz	MR Egger	6	-0.00757037	0.054857	0.896907	0.992458	0.891286	1.10512	0.99 (0.89-1.11)
M36552.metal.pos.txt.gz	Weighted mode	6	-0.00431554	0.014681	0.780605	0.995694	0.967451	1.02476	1.00 (0.97-1.02)
M36553.metal.pos.txt.gz	Inverse variance weighted	6	0.00570991	0.0180904	0.752283	1.00573	0.970691	1.04203	1.01 (0.97-1.04)
M36553.metal.pos.txt.gz	Weighted median	6	-0.00331053	0.0170965	0.84646	0.996695	0.96385	1.03066	1.00 (0.96-1.03)
M36553.metal.pos.txt.gz	MR Egger	6	0.114234	0.121176	0.399207	1.12101	0.884024	1.42154	1.12 (0.88-1.42)
M36553.metal.pos.txt.gz	Weighted mode	6	-0.0211246	0.0209871	0.360348	0.979097	0.939639	1.02021	0.98 (0.94-1.02)
M36559.metal.pos.txt.gz	Inverse variance weighted	6	-0.0150887	0.0215556	0.483932	0.985025	0.944275	1.02753	0.99 (0.94-1.03)
M36559.metal.pos.txt.gz	Weighted median	6	-0.0113049	0.0270408	0.675898	0.988759	0.937719	1.04258	0.99 (0.94-1.04)
M36559.metal.pos.txt.gz	MR Egger	6	0.137109	0.141847	0.388482	1.14695	0.868566	1.51457	1.15 (0.87-1.51)
M36559.metal.pos.txt.gz	Weighted mode	6	-0.00511666	0.0364056	0.893715	0.994896	0.926379	1.06848	0.99 (0.93-1.07)
M36585.metal.pos.txt.gz	Inverse variance weighted	6	0.0232059	0.0300914	0.4406	1.02348	0.964859	1.08566	1.02 (0.96-1.09)
M36585.metal.pos.txt.gz	Weighted median	6	0.021089	0.0362159	0.560356	1.02131	0.95133	1.09644	1.02 (0.95-1.10)
M36585.metal.pos.txt.gz	MR Egger	6	-0.331367	0.175586	0.132177	0.717942	0.508894	1.01286	0.72 (0.51-1.01)
M36585.metal.pos.txt.gz	Weighted mode	6	0.0182816	0.0453821	0.703714	1.01845	0.931772	1.11319	1.02 (0.93-1.11)
M36589.metal.pos.txt.gz	Inverse variance weighted	6	0.016553	0.0285534	0.562102	1.01669	0.961355	1.07521	1.02 (0.96-1.08)
M36589.metal.pos.txt.gz	Weighted median	6	0.0138528	0.0389858	0.722343	1.01395	0.939357	1.09446	1.01 (0.94-1.09)
M36589.metal.pos.txt.gz	MR Egger	6	-0.106474	0.183901	0.593647	0.898999	0.62693	1.28914	0.90 (0.63-1.29)
M36589.metal.pos.txt.gz	Weighted mode	6	-0.013454	0.0496227	0.797131	0.986636	0.895194	1.08742	0.99 (0.90-1.09)
M36673.metal.pos.txt.gz	Inverse variance weighted	6	-0.0247655	0.0153446	0.106537	0.975539	0.946636	1.00532	0.98 (0.95-1.01)
M36673.metal.pos.txt.gz	Weighted median	6	-0.0321018	0.0191521	0.0937086	0.968408	0.93273	1.00545	0.97 (0.93-1.01)
M36673.metal.pos.txt.gz	MR Egger	6	0.0433348	0.0975068	0.67972	1.04429	0.862622	1.26421	1.04 (0.86-1.26)
M36673.metal.pos.txt.gz	Weighted mode	6	-0.0340413	0.023229	0.20269	0.966532	0.923513	1.01155	0.97 (0.92-1.01)
M36738.metal.pos.txt.gz	Inverse variance weighted	6	-0.0294421	0.0255507	0.249197	0.970987	0.923558	1.02085	0.97 (0.92-1.02)
M36738.metal.pos.txt.gz	Weighted median	6	-0.00935838	0.0338204	0.782004	0.990685	0.927144	1.05858	0.99 (0.93-1.06)
M36738.metal.pos.txt.gz	MR Egger	6	-0.269179	0.156642	0.160845	0.764007	0.562032	1.03856	0.76 (0.56-1.04)
M36738.metal.pos.txt.gz	Weighted mode	6	0.00834459	0.0493966	0.872473	1.00838	0.915328	1.11089	1.01 (0.92-1.11)
M36754.metal.pos.txt.gz	Inverse variance weighted	6	0.00173659	0.014927	0.907384	1.00174	0.972855	1.03148	1.00 (0.97-1.03)
M36754.metal.pos.txt.gz	Weighted median	6	0.0127814	0.0189421	0.499829	1.01286	0.975949	1.05117	1.01 (0.98-1.05)
M36754.metal.pos.txt.gz	MR Egger	6	0.153058	0.0974328	0.191297	1.16539	0.962799	1.41062	1.17 (0.96-1.41)
M36754.metal.pos.txt.gz	Weighted mode	6	0.0249975	0.0281221	0.414775	1.02531	0.970327	1.08341	1.03 (0.97-1.08)
M36756.metal.pos.txt.gz	Inverse variance weighted	6	-0.00739974	0.0243436	0.76115	0.992628	0.946378	1.04114	0.99 (0.95-1.04)
M36756.metal.pos.txt.gz	Weighted median	6	-0.0219343	0.0244676	0.370005	0.978304	0.932496	1.02636	0.98 (0.93-1.03)
M36756.metal.pos.txt.gz	MR Egger	6	-0.139073	0.16403	0.444274	0.870164	0.630923	1.20012	0.87 (0.63-1.20)
M36756.metal.pos.txt.gz	Weighted mode	6	-0.0244313	0.0291187	0.439714	0.975865	0.921729	1.03318	0.98 (0.92-1.03)
M36776.metal.pos.txt.gz	Inverse variance weighted	6	-0.00387882	0.0116541	0.739264	0.996129	0.973633	1.01914	1.00 (0.97-1.02)
M36776.metal.pos.txt.gz	Weighted median	6	-0.018721	0.0131831	0.155586	0.981453	0.956418	1.00714	0.98 (0.96-1.01)
M36776.metal.pos.txt.gz	MR Egger	6	0.0492374	0.0798713	0.570946	1.05047	0.898247	1.22849	1.05 (0.90-1.23)
M36776.metal.pos.txt.gz	Weighted mode	6	-0.0206035	0.0165282	0.267771	0.979607	0.948381	1.01186	0.98 (0.95-1.01)
M36802.metal.pos.txt.gz	Inverse variance weighted	6	0.0105268	0.0125919	0.40316	1.01058	0.985946	1.03583	1.01 (0.99-1.04)
M36802.metal.pos.txt.gz	Weighted median	6	0.00724369	0.0157474	0.645521	1.00727	0.976656	1.03884	1.01 (0.98-1.04)
M36802.metal.pos.txt.gz	MR Egger	6	0.0223107	0.0801289	0.79448	1.02256	0.873941	1.19646	1.02 (0.87-1.20)
M36802.metal.pos.txt.gz	Weighted mode	6	0.0041576	0.0208593	0.849867	1.00417	0.96394	1.04607	1.00 (0.96-1.05)
M36808.metal.pos.txt.gz	Inverse variance weighted	6	0.00720688	0.00677514	0.287454	1.00723	0.993946	1.0207	1.01 (0.99-1.02)
M36808.metal.pos.txt.gz	Weighted median	6	0.00974803	0.00845234	0.24879	1.0098	0.993205	1.02666	1.01 (0.99-1.03)
M36808.metal.pos.txt.gz	MR Egger	6	-0.00171297	0.0433927	0.970403	0.998288	0.916895	1.08691	1.00 (0.92-1.09)
M36808.metal.pos.txt.gz	Weighted mode	6	0.00994984	0.0108811	0.402442	1.01	0.988687	1.03177	1.01 (0.99-1.03)
M36850.metal.pos.txt.gz	Inverse variance weighted	6	0.0239282	0.0253475	0.345167	1.02422	0.974576	1.07639	1.02 (0.97-1.08)
M36850.metal.pos.txt.gz	Weighted median	6	0.0234964	0.0325498	0.470381	1.02377	0.9605	1.09122	1.02 (0.96-1.09)
M36850.metal.pos.txt.gz	MR Egger	6	0.265578	0.165473	0.183771	1.30419	0.942944	1.80382	1.30 (0.94-1.80)
M36850.metal.pos.txt.gz	Weighted mode	6	0.0136735	0.042071	0.758332	1.01377	0.933527	1.10091	1.01 (0.93-1.10)
M37004.metal.pos.txt.gz	Inverse variance weighted	6	-0.0394079	0.0188716	0.0367781	0.961358	0.926449	0.997583	0.96 (0.93-1.00)
M37004.metal.pos.txt.gz	Weighted median	6	-0.0469893	0.025033	0.0605056	0.954098	0.908415	1.00208	0.95 (0.91-1.00)
M37004.metal.pos.txt.gz	MR Egger	6	-0.142081	0.116034	0.287954	0.867551	0.691075	1.08909	0.87 (0.69-1.09)
M37004.metal.pos.txt.gz	Weighted mode	6	-0.0497226	0.035575	0.221057	0.951493	0.887409	1.02021	0.95 (0.89-1.02)
M37058.metal.pos.txt.gz	Inverse variance weighted	6	0.000114326	0.0107981	0.991552	1.00011	0.97917	1.02151	1.00 (0.98-1.02)
M37058.metal.pos.txt.gz	Weighted median	6	-0.00563227	0.0112801	0.617561	0.994384	0.97264	1.01661	0.99 (0.97-1.02)
M37058.metal.pos.txt.gz	MR Egger	6	-0.138628	0.0550317	0.0654226	0.870552	0.781539	0.969703	0.87 (0.78-0.97)
M37058.metal.pos.txt.gz	Weighted mode	6	-0.00677299	0.0139017	0.64672	0.99325	0.966552	1.02069	0.99 (0.97-1.02)
M37097.metal.pos.txt.gz	Inverse variance weighted	6	0.0170114	0.0439603	0.698778	1.01716	0.933186	1.10868	1.02 (0.93-1.11)
M37097.metal.pos.txt.gz	Weighted median	6	0.0314608	0.0494844	0.524925	1.03196	0.936572	1.13706	1.03 (0.94-1.14)
M37097.metal.pos.txt.gz	MR Egger	6	0.140174	0.309	0.673611	1.15047	0.627842	2.10816	1.15 (0.63-2.11)
M37097.metal.pos.txt.gz	Weighted mode	6	0.0536585	0.0695127	0.475043	1.05512	0.920732	1.20913	1.06 (0.92-1.21)
M37104.metal.pos.txt.gz	Inverse variance weighted	6	0.0249236	0.0238046	0.295097	1.02524	0.978501	1.0742	1.03 (0.98-1.07)
M37104.metal.pos.txt.gz	Weighted median	6	0.00621384	0.031235	0.842311	1.00623	0.946479	1.06976	1.01 (0.95-1.07)
M37104.metal.pos.txt.gz	MR Egger	6	-0.0820566	0.159083	0.633187	0.92122	0.67445	1.25828	0.92 (0.67-1.26)
M37104.metal.pos.txt.gz	Weighted mode	6	-0.010174	0.0362365	0.790137	0.989878	0.922012	1.06274	0.99 (0.92-1.06)
M37112.metal.pos.txt.gz	Inverse variance weighted	6	-0.0254859	0.0553451	0.645164	0.974836	0.874623	1.08653	0.97 (0.87-1.09)
M37112.metal.pos.txt.gz	Weighted median	6	-0.014167	0.0726224	0.845332	0.985933	0.855126	1.13675	0.99 (0.86-1.14)
M37112.metal.pos.txt.gz	MR Egger	6	0.216009	0.361469	0.582302	1.24111	0.611115	2.52058	1.24 (0.61-2.52)
M37112.metal.pos.txt.gz	Weighted mode	6	0.0315417	0.0917621	0.745029	1.03204	0.862162	1.2354	1.03 (0.86-1.24)
M37190.metal.pos.txt.gz	Inverse variance weighted	6	-0.00861341	0.031727	0.786018	0.991424	0.93165	1.05503	0.99 (0.93-1.06)
M37190.metal.pos.txt.gz	Weighted median	6	-0.0186165	0.0360277	0.605346	0.981556	0.914635	1.05337	0.98 (0.91-1.05)
M37190.metal.pos.txt.gz	MR Egger	6	-0.406495	0.172385	0.0778266	0.665981	0.475034	0.93368	0.67 (0.48-0.93)
M37190.metal.pos.txt.gz	Weighted mode	6	-0.0217004	0.0455819	0.654096	0.978533	0.894902	1.06998	0.98 (0.89-1.07)
M37202.metal.pos.txt.gz	Inverse variance weighted	6	0.00614218	0.0298332	0.836882	1.00616	0.949015	1.06675	1.01 (0.95-1.07)
M37202.metal.pos.txt.gz	Weighted median	6	-0.00936279	0.0356109	0.792613	0.990681	0.923892	1.0623	0.99 (0.92-1.06)
M37202.metal.pos.txt.gz	MR Egger	6	-0.352337	0.169668	0.106429	0.703043	0.504147	0.980408	0.70 (0.50-0.98)
M37202.metal.pos.txt.gz	Weighted mode	6	-0.0159418	0.0437904	0.73071	0.984185	0.903236	1.07239	0.98 (0.90-1.07)
M37203.metal.pos.txt.gz	Inverse variance weighted	6	-0.00748286	0.0172967	0.665292	0.992545	0.95946	1.02677	0.99 (0.96-1.03)
M37203.metal.pos.txt.gz	Weighted median	6	-0.0163406	0.0228159	0.473872	0.983792	0.940767	1.02879	0.98 (0.94-1.03)
M37203.metal.pos.txt.gz	MR Egger	6	-0.0687861	0.111226	0.569765	0.933526	0.75067	1.16092	0.93 (0.75-1.16)
M37203.metal.pos.txt.gz	Weighted mode	6	-0.0270931	0.0311149	0.42372	0.973271	0.915689	1.03447	0.97 (0.92-1.03)
M37253.metal.pos.txt.gz	Inverse variance weighted	6	0.00740393	0.0136052	0.586306	1.00743	0.980922	1.03466	1.01 (0.98-1.03)
M37253.metal.pos.txt.gz	Weighted median	6	-0.000214494	0.0174931	0.990217	0.999786	0.966087	1.03466	1.00 (0.97-1.03)
M37253.metal.pos.txt.gz	MR Egger	6	-0.104013	0.0865794	0.29588	0.901214	0.760554	1.06789	0.90 (0.76-1.07)
M37253.metal.pos.txt.gz	Weighted mode	6	-0.00133166	0.0212719	0.952509	0.998669	0.957888	1.04119	1.00 (0.96-1.04)
M37459.metal.pos.txt.gz	Inverse variance weighted	6	0.0921483	0.0309945	0.00294848	1.09653	1.0319	1.16521	1.10 (1.03-1.17)
M37459.metal.pos.txt.gz	Weighted median	6	0.0994046	0.0411175	0.0156244	1.10451	1.01899	1.19721	1.10 (1.02-1.20)
M37459.metal.pos.txt.gz	MR Egger	6	0.143573	0.205982	0.524178	1.15439	0.770935	1.72858	1.15 (0.77-1.73)
M37459.metal.pos.txt.gz	Weighted mode	6	0.128315	0.0623402	0.0946376	1.13691	1.00615	1.28467	1.14 (1.01-1.28)
M37506.metal.pos.txt.gz	Inverse variance weighted	6	-0.00406944	0.00762085	0.59335	0.995939	0.981173	1.01093	1.00 (0.98-1.01)
M37506.metal.pos.txt.gz	Weighted median	6	-0.00213962	0.00938172	0.819598	0.997863	0.979681	1.01638	1.00 (0.98-1.02)
M37506.metal.pos.txt.gz	MR Egger	6	-0.00978502	0.0496884	0.853486	0.990263	0.898369	1.09156	0.99 (0.90-1.09)
M37506.metal.pos.txt.gz	Weighted mode	6	-0.00096466	0.0116743	0.937351	0.999036	0.976436	1.02216	1.00 (0.98-1.02)
M38150.metal.pos.txt.gz	Inverse variance weighted	6	-0.0074008	0.0151383	0.624927	0.992627	0.963607	1.02252	0.99 (0.96-1.02)
M38150.metal.pos.txt.gz	Weighted median	6	-0.0112816	0.0188255	0.54899	0.988782	0.952963	1.02595	0.99 (0.95-1.03)
M38150.metal.pos.txt.gz	MR Egger	6	-0.0221465	0.0971702	0.830889	0.978097	0.808479	1.1833	0.98 (0.81-1.18)
M38150.metal.pos.txt.gz	Weighted mode	6	-0.0185169	0.024135	0.477595	0.981653	0.936298	1.02921	0.98 (0.94-1.03)
M38178.metal.pos.txt.gz	Inverse variance weighted	6	-0.0153616	0.0150862	0.308557	0.984756	0.956064	1.01431	0.98 (0.96-1.01)
M38178.metal.pos.txt.gz	Weighted median	6	-0.00591522	0.0209871	0.778058	0.994102	0.95404	1.03585	0.99 (0.95-1.04)
M38178.metal.pos.txt.gz	MR Egger	6	-0.0666621	0.105405	0.561447	0.935511	0.760899	1.15019	0.94 (0.76-1.15)
M38178.metal.pos.txt.gz	Weighted mode	6	0.000975023	0.0296429	0.975033	1.00098	0.944476	1.06085	1.00 (0.94-1.06)
M38768.metal.pos.txt.gz	Inverse variance weighted	6	-0.00144803	0.0137948	0.9164	0.998553	0.971916	1.02592	1.00 (0.97-1.03)
M38768.metal.pos.txt.gz	Weighted median	6	0.0128246	0.0145386	0.37772	1.01291	0.984451	1.04219	1.01 (0.98-1.04)
M38768.metal.pos.txt.gz	MR Egger	6	0.136828	0.0706027	0.124663	1.14663	0.998448	1.31681	1.15 (1.00-1.32)
M38768.metal.pos.txt.gz	Weighted mode	6	0.00975747	0.0193564	0.635615	1.00981	0.972212	1.04885	1.01 (0.97-1.05)
