# Supplementary material for: The causal relationship between genetically predicted blood metabolites and idiopathic pulmonary fibrosis: A bidirectional two-sample Mendelian randomization study
Source: PLoS One. 2024 Apr 16;19(4):e0300423. doi: 10.1371/journal.pone.0300423 (PMC11020755; doi:10.1371/journal.pone.0300423)
Supplement: S11 Table — (XLSX) [file pone.0300423.s017.xlsx]

## Sheet: Sheet1
Supplementary Table S11: Characteristics of the genetic IVs used in TSMR analysis for the effect of IPF on blood metabolites (P < 5.00E-06, IPF GWAS from Zhou et al.)
	SNP	exposure	outcome	effect_allele.exposure	other_allele.exposure	effect_allele.outcome	other_allele.outcome	beta.exposure	beta.outcome	eaf.exposure	eaf.outcome	se.exposure	se.outcome	pval.exposure	pval.outcome	samplesize.exposure	samplesize.outcome	R2	F
1	rs10069690	IPF	M00053.metal.pos.txt.gz	T	C	T	C	-0.16406	-0.0006	0.2692	0.2027	0.0212	0.0024	1.005e-14	0.7844	953873	7372	6.27792e-05	59.887
2	rs11578440	IPF	M00053.metal.pos.txt.gz	A	G	A	G	0.13175	0.0004	0.1426	0.1428	0.027154	0.002	1.223e-06	0.8446	953873	7372	2.46793e-05	23.5414
3	rs17753718	IPF	M00053.metal.pos.txt.gz	A	G	A	G	0.17331	0.0015	0.07458	0.0676	0.037482	0.0026	3.766e-06	0.5564	903869	7372	2.3653e-05	21.3797
4	rs2076295	IPF	M00053.metal.pos.txt.gz	G	T	G	T	0.13366	0.0003	0.4355	0.4488	0.018782	0.0011	1.108e-12	0.8098	953873	7372	5.30891e-05	50.6429
5	rs3772190	IPF	M00053.metal.pos.txt.gz	A	G	A	G	0.1171	-0.0006	0.2517	0.234	0.021548	0.0012	5.488e-08	0.6343	953873	7372	3.09596e-05	29.5324
6	rs4130548	IPF	M00053.metal.pos.txt.gz	C	T	C	T	0.10423	-0.0015	0.3639	0.3567	0.019522	0.0011	9.343e-08	0.1967	953873	7372	2.98836e-05	28.506
12	rs10069690	IPF	M00054.metal.pos.txt.gz	T	C	T	C	-0.16406	-0.0006	0.2692	0.1899	0.0212	0.0025	1.005e-14	0.8061	953873	7355	6.27792e-05	59.887
13	rs11578440	IPF	M00054.metal.pos.txt.gz	A	G	A	G	0.13175	0.0017	0.1426	0.1365	0.027154	0.0017	1.223e-06	0.3065	953873	7355	2.46793e-05	23.5414
14	rs17753718	IPF	M00054.metal.pos.txt.gz	A	G	A	G	0.17331	0.0009	0.07458	0.0612	0.037482	0.0024	3.766e-06	0.6971	903869	7355	2.3653e-05	21.3797
15	rs2076295	IPF	M00054.metal.pos.txt.gz	G	T	G	T	0.13366	-0.0006	0.4355	0.4451	0.018782	0.0009	1.108e-12	0.5023	953873	7355	5.30891e-05	50.6429
16	rs3772190	IPF	M00054.metal.pos.txt.gz	A	G	A	G	0.1171	0.001	0.2517	0.2342	0.021548	0.0015	5.488e-08	0.5001	953873	7355	3.09596e-05	29.5324
17	rs4130548	IPF	M00054.metal.pos.txt.gz	C	T	C	T	0.10423	0.0001	0.3639	0.3683	0.019522	0.0009	9.343e-08	0.8962	953873	7355	2.98836e-05	28.506
23	rs10069690	IPF	M00059.metal.pos.txt.gz	T	C	T	C	-0.16406	-0.0006	0.2692	0.1979	0.0212	0.0026	1.005e-14	0.8129	953873	7355	6.27792e-05	59.887
24	rs11578440	IPF	M00059.metal.pos.txt.gz	A	G	A	G	0.13175	-0.0025	0.1426	0.1415	0.027154	0.0021	1.223e-06	0.2299	953873	7355	2.46793e-05	23.5414
25	rs17753718	IPF	M00059.metal.pos.txt.gz	A	G	A	G	0.17331	-0.0022	0.07458	0.0665	0.037482	0.0028	3.766e-06	0.429	903869	7355	2.3653e-05	21.3797
26	rs2076295	IPF	M00059.metal.pos.txt.gz	G	T	G	T	0.13366	0.0002	0.4355	0.4478	0.018782	0.0012	1.108e-12	0.8754	953873	7355	5.30891e-05	50.6429
27	rs3772190	IPF	M00059.metal.pos.txt.gz	A	G	A	G	0.1171	0.0017	0.2517	0.2341	0.021548	0.0012	5.488e-08	0.1629	953873	7355	3.09596e-05	29.5324
28	rs4130548	IPF	M00059.metal.pos.txt.gz	C	T	C	T	0.10423	-0.0009	0.3639	0.3592	0.019522	0.0012	9.343e-08	0.4747	953873	7355	2.98836e-05	28.506
34	rs10069690	IPF	M00060.metal.pos.txt.gz	T	C	T	C	-0.16406	0.0037	0.2692	0.1901	0.0212	0.0025	1.005e-14	0.1455	953873	7351	6.27792e-05	59.887
35	rs11578440	IPF	M00060.metal.pos.txt.gz	A	G	A	G	0.13175	-0.0009	0.1426	0.1365	0.027154	0.0017	1.223e-06	0.6079	953873	7351	2.46793e-05	23.5414
36	rs17753718	IPF	M00060.metal.pos.txt.gz	A	G	A	G	0.17331	0.001	0.07458	0.0613	0.037482	0.0024	3.766e-06	0.6702	903869	7351	2.3653e-05	21.3797
37	rs2076295	IPF	M00060.metal.pos.txt.gz	G	T	G	T	0.13366	0.0021	0.4355	0.4451	0.018782	0.0009	1.108e-12	0.02342	953873	7351	5.30891e-05	50.6429
38	rs3772190	IPF	M00060.metal.pos.txt.gz	A	G	A	G	0.1171	0.0009	0.2517	0.2341	0.021548	0.0015	5.488e-08	0.5564	953873	7351	3.09596e-05	29.5324
39	rs4130548	IPF	M00060.metal.pos.txt.gz	C	T	C	T	0.10423	0.0006	0.3639	0.3682	0.019522	0.0009	9.343e-08	0.5297	953873	7351	2.98836e-05	28.506
45	rs10069690	IPF	M00063.metal.pos.txt.gz	T	C	T	C	-0.16406	-0.0018	0.2692	0.182	0.0212	0.0034	1.005e-14	0.6054	953873	7365	6.27792e-05	59.887
46	rs11578440	IPF	M00063.metal.pos.txt.gz	A	G	A	G	0.13175	0.0009	0.1426	0.1368	0.027154	0.0025	1.223e-06	0.7232	953873	7365	2.46793e-05	23.5414
47	rs17753718	IPF	M00063.metal.pos.txt.gz	A	G	A	G	0.17331	-0.0027	0.07458	0.0602	0.037482	0.0032	3.766e-06	0.401	903869	7365	2.3653e-05	21.3797
48	rs2076295	IPF	M00063.metal.pos.txt.gz	G	T	G	T	0.13366	0.0001	0.4355	0.4469	0.018782	0.0017	1.108e-12	0.9565	953873	7365	5.30891e-05	50.6429
49	rs3772190	IPF	M00063.metal.pos.txt.gz	A	G	A	G	0.1171	-0.0014	0.2517	0.234	0.021548	0.0017	5.488e-08	0.4153	953873	7365	3.09596e-05	29.5324
50	rs4130548	IPF	M00063.metal.pos.txt.gz	C	T	C	T	0.10423	0.0027	0.3639	0.3619	0.019522	0.0017	9.343e-08	0.1079	953873	7365	2.98836e-05	28.506
56	rs10069690	IPF	M00064.metal.pos.txt.gz	T	C	T	C	-0.16406	0.0034	0.2692	0.2002	0.0212	0.0025	1.005e-14	0.1665	953873	7354	6.27792e-05	59.887
57	rs11578440	IPF	M00064.metal.pos.txt.gz	A	G	A	G	0.13175	0.0002	0.1426	0.1426	0.027154	0.002	1.223e-06	0.9265	953873	7354	2.46793e-05	23.5414
58	rs17753718	IPF	M00064.metal.pos.txt.gz	A	G	A	G	0.17331	-0.0015	0.07458	0.0672	0.037482	0.0027	3.766e-06	0.5881	903869	7354	2.3653e-05	21.3797
59	rs2076295	IPF	M00064.metal.pos.txt.gz	G	T	G	T	0.13366	-0.0015	0.4355	0.4483	0.018782	0.0012	1.108e-12	0.1889	953873	7354	5.30891e-05	50.6429
60	rs3772190	IPF	M00064.metal.pos.txt.gz	A	G	A	G	0.1171	0.0003	0.2517	0.2342	0.021548	0.0012	5.488e-08	0.7969	953873	7354	3.09596e-05	29.5324
61	rs4130548	IPF	M00064.metal.pos.txt.gz	C	T	C	T	0.10423	0.0014	0.3639	0.358	0.019522	0.0012	9.343e-08	0.241	953873	7354	2.98836e-05	28.506
67	rs10069690	IPF	M00513.metal.pos.txt.gz	T	C	T	C	-0.16406	0.0059	0.2692	0.1694	0.0212	0.0031	1.005e-14	0.05604	953873	7361	6.27792e-05	59.887
68	rs11578440	IPF	M00513.metal.pos.txt.gz	A	G	A	G	0.13175	-0.0001	0.1426	0.1332	0.027154	0.0018	1.223e-06	0.9697	953873	7361	2.46793e-05	23.5414
69	rs17753718	IPF	M00513.metal.pos.txt.gz	A	G	A	G	0.17331	-0.0048	0.07458	0.0602	0.037482	0.0032	3.766e-06	0.1411	903869	7361	2.3653e-05	21.3797
70	rs2076295	IPF	M00513.metal.pos.txt.gz	G	T	G	T	0.13366	-0.003	0.4355	0.4469	0.018782	0.0017	1.108e-12	0.07764	953873	7361	5.30891e-05	50.6429
71	rs3772190	IPF	M00513.metal.pos.txt.gz	A	G	A	G	0.1171	-0.001	0.2517	0.2337	0.021548	0.0017	5.488e-08	0.5735	953873	7361	3.09596e-05	29.5324
72	rs4130548	IPF	M00513.metal.pos.txt.gz	C	T	C	T	0.10423	0.0018	0.3639	0.3626	0.019522	0.0017	9.343e-08	0.277	953873	7361	2.98836e-05	28.506
78	rs10069690	IPF	M00527.metal.pos.txt.gz	T	C	T	C	-0.16406	-0.0013	0.2692	0.1907	0.0212	0.0044	1.005e-14	0.7727	953873	7365	6.27792e-05	59.887
79	rs11578440	IPF	M00527.metal.pos.txt.gz	A	G	A	G	0.13175	-0.0035	0.1426	0.1383	0.027154	0.0032	1.223e-06	0.2666	953873	7365	2.46793e-05	23.5414
80	rs17753718	IPF	M00527.metal.pos.txt.gz	A	G	A	G	0.17331	0.0053	0.07458	0.063	0.037482	0.0044	3.766e-06	0.2264	903869	7365	2.3653e-05	21.3797
81	rs2076295	IPF	M00527.metal.pos.txt.gz	G	T	G	T	0.13366	0.0002	0.4355	0.4488	0.018782	0.0023	1.108e-12	0.9212	953873	7365	5.30891e-05	50.6429
82	rs3772190	IPF	M00527.metal.pos.txt.gz	A	G	A	G	0.1171	0.0002	0.2517	0.2341	0.021548	0.0024	5.488e-08	0.9497	953873	7365	3.09596e-05	29.5324
83	rs4130548	IPF	M00527.metal.pos.txt.gz	C	T	C	T	0.10423	0.0035	0.3639	0.3564	0.019522	0.0023	9.343e-08	0.1263	953873	7365	2.98836e-05	28.506
89	rs10069690	IPF	M00542.metal.pos.txt.gz	T	C	T	C	-0.16406	0.0206	0.2692	0.1884	0.0212	0.0148	1.005e-14	0.1645	953873	7371	6.27792e-05	59.887
90	rs11578440	IPF	M00542.metal.pos.txt.gz	A	G	A	G	0.13175	-0.0047	0.1426	0.1375	0.027154	0.0105	1.223e-06	0.6544	953873	7371	2.46793e-05	23.5414
91	rs17753718	IPF	M00542.metal.pos.txt.gz	A	G	A	G	0.17331	0.0178	0.07458	0.0619	0.037482	0.0145	3.766e-06	0.2213	903869	7371	2.3653e-05	21.3797
92	rs2076295	IPF	M00542.metal.pos.txt.gz	G	T	G	T	0.13366	-0.0121	0.4355	0.4468	0.018782	0.0067	1.108e-12	0.07356	953873	7371	5.30891e-05	50.6429
93	rs3772190	IPF	M00542.metal.pos.txt.gz	A	G	A	G	0.1171	-0.0071	0.2517	0.234	0.021548	0.0081	5.488e-08	0.3817	953873	7371	3.09596e-05	29.5324
94	rs4130548	IPF	M00542.metal.pos.txt.gz	C	T	C	T	0.10423	-0.0184	0.3639	0.3625	0.019522	0.0067	9.343e-08	0.006263	953873	7371	2.98836e-05	28.506
100	rs10069690	IPF	M00553.metal.pos.txt.gz	T	C	T	C	-0.16406	-0.0173	0.2692	0.1802	0.0212	0.0369	1.005e-14	0.6385	953873	1233	6.27792e-05	59.887
101	rs11578440	IPF	M00553.metal.pos.txt.gz	A	G	A	G	0.13175	0.0069	0.1426	0.1266	0.027154	0.0267	1.223e-06	0.7963	953873	1233	2.46793e-05	23.5414
102	rs17753718	IPF	M00553.metal.pos.txt.gz	A	G	A	G	0.17331	-0.0059	0.07458	0.0653	0.037482	0.0346	3.766e-06	0.8651	903869	1233	2.3653e-05	21.3797
103	rs2076295	IPF	M00553.metal.pos.txt.gz	G	T	G	T	0.13366	-0.0112	0.4355	0.4493	0.018782	0.0169	1.108e-12	0.5055	953873	1233	5.30891e-05	50.6429
104	rs3772190	IPF	M00553.metal.pos.txt.gz	A	G	A	G	0.1171	0.0138	0.2517	0.2333	0.021548	0.0197	5.488e-08	0.4842	953873	1233	3.09596e-05	29.5324
105	rs4130548	IPF	M00553.metal.pos.txt.gz	C	T	C	T	0.10423	0.0199	0.3639	0.3624	0.019522	0.0167	9.343e-08	0.2327	953873	1233	2.98836e-05	28.506
111	rs10069690	IPF	M00569.metal.pos.txt.gz	T	C	T	C	-0.16406	0.0204	0.2692	0.1839	0.0212	0.0185	1.005e-14	0.2697	953873	7274	6.27792e-05	59.887
112	rs11578440	IPF	M00569.metal.pos.txt.gz	A	G	A	G	0.13175	0.0124	0.1426	0.137	0.027154	0.0127	1.223e-06	0.3298	953873	7274	2.46793e-05	23.5414
113	rs17753718	IPF	M00569.metal.pos.txt.gz	A	G	A	G	0.17331	-0.0323	0.07458	0.0609	0.037482	0.0183	3.766e-06	0.07777	903869	7274	2.3653e-05	21.3797
114	rs2076295	IPF	M00569.metal.pos.txt.gz	G	T	G	T	0.13366	-0.0136	0.4355	0.4458	0.018782	0.0086	1.108e-12	0.1157	953873	7274	5.30891e-05	50.6429
115	rs3772190	IPF	M00569.metal.pos.txt.gz	A	G	A	G	0.1171	0.007	0.2517	0.2341	0.021548	0.0101	5.488e-08	0.4898	953873	7274	3.09596e-05	29.5324
116	rs4130548	IPF	M00569.metal.pos.txt.gz	C	T	C	T	0.10423	0.0033	0.3639	0.3633	0.019522	0.0086	9.343e-08	0.7035	953873	7274	2.98836e-05	28.506
122	rs10069690	IPF	M00575.metal.pos.txt.gz	T	C	T	C	-0.16406	-0.0099	0.2692	0.1741	0.0212	0.0078	1.005e-14	0.202	953873	5502	6.27792e-05	59.887
123	rs11578440	IPF	M00575.metal.pos.txt.gz	A	G	A	G	0.13175	0.0013	0.1426	0.1351	0.027154	0.0055	1.223e-06	0.8167	953873	5502	2.46793e-05	23.5414
124	rs17753718	IPF	M00575.metal.pos.txt.gz	A	G	A	G	0.17331	-0.001	0.07458	0.0582	0.037482	0.0079	3.766e-06	0.9014	903869	5502	2.3653e-05	21.3797
125	rs2076295	IPF	M00575.metal.pos.txt.gz	G	T	G	T	0.13366	-0.0009	0.4355	0.4441	0.018782	0.0037	1.108e-12	0.8022	953873	5502	5.30891e-05	50.6429
126	rs3772190	IPF	M00575.metal.pos.txt.gz	A	G	A	G	0.1171	0.001	0.2517	0.2359	0.021548	0.0038	5.488e-08	0.7826	953873	5502	3.09596e-05	29.5324
127	rs4130548	IPF	M00575.metal.pos.txt.gz	C	T	C	T	0.10423	0.0034	0.3639	0.3642	0.019522	0.0037	9.343e-08	0.3613	953873	5502	2.98836e-05	28.506
133	rs10069690	IPF	M00577.metal.pos.txt.gz	T	C	T	C	-0.16406	-0.0033	0.2692	0.1747	0.0212	0.0086	1.005e-14	0.6976	953873	7333	6.27792e-05	59.887
134	rs11578440	IPF	M00577.metal.pos.txt.gz	A	G	A	G	0.13175	-0.0048	0.1426	0.1347	0.027154	0.0056	1.223e-06	0.3943	953873	7333	2.46793e-05	23.5414
135	rs17753718	IPF	M00577.metal.pos.txt.gz	A	G	A	G	0.17331	-0.0007	0.07458	0.0591	0.037482	0.008	3.766e-06	0.9331	903869	7333	2.3653e-05	21.3797
136	rs2076295	IPF	M00577.metal.pos.txt.gz	G	T	G	T	0.13366	0.0036	0.4355	0.4454	0.018782	0.0038	1.108e-12	0.3402	953873	7333	5.30891e-05	50.6429
137	rs3772190	IPF	M00577.metal.pos.txt.gz	A	G	A	G	0.1171	0.0087	0.2517	0.2339	0.021548	0.0046	5.488e-08	0.05806	953873	7333	3.09596e-05	29.5324
138	rs4130548	IPF	M00577.metal.pos.txt.gz	C	T	C	T	0.10423	-0.0035	0.3639	0.3665	0.019522	0.0038	9.343e-08	0.3521	953873	7333	2.98836e-05	28.506
144	rs10069690	IPF	M00584.metal.pos.txt.gz	T	C	T	C	-0.16406	-0.0017	0.2692	0.1829	0.0212	0.0048	1.005e-14	0.7267	953873	7345	6.27792e-05	59.887
145	rs11578440	IPF	M00584.metal.pos.txt.gz	A	G	A	G	0.13175	0.0034	0.1426	0.1365	0.027154	0.0033	1.223e-06	0.3055	953873	7345	2.46793e-05	23.5414
146	rs17753718	IPF	M00584.metal.pos.txt.gz	A	G	A	G	0.17331	0.0058	0.07458	0.0609	0.037482	0.0047	3.766e-06	0.2207	903869	7345	2.3653e-05	21.3797
147	rs2076295	IPF	M00584.metal.pos.txt.gz	G	T	G	T	0.13366	-0.0027	0.4355	0.4476	0.018782	0.0024	1.108e-12	0.2655	953873	7345	5.30891e-05	50.6429
148	rs3772190	IPF	M00584.metal.pos.txt.gz	A	G	A	G	0.1171	0.0005	0.2517	0.234	0.021548	0.0025	5.488e-08	0.8464	953873	7345	3.09596e-05	29.5324
149	rs4130548	IPF	M00584.metal.pos.txt.gz	C	T	C	T	0.10423	0.0017	0.3639	0.3599	0.019522	0.0024	9.343e-08	0.4765	953873	7345	2.98836e-05	28.506
155	rs10069690	IPF	M00599.metal.pos.txt.gz	T	C	T	C	-0.16406	-0.0018	0.2692	0.1798	0.0212	0.0084	1.005e-14	0.8256	953873	7237	6.27792e-05	59.887
156	rs11578440	IPF	M00599.metal.pos.txt.gz	A	G	A	G	0.13175	0.0097	0.1426	0.136	0.027154	0.0059	1.223e-06	0.09783	953873	7237	2.46793e-05	23.5414
157	rs17753718	IPF	M00599.metal.pos.txt.gz	A	G	A	G	0.17331	-0.0108	0.07458	0.0601	0.037482	0.0081	3.766e-06	0.181	903869	7237	2.3653e-05	21.3797
158	rs2076295	IPF	M00599.metal.pos.txt.gz	G	T	G	T	0.13366	-0.0004	0.4355	0.4457	0.018782	0.0035	1.108e-12	0.9016	953873	7237	5.30891e-05	50.6429
159	rs3772190	IPF	M00599.metal.pos.txt.gz	A	G	A	G	0.1171	0.0011	0.2517	0.2342	0.021548	0.0043	5.488e-08	0.7997	953873	7237	3.09596e-05	29.5324
160	rs4130548	IPF	M00599.metal.pos.txt.gz	C	T	C	T	0.10423	0.0006	0.3639	0.3662	0.019522	0.0035	9.343e-08	0.8695	953873	7237	2.98836e-05	28.506
166	rs10069690	IPF	M00606.metal.pos.txt.gz	T	C	T	C	-0.16406	0.0037	0.2692	0.18	0.0212	0.0035	1.005e-14	0.2934	953873	7354	6.27792e-05	59.887
167	rs11578440	IPF	M00606.metal.pos.txt.gz	A	G	A	G	0.13175	-0.0006	0.1426	0.1364	0.027154	0.0025	1.223e-06	0.8059	953873	7354	2.46793e-05	23.5414
168	rs17753718	IPF	M00606.metal.pos.txt.gz	A	G	A	G	0.17331	0.0065	0.07458	0.0599	0.037482	0.0033	3.766e-06	0.04735	903869	7354	2.3653e-05	21.3797
169	rs2076295	IPF	M00606.metal.pos.txt.gz	G	T	G	T	0.13366	-0.0014	0.4355	0.4468	0.018782	0.0017	1.108e-12	0.4032	953873	7354	5.30891e-05	50.6429
170	rs3772190	IPF	M00606.metal.pos.txt.gz	A	G	A	G	0.1171	0.0008	0.2517	0.234	0.021548	0.0017	5.488e-08	0.6579	953873	7354	3.09596e-05	29.5324
171	rs4130548	IPF	M00606.metal.pos.txt.gz	C	T	C	T	0.10423	-0.0012	0.3639	0.363	0.019522	0.0017	9.343e-08	0.468	953873	7354	2.98836e-05	28.506
177	rs10069690	IPF	M01105.metal.pos.txt.gz	T	C	T	C	-0.16406	0.0068	0.2692	0.1917	0.0212	0.005	1.005e-14	0.1745	953873	7333	6.27792e-05	59.887
178	rs11578440	IPF	M01105.metal.pos.txt.gz	A	G	A	G	0.13175	-0.003	0.1426	0.1367	0.027154	0.0033	1.223e-06	0.3626	953873	7333	2.46793e-05	23.5414
179	rs17753718	IPF	M01105.metal.pos.txt.gz	A	G	A	G	0.17331	0.0075	0.07458	0.0633	0.037482	0.0051	3.766e-06	0.1374	903869	7333	2.3653e-05	21.3797
180	rs2076295	IPF	M01105.metal.pos.txt.gz	G	T	G	T	0.13366	-0.004	0.4355	0.448	0.018782	0.0024	1.108e-12	0.1007	953873	7333	5.30891e-05	50.6429
181	rs3772190	IPF	M01105.metal.pos.txt.gz	A	G	A	G	0.1171	-0.0018	0.2517	0.234	0.021548	0.0025	5.488e-08	0.4805	953873	7333	3.09596e-05	29.5324
182	rs4130548	IPF	M01105.metal.pos.txt.gz	C	T	C	T	0.10423	-0.004	0.3639	0.3595	0.019522	0.0024	9.343e-08	0.09855	953873	7333	2.98836e-05	28.506
188	rs10069690	IPF	M01107.metal.pos.txt.gz	T	C	T	C	-0.16406	0.0118	0.2692	0.1566	0.0212	0.0099	1.005e-14	0.2328	953873	5344	6.27792e-05	59.887
189	rs11578440	IPF	M01107.metal.pos.txt.gz	A	G	A	G	0.13175	-0.0006	0.1426	0.1326	0.027154	0.0064	1.223e-06	0.931	953873	5344	2.46793e-05	23.5414
190	rs17753718	IPF	M01107.metal.pos.txt.gz	A	G	A	G	0.17331	-0.0014	0.07458	0.0566	0.037482	0.0089	3.766e-06	0.8741	903869	5344	2.3653e-05	21.3797
191	rs2076295	IPF	M01107.metal.pos.txt.gz	G	T	G	T	0.13366	0.0021	0.4355	0.4445	0.018782	0.0045	1.108e-12	0.6447	953873	5344	5.30891e-05	50.6429
192	rs3772190	IPF	M01107.metal.pos.txt.gz	A	G	A	G	0.1171	0.0028	0.2517	0.2333	0.021548	0.0046	5.488e-08	0.5411	953873	5344	3.09596e-05	29.5324
193	rs4130548	IPF	M01107.metal.pos.txt.gz	C	T	C	T	0.10423	0.0121	0.3639	0.3679	0.019522	0.0045	9.343e-08	0.007335	953873	5344	2.98836e-05	28.506
199	rs10069690	IPF	M01110.metal.pos.txt.gz	T	C	T	C	-0.16406	0.0085	0.2692	0.1805	0.0212	0.0049	1.005e-14	0.08131	953873	7367	6.27792e-05	59.887
200	rs11578440	IPF	M01110.metal.pos.txt.gz	A	G	A	G	0.13175	-0.0004	0.1426	0.1359	0.027154	0.0034	1.223e-06	0.9052	953873	7367	2.46793e-05	23.5414
201	rs17753718	IPF	M01110.metal.pos.txt.gz	A	G	A	G	0.17331	0.0064	0.07458	0.0608	0.037482	0.0048	3.766e-06	0.1798	903869	7367	2.3653e-05	21.3797
202	rs2076295	IPF	M01110.metal.pos.txt.gz	G	T	G	T	0.13366	-0.001	0.4355	0.4473	0.018782	0.0025	1.108e-12	0.6748	953873	7367	5.30891e-05	50.6429
203	rs3772190	IPF	M01110.metal.pos.txt.gz	A	G	A	G	0.1171	0	0.2517	0.234	0.021548	0.0026	5.488e-08	0.9913	953873	7367	3.09596e-05	29.5324
204	rs4130548	IPF	M01110.metal.pos.txt.gz	C	T	C	T	0.10423	-0.0002	0.3639	0.3613	0.019522	0.0025	9.343e-08	0.9223	953873	7367	2.98836e-05	28.506
210	rs10069690	IPF	M01114.metal.pos.txt.gz	T	C	T	C	-0.16406	-0.009	0.2692	0.1863	0.0212	0.0139	1.005e-14	0.5192	953873	4934	6.27792e-05	59.887
211	rs11578440	IPF	M01114.metal.pos.txt.gz	A	G	A	G	0.13175	0.0006	0.1426	0.1362	0.027154	0.0099	1.223e-06	0.9514	953873	4934	2.46793e-05	23.5414
212	rs17753718	IPF	M01114.metal.pos.txt.gz	A	G	A	G	0.17331	-0.0099	0.07458	0.0604	0.037482	0.0139	3.766e-06	0.4761	903869	4934	2.3653e-05	21.3797
213	rs2076295	IPF	M01114.metal.pos.txt.gz	G	T	G	T	0.13366	0.0101	0.4355	0.4458	0.018782	0.0067	1.108e-12	0.1313	953873	4934	5.30891e-05	50.6429
214	rs3772190	IPF	M01114.metal.pos.txt.gz	A	G	A	G	0.1171	-0.0018	0.2517	0.2345	0.021548	0.0075	5.488e-08	0.8106	953873	4934	3.09596e-05	29.5324
215	rs4130548	IPF	M01114.metal.pos.txt.gz	C	T	C	T	0.10423	-0.0022	0.3639	0.3622	0.019522	0.0067	9.343e-08	0.745	953873	4934	2.98836e-05	28.506
221	rs10069690	IPF	M01121.metal.pos.txt.gz	T	C	T	C	-0.16406	0.0033	0.2692	0.1994	0.0212	0.006	1.005e-14	0.5848	953873	7349	6.27792e-05	59.887
222	rs11578440	IPF	M01121.metal.pos.txt.gz	A	G	A	G	0.13175	-0.0007	0.1426	0.1385	0.027154	0.0041	1.223e-06	0.8741	953873	7349	2.46793e-05	23.5414
223	rs17753718	IPF	M01121.metal.pos.txt.gz	A	G	A	G	0.17331	0.01	0.07458	0.0641	0.037482	0.0059	3.766e-06	0.09289	903869	7349	2.3653e-05	21.3797
224	rs2076295	IPF	M01121.metal.pos.txt.gz	G	T	G	T	0.13366	0.0008	0.4355	0.4497	0.018782	0.0031	1.108e-12	0.8079	953873	7349	5.30891e-05	50.6429
225	rs3772190	IPF	M01121.metal.pos.txt.gz	A	G	A	G	0.1171	0.0002	0.2517	0.234	0.021548	0.0033	5.488e-08	0.9483	953873	7349	3.09596e-05	29.5324
226	rs4130548	IPF	M01121.metal.pos.txt.gz	C	T	C	T	0.10423	-0.0048	0.3639	0.3539	0.019522	0.0031	9.343e-08	0.123	953873	7349	2.98836e-05	28.506
232	rs10069690	IPF	M01123.metal.pos.txt.gz	T	C	T	C	-0.16406	0.0114	0.2692	0.2207	0.0212	0.0182	1.005e-14	0.5326	953873	2639	6.27792e-05	59.887
233	rs11578440	IPF	M01123.metal.pos.txt.gz	A	G	A	G	0.13175	-0.009	0.1426	0.1479	0.027154	0.0157	1.223e-06	0.5669	953873	2639	2.46793e-05	23.5414
234	rs17753718	IPF	M01123.metal.pos.txt.gz	A	G	A	G	0.17331	-0.0185	0.07458	0.0702	0.037482	0.0209	3.766e-06	0.3757	903869	2639	2.3653e-05	21.3797
235	rs2076295	IPF	M01123.metal.pos.txt.gz	G	T	G	T	0.13366	0.0232	0.4355	0.4545	0.018782	0.0109	1.108e-12	0.03387	953873	2639	5.30891e-05	50.6429
236	rs3772190	IPF	M01123.metal.pos.txt.gz	A	G	A	G	0.1171	0.003	0.2517	0.2351	0.021548	0.0121	5.488e-08	0.8058	953873	2639	3.09596e-05	29.5324
237	rs4130548	IPF	M01123.metal.pos.txt.gz	C	T	C	T	0.10423	0.0022	0.3639	0.3378	0.019522	0.0109	9.343e-08	0.8421	953873	2639	2.98836e-05	28.506
243	rs10069690	IPF	M01125.metal.pos.txt.gz	T	C	T	C	-0.16406	0.0015	0.2692	0.1797	0.0212	0.0028	1.005e-14	0.6025	953873	7352	6.27792e-05	59.887
244	rs11578440	IPF	M01125.metal.pos.txt.gz	A	G	A	G	0.13175	-0.0013	0.1426	0.1346	0.027154	0.0018	1.223e-06	0.4433	953873	7352	2.46793e-05	23.5414
245	rs17753718	IPF	M01125.metal.pos.txt.gz	A	G	A	G	0.17331	0.001	0.07458	0.0624	0.037482	0.003	3.766e-06	0.7352	903869	7352	2.3653e-05	21.3797
246	rs2076295	IPF	M01125.metal.pos.txt.gz	G	T	G	T	0.13366	0.002	0.4355	0.4483	0.018782	0.0016	1.108e-12	0.1957	953873	7352	5.30891e-05	50.6429
247	rs3772190	IPF	M01125.metal.pos.txt.gz	A	G	A	G	0.1171	0.0019	0.2517	0.2341	0.021548	0.0016	5.488e-08	0.2481	953873	7352	3.09596e-05	29.5324
248	rs4130548	IPF	M01125.metal.pos.txt.gz	C	T	C	T	0.10423	0.0005	0.3639	0.3578	0.019522	0.0016	9.343e-08	0.7392	953873	7352	2.98836e-05	28.506
254	rs10069690	IPF	M01284.metal.pos.txt.gz	T	C	T	C	-0.16406	-0.0056	0.2692	0.1917	0.0212	0.0049	1.005e-14	0.2565	953873	5687	6.27792e-05	59.887
255	rs11578440	IPF	M01284.metal.pos.txt.gz	A	G	A	G	0.13175	0.0005	0.1426	0.1378	0.027154	0.0033	1.223e-06	0.8711	953873	5687	2.46793e-05	23.5414
256	rs17753718	IPF	M01284.metal.pos.txt.gz	A	G	A	G	0.17331	-0.0065	0.07458	0.0619	0.037482	0.0046	3.766e-06	0.1575	903869	5687	2.3653e-05	21.3797
257	rs2076295	IPF	M01284.metal.pos.txt.gz	G	T	G	T	0.13366	0.0008	0.4355	0.4495	0.018782	0.0024	1.108e-12	0.7384	953873	5687	5.30891e-05	50.6429
258	rs3772190	IPF	M01284.metal.pos.txt.gz	A	G	A	G	0.1171	-0.0028	0.2517	0.2341	0.021548	0.0025	5.488e-08	0.2538	953873	5687	3.09596e-05	29.5324
259	rs4130548	IPF	M01284.metal.pos.txt.gz	C	T	C	T	0.10423	-0.0026	0.3639	0.3594	0.019522	0.0024	9.343e-08	0.2851	953873	5687	2.98836e-05	28.506
265	rs10069690	IPF	M01299.metal.pos.txt.gz	T	C	T	C	-0.16406	0.0006	0.2692	0.1889	0.0212	0.0032	1.005e-14	0.8435	953873	7358	6.27792e-05	59.887
266	rs11578440	IPF	M01299.metal.pos.txt.gz	A	G	A	G	0.13175	0.0023	0.1426	0.1383	0.027154	0.0024	1.223e-06	0.3231	953873	7358	2.46793e-05	23.5414
267	rs17753718	IPF	M01299.metal.pos.txt.gz	A	G	A	G	0.17331	-0.0021	0.07458	0.0618	0.037482	0.0031	3.766e-06	0.4886	903869	7358	2.3653e-05	21.3797
268	rs2076295	IPF	M01299.metal.pos.txt.gz	G	T	G	T	0.13366	-0.0001	0.4355	0.4479	0.018782	0.0016	1.108e-12	0.9614	953873	7358	5.30891e-05	50.6429
269	rs3772190	IPF	M01299.metal.pos.txt.gz	A	G	A	G	0.1171	0.0033	0.2517	0.234	0.021548	0.0017	5.488e-08	0.04913	953873	7358	3.09596e-05	29.5324
270	rs4130548	IPF	M01299.metal.pos.txt.gz	C	T	C	T	0.10423	0.0009	0.3639	0.3591	0.019522	0.0016	9.343e-08	0.5705	953873	7358	2.98836e-05	28.506
276	rs10069690	IPF	M01301.metal.pos.txt.gz	T	C	T	C	-0.16406	0.0016	0.2692	0.184	0.0212	0.0034	1.005e-14	0.6337	953873	7363	6.27792e-05	59.887
277	rs11578440	IPF	M01301.metal.pos.txt.gz	A	G	A	G	0.13175	0.002	0.1426	0.1372	0.027154	0.0025	1.223e-06	0.4205	953873	7363	2.46793e-05	23.5414
278	rs17753718	IPF	M01301.metal.pos.txt.gz	A	G	A	G	0.17331	-0.0036	0.07458	0.0606	0.037482	0.0032	3.766e-06	0.2569	903869	7363	2.3653e-05	21.3797
279	rs2076295	IPF	M01301.metal.pos.txt.gz	G	T	G	T	0.13366	0.0005	0.4355	0.4473	0.018782	0.0017	1.108e-12	0.7465	953873	7363	5.30891e-05	50.6429
280	rs3772190	IPF	M01301.metal.pos.txt.gz	A	G	A	G	0.1171	-0.0014	0.2517	0.2339	0.021548	0.0017	5.488e-08	0.4143	953873	7363	3.09596e-05	29.5324
281	rs4130548	IPF	M01301.metal.pos.txt.gz	C	T	C	T	0.10423	0.0004	0.3639	0.3615	0.019522	0.0017	9.343e-08	0.8214	953873	7363	2.98836e-05	28.506
287	rs10069690	IPF	M01302.metal.pos.txt.gz	T	C	T	C	-0.16406	-0.0021	0.2692	0.1895	0.0212	0.0025	1.005e-14	0.4122	953873	7347	6.27792e-05	59.887
288	rs11578440	IPF	M01302.metal.pos.txt.gz	A	G	A	G	0.13175	0.0017	0.1426	0.1365	0.027154	0.0017	1.223e-06	0.3006	953873	7347	2.46793e-05	23.5414
289	rs17753718	IPF	M01302.metal.pos.txt.gz	A	G	A	G	0.17331	0.0005	0.07458	0.0646	0.037482	0.0028	3.766e-06	0.8444	903869	7347	2.3653e-05	21.3797
290	rs2076295	IPF	M01302.metal.pos.txt.gz	G	T	G	T	0.13366	0.0004	0.4355	0.45	0.018782	0.0015	1.108e-12	0.7871	953873	7347	5.30891e-05	50.6429
291	rs3772190	IPF	M01302.metal.pos.txt.gz	A	G	A	G	0.1171	0.002	0.2517	0.234	0.021548	0.0015	5.488e-08	0.192	953873	7347	3.09596e-05	29.5324
292	rs4130548	IPF	M01302.metal.pos.txt.gz	C	T	C	T	0.10423	-0.0011	0.3639	0.3533	0.019522	0.0015	9.343e-08	0.4547	953873	7347	2.98836e-05	28.506
298	rs10069690	IPF	M01303.metal.pos.txt.gz	T	C	T	C	-0.16406	0.0153	0.2692	0.1727	0.0212	0.0059	1.005e-14	0.009868	953873	6946	6.27792e-05	59.887
299	rs11578440	IPF	M01303.metal.pos.txt.gz	A	G	A	G	0.13175	-0.0003	0.1426	0.1344	0.027154	0.0036	1.223e-06	0.942	953873	6946	2.46793e-05	23.5414
300	rs17753718	IPF	M01303.metal.pos.txt.gz	A	G	A	G	0.17331	0.0012	0.07458	0.0605	0.037482	0.0057	3.766e-06	0.8346	903869	6946	2.3653e-05	21.3797
301	rs2076295	IPF	M01303.metal.pos.txt.gz	G	T	G	T	0.13366	-0.0018	0.4355	0.4453	0.018782	0.0026	1.108e-12	0.4989	953873	6946	5.30891e-05	50.6429
302	rs3772190	IPF	M01303.metal.pos.txt.gz	A	G	A	G	0.1171	-0.0005	0.2517	0.2337	0.021548	0.0027	5.488e-08	0.8422	953873	6946	3.09596e-05	29.5324
303	rs4130548	IPF	M01303.metal.pos.txt.gz	C	T	C	T	0.10423	0.0035	0.3639	0.3663	0.019522	0.0026	9.343e-08	0.1826	953873	6946	2.98836e-05	28.506
309	rs10069690	IPF	M01336.metal.pos.txt.gz	T	C	T	C	-0.16406	0.0074	0.2692	0.1954	0.0212	0.0042	1.005e-14	0.07429	953873	7352	6.27792e-05	59.887
310	rs11578440	IPF	M01336.metal.pos.txt.gz	A	G	A	G	0.13175	-0.0012	0.1426	0.1391	0.027154	0.0031	1.223e-06	0.69	953873	7352	2.46793e-05	23.5414
311	rs17753718	IPF	M01336.metal.pos.txt.gz	A	G	A	G	0.17331	0.0085	0.07458	0.0619	0.037482	0.0038	3.766e-06	0.02624	903869	7352	2.3653e-05	21.3797
312	rs2076295	IPF	M01336.metal.pos.txt.gz	G	T	G	T	0.13366	-0.003	0.4355	0.4465	0.018782	0.0017	1.108e-12	0.07753	953873	7352	5.30891e-05	50.6429
313	rs3772190	IPF	M01336.metal.pos.txt.gz	A	G	A	G	0.1171	0.0002	0.2517	0.234	0.021548	0.0023	5.488e-08	0.9259	953873	7352	3.09596e-05	29.5324
314	rs4130548	IPF	M01336.metal.pos.txt.gz	C	T	C	T	0.10423	-0.0025	0.3639	0.364	0.019522	0.0017	9.343e-08	0.1467	953873	7352	2.98836e-05	28.506
320	rs10069690	IPF	M01356.metal.pos.txt.gz	T	C	T	C	-0.16406	-0.0017	0.2692	0.1846	0.0212	0.0054	1.005e-14	0.7454	953873	7335	6.27792e-05	59.887
321	rs11578440	IPF	M01356.metal.pos.txt.gz	A	G	A	G	0.13175	0.0012	0.1426	0.1381	0.027154	0.004	1.223e-06	0.7732	953873	7335	2.46793e-05	23.5414
322	rs17753718	IPF	M01356.metal.pos.txt.gz	A	G	A	G	0.17331	0.0065	0.07458	0.0616	0.037482	0.0054	3.766e-06	0.2281	903869	7335	2.3653e-05	21.3797
323	rs2076295	IPF	M01356.metal.pos.txt.gz	G	T	G	T	0.13366	0.0007	0.4355	0.4465	0.018782	0.0025	1.108e-12	0.7908	953873	7335	5.30891e-05	50.6429
324	rs3772190	IPF	M01356.metal.pos.txt.gz	A	G	A	G	0.1171	-0.003	0.2517	0.2342	0.021548	0.0032	5.488e-08	0.3423	953873	7335	3.09596e-05	29.5324
325	rs4130548	IPF	M01356.metal.pos.txt.gz	C	T	C	T	0.10423	-0.0041	0.3639	0.3626	0.019522	0.0025	9.343e-08	0.1021	953873	7335	2.98836e-05	28.506
331	rs10069690	IPF	M01358.metal.pos.txt.gz	T	C	T	C	-0.16406	0.0064	0.2692	0.1865	0.0212	0.004	1.005e-14	0.1039	953873	7355	6.27792e-05	59.887
332	rs11578440	IPF	M01358.metal.pos.txt.gz	A	G	A	G	0.13175	0.0007	0.1426	0.1358	0.027154	0.0026	1.223e-06	0.7803	953873	7355	2.46793e-05	23.5414
333	rs17753718	IPF	M01358.metal.pos.txt.gz	A	G	A	G	0.17331	0.0069	0.07458	0.0617	0.037482	0.0039	3.766e-06	0.07312	903869	7355	2.3653e-05	21.3797
334	rs2076295	IPF	M01358.metal.pos.txt.gz	G	T	G	T	0.13366	-0.0026	0.4355	0.4464	0.018782	0.0017	1.108e-12	0.1325	953873	7355	5.30891e-05	50.6429
335	rs3772190	IPF	M01358.metal.pos.txt.gz	A	G	A	G	0.1171	-0.0006	0.2517	0.2339	0.021548	0.0024	5.488e-08	0.7861	953873	7355	3.09596e-05	29.5324
336	rs4130548	IPF	M01358.metal.pos.txt.gz	C	T	C	T	0.10423	-0.0026	0.3639	0.3644	0.019522	0.0017	9.343e-08	0.1251	953873	7355	2.98836e-05	28.506
342	rs10069690	IPF	M01359.metal.pos.txt.gz	T	C	T	C	-0.16406	0.0071	0.2692	0.1947	0.0212	0.0048	1.005e-14	0.138	953873	7323	6.27792e-05	59.887
343	rs11578440	IPF	M01359.metal.pos.txt.gz	A	G	A	G	0.13175	-0.002	0.1426	0.1373	0.027154	0.0032	1.223e-06	0.5347	953873	7323	2.46793e-05	23.5414
344	rs17753718	IPF	M01359.metal.pos.txt.gz	A	G	A	G	0.17331	0.0088	0.07458	0.0641	0.037482	0.0049	3.766e-06	0.07359	903869	7323	2.3653e-05	21.3797
345	rs2076295	IPF	M01359.metal.pos.txt.gz	G	T	G	T	0.13366	-0.0054	0.4355	0.4483	0.018782	0.0024	1.108e-12	0.02188	953873	7323	5.30891e-05	50.6429
346	rs3772190	IPF	M01359.metal.pos.txt.gz	A	G	A	G	0.1171	-0.0016	0.2517	0.234	0.021548	0.0025	5.488e-08	0.5249	953873	7323	3.09596e-05	29.5324
347	rs4130548	IPF	M01359.metal.pos.txt.gz	C	T	C	T	0.10423	-0.0029	0.3639	0.358	0.019522	0.0024	9.343e-08	0.2165	953873	7323	2.98836e-05	28.506
353	rs10069690	IPF	M01361.metal.pos.txt.gz	T	C	T	C	-0.16406	0.0034	0.2692	0.1846	0.0212	0.0054	1.005e-14	0.5243	953873	7063	6.27792e-05	59.887
354	rs11578440	IPF	M01361.metal.pos.txt.gz	A	G	A	G	0.13175	-0.0023	0.1426	0.1354	0.027154	0.0034	1.223e-06	0.5002	953873	7063	2.46793e-05	23.5414
355	rs17753718	IPF	M01361.metal.pos.txt.gz	A	G	A	G	0.17331	0.0152	0.07458	0.0599	0.037482	0.0049	3.766e-06	0.001792	903869	7063	2.3653e-05	21.3797
356	rs2076295	IPF	M01361.metal.pos.txt.gz	G	T	G	T	0.13366	-0.0009	0.4355	0.4468	0.018782	0.0025	1.108e-12	0.708	953873	7063	5.30891e-05	50.6429
357	rs3772190	IPF	M01361.metal.pos.txt.gz	A	G	A	G	0.1171	-0.0002	0.2517	0.2333	0.021548	0.0026	5.488e-08	0.9474	953873	7063	3.09596e-05	29.5324
358	rs4130548	IPF	M01361.metal.pos.txt.gz	C	T	C	T	0.10423	0.0035	0.3639	0.3623	0.019522	0.0025	9.343e-08	0.1602	953873	7063	2.98836e-05	28.506
364	rs10069690	IPF	M01365.metal.pos.txt.gz	T	C	T	C	-0.16406	0.0096	0.2692	0.1848	0.0212	0.0054	1.005e-14	0.07412	953873	7362	6.27792e-05	59.887
365	rs11578440	IPF	M01365.metal.pos.txt.gz	A	G	A	G	0.13175	-0.0012	0.1426	0.1354	0.027154	0.0034	1.223e-06	0.7286	953873	7362	2.46793e-05	23.5414
366	rs17753718	IPF	M01365.metal.pos.txt.gz	A	G	A	G	0.17331	0.0119	0.07458	0.0618	0.037482	0.0054	3.766e-06	0.02742	903869	7362	2.3653e-05	21.3797
367	rs2076295	IPF	M01365.metal.pos.txt.gz	G	T	G	T	0.13366	-0.0025	0.4355	0.4469	0.018782	0.0025	1.108e-12	0.3317	953873	7362	5.30891e-05	50.6429
368	rs3772190	IPF	M01365.metal.pos.txt.gz	A	G	A	G	0.1171	-0.0014	0.2517	0.234	0.021548	0.0026	5.488e-08	0.5849	953873	7362	3.09596e-05	29.5324
369	rs4130548	IPF	M01365.metal.pos.txt.gz	C	T	C	T	0.10423	-0.0027	0.3639	0.3625	0.019522	0.0025	9.343e-08	0.2875	953873	7362	2.98836e-05	28.506
375	rs10069690	IPF	M01444.metal.pos.txt.gz	T	C	T	C	-0.16406	-0.0061	0.2692	0.1905	0.0212	0.0076	1.005e-14	0.42	953873	7345	6.27792e-05	59.887
376	rs11578440	IPF	M01444.metal.pos.txt.gz	A	G	A	G	0.13175	0.0104	0.1426	0.1384	0.027154	0.0055	1.223e-06	0.06007	953873	7345	2.46793e-05	23.5414
377	rs17753718	IPF	M01444.metal.pos.txt.gz	A	G	A	G	0.17331	-0.0043	0.07458	0.0627	0.037482	0.0075	3.766e-06	0.5668	903869	7345	2.3653e-05	21.3797
378	rs2076295	IPF	M01444.metal.pos.txt.gz	G	T	G	T	0.13366	0.0016	0.4355	0.4488	0.018782	0.0039	1.108e-12	0.6888	953873	7345	5.30891e-05	50.6429
379	rs3772190	IPF	M01444.metal.pos.txt.gz	A	G	A	G	0.1171	-0.0031	0.2517	0.2338	0.021548	0.0041	5.488e-08	0.4439	953873	7345	3.09596e-05	29.5324
380	rs4130548	IPF	M01444.metal.pos.txt.gz	C	T	C	T	0.10423	-0.0033	0.3639	0.3576	0.019522	0.0039	9.343e-08	0.3969	953873	7345	2.98836e-05	28.506
386	rs10069690	IPF	M01493.metal.pos.txt.gz	T	C	T	C	-0.16406	0.001	0.2692	0.183	0.0212	0.0048	1.005e-14	0.8268	953873	7307	6.27792e-05	59.887
387	rs11578440	IPF	M01493.metal.pos.txt.gz	A	G	A	G	0.13175	0.0042	0.1426	0.1364	0.027154	0.0033	1.223e-06	0.2071	953873	7307	2.46793e-05	23.5414
388	rs17753718	IPF	M01493.metal.pos.txt.gz	A	G	A	G	0.17331	0.0033	0.07458	0.0611	0.037482	0.0047	3.766e-06	0.4877	903869	7307	2.3653e-05	21.3797
389	rs2076295	IPF	M01493.metal.pos.txt.gz	G	T	G	T	0.13366	-0.0027	0.4355	0.4477	0.018782	0.0024	1.108e-12	0.2712	953873	7307	5.30891e-05	50.6429
390	rs3772190	IPF	M01493.metal.pos.txt.gz	A	G	A	G	0.1171	-0.0021	0.2517	0.2341	0.021548	0.0025	5.488e-08	0.4022	953873	7307	3.09596e-05	29.5324
391	rs4130548	IPF	M01493.metal.pos.txt.gz	C	T	C	T	0.10423	0.0005	0.3639	0.3603	0.019522	0.0024	9.343e-08	0.8335	953873	7307	2.98836e-05	28.506
397	rs10069690	IPF	M01494.metal.pos.txt.gz	T	C	T	C	-0.16406	0.0009	0.2692	0.2025	0.0212	0.0032	1.005e-14	0.78	953873	7354	6.27792e-05	59.887
398	rs11578440	IPF	M01494.metal.pos.txt.gz	A	G	A	G	0.13175	-0.0042	0.1426	0.1393	0.027154	0.0023	1.223e-06	0.06673	953873	7354	2.46793e-05	23.5414
399	rs17753718	IPF	M01494.metal.pos.txt.gz	A	G	A	G	0.17331	-0.0002	0.07458	0.0656	0.037482	0.0033	3.766e-06	0.9621	903869	7354	2.3653e-05	21.3797
400	rs2076295	IPF	M01494.metal.pos.txt.gz	G	T	G	T	0.13366	0.0003	0.4355	0.4487	0.018782	0.0016	1.108e-12	0.8505	953873	7354	5.30891e-05	50.6429
401	rs3772190	IPF	M01494.metal.pos.txt.gz	A	G	A	G	0.1171	-0.0046	0.2517	0.2337	0.021548	0.002	5.488e-08	0.02382	953873	7354	3.09596e-05	29.5324
402	rs4130548	IPF	M01494.metal.pos.txt.gz	C	T	C	T	0.10423	-0.0012	0.3639	0.3571	0.019522	0.0016	9.343e-08	0.4351	953873	7354	2.98836e-05	28.506
408	rs10069690	IPF	M01508.metal.pos.txt.gz	T	C	T	C	-0.16406	0.0001	0.2692	0.1838	0.0212	0.0061	1.005e-14	0.9916	953873	7160	6.27792e-05	59.887
409	rs11578440	IPF	M01508.metal.pos.txt.gz	A	G	A	G	0.13175	-0.0058	0.1426	0.137	0.027154	0.0042	1.223e-06	0.1638	953873	7160	2.46793e-05	23.5414
410	rs17753718	IPF	M01508.metal.pos.txt.gz	A	G	A	G	0.17331	0.0006	0.07458	0.0608	0.037482	0.0056	3.766e-06	0.9178	903869	7160	2.3653e-05	21.3797
411	rs2076295	IPF	M01508.metal.pos.txt.gz	G	T	G	T	0.13366	0.0012	0.4355	0.4459	0.018782	0.0026	1.108e-12	0.6488	953873	7160	5.30891e-05	50.6429
412	rs3772190	IPF	M01508.metal.pos.txt.gz	A	G	A	G	0.1171	0	0.2517	0.2343	0.021548	0.0033	5.488e-08	0.9967	953873	7160	3.09596e-05	29.5324
413	rs4130548	IPF	M01508.metal.pos.txt.gz	C	T	C	T	0.10423	0.0012	0.3639	0.3655	0.019522	0.0026	9.343e-08	0.6451	953873	7160	2.98836e-05	28.506
419	rs10069690	IPF	M01515.metal.pos.txt.gz	T	C	T	C	-0.16406	0.0504	0.2692	0.1573	0.0212	0.0407	1.005e-14	0.2154	953873	2285	6.27792e-05	59.887
420	rs11578440	IPF	M01515.metal.pos.txt.gz	A	G	A	G	0.13175	0.0032	0.1426	0.1333	0.027154	0.0248	1.223e-06	0.8989	953873	2285	2.46793e-05	23.5414
421	rs17753718	IPF	M01515.metal.pos.txt.gz	A	G	A	G	0.17331	0.0165	0.07458	0.0577	0.037482	0.0365	3.766e-06	0.6524	903869	2285	2.3653e-05	21.3797
422	rs2076295	IPF	M01515.metal.pos.txt.gz	G	T	G	T	0.13366	-0.001	0.4355	0.4446	0.018782	0.0167	1.108e-12	0.9501	953873	2285	5.30891e-05	50.6429
423	rs3772190	IPF	M01515.metal.pos.txt.gz	A	G	A	G	0.1171	0.01	0.2517	0.2328	0.021548	0.0194	5.488e-08	0.6077	953873	2285	3.09596e-05	29.5324
424	rs4130548	IPF	M01515.metal.pos.txt.gz	C	T	C	T	0.10423	0.0183	0.3639	0.3732	0.019522	0.0167	9.343e-08	0.2752	953873	2285	2.98836e-05	28.506
430	rs10069690	IPF	M01558.metal.pos.txt.gz	T	C	T	C	-0.16406	0.0064	0.2692	0.1783	0.0212	0.0042	1.005e-14	0.1289	953873	6523	6.27792e-05	59.887
431	rs11578440	IPF	M01558.metal.pos.txt.gz	A	G	A	G	0.13175	0.0011	0.1426	0.1356	0.027154	0.0026	1.223e-06	0.6759	953873	6523	2.46793e-05	23.5414
432	rs17753718	IPF	M01558.metal.pos.txt.gz	A	G	A	G	0.17331	-0.0023	0.07458	0.0602	0.037482	0.004	3.766e-06	0.5637	903869	6523	2.3653e-05	21.3797
433	rs2076295	IPF	M01558.metal.pos.txt.gz	G	T	G	T	0.13366	-0.0016	0.4355	0.4461	0.018782	0.0018	1.108e-12	0.3593	953873	6523	5.30891e-05	50.6429
434	rs3772190	IPF	M01558.metal.pos.txt.gz	A	G	A	G	0.1171	0.0002	0.2517	0.2338	0.021548	0.0025	5.488e-08	0.942	953873	6523	3.09596e-05	29.5324
435	rs4130548	IPF	M01558.metal.pos.txt.gz	C	T	C	T	0.10423	0.0017	0.3639	0.3673	0.019522	0.0018	9.343e-08	0.3438	953873	6523	2.98836e-05	28.506
441	rs10069690	IPF	M01561.metal.pos.txt.gz	T	C	T	C	-0.16406	0.0134	0.2692	0.205	0.0212	0.006	1.005e-14	0.02434	953873	7276	6.27792e-05	59.887
442	rs11578440	IPF	M01561.metal.pos.txt.gz	A	G	A	G	0.13175	0.0096	0.1426	0.1407	0.027154	0.0045	1.223e-06	0.03308	953873	7276	2.46793e-05	23.5414
443	rs17753718	IPF	M01561.metal.pos.txt.gz	A	G	A	G	0.17331	-0.0066	0.07458	0.0656	0.037482	0.0062	3.766e-06	0.2878	903869	7276	2.3653e-05	21.3797
444	rs2076295	IPF	M01561.metal.pos.txt.gz	G	T	G	T	0.13366	0.0001	0.4355	0.4496	0.018782	0.0031	1.108e-12	0.9789	953873	7276	5.30891e-05	50.6429
445	rs3772190	IPF	M01561.metal.pos.txt.gz	A	G	A	G	0.1171	0.0001	0.2517	0.2337	0.021548	0.0036	5.488e-08	0.9831	953873	7276	3.09596e-05	29.5324
446	rs4130548	IPF	M01561.metal.pos.txt.gz	C	T	C	T	0.10423	-0.0004	0.3639	0.3527	0.019522	0.0031	9.343e-08	0.8887	953873	7276	2.98836e-05	28.506
452	rs10069690	IPF	M01564.metal.pos.txt.gz	T	C	T	C	-0.16406	-0.0002	0.2692	0.1764	0.0212	0.0044	1.005e-14	0.9581	953873	7364	6.27792e-05	59.887
453	rs11578440	IPF	M01564.metal.pos.txt.gz	A	G	A	G	0.13175	0.001	0.1426	0.1342	0.027154	0.0027	1.223e-06	0.7152	953873	7364	2.46793e-05	23.5414
454	rs17753718	IPF	M01564.metal.pos.txt.gz	A	G	A	G	0.17331	-0.0018	0.07458	0.0596	0.037482	0.0041	3.766e-06	0.6707	903869	7364	2.3653e-05	21.3797
455	rs2076295	IPF	M01564.metal.pos.txt.gz	G	T	G	T	0.13366	-0.0038	0.4355	0.4452	0.018782	0.0018	1.108e-12	0.0327	953873	7364	5.30891e-05	50.6429
456	rs3772190	IPF	M01564.metal.pos.txt.gz	A	G	A	G	0.1171	-0.0028	0.2517	0.234	0.021548	0.0025	5.488e-08	0.2584	953873	7364	3.09596e-05	29.5324
457	rs4130548	IPF	M01564.metal.pos.txt.gz	C	T	C	T	0.10423	0.0005	0.3639	0.3677	0.019522	0.0018	9.343e-08	0.7784	953873	7364	2.98836e-05	28.506
463	rs10069690	IPF	M01572.metal.pos.txt.gz	T	C	T	C	-0.16406	0.0017	0.2692	0.1922	0.0212	0.0049	1.005e-14	0.7246	953873	7333	6.27792e-05	59.887
464	rs11578440	IPF	M01572.metal.pos.txt.gz	A	G	A	G	0.13175	0.0045	0.1426	0.1367	0.027154	0.0033	1.223e-06	0.1696	953873	7333	2.46793e-05	23.5414
465	rs17753718	IPF	M01572.metal.pos.txt.gz	A	G	A	G	0.17331	-0.0026	0.07458	0.0611	0.037482	0.0046	3.766e-06	0.5768	903869	7333	2.3653e-05	21.3797
466	rs2076295	IPF	M01572.metal.pos.txt.gz	G	T	G	T	0.13366	0.0012	0.4355	0.4479	0.018782	0.0024	1.108e-12	0.6317	953873	7333	5.30891e-05	50.6429
467	rs3772190	IPF	M01572.metal.pos.txt.gz	A	G	A	G	0.1171	-0.0007	0.2517	0.2338	0.021548	0.0025	5.488e-08	0.7864	953873	7333	3.09596e-05	29.5324
468	rs4130548	IPF	M01572.metal.pos.txt.gz	C	T	C	T	0.10423	-0.0013	0.3639	0.359	0.019522	0.0024	9.343e-08	0.602	953873	7333	2.98836e-05	28.506
474	rs10069690	IPF	M01573.metal.pos.txt.gz	T	C	T	C	-0.16406	0.0201	0.2692	0.2206	0.0212	0.0122	1.005e-14	0.1003	953873	2315	6.27792e-05	59.887
475	rs11578440	IPF	M01573.metal.pos.txt.gz	A	G	A	G	0.13175	-0.0137	0.1426	0.1495	0.027154	0.0106	1.223e-06	0.1984	953873	2315	2.46793e-05	23.5414
476	rs17753718	IPF	M01573.metal.pos.txt.gz	A	G	A	G	0.17331	-0.0222	0.07458	0.072	0.037482	0.014	3.766e-06	0.1116	903869	2315	2.3653e-05	21.3797
477	rs2076295	IPF	M01573.metal.pos.txt.gz	G	T	G	T	0.13366	0.0138	0.4355	0.4542	0.018782	0.0073	1.108e-12	0.05994	953873	2315	5.30891e-05	50.6429
478	rs3772190	IPF	M01573.metal.pos.txt.gz	A	G	A	G	0.1171	0.0076	0.2517	0.2339	0.021548	0.0082	5.488e-08	0.3532	953873	2315	3.09596e-05	29.5324
479	rs4130548	IPF	M01573.metal.pos.txt.gz	C	T	C	T	0.10423	0.0005	0.3639	0.3379	0.019522	0.0074	9.343e-08	0.9443	953873	2315	2.98836e-05	28.506
485	rs10069690	IPF	M01585.metal.pos.txt.gz	T	C	T	C	-0.16406	0	0.2692	0.1755	0.0212	0.0029	1.005e-14	0.9888	953873	7271	6.27792e-05	59.887
486	rs11578440	IPF	M01585.metal.pos.txt.gz	A	G	A	G	0.13175	0.0003	0.1426	0.1339	0.027154	0.0018	1.223e-06	0.848	953873	7271	2.46793e-05	23.5414
487	rs17753718	IPF	M01585.metal.pos.txt.gz	A	G	A	G	0.17331	0.0044	0.07458	0.0617	0.037482	0.0031	3.766e-06	0.1593	903869	7271	2.3653e-05	21.3797
488	rs2076295	IPF	M01585.metal.pos.txt.gz	G	T	G	T	0.13366	-0.0005	0.4355	0.4472	0.018782	0.0016	1.108e-12	0.7574	953873	7271	5.30891e-05	50.6429
489	rs3772190	IPF	M01585.metal.pos.txt.gz	A	G	A	G	0.1171	-0.0001	0.2517	0.2339	0.021548	0.0017	5.488e-08	0.9313	953873	7271	3.09596e-05	29.5324
490	rs4130548	IPF	M01585.metal.pos.txt.gz	C	T	C	T	0.10423	0.0003	0.3639	0.3602	0.019522	0.0016	9.343e-08	0.8401	953873	7271	2.98836e-05	28.506
496	rs10069690	IPF	M01604.metal.pos.txt.gz	T	C	T	C	-0.16406	0.0044	0.2692	0.1873	0.0212	0.0033	1.005e-14	0.1823	953873	7371	6.27792e-05	59.887
497	rs11578440	IPF	M01604.metal.pos.txt.gz	A	G	A	G	0.13175	-0.0014	0.1426	0.1378	0.027154	0.0024	1.223e-06	0.56	953873	7371	2.46793e-05	23.5414
498	rs17753718	IPF	M01604.metal.pos.txt.gz	A	G	A	G	0.17331	0.0034	0.07458	0.0614	0.037482	0.0031	3.766e-06	0.2818	903869	7371	2.3653e-05	21.3797
499	rs2076295	IPF	M01604.metal.pos.txt.gz	G	T	G	T	0.13366	0.0005	0.4355	0.4478	0.018782	0.0016	1.108e-12	0.7527	953873	7371	5.30891e-05	50.6429
500	rs3772190	IPF	M01604.metal.pos.txt.gz	A	G	A	G	0.1171	-0.0002	0.2517	0.234	0.021548	0.0017	5.488e-08	0.9228	953873	7371	3.09596e-05	29.5324
501	rs4130548	IPF	M01604.metal.pos.txt.gz	C	T	C	T	0.10423	0.0021	0.3639	0.3599	0.019522	0.0016	9.343e-08	0.2063	953873	7371	2.98836e-05	28.506
507	rs10069690	IPF	M01605.metal.pos.txt.gz	T	C	T	C	-0.16406	0.0066	0.2692	0.1781	0.0212	0.0141	1.005e-14	0.6398	953873	5162	6.27792e-05	59.887
508	rs11578440	IPF	M01605.metal.pos.txt.gz	A	G	A	G	0.13175	-0.011	0.1426	0.1364	0.027154	0.0097	1.223e-06	0.2546	953873	5162	2.46793e-05	23.5414
509	rs17753718	IPF	M01605.metal.pos.txt.gz	A	G	A	G	0.17331	-0.0095	0.07458	0.0594	0.037482	0.0135	3.766e-06	0.4853	903869	5162	2.3653e-05	21.3797
510	rs2076295	IPF	M01605.metal.pos.txt.gz	G	T	G	T	0.13366	0.0057	0.4355	0.4481	0.018782	0.0063	1.108e-12	0.3667	953873	5162	5.30891e-05	50.6429
511	rs3772190	IPF	M01605.metal.pos.txt.gz	A	G	A	G	0.1171	-0.0055	0.2517	0.2338	0.021548	0.0072	5.488e-08	0.4427	953873	5162	3.09596e-05	29.5324
512	rs4130548	IPF	M01605.metal.pos.txt.gz	C	T	C	T	0.10423	-0.0036	0.3639	0.3625	0.019522	0.0064	9.343e-08	0.5762	953873	5162	2.98836e-05	28.506
518	rs10069690	IPF	M01638.metal.pos.txt.gz	T	C	T	C	-0.16406	-0.0043	0.2692	0.2017	0.0212	0.0048	1.005e-14	0.3797	953873	7104	6.27792e-05	59.887
519	rs11578440	IPF	M01638.metal.pos.txt.gz	A	G	A	G	0.13175	-0.0013	0.1426	0.1409	0.027154	0.0036	1.223e-06	0.7193	953873	7104	2.46793e-05	23.5414
520	rs17753718	IPF	M01638.metal.pos.txt.gz	A	G	A	G	0.17331	-0.0124	0.07458	0.0661	0.037482	0.0051	3.766e-06	0.01531	903869	7104	2.3653e-05	21.3797
521	rs2076295	IPF	M01638.metal.pos.txt.gz	G	T	G	T	0.13366	0.0013	0.4355	0.4482	0.018782	0.0023	1.108e-12	0.5901	953873	7104	5.30891e-05	50.6429
522	rs3772190	IPF	M01638.metal.pos.txt.gz	A	G	A	G	0.1171	-0.0028	0.2517	0.2341	0.021548	0.0029	5.488e-08	0.3306	953873	7104	3.09596e-05	29.5324
523	rs4130548	IPF	M01638.metal.pos.txt.gz	C	T	C	T	0.10423	0.0013	0.3639	0.3577	0.019522	0.0023	9.343e-08	0.589	953873	7104	2.98836e-05	28.506
529	rs10069690	IPF	M01640.metal.pos.txt.gz	T	C	T	C	-0.16406	-0.0122	0.2692	0.2221	0.0212	0.0182	1.005e-14	0.5029	953873	2063	6.27792e-05	59.887
530	rs11578440	IPF	M01640.metal.pos.txt.gz	A	G	A	G	0.13175	0.0226	0.1426	0.1469	0.027154	0.0161	1.223e-06	0.1614	953873	2063	2.46793e-05	23.5414
531	rs17753718	IPF	M01640.metal.pos.txt.gz	A	G	A	G	0.17331	0.0169	0.07458	0.0723	0.037482	0.021	3.766e-06	0.4215	903869	2063	2.3653e-05	21.3797
532	rs2076295	IPF	M01640.metal.pos.txt.gz	G	T	G	T	0.13366	-0.0022	0.4355	0.4562	0.018782	0.011	1.108e-12	0.8402	953873	2063	5.30891e-05	50.6429
533	rs3772190	IPF	M01640.metal.pos.txt.gz	A	G	A	G	0.1171	-0.011	0.2517	0.2334	0.021548	0.0124	5.488e-08	0.374	953873	2063	3.09596e-05	29.5324
534	rs4130548	IPF	M01640.metal.pos.txt.gz	C	T	C	T	0.10423	0.0177	0.3639	0.3311	0.019522	0.0111	9.343e-08	0.1107	953873	2063	2.98836e-05	28.506
540	rs10069690	IPF	M01642.metal.pos.txt.gz	T	C	T	C	-0.16406	-0.0038	0.2692	0.1933	0.0212	0.0037	1.005e-14	0.3023	953873	7352	6.27792e-05	59.887
541	rs11578440	IPF	M01642.metal.pos.txt.gz	A	G	A	G	0.13175	0.0026	0.1426	0.1372	0.027154	0.0025	1.223e-06	0.287	953873	7352	2.46793e-05	23.5414
542	rs17753718	IPF	M01642.metal.pos.txt.gz	A	G	A	G	0.17331	0.0045	0.07458	0.0631	0.037482	0.0037	3.766e-06	0.2164	903869	7352	2.3653e-05	21.3797
543	rs2076295	IPF	M01642.metal.pos.txt.gz	G	T	G	T	0.13366	-0.0032	0.4355	0.4474	0.018782	0.0017	1.108e-12	0.05477	953873	7352	5.30891e-05	50.6429
544	rs3772190	IPF	M01642.metal.pos.txt.gz	A	G	A	G	0.1171	0.0011	0.2517	0.2341	0.021548	0.0022	5.488e-08	0.6155	953873	7352	3.09596e-05	29.5324
545	rs4130548	IPF	M01642.metal.pos.txt.gz	C	T	C	T	0.10423	0.0015	0.3639	0.3614	0.019522	0.0017	9.343e-08	0.3627	953873	7352	2.98836e-05	28.506
551	rs10069690	IPF	M01644.metal.pos.txt.gz	T	C	T	C	-0.16406	-0.0053	0.2692	0.1808	0.0212	0.0049	1.005e-14	0.277	953873	7355	6.27792e-05	59.887
552	rs11578440	IPF	M01644.metal.pos.txt.gz	A	G	A	G	0.13175	0.0012	0.1426	0.136	0.027154	0.0034	1.223e-06	0.7161	953873	7355	2.46793e-05	23.5414
553	rs17753718	IPF	M01644.metal.pos.txt.gz	A	G	A	G	0.17331	0.0054	0.07458	0.0589	0.037482	0.0042	3.766e-06	0.2012	903869	7355	2.3653e-05	21.3797
554	rs2076295	IPF	M01644.metal.pos.txt.gz	G	T	G	T	0.13366	-0.001	0.4355	0.445	0.018782	0.0018	1.108e-12	0.5872	953873	7355	5.30891e-05	50.6429
555	rs3772190	IPF	M01644.metal.pos.txt.gz	A	G	A	G	0.1171	0.0004	0.2517	0.2339	0.021548	0.0026	5.488e-08	0.8618	953873	7355	3.09596e-05	29.5324
556	rs4130548	IPF	M01644.metal.pos.txt.gz	C	T	C	T	0.10423	0.0052	0.3639	0.3689	0.019522	0.0018	9.343e-08	0.004596	953873	7355	2.98836e-05	28.506
562	rs10069690	IPF	M01645.metal.pos.txt.gz	T	C	T	C	-0.16406	0.0021	0.2692	0.1795	0.0212	0.0042	1.005e-14	0.6126	953873	7346	6.27792e-05	59.887
563	rs11578440	IPF	M01645.metal.pos.txt.gz	A	G	A	G	0.13175	0.0025	0.1426	0.1345	0.027154	0.0026	1.223e-06	0.3487	953873	7346	2.46793e-05	23.5414
564	rs17753718	IPF	M01645.metal.pos.txt.gz	A	G	A	G	0.17331	0.0079	0.07458	0.0602	0.037482	0.0041	3.766e-06	0.05046	903869	7346	2.3653e-05	21.3797
565	rs2076295	IPF	M01645.metal.pos.txt.gz	G	T	G	T	0.13366	-0.0043	0.4355	0.4456	0.018782	0.0018	1.108e-12	0.01585	953873	7346	5.30891e-05	50.6429
566	rs3772190	IPF	M01645.metal.pos.txt.gz	A	G	A	G	0.1171	-0.0016	0.2517	0.234	0.021548	0.0025	5.488e-08	0.5059	953873	7346	3.09596e-05	29.5324
567	rs4130548	IPF	M01645.metal.pos.txt.gz	C	T	C	T	0.10423	-0.001	0.3639	0.3668	0.019522	0.0018	9.343e-08	0.5871	953873	7346	2.98836e-05	28.506
573	rs10069690	IPF	M01649.metal.pos.txt.gz	T	C	T	C	-0.16406	0.0036	0.2692	0.2106	0.0212	0.0027	1.005e-14	0.1852	953873	7359	6.27792e-05	59.887
574	rs11578440	IPF	M01649.metal.pos.txt.gz	A	G	A	G	0.13175	-0.001	0.1426	0.1419	0.027154	0.0021	1.223e-06	0.6317	953873	7359	2.46793e-05	23.5414
575	rs17753718	IPF	M01649.metal.pos.txt.gz	A	G	A	G	0.17331	-0.0009	0.07458	0.0667	0.037482	0.0028	3.766e-06	0.7524	903869	7359	2.3653e-05	21.3797
576	rs2076295	IPF	M01649.metal.pos.txt.gz	G	T	G	T	0.13366	0.0007	0.4355	0.4479	0.018782	0.0012	1.108e-12	0.5355	953873	7359	5.30891e-05	50.6429
577	rs3772190	IPF	M01649.metal.pos.txt.gz	A	G	A	G	0.1171	0.0006	0.2517	0.2342	0.021548	0.0018	5.488e-08	0.7219	953873	7359	3.09596e-05	29.5324
578	rs4130548	IPF	M01649.metal.pos.txt.gz	C	T	C	T	0.10423	0.0012	0.3639	0.3589	0.019522	0.0012	9.343e-08	0.2941	953873	7359	2.98836e-05	28.506
584	rs10069690	IPF	M01670.metal.pos.txt.gz	T	C	T	C	-0.16406	0.0023	0.2692	0.1797	0.0212	0.0049	1.005e-14	0.6457	953873	7348	6.27792e-05	59.887
585	rs11578440	IPF	M01670.metal.pos.txt.gz	A	G	A	G	0.13175	-0.0006	0.1426	0.1359	0.027154	0.0034	1.223e-06	0.8504	953873	7348	2.46793e-05	23.5414
586	rs17753718	IPF	M01670.metal.pos.txt.gz	A	G	A	G	0.17331	-0.0017	0.07458	0.0605	0.037482	0.0048	3.766e-06	0.7168	903869	7348	2.3653e-05	21.3797
587	rs2076295	IPF	M01670.metal.pos.txt.gz	G	T	G	T	0.13366	0.0039	0.4355	0.4472	0.018782	0.0025	1.108e-12	0.1194	953873	7348	5.30891e-05	50.6429
588	rs3772190	IPF	M01670.metal.pos.txt.gz	A	G	A	G	0.1171	0.0012	0.2517	0.2342	0.021548	0.0026	5.488e-08	0.6511	953873	7348	3.09596e-05	29.5324
589	rs4130548	IPF	M01670.metal.pos.txt.gz	C	T	C	T	0.10423	0.0024	0.3639	0.3615	0.019522	0.0025	9.343e-08	0.3296	953873	7348	2.98836e-05	28.506
595	rs10069690	IPF	M01712.metal.pos.txt.gz	T	C	T	C	-0.16406	-0.0049	0.2692	0.1962	0.0212	0.0062	1.005e-14	0.4294	953873	7346	6.27792e-05	59.887
596	rs11578440	IPF	M01712.metal.pos.txt.gz	A	G	A	G	0.13175	0.0008	0.1426	0.1397	0.027154	0.0047	1.223e-06	0.865	953873	7346	2.46793e-05	23.5414
597	rs17753718	IPF	M01712.metal.pos.txt.gz	A	G	A	G	0.17331	-0.0012	0.07458	0.0646	0.037482	0.0065	3.766e-06	0.8534	903869	7346	2.3653e-05	21.3797
598	rs2076295	IPF	M01712.metal.pos.txt.gz	G	T	G	T	0.13366	-0.005	0.4355	0.4492	0.018782	0.0032	1.108e-12	0.122	953873	7346	5.30891e-05	50.6429
599	rs3772190	IPF	M01712.metal.pos.txt.gz	A	G	A	G	0.1171	0.0057	0.2517	0.2342	0.021548	0.0034	5.488e-08	0.09046	953873	7346	3.09596e-05	29.5324
600	rs4130548	IPF	M01712.metal.pos.txt.gz	C	T	C	T	0.10423	0.0034	0.3639	0.3559	0.019522	0.0032	9.343e-08	0.2874	953873	7346	2.98836e-05	28.506
606	rs10069690	IPF	M01769.metal.pos.txt.gz	T	C	T	C	-0.16406	-0.0037	0.2692	0.1933	0.0212	0.0042	1.005e-14	0.3883	953873	7136	6.27792e-05	59.887
607	rs11578440	IPF	M01769.metal.pos.txt.gz	A	G	A	G	0.13175	0.0031	0.1426	0.1389	0.027154	0.0031	1.223e-06	0.3234	953873	7136	2.46793e-05	23.5414
608	rs17753718	IPF	M01769.metal.pos.txt.gz	A	G	A	G	0.17331	0.0021	0.07458	0.0616	0.037482	0.0039	3.766e-06	0.594	903869	7136	2.3653e-05	21.3797
609	rs2076295	IPF	M01769.metal.pos.txt.gz	G	T	G	T	0.13366	-0.0025	0.4355	0.4464	0.018782	0.0017	1.108e-12	0.1564	953873	7136	5.30891e-05	50.6429
610	rs3772190	IPF	M01769.metal.pos.txt.gz	A	G	A	G	0.1171	0.0063	0.2517	0.2345	0.021548	0.0024	5.488e-08	0.007846	953873	7136	3.09596e-05	29.5324
611	rs4130548	IPF	M01769.metal.pos.txt.gz	C	T	C	T	0.10423	0.0013	0.3639	0.3647	0.019522	0.0017	9.343e-08	0.4447	953873	7136	2.98836e-05	28.506
617	rs10069690	IPF	M01898.metal.pos.txt.gz	T	C	T	C	-0.16406	-0.0113	0.2692	0.1806	0.0212	0.0042	1.005e-14	0.006788	953873	7367	6.27792e-05	59.887
618	rs11578440	IPF	M01898.metal.pos.txt.gz	A	G	A	G	0.13175	0.0018	0.1426	0.1377	0.027154	0.0032	1.223e-06	0.5862	953873	7367	2.46793e-05	23.5414
619	rs17753718	IPF	M01898.metal.pos.txt.gz	A	G	A	G	0.17331	0.002	0.07458	0.0604	0.037482	0.004	3.766e-06	0.6273	903869	7367	2.3653e-05	21.3797
620	rs2076295	IPF	M01898.metal.pos.txt.gz	G	T	G	T	0.13366	0.0011	0.4355	0.4458	0.018782	0.0018	1.108e-12	0.5214	953873	7367	5.30891e-05	50.6429
621	rs3772190	IPF	M01898.metal.pos.txt.gz	A	G	A	G	0.1171	0.0029	0.2517	0.2341	0.021548	0.0024	5.488e-08	0.2429	953873	7367	3.09596e-05	29.5324
622	rs4130548	IPF	M01898.metal.pos.txt.gz	C	T	C	T	0.10423	0.0025	0.3639	0.3664	0.019522	0.0018	9.343e-08	0.1532	953873	7367	2.98836e-05	28.506
628	rs10069690	IPF	M02132.metal.pos.txt.gz	T	C	T	C	-0.16406	-0.002	0.2692	0.1856	0.0212	0.004	1.005e-14	0.6158	953873	7325	6.27792e-05	59.887
629	rs11578440	IPF	M02132.metal.pos.txt.gz	A	G	A	G	0.13175	0.0031	0.1426	0.1357	0.027154	0.0026	1.223e-06	0.2312	953873	7325	2.46793e-05	23.5414
630	rs17753718	IPF	M02132.metal.pos.txt.gz	A	G	A	G	0.17331	0.0027	0.07458	0.0613	0.037482	0.0039	3.766e-06	0.488	903869	7325	2.3653e-05	21.3797
631	rs2076295	IPF	M02132.metal.pos.txt.gz	G	T	G	T	0.13366	-0.0011	0.4355	0.4462	0.018782	0.0017	1.108e-12	0.5181	953873	7325	5.30891e-05	50.6429
632	rs3772190	IPF	M02132.metal.pos.txt.gz	A	G	A	G	0.1171	-0.0017	0.2517	0.2342	0.021548	0.0024	5.488e-08	0.4756	953873	7325	3.09596e-05	29.5324
633	rs4130548	IPF	M02132.metal.pos.txt.gz	C	T	C	T	0.10423	-0.0005	0.3639	0.3651	0.019522	0.0017	9.343e-08	0.7527	953873	7325	2.98836e-05	28.506
639	rs10069690	IPF	M02137.metal.pos.txt.gz	T	C	T	C	-0.16406	0.0099	0.2692	0.1799	0.0212	0.0086	1.005e-14	0.2503	953873	6252	6.27792e-05	59.887
640	rs11578440	IPF	M02137.metal.pos.txt.gz	A	G	A	G	0.13175	0.0016	0.1426	0.1363	0.027154	0.0059	1.223e-06	0.7893	953873	6252	2.46793e-05	23.5414
641	rs17753718	IPF	M02137.metal.pos.txt.gz	A	G	A	G	0.17331	-0.0021	0.07458	0.0606	0.037482	0.0082	3.766e-06	0.8003	903869	6252	2.3653e-05	21.3797
642	rs2076295	IPF	M02137.metal.pos.txt.gz	G	T	G	T	0.13366	-0.008	0.4355	0.4458	0.018782	0.0036	1.108e-12	0.02568	953873	6252	5.30891e-05	50.6429
643	rs3772190	IPF	M02137.metal.pos.txt.gz	A	G	A	G	0.1171	-0.0032	0.2517	0.2338	0.021548	0.0044	5.488e-08	0.4584	953873	6252	3.09596e-05	29.5324
644	rs4130548	IPF	M02137.metal.pos.txt.gz	C	T	C	T	0.10423	0.0003	0.3639	0.3687	0.019522	0.0036	9.343e-08	0.9431	953873	6252	2.98836e-05	28.506
650	rs10069690	IPF	M02342.metal.pos.txt.gz	T	C	T	C	-0.16406	0.0049	0.2692	0.1951	0.0212	0.0072	1.005e-14	0.493	953873	5791	6.27792e-05	59.887
651	rs11578440	IPF	M02342.metal.pos.txt.gz	A	G	A	G	0.13175	-0.0082	0.1426	0.139	0.027154	0.0053	1.223e-06	0.1251	953873	5791	2.46793e-05	23.5414
652	rs17753718	IPF	M02342.metal.pos.txt.gz	A	G	A	G	0.17331	0.0003	0.07458	0.0632	0.037482	0.0072	3.766e-06	0.9711	903869	5791	2.3653e-05	21.3797
653	rs2076295	IPF	M02342.metal.pos.txt.gz	G	T	G	T	0.13366	0.0022	0.4355	0.4484	0.018782	0.0033	1.108e-12	0.4986	953873	5791	5.30891e-05	50.6429
654	rs3772190	IPF	M02342.metal.pos.txt.gz	A	G	A	G	0.1171	-0.0056	0.2517	0.2337	0.021548	0.004	5.488e-08	0.1598	953873	5791	3.09596e-05	29.5324
655	rs4130548	IPF	M02342.metal.pos.txt.gz	C	T	C	T	0.10423	-0.003	0.3639	0.3543	0.019522	0.0038	9.343e-08	0.4356	953873	5791	2.98836e-05	28.506
661	rs10069690	IPF	M02730.metal.pos.txt.gz	T	C	T	C	-0.16406	-0.0003	0.2692	0.2058	0.0212	0.0041	1.005e-14	0.937	953873	7226	6.27792e-05	59.887
662	rs11578440	IPF	M02730.metal.pos.txt.gz	A	G	A	G	0.13175	0.0025	0.1426	0.1403	0.027154	0.0029	1.223e-06	0.4018	953873	7226	2.46793e-05	23.5414
663	rs17753718	IPF	M02730.metal.pos.txt.gz	A	G	A	G	0.17331	0.0047	0.07458	0.0651	0.037482	0.004	3.766e-06	0.2439	903869	7226	2.3653e-05	21.3797
664	rs2076295	IPF	M02730.metal.pos.txt.gz	G	T	G	T	0.13366	0.0028	0.4355	0.4505	0.018782	0.0021	1.108e-12	0.1954	953873	7226	5.30891e-05	50.6429
665	rs3772190	IPF	M02730.metal.pos.txt.gz	A	G	A	G	0.1171	-0.0027	0.2517	0.2341	0.021548	0.0022	5.488e-08	0.2324	953873	7226	3.09596e-05	29.5324
666	rs4130548	IPF	M02730.metal.pos.txt.gz	C	T	C	T	0.10423	-0.0001	0.3639	0.3518	0.019522	0.0021	9.343e-08	0.9731	953873	7226	2.98836e-05	28.506
672	rs10069690	IPF	M02734.metal.pos.txt.gz	T	C	T	C	-0.16406	0.0052	0.2692	0.1811	0.0212	0.0041	1.005e-14	0.2048	953873	7037	6.27792e-05	59.887
673	rs11578440	IPF	M02734.metal.pos.txt.gz	A	G	A	G	0.13175	0.0016	0.1426	0.139	0.027154	0.0032	1.223e-06	0.6141	953873	7037	2.46793e-05	23.5414
674	rs17753718	IPF	M02734.metal.pos.txt.gz	A	G	A	G	0.17331	-0.0003	0.07458	0.061	0.037482	0.004	3.766e-06	0.9352	903869	7037	2.3653e-05	21.3797
675	rs2076295	IPF	M02734.metal.pos.txt.gz	G	T	G	T	0.13366	-0.0014	0.4355	0.4463	0.018782	0.0018	1.108e-12	0.4288	953873	7037	5.30891e-05	50.6429
676	rs3772190	IPF	M02734.metal.pos.txt.gz	A	G	A	G	0.1171	0.0059	0.2517	0.234	0.021548	0.0024	5.488e-08	0.01409	953873	7037	3.09596e-05	29.5324
677	rs4130548	IPF	M02734.metal.pos.txt.gz	C	T	C	T	0.10423	0.0008	0.3639	0.3655	0.019522	0.0018	9.343e-08	0.6439	953873	7037	2.98836e-05	28.506
683	rs10069690	IPF	M03127.metal.pos.txt.gz	T	C	T	C	-0.16406	0.0162	0.2692	0.1946	0.0212	0.0054	1.005e-14	0.002549	953873	6941	6.27792e-05	59.887
684	rs11578440	IPF	M03127.metal.pos.txt.gz	A	G	A	G	0.13175	-0.0031	0.1426	0.1386	0.027154	0.0039	1.223e-06	0.4216	953873	6941	2.46793e-05	23.5414
685	rs17753718	IPF	M03127.metal.pos.txt.gz	A	G	A	G	0.17331	0.0049	0.07458	0.064	0.037482	0.0056	3.766e-06	0.3769	903869	6941	2.3653e-05	21.3797
686	rs2076295	IPF	M03127.metal.pos.txt.gz	G	T	G	T	0.13366	0.0061	0.4355	0.4469	0.018782	0.0025	1.108e-12	0.01368	953873	6941	5.30891e-05	50.6429
687	rs3772190	IPF	M03127.metal.pos.txt.gz	A	G	A	G	0.1171	0.0015	0.2517	0.2346	0.021548	0.0031	5.488e-08	0.6199	953873	6941	3.09596e-05	29.5324
688	rs4130548	IPF	M03127.metal.pos.txt.gz	C	T	C	T	0.10423	-0.0001	0.3639	0.3609	0.019522	0.0025	9.343e-08	0.9792	953873	6941	2.98836e-05	28.506
694	rs10069690	IPF	M03141.metal.pos.txt.gz	T	C	T	C	-0.16406	0.0004	0.2692	0.1858	0.0212	0.0047	1.005e-14	0.9317	953873	7357	6.27792e-05	59.887
695	rs11578440	IPF	M03141.metal.pos.txt.gz	A	G	A	G	0.13175	0.007	0.1426	0.137	0.027154	0.0033	1.223e-06	0.03399	953873	7357	2.46793e-05	23.5414
696	rs17753718	IPF	M03141.metal.pos.txt.gz	A	G	A	G	0.17331	0.0091	0.07458	0.0618	0.037482	0.0046	3.766e-06	0.04838	903869	7357	2.3653e-05	21.3797
697	rs2076295	IPF	M03141.metal.pos.txt.gz	G	T	G	T	0.13366	0.0002	0.4355	0.4482	0.018782	0.0024	1.108e-12	0.9501	953873	7357	5.30891e-05	50.6429
698	rs3772190	IPF	M03141.metal.pos.txt.gz	A	G	A	G	0.1171	0.0005	0.2517	0.234	0.021548	0.0025	5.488e-08	0.8522	953873	7357	3.09596e-05	29.5324
699	rs4130548	IPF	M03141.metal.pos.txt.gz	C	T	C	T	0.10423	0.0011	0.3639	0.3591	0.019522	0.0024	9.343e-08	0.6426	953873	7357	2.98836e-05	28.506
705	rs10069690	IPF	M03147.metal.pos.txt.gz	T	C	T	C	-0.16406	0.0098	0.2692	0.2034	0.0212	0.0055	1.005e-14	0.07803	953873	6515	6.27792e-05	59.887
706	rs11578440	IPF	M03147.metal.pos.txt.gz	A	G	A	G	0.13175	-0.0055	0.1426	0.1392	0.027154	0.004	1.223e-06	0.1671	953873	6515	2.46793e-05	23.5414
707	rs17753718	IPF	M03147.metal.pos.txt.gz	A	G	A	G	0.17331	0.0042	0.07458	0.0657	0.037482	0.0056	3.766e-06	0.4532	903869	6515	2.3653e-05	21.3797
708	rs2076295	IPF	M03147.metal.pos.txt.gz	G	T	G	T	0.13366	-0.0038	0.4355	0.4503	0.018782	0.003	1.108e-12	0.2079	953873	6515	5.30891e-05	50.6429
709	rs3772190	IPF	M03147.metal.pos.txt.gz	A	G	A	G	0.1171	-0.0019	0.2517	0.2339	0.021548	0.0031	5.488e-08	0.5496	953873	6515	3.09596e-05	29.5324
710	rs4130548	IPF	M03147.metal.pos.txt.gz	C	T	C	T	0.10423	0.0013	0.3639	0.3515	0.019522	0.003	9.343e-08	0.6516	953873	6515	2.98836e-05	28.506
716	rs10069690	IPF	M11438.metal.pos.txt.gz	T	C	T	C	-0.16406	-0.0027	0.2692	0.1883	0.0212	0.0029	1.005e-14	0.3542	953873	7341	6.27792e-05	59.887
717	rs11578440	IPF	M11438.metal.pos.txt.gz	A	G	A	G	0.13175	-0.0019	0.1426	0.1393	0.027154	0.0023	1.223e-06	0.3979	953873	7341	2.46793e-05	23.5414
718	rs17753718	IPF	M11438.metal.pos.txt.gz	A	G	A	G	0.17331	0.0004	0.07458	0.064	0.037482	0.0031	3.766e-06	0.8915	903869	7341	2.3653e-05	21.3797
719	rs2076295	IPF	M11438.metal.pos.txt.gz	G	T	G	T	0.13366	0.0003	0.4355	0.4466	0.018782	0.0013	1.108e-12	0.8354	953873	7341	5.30891e-05	50.6429
720	rs3772190	IPF	M11438.metal.pos.txt.gz	A	G	A	G	0.1171	-0.0006	0.2517	0.2341	0.021548	0.0013	5.488e-08	0.6181	953873	7341	3.09596e-05	29.5324
721	rs4130548	IPF	M11438.metal.pos.txt.gz	C	T	C	T	0.10423	0.0014	0.3639	0.3636	0.019522	0.0013	9.343e-08	0.2614	953873	7341	2.98836e-05	28.506
727	rs10069690	IPF	M12017.metal.pos.txt.gz	T	C	T	C	-0.16406	-0.0027	0.2692	0.1751	0.0212	0.0058	1.005e-14	0.6429	953873	5656	6.27792e-05	59.887
728	rs11578440	IPF	M12017.metal.pos.txt.gz	A	G	A	G	0.13175	0.0031	0.1426	0.1362	0.027154	0.0042	1.223e-06	0.4688	953873	5656	2.46793e-05	23.5414
729	rs17753718	IPF	M12017.metal.pos.txt.gz	A	G	A	G	0.17331	0.0039	0.07458	0.0606	0.037482	0.0057	3.766e-06	0.4876	903869	5656	2.3653e-05	21.3797
730	rs2076295	IPF	M12017.metal.pos.txt.gz	G	T	G	T	0.13366	0.0024	0.4355	0.4459	0.018782	0.0026	1.108e-12	0.353	953873	5656	5.30891e-05	50.6429
731	rs3772190	IPF	M12017.metal.pos.txt.gz	A	G	A	G	0.1171	0.0009	0.2517	0.2329	0.021548	0.0034	5.488e-08	0.7784	953873	5656	3.09596e-05	29.5324
732	rs4130548	IPF	M12017.metal.pos.txt.gz	C	T	C	T	0.10423	0.0008	0.3639	0.3659	0.019522	0.0026	9.343e-08	0.7509	953873	5656	2.98836e-05	28.506
738	rs10069690	IPF	M12035.metal.pos.txt.gz	T	C	T	C	-0.16406	-0.007	0.2692	0.1886	0.0212	0.0045	1.005e-14	0.1206	953873	7356	6.27792e-05	59.887
739	rs11578440	IPF	M12035.metal.pos.txt.gz	A	G	A	G	0.13175	-0.0006	0.1426	0.1375	0.027154	0.0032	1.223e-06	0.8637	953873	7356	2.46793e-05	23.5414
740	rs17753718	IPF	M12035.metal.pos.txt.gz	A	G	A	G	0.17331	0.0066	0.07458	0.0623	0.037482	0.0045	3.766e-06	0.1414	903869	7356	2.3653e-05	21.3797
741	rs2076295	IPF	M12035.metal.pos.txt.gz	G	T	G	T	0.13366	-0.0017	0.4355	0.4457	0.018782	0.0018	1.108e-12	0.3491	953873	7356	5.30891e-05	50.6429
742	rs3772190	IPF	M12035.metal.pos.txt.gz	A	G	A	G	0.1171	0.0015	0.2517	0.234	0.021548	0.0024	5.488e-08	0.528	953873	7356	3.09596e-05	29.5324
743	rs4130548	IPF	M12035.metal.pos.txt.gz	C	T	C	T	0.10423	0.0048	0.3639	0.3665	0.019522	0.0018	9.343e-08	0.006163	953873	7356	2.98836e-05	28.506
749	rs10069690	IPF	M12067.metal.pos.txt.gz	T	C	T	C	-0.16406	-0.0081	0.2692	0.1856	0.0212	0.0033	1.005e-14	0.01559	953873	7081	6.27792e-05	59.887
750	rs11578440	IPF	M12067.metal.pos.txt.gz	A	G	A	G	0.13175	-0.0019	0.1426	0.1378	0.027154	0.0024	1.223e-06	0.4327	953873	7081	2.46793e-05	23.5414
751	rs17753718	IPF	M12067.metal.pos.txt.gz	A	G	A	G	0.17331	0.004	0.07458	0.0608	0.037482	0.0032	3.766e-06	0.2076	903869	7081	2.3653e-05	21.3797
752	rs2076295	IPF	M12067.metal.pos.txt.gz	G	T	G	T	0.13366	-0.0025	0.4355	0.4479	0.018782	0.0016	1.108e-12	0.1328	953873	7081	5.30891e-05	50.6429
753	rs3772190	IPF	M12067.metal.pos.txt.gz	A	G	A	G	0.1171	0.0007	0.2517	0.234	0.021548	0.0017	5.488e-08	0.6991	953873	7081	3.09596e-05	29.5324
754	rs4130548	IPF	M12067.metal.pos.txt.gz	C	T	C	T	0.10423	-0.0004	0.3639	0.3608	0.019522	0.0016	9.343e-08	0.8047	953873	7081	2.98836e-05	28.506
760	rs10069690	IPF	M12129.metal.pos.txt.gz	T	C	T	C	-0.16406	0.0083	0.2692	0.1725	0.0212	0.006	1.005e-14	0.164	953873	6864	6.27792e-05	59.887
761	rs11578440	IPF	M12129.metal.pos.txt.gz	A	G	A	G	0.13175	0.0038	0.1426	0.1333	0.027154	0.0036	1.223e-06	0.2965	953873	6864	2.46793e-05	23.5414
762	rs17753718	IPF	M12129.metal.pos.txt.gz	A	G	A	G	0.17331	-0.0001	0.07458	0.0594	0.037482	0.0058	3.766e-06	0.98	903869	6864	2.3653e-05	21.3797
763	rs2076295	IPF	M12129.metal.pos.txt.gz	G	T	G	T	0.13366	0.0016	0.4355	0.4456	0.018782	0.0027	1.108e-12	0.5498	953873	6864	5.30891e-05	50.6429
764	rs3772190	IPF	M12129.metal.pos.txt.gz	A	G	A	G	0.1171	0.0029	0.2517	0.2341	0.021548	0.0027	5.488e-08	0.2855	953873	6864	3.09596e-05	29.5324
765	rs4130548	IPF	M12129.metal.pos.txt.gz	C	T	C	T	0.10423	-0.0021	0.3639	0.3673	0.019522	0.0027	9.343e-08	0.4261	953873	6864	2.98836e-05	28.506
771	rs10069690	IPF	M12261.metal.pos.txt.gz	T	C	T	C	-0.16406	-0.009	0.2692	0.2064	0.0212	0.0183	1.005e-14	0.6204	953873	1543	6.27792e-05	59.887
772	rs11578440	IPF	M12261.metal.pos.txt.gz	A	G	A	G	0.13175	-0.0018	0.1426	0.1396	0.027154	0.0153	1.223e-06	0.9046	953873	1543	2.46793e-05	23.5414
773	rs17753718	IPF	M12261.metal.pos.txt.gz	A	G	A	G	0.17331	0.024	0.07458	0.0651	0.037482	0.0207	3.766e-06	0.2459	903869	1543	2.3653e-05	21.3797
774	rs2076295	IPF	M12261.metal.pos.txt.gz	G	T	G	T	0.13366	-0.0034	0.4355	0.4484	0.018782	0.0105	1.108e-12	0.7474	953873	1543	5.30891e-05	50.6429
775	rs3772190	IPF	M12261.metal.pos.txt.gz	A	G	A	G	0.1171	0.0079	0.2517	0.2327	0.021548	0.0116	5.488e-08	0.4982	953873	1543	3.09596e-05	29.5324
776	rs4130548	IPF	M12261.metal.pos.txt.gz	C	T	C	T	0.10423	0.0127	0.3639	0.347	0.019522	0.0105	9.343e-08	0.2256	953873	1543	2.98836e-05	28.506
782	rs10069690	IPF	M12593.metal.pos.txt.gz	T	C	T	C	-0.16406	0.0009	0.2692	0.1879	0.0212	0.0032	1.005e-14	0.7713	953873	7314	6.27792e-05	59.887
783	rs11578440	IPF	M12593.metal.pos.txt.gz	A	G	A	G	0.13175	-0.0024	0.1426	0.1378	0.027154	0.0024	1.223e-06	0.3178	953873	7314	2.46793e-05	23.5414
784	rs17753718	IPF	M12593.metal.pos.txt.gz	A	G	A	G	0.17331	-0.0058	0.07458	0.0616	0.037482	0.0031	3.766e-06	0.0638	903869	7314	2.3653e-05	21.3797
785	rs2076295	IPF	M12593.metal.pos.txt.gz	G	T	G	T	0.13366	-0.0002	0.4355	0.4476	0.018782	0.0016	1.108e-12	0.8962	953873	7314	5.30891e-05	50.6429
786	rs3772190	IPF	M12593.metal.pos.txt.gz	A	G	A	G	0.1171	0.0012	0.2517	0.234	0.021548	0.0017	5.488e-08	0.4566	953873	7314	3.09596e-05	29.5324
787	rs4130548	IPF	M12593.metal.pos.txt.gz	C	T	C	T	0.10423	-0.004	0.3639	0.3594	0.019522	0.0016	9.343e-08	0.01272	953873	7314	2.98836e-05	28.506
793	rs10069690	IPF	M12626.metal.pos.txt.gz	T	C	T	C	-0.16406	0.0044	0.2692	0.1761	0.0212	0.0051	1.005e-14	0.3892	953873	7258	6.27792e-05	59.887
794	rs11578440	IPF	M12626.metal.pos.txt.gz	A	G	A	G	0.13175	-0.0001	0.1426	0.1349	0.027154	0.0035	1.223e-06	0.9724	953873	7258	2.46793e-05	23.5414
795	rs17753718	IPF	M12626.metal.pos.txt.gz	A	G	A	G	0.17331	0.0073	0.07458	0.0599	0.037482	0.0049	3.766e-06	0.1358	903869	7258	2.3653e-05	21.3797
796	rs2076295	IPF	M12626.metal.pos.txt.gz	G	T	G	T	0.13366	-0.0028	0.4355	0.4472	0.018782	0.0025	1.108e-12	0.2633	953873	7258	5.30891e-05	50.6429
797	rs3772190	IPF	M12626.metal.pos.txt.gz	A	G	A	G	0.1171	-0.0002	0.2517	0.2339	0.021548	0.0026	5.488e-08	0.9253	953873	7258	3.09596e-05	29.5324
798	rs4130548	IPF	M12626.metal.pos.txt.gz	C	T	C	T	0.10423	0.0019	0.3639	0.3628	0.019522	0.0025	9.343e-08	0.4537	953873	7258	2.98836e-05	28.506
804	rs10069690	IPF	M12768.metal.pos.txt.gz	T	C	T	C	-0.16406	-0.011	0.2692	0.1806	0.0212	0.0063	1.005e-14	0.08043	953873	7034	6.27792e-05	59.887
805	rs11578440	IPF	M12768.metal.pos.txt.gz	A	G	A	G	0.13175	0.0057	0.1426	0.135	0.027154	0.0043	1.223e-06	0.1834	953873	7034	2.46793e-05	23.5414
806	rs17753718	IPF	M12768.metal.pos.txt.gz	A	G	A	G	0.17331	-0.0124	0.07458	0.0592	0.037482	0.0058	3.766e-06	0.03172	903869	7034	2.3653e-05	21.3797
807	rs2076295	IPF	M12768.metal.pos.txt.gz	G	T	G	T	0.13366	0.0011	0.4355	0.446	0.018782	0.0027	1.108e-12	0.6697	953873	7034	5.30891e-05	50.6429
808	rs3772190	IPF	M12768.metal.pos.txt.gz	A	G	A	G	0.1171	-0.006	0.2517	0.2337	0.021548	0.0034	5.488e-08	0.07666	953873	7034	3.09596e-05	29.5324
809	rs4130548	IPF	M12768.metal.pos.txt.gz	C	T	C	T	0.10423	0.005	0.3639	0.3662	0.019522	0.0026	9.343e-08	0.05893	953873	7034	2.98836e-05	28.506
815	rs10069690	IPF	M12774.metal.pos.txt.gz	T	C	T	C	-0.16406	-0.0047	0.2692	0.1846	0.0212	0.0047	1.005e-14	0.3162	953873	7356	6.27792e-05	59.887
816	rs11578440	IPF	M12774.metal.pos.txt.gz	A	G	A	G	0.13175	0.0012	0.1426	0.1369	0.027154	0.0033	1.223e-06	0.7117	953873	7356	2.46793e-05	23.5414
817	rs17753718	IPF	M12774.metal.pos.txt.gz	A	G	A	G	0.17331	0.0012	0.07458	0.0616	0.037482	0.0046	3.766e-06	0.7926	903869	7356	2.3653e-05	21.3797
818	rs2076295	IPF	M12774.metal.pos.txt.gz	G	T	G	T	0.13366	-0.0003	0.4355	0.448	0.018782	0.0024	1.108e-12	0.891	953873	7356	5.30891e-05	50.6429
819	rs3772190	IPF	M12774.metal.pos.txt.gz	A	G	A	G	0.1171	-0.0005	0.2517	0.234	0.021548	0.0025	5.488e-08	0.8573	953873	7356	3.09596e-05	29.5324
820	rs4130548	IPF	M12774.metal.pos.txt.gz	C	T	C	T	0.10423	0.0023	0.3639	0.3593	0.019522	0.0024	9.343e-08	0.3415	953873	7356	2.98836e-05	28.506
826	rs10069690	IPF	M15122.metal.pos.txt.gz	T	C	T	C	-0.16406	0.0084	0.2692	0.1769	0.0212	0.0051	1.005e-14	0.09829	953873	7352	6.27792e-05	59.887
827	rs11578440	IPF	M15122.metal.pos.txt.gz	A	G	A	G	0.13175	0.0009	0.1426	0.1352	0.027154	0.0034	1.223e-06	0.7995	953873	7352	2.46793e-05	23.5414
828	rs17753718	IPF	M15122.metal.pos.txt.gz	A	G	A	G	0.17331	0.0001	0.07458	0.0598	0.037482	0.0049	3.766e-06	0.9904	903869	7352	2.3653e-05	21.3797
829	rs2076295	IPF	M15122.metal.pos.txt.gz	G	T	G	T	0.13366	-0.0026	0.4355	0.4469	0.018782	0.0025	1.108e-12	0.3052	953873	7352	5.30891e-05	50.6429
830	rs3772190	IPF	M15122.metal.pos.txt.gz	A	G	A	G	0.1171	0.0007	0.2517	0.2338	0.021548	0.0026	5.488e-08	0.7915	953873	7352	3.09596e-05	29.5324
831	rs4130548	IPF	M15122.metal.pos.txt.gz	C	T	C	T	0.10423	-0.0005	0.3639	0.3629	0.019522	0.0025	9.343e-08	0.8517	953873	7352	2.98836e-05	28.506
837	rs10069690	IPF	M15140.metal.pos.txt.gz	T	C	T	C	-0.16406	0.0037	0.2692	0.1839	0.0212	0.0041	1.005e-14	0.3589	953873	7368	6.27792e-05	59.887
838	rs11578440	IPF	M15140.metal.pos.txt.gz	A	G	A	G	0.13175	0.0014	0.1426	0.1384	0.027154	0.0031	1.223e-06	0.6511	953873	7368	2.46793e-05	23.5414
839	rs17753718	IPF	M15140.metal.pos.txt.gz	A	G	A	G	0.17331	0.0023	0.07458	0.0611	0.037482	0.0039	3.766e-06	0.5567	903869	7368	2.3653e-05	21.3797
840	rs2076295	IPF	M15140.metal.pos.txt.gz	G	T	G	T	0.13366	-0.0014	0.4355	0.446	0.018782	0.0017	1.108e-12	0.4329	953873	7368	5.30891e-05	50.6429
841	rs3772190	IPF	M15140.metal.pos.txt.gz	A	G	A	G	0.1171	0.0046	0.2517	0.2339	0.021548	0.0024	5.488e-08	0.05512	953873	7368	3.09596e-05	29.5324
842	rs4130548	IPF	M15140.metal.pos.txt.gz	C	T	C	T	0.10423	0.0044	0.3639	0.3653	0.019522	0.0017	9.343e-08	0.01166	953873	7368	2.98836e-05	28.506
848	rs10069690	IPF	M15335.metal.pos.txt.gz	T	C	T	C	-0.16406	-0.0016	0.2692	0.1897	0.0212	0.0192	1.005e-14	0.9344	953873	5606	6.27792e-05	59.887
849	rs11578440	IPF	M15335.metal.pos.txt.gz	A	G	A	G	0.13175	0.0166	0.1426	0.1382	0.027154	0.0136	1.223e-06	0.2218	953873	5606	2.46793e-05	23.5414
850	rs17753718	IPF	M15335.metal.pos.txt.gz	A	G	A	G	0.17331	-0.0182	0.07458	0.0638	0.037482	0.0187	3.766e-06	0.3312	903869	5606	2.3653e-05	21.3797
851	rs2076295	IPF	M15335.metal.pos.txt.gz	G	T	G	T	0.13366	-0.0046	0.4355	0.4467	0.018782	0.0091	1.108e-12	0.6104	953873	5606	5.30891e-05	50.6429
852	rs3772190	IPF	M15335.metal.pos.txt.gz	A	G	A	G	0.1171	-0.0041	0.2517	0.2344	0.021548	0.0105	5.488e-08	0.6982	953873	5606	3.09596e-05	29.5324
853	rs4130548	IPF	M15335.metal.pos.txt.gz	C	T	C	T	0.10423	0.0193	0.3639	0.3614	0.019522	0.0091	9.343e-08	0.03346	953873	5606	2.98836e-05	28.506
859	rs10069690	IPF	M15365.metal.pos.txt.gz	T	C	T	C	-0.16406	0.0026	0.2692	0.1695	0.0212	0.0054	1.005e-14	0.6295	953873	7337	6.27792e-05	59.887
860	rs11578440	IPF	M15365.metal.pos.txt.gz	A	G	A	G	0.13175	0.0049	0.1426	0.1342	0.027154	0.0036	1.223e-06	0.1712	953873	7337	2.46793e-05	23.5414
861	rs17753718	IPF	M15365.metal.pos.txt.gz	A	G	A	G	0.17331	0.0041	0.07458	0.0586	0.037482	0.0051	3.766e-06	0.423	903869	7337	2.3653e-05	21.3797
862	rs2076295	IPF	M15365.metal.pos.txt.gz	G	T	G	T	0.13366	-0.0013	0.4355	0.4459	0.018782	0.0026	1.108e-12	0.6323	953873	7337	5.30891e-05	50.6429
863	rs3772190	IPF	M15365.metal.pos.txt.gz	A	G	A	G	0.1171	-0.0003	0.2517	0.234	0.021548	0.0027	5.488e-08	0.9035	953873	7337	3.09596e-05	29.5324
864	rs4130548	IPF	M15365.metal.pos.txt.gz	C	T	C	T	0.10423	0.0028	0.3639	0.3654	0.019522	0.0026	9.343e-08	0.2913	953873	7337	2.98836e-05	28.506
870	rs10069690	IPF	M15488.metal.pos.txt.gz	T	C	T	C	-0.16406	-0.0029	0.2692	0.1897	0.0212	0.0032	1.005e-14	0.3522	953873	7345	6.27792e-05	59.887
871	rs11578440	IPF	M15488.metal.pos.txt.gz	A	G	A	G	0.13175	-0.0038	0.1426	0.1386	0.027154	0.0023	1.223e-06	0.1092	953873	7345	2.46793e-05	23.5414
872	rs17753718	IPF	M15488.metal.pos.txt.gz	A	G	A	G	0.17331	-0.0022	0.07458	0.0619	0.037482	0.0031	3.766e-06	0.4819	903869	7345	2.3653e-05	21.3797
873	rs2076295	IPF	M15488.metal.pos.txt.gz	G	T	G	T	0.13366	-0.0001	0.4355	0.4482	0.018782	0.0016	1.108e-12	0.9652	953873	7345	5.30891e-05	50.6429
874	rs3772190	IPF	M15488.metal.pos.txt.gz	A	G	A	G	0.1171	-0.0033	0.2517	0.2341	0.021548	0.0017	5.488e-08	0.04518	953873	7345	3.09596e-05	29.5324
875	rs4130548	IPF	M15488.metal.pos.txt.gz	C	T	C	T	0.10423	0.0011	0.3639	0.3587	0.019522	0.0016	9.343e-08	0.5084	953873	7345	2.98836e-05	28.506
881	rs10069690	IPF	M15500.metal.pos.txt.gz	T	C	T	C	-0.16406	-0.0058	0.2692	0.1893	0.0212	0.0026	1.005e-14	0.02484	953873	7349	6.27792e-05	59.887
882	rs11578440	IPF	M15500.metal.pos.txt.gz	A	G	A	G	0.13175	0.0006	0.1426	0.1363	0.027154	0.0017	1.223e-06	0.7153	953873	7349	2.46793e-05	23.5414
883	rs17753718	IPF	M15500.metal.pos.txt.gz	A	G	A	G	0.17331	-0.0002	0.07458	0.0611	0.037482	0.0024	3.766e-06	0.9283	903869	7349	2.3653e-05	21.3797
884	rs2076295	IPF	M15500.metal.pos.txt.gz	G	T	G	T	0.13366	0.0011	0.4355	0.4449	0.018782	0.0009	1.108e-12	0.2182	953873	7349	5.30891e-05	50.6429
885	rs3772190	IPF	M15500.metal.pos.txt.gz	A	G	A	G	0.1171	-0.0005	0.2517	0.234	0.021548	0.0015	5.488e-08	0.7623	953873	7349	3.09596e-05	29.5324
886	rs4130548	IPF	M15500.metal.pos.txt.gz	C	T	C	T	0.10423	0.0009	0.3639	0.3685	0.019522	0.0009	9.343e-08	0.3238	953873	7349	2.98836e-05	28.506
892	rs10069690	IPF	M15506.metal.pos.txt.gz	T	C	T	C	-0.16406	0.0041	0.2692	0.2015	0.0212	0.0027	1.005e-14	0.1302	953873	7310	6.27792e-05	59.887
893	rs11578440	IPF	M15506.metal.pos.txt.gz	A	G	A	G	0.13175	-0.0008	0.1426	0.1414	0.027154	0.0021	1.223e-06	0.6894	953873	7310	2.46793e-05	23.5414
894	rs17753718	IPF	M15506.metal.pos.txt.gz	A	G	A	G	0.17331	0.0006	0.07458	0.0648	0.037482	0.0027	3.766e-06	0.8322	903869	7310	2.3653e-05	21.3797
895	rs2076295	IPF	M15506.metal.pos.txt.gz	G	T	G	T	0.13366	-0.0012	0.4355	0.4501	0.018782	0.0014	1.108e-12	0.4195	953873	7310	5.30891e-05	50.6429
896	rs3772190	IPF	M15506.metal.pos.txt.gz	A	G	A	G	0.1171	0.001	0.2517	0.2337	0.021548	0.0015	5.488e-08	0.5232	953873	7310	3.09596e-05	29.5324
897	rs4130548	IPF	M15506.metal.pos.txt.gz	C	T	C	T	0.10423	0.0027	0.3639	0.3527	0.019522	0.0014	9.343e-08	0.05843	953873	7310	2.98836e-05	28.506
903	rs10069690	IPF	M15630.metal.pos.txt.gz	T	C	T	C	-0.16406	0.0068	0.2692	0.1822	0.0212	0.009	1.005e-14	0.4512	953873	7146	6.27792e-05	59.887
904	rs11578440	IPF	M15630.metal.pos.txt.gz	A	G	A	G	0.13175	0.0042	0.1426	0.1355	0.027154	0.006	1.223e-06	0.4831	953873	7146	2.46793e-05	23.5414
905	rs17753718	IPF	M15630.metal.pos.txt.gz	A	G	A	G	0.17331	0.001	0.07458	0.061	0.037482	0.0087	3.766e-06	0.9103	903869	7146	2.3653e-05	21.3797
906	rs2076295	IPF	M15630.metal.pos.txt.gz	G	T	G	T	0.13366	0.0063	0.4355	0.4462	0.018782	0.0042	1.108e-12	0.1388	953873	7146	5.30891e-05	50.6429
907	rs3772190	IPF	M15630.metal.pos.txt.gz	A	G	A	G	0.1171	0.0022	0.2517	0.2341	0.021548	0.005	5.488e-08	0.6628	953873	7146	3.09596e-05	29.5324
908	rs4130548	IPF	M15630.metal.pos.txt.gz	C	T	C	T	0.10423	0.0053	0.3639	0.3629	0.019522	0.0042	9.343e-08	0.2106	953873	7146	2.98836e-05	28.506
914	rs10069690	IPF	M15650.metal.pos.txt.gz	T	C	T	C	-0.16406	0.001	0.2692	0.1971	0.0212	0.0026	1.005e-14	0.6947	953873	7365	6.27792e-05	59.887
915	rs11578440	IPF	M15650.metal.pos.txt.gz	A	G	A	G	0.13175	0.0021	0.1426	0.1414	0.027154	0.0021	1.223e-06	0.3142	953873	7365	2.46793e-05	23.5414
916	rs17753718	IPF	M15650.metal.pos.txt.gz	A	G	A	G	0.17331	0.002	0.07458	0.0663	0.037482	0.0028	3.766e-06	0.48	903869	7365	2.3653e-05	21.3797
917	rs2076295	IPF	M15650.metal.pos.txt.gz	G	T	G	T	0.13366	-0.0025	0.4355	0.4477	0.018782	0.0012	1.108e-12	0.03502	953873	7365	5.30891e-05	50.6429
918	rs3772190	IPF	M15650.metal.pos.txt.gz	A	G	A	G	0.1171	0.0019	0.2517	0.234	0.021548	0.0012	5.488e-08	0.1365	953873	7365	3.09596e-05	29.5324
919	rs4130548	IPF	M15650.metal.pos.txt.gz	C	T	C	T	0.10423	0.0012	0.3639	0.3597	0.019522	0.0012	9.343e-08	0.3086	953873	7365	2.98836e-05	28.506
925	rs10069690	IPF	M15676.metal.pos.txt.gz	T	C	T	C	-0.16406	0.0011	0.2692	0.194	0.0212	0.0042	1.005e-14	0.7985	953873	7331	6.27792e-05	59.887
926	rs11578440	IPF	M15676.metal.pos.txt.gz	A	G	A	G	0.13175	0.0014	0.1426	0.1388	0.027154	0.0031	1.223e-06	0.6459	953873	7331	2.46793e-05	23.5414
927	rs17753718	IPF	M15676.metal.pos.txt.gz	A	G	A	G	0.17331	0.0048	0.07458	0.0637	0.037482	0.0043	3.766e-06	0.2685	903869	7331	2.3653e-05	21.3797
928	rs2076295	IPF	M15676.metal.pos.txt.gz	G	T	G	T	0.13366	0.0018	0.4355	0.4463	0.018782	0.0017	1.108e-12	0.2966	953873	7331	5.30891e-05	50.6429
929	rs3772190	IPF	M15676.metal.pos.txt.gz	A	G	A	G	0.1171	0.0053	0.2517	0.234	0.021548	0.0024	5.488e-08	0.02439	953873	7331	3.09596e-05	29.5324
930	rs4130548	IPF	M15676.metal.pos.txt.gz	C	T	C	T	0.10423	0.0003	0.3639	0.3644	0.019522	0.0017	9.343e-08	0.8644	953873	7331	2.98836e-05	28.506
936	rs10069690	IPF	M15677.metal.pos.txt.gz	T	C	T	C	-0.16406	-0.0094	0.2692	0.1666	0.0212	0.0195	1.005e-14	0.6281	953873	5502	6.27792e-05	59.887
937	rs11578440	IPF	M15677.metal.pos.txt.gz	A	G	A	G	0.13175	0.0121	0.1426	0.1345	0.027154	0.0125	1.223e-06	0.3328	953873	5502	2.46793e-05	23.5414
938	rs17753718	IPF	M15677.metal.pos.txt.gz	A	G	A	G	0.17331	0.0467	0.07458	0.0565	0.037482	0.0183	3.766e-06	0.01076	903869	5502	2.3653e-05	21.3797
939	rs2076295	IPF	M15677.metal.pos.txt.gz	G	T	G	T	0.13366	-0.0043	0.4355	0.4469	0.018782	0.0081	1.108e-12	0.5965	953873	5502	5.30891e-05	50.6429
940	rs3772190	IPF	M15677.metal.pos.txt.gz	A	G	A	G	0.1171	-0.0138	0.2517	0.2329	0.021548	0.0098	5.488e-08	0.1602	953873	5502	3.09596e-05	29.5324
941	rs4130548	IPF	M15677.metal.pos.txt.gz	C	T	C	T	0.10423	0.0071	0.3639	0.3658	0.019522	0.0082	9.343e-08	0.3849	953873	5502	2.98836e-05	28.506
947	rs10069690	IPF	M15749.metal.pos.txt.gz	T	C	T	C	-0.16406	-0.0353	0.2692	0.1694	0.0212	0.01	1.005e-14	0.0003974	953873	5829	6.27792e-05	59.887
948	rs11578440	IPF	M15749.metal.pos.txt.gz	A	G	A	G	0.13175	0.0008	0.1426	0.1342	0.027154	0.0063	1.223e-06	0.8957	953873	5829	2.46793e-05	23.5414
949	rs17753718	IPF	M15749.metal.pos.txt.gz	A	G	A	G	0.17331	-0.0033	0.07458	0.0585	0.037482	0.0094	3.766e-06	0.7225	903869	5829	2.3653e-05	21.3797
950	rs2076295	IPF	M15749.metal.pos.txt.gz	G	T	G	T	0.13366	0.0026	0.4355	0.4435	0.018782	0.0045	1.108e-12	0.556	953873	5829	5.30891e-05	50.6429
951	rs3772190	IPF	M15749.metal.pos.txt.gz	A	G	A	G	0.1171	0.0025	0.2517	0.2323	0.021548	0.0053	5.488e-08	0.6339	953873	5829	3.09596e-05	29.5324
952	rs4130548	IPF	M15749.metal.pos.txt.gz	C	T	C	T	0.10423	-0.0014	0.3639	0.3679	0.019522	0.0045	9.343e-08	0.7521	953873	5829	2.98836e-05	28.506
958	rs10069690	IPF	M15753.metal.pos.txt.gz	T	C	T	C	-0.16406	-0.0027	0.2692	0.1779	0.0212	0.0114	1.005e-14	0.8145	953873	7357	6.27792e-05	59.887
959	rs11578440	IPF	M15753.metal.pos.txt.gz	A	G	A	G	0.13175	0.0138	0.1426	0.1357	0.027154	0.0077	1.223e-06	0.07294	953873	7357	2.46793e-05	23.5414
960	rs17753718	IPF	M15753.metal.pos.txt.gz	A	G	A	G	0.17331	-0.0189	0.07458	0.0599	0.037482	0.0107	3.766e-06	0.07696	903869	7357	2.3653e-05	21.3797
961	rs2076295	IPF	M15753.metal.pos.txt.gz	G	T	G	T	0.13366	0.0007	0.4355	0.4461	0.018782	0.0052	1.108e-12	0.8958	953873	7357	5.30891e-05	50.6429
962	rs3772190	IPF	M15753.metal.pos.txt.gz	A	G	A	G	0.1171	0.0066	0.2517	0.2339	0.021548	0.006	5.488e-08	0.27	953873	7357	3.09596e-05	29.5324
963	rs4130548	IPF	M15753.metal.pos.txt.gz	C	T	C	T	0.10423	-0.0024	0.3639	0.3649	0.019522	0.0052	9.343e-08	0.6477	953873	7357	2.98836e-05	28.506
969	rs10069690	IPF	M15778.metal.pos.txt.gz	T	C	T	C	-0.16406	-0.0061	0.2692	0.1647	0.0212	0.004	1.005e-14	0.1232	953873	7308	6.27792e-05	59.887
970	rs11578440	IPF	M15778.metal.pos.txt.gz	A	G	A	G	0.13175	0.0022	0.1426	0.1338	0.027154	0.0027	1.223e-06	0.4099	953873	7308	2.46793e-05	23.5414
971	rs17753718	IPF	M15778.metal.pos.txt.gz	A	G	A	G	0.17331	0.0056	0.07458	0.0589	0.037482	0.0042	3.766e-06	0.182	903869	7308	2.3653e-05	21.3797
972	rs2076295	IPF	M15778.metal.pos.txt.gz	G	T	G	T	0.13366	-0.0018	0.4355	0.4449	0.018782	0.0018	1.108e-12	0.3187	953873	7308	5.30891e-05	50.6429
973	rs3772190	IPF	M15778.metal.pos.txt.gz	A	G	A	G	0.1171	0.0031	0.2517	0.2338	0.021548	0.0018	5.488e-08	0.09403	953873	7308	3.09596e-05	29.5324
974	rs4130548	IPF	M15778.metal.pos.txt.gz	C	T	C	T	0.10423	0.0042	0.3639	0.3684	0.019522	0.0018	9.343e-08	0.02023	953873	7308	2.98836e-05	28.506
980	rs10069690	IPF	M15958.metal.pos.txt.gz	T	C	T	C	-0.16406	-0.0055	0.2692	0.1662	0.0212	0.0089	1.005e-14	0.54	953873	4538	6.27792e-05	59.887
981	rs11578440	IPF	M15958.metal.pos.txt.gz	A	G	A	G	0.13175	-0.0085	0.1426	0.1357	0.027154	0.0057	1.223e-06	0.1331	953873	4538	2.46793e-05	23.5414
982	rs17753718	IPF	M15958.metal.pos.txt.gz	A	G	A	G	0.17331	-0.0025	0.07458	0.0581	0.037482	0.0082	3.766e-06	0.7567	903869	4538	2.3653e-05	21.3797
983	rs2076295	IPF	M15958.metal.pos.txt.gz	G	T	G	T	0.13366	0.0018	0.4355	0.4421	0.018782	0.0038	1.108e-12	0.6407	953873	4538	5.30891e-05	50.6429
984	rs3772190	IPF	M15958.metal.pos.txt.gz	A	G	A	G	0.1171	-0.0035	0.2517	0.2332	0.021548	0.0047	5.488e-08	0.4495	953873	4538	3.09596e-05	29.5324
985	rs4130548	IPF	M15958.metal.pos.txt.gz	C	T	C	T	0.10423	0	0.3639	0.3672	0.019522	0.0038	9.343e-08	0.9964	953873	4538	2.98836e-05	28.506
991	rs10069690	IPF	M15990.metal.pos.txt.gz	T	C	T	C	-0.16406	-0.0077	0.2692	0.1784	0.0212	0.0064	1.005e-14	0.2311	953873	6782	6.27792e-05	59.887
992	rs11578440	IPF	M15990.metal.pos.txt.gz	A	G	A	G	0.13175	-0.0004	0.1426	0.1354	0.027154	0.0043	1.223e-06	0.9168	953873	6782	2.46793e-05	23.5414
993	rs17753718	IPF	M15990.metal.pos.txt.gz	A	G	A	G	0.17331	-0.003	0.07458	0.0609	0.037482	0.0064	3.766e-06	0.6424	903869	6782	2.3653e-05	21.3797
994	rs2076295	IPF	M15990.metal.pos.txt.gz	G	T	G	T	0.13366	-0.0007	0.4355	0.4455	0.018782	0.0027	1.108e-12	0.7844	953873	6782	5.30891e-05	50.6429
995	rs3772190	IPF	M15990.metal.pos.txt.gz	A	G	A	G	0.1171	-0.0011	0.2517	0.234	0.021548	0.0034	5.488e-08	0.7376	953873	6782	3.09596e-05	29.5324
996	rs4130548	IPF	M15990.metal.pos.txt.gz	C	T	C	T	0.10423	0.0017	0.3639	0.3614	0.019522	0.0033	9.343e-08	0.6122	953873	6782	2.98836e-05	28.506
1002	rs10069690	IPF	M15996.metal.pos.txt.gz	T	C	T	C	-0.16406	-0.0028	0.2692	0.1784	0.0212	0.0085	1.005e-14	0.7375	953873	7281	6.27792e-05	59.887
1003	rs11578440	IPF	M15996.metal.pos.txt.gz	A	G	A	G	0.13175	-0.0028	0.1426	0.135	0.027154	0.0056	1.223e-06	0.6151	953873	7281	2.46793e-05	23.5414
1004	rs17753718	IPF	M15996.metal.pos.txt.gz	A	G	A	G	0.17331	-0.0046	0.07458	0.0599	0.037482	0.008	3.766e-06	0.5633	903869	7281	2.3653e-05	21.3797
1005	rs2076295	IPF	M15996.metal.pos.txt.gz	G	T	G	T	0.13366	0.0021	0.4355	0.4463	0.018782	0.0038	1.108e-12	0.5799	953873	7281	5.30891e-05	50.6429
1006	rs3772190	IPF	M15996.metal.pos.txt.gz	A	G	A	G	0.1171	-0.0026	0.2517	0.2345	0.021548	0.0046	5.488e-08	0.5689	953873	7281	3.09596e-05	29.5324
1007	rs4130548	IPF	M15996.metal.pos.txt.gz	C	T	C	T	0.10423	0.002	0.3639	0.3658	0.019522	0.0038	9.343e-08	0.5939	953873	7281	2.98836e-05	28.506
1013	rs10069690	IPF	M16634.metal.pos.txt.gz	T	C	T	C	-0.16406	-0.0152	0.2692	0.1875	0.0212	0.0098	1.005e-14	0.1217	953873	7064	6.27792e-05	59.887
1014	rs11578440	IPF	M16634.metal.pos.txt.gz	A	G	A	G	0.13175	0.0095	0.1426	0.1365	0.027154	0.0067	1.223e-06	0.1545	953873	7064	2.46793e-05	23.5414
1015	rs17753718	IPF	M16634.metal.pos.txt.gz	A	G	A	G	0.17331	-0.0187	0.07458	0.0612	0.037482	0.0094	3.766e-06	0.047	903869	7064	2.3653e-05	21.3797
1016	rs2076295	IPF	M16634.metal.pos.txt.gz	G	T	G	T	0.13366	0.0015	0.4355	0.4463	0.018782	0.0043	1.108e-12	0.7206	953873	7064	5.30891e-05	50.6429
1017	rs3772190	IPF	M16634.metal.pos.txt.gz	A	G	A	G	0.1171	0.0026	0.2517	0.2339	0.021548	0.0051	5.488e-08	0.6045	953873	7064	3.09596e-05	29.5324
1018	rs4130548	IPF	M16634.metal.pos.txt.gz	C	T	C	T	0.10423	0.0043	0.3639	0.3642	0.019522	0.0043	9.343e-08	0.3193	953873	7064	2.98836e-05	28.506
1024	rs10069690	IPF	M16816.metal.pos.txt.gz	T	C	T	C	-0.16406	-0.0047	0.2692	0.182	0.0212	0.0063	1.005e-14	0.4594	953873	4689	6.27792e-05	59.887
1025	rs11578440	IPF	M16816.metal.pos.txt.gz	A	G	A	G	0.13175	-0.0038	0.1426	0.1367	0.027154	0.0043	1.223e-06	0.3678	953873	4689	2.46793e-05	23.5414
1026	rs17753718	IPF	M16816.metal.pos.txt.gz	A	G	A	G	0.17331	0.0065	0.07458	0.0588	0.037482	0.0064	3.766e-06	0.3115	903869	4689	2.3653e-05	21.3797
1027	rs2076295	IPF	M16816.metal.pos.txt.gz	G	T	G	T	0.13366	0.0054	0.4355	0.4477	0.018782	0.0033	1.108e-12	0.1023	953873	4689	5.30891e-05	50.6429
1028	rs3772190	IPF	M16816.metal.pos.txt.gz	A	G	A	G	0.1171	-0.0068	0.2517	0.2355	0.021548	0.0034	5.488e-08	0.04477	953873	4689	3.09596e-05	29.5324
1029	rs4130548	IPF	M16816.metal.pos.txt.gz	C	T	C	T	0.10423	-0.0002	0.3639	0.3601	0.019522	0.0033	9.343e-08	0.9488	953873	4689	2.98836e-05	28.506
1035	rs10069690	IPF	M16818.metal.pos.txt.gz	T	C	T	C	-0.16406	0.0019	0.2692	0.1803	0.0212	0.0073	1.005e-14	0.7986	953873	7055	6.27792e-05	59.887
1036	rs11578440	IPF	M16818.metal.pos.txt.gz	A	G	A	G	0.13175	-0.0004	0.1426	0.1368	0.027154	0.0052	1.223e-06	0.9421	953873	7055	2.46793e-05	23.5414
1037	rs17753718	IPF	M16818.metal.pos.txt.gz	A	G	A	G	0.17331	-0.002	0.07458	0.0601	0.037482	0.0068	3.766e-06	0.7664	903869	7055	2.3653e-05	21.3797
1038	rs2076295	IPF	M16818.metal.pos.txt.gz	G	T	G	T	0.13366	-0.0005	0.4355	0.4452	0.018782	0.0035	1.108e-12	0.8855	953873	7055	5.30891e-05	50.6429
1039	rs3772190	IPF	M16818.metal.pos.txt.gz	A	G	A	G	0.1171	-0.0016	0.2517	0.234	0.021548	0.0036	5.488e-08	0.6678	953873	7055	3.09596e-05	29.5324
1040	rs4130548	IPF	M16818.metal.pos.txt.gz	C	T	C	T	0.10423	0.0004	0.3639	0.3627	0.019522	0.0035	9.343e-08	0.8989	953873	7055	2.98836e-05	28.506
1046	rs10069690	IPF	M16821.metal.pos.txt.gz	T	C	T	C	-0.16406	-0.0015	0.2692	0.1728	0.0212	0.006	1.005e-14	0.8066	953873	6733	6.27792e-05	59.887
1047	rs11578440	IPF	M16821.metal.pos.txt.gz	A	G	A	G	0.13175	-0.0024	0.1426	0.1355	0.027154	0.0043	1.223e-06	0.5776	953873	6733	2.46793e-05	23.5414
1048	rs17753718	IPF	M16821.metal.pos.txt.gz	A	G	A	G	0.17331	-0.0044	0.07458	0.0591	0.037482	0.0059	3.766e-06	0.4535	903869	6733	2.3653e-05	21.3797
1049	rs2076295	IPF	M16821.metal.pos.txt.gz	G	T	G	T	0.13366	-0.0015	0.4355	0.4455	0.018782	0.0027	1.108e-12	0.5826	953873	6733	5.30891e-05	50.6429
1050	rs3772190	IPF	M16821.metal.pos.txt.gz	A	G	A	G	0.1171	0.0013	0.2517	0.233	0.021548	0.0034	5.488e-08	0.7091	953873	6733	3.09596e-05	29.5324
1051	rs4130548	IPF	M16821.metal.pos.txt.gz	C	T	C	T	0.10423	0.0014	0.3639	0.3662	0.019522	0.0027	9.343e-08	0.6012	953873	6733	2.98836e-05	28.506
1057	rs10069690	IPF	M16822.metal.pos.txt.gz	T	C	T	C	-0.16406	-0.0035	0.2692	0.1858	0.0212	0.0053	1.005e-14	0.5096	953873	6549	6.27792e-05	59.887
1058	rs11578440	IPF	M16822.metal.pos.txt.gz	A	G	A	G	0.13175	-0.0017	0.1426	0.1351	0.027154	0.0034	1.223e-06	0.6138	953873	6549	2.46793e-05	23.5414
1059	rs17753718	IPF	M16822.metal.pos.txt.gz	A	G	A	G	0.17331	-0.0017	0.07458	0.0605	0.037482	0.0054	3.766e-06	0.7577	903869	6549	2.3653e-05	21.3797
1060	rs2076295	IPF	M16822.metal.pos.txt.gz	G	T	G	T	0.13366	-0.0007	0.4355	0.4468	0.018782	0.0025	1.108e-12	0.7736	953873	6549	5.30891e-05	50.6429
1061	rs3772190	IPF	M16822.metal.pos.txt.gz	A	G	A	G	0.1171	0.0015	0.2517	0.2333	0.021548	0.0026	5.488e-08	0.5525	953873	6549	3.09596e-05	29.5324
1062	rs4130548	IPF	M16822.metal.pos.txt.gz	C	T	C	T	0.10423	0.0044	0.3639	0.3612	0.019522	0.0025	9.343e-08	0.0815	953873	6549	2.98836e-05	28.506
1068	rs10069690	IPF	M16823.metal.pos.txt.gz	T	C	T	C	-0.16406	-0.0105	0.2692	0.1757	0.0212	0.0238	1.005e-14	0.6582	953873	3393	6.27792e-05	59.887
1069	rs11578440	IPF	M16823.metal.pos.txt.gz	A	G	A	G	0.13175	0.0058	0.1426	0.1362	0.027154	0.0163	1.223e-06	0.7241	953873	3393	2.46793e-05	23.5414
1070	rs17753718	IPF	M16823.metal.pos.txt.gz	A	G	A	G	0.17331	0.0075	0.07458	0.0565	0.037482	0.0231	3.766e-06	0.7459	903869	3393	2.3653e-05	21.3797
1071	rs2076295	IPF	M16823.metal.pos.txt.gz	G	T	G	T	0.13366	-0.0046	0.4355	0.4508	0.018782	0.0105	1.108e-12	0.6594	953873	3393	5.30891e-05	50.6429
1072	rs3772190	IPF	M16823.metal.pos.txt.gz	A	G	A	G	0.1171	0.002	0.2517	0.2332	0.021548	0.0122	5.488e-08	0.8677	953873	3393	3.09596e-05	29.5324
1073	rs4130548	IPF	M16823.metal.pos.txt.gz	C	T	C	T	0.10423	-0.0088	0.3639	0.3645	0.019522	0.0105	9.343e-08	0.3997	953873	3393	2.98836e-05	28.506
1079	rs10069690	IPF	M17799.metal.pos.txt.gz	T	C	T	C	-0.16406	0.0172	0.2692	0.185	0.0212	0.0249	1.005e-14	0.4882	953873	1739	6.27792e-05	59.887
1080	rs11578440	IPF	M17799.metal.pos.txt.gz	A	G	A	G	0.13175	-0.0113	0.1426	0.1869	0.027154	0.0169	1.223e-06	0.504	953873	1739	2.46793e-05	23.5414
1081	rs17753718	IPF	M17799.metal.pos.txt.gz	A	G	A	G	0.17331	0.0114	0.07458	0.0836	0.037482	0.0239	3.766e-06	0.6335	903869	1739	2.3653e-05	21.3797
1082	rs2076295	IPF	M17799.metal.pos.txt.gz	G	T	G	T	0.13366	-0.012	0.4355	0.4681	0.018782	0.0124	1.108e-12	0.3349	953873	1739	5.30891e-05	50.6429
1083	rs3772190	IPF	M17799.metal.pos.txt.gz	A	G	A	G	0.1171	0.0143	0.2517	0.2002	0.021548	0.0166	5.488e-08	0.389	953873	1739	3.09596e-05	29.5324
1084	rs4130548	IPF	M17799.metal.pos.txt.gz	C	T	C	T	0.10423	0.0086	0.3639	0.3791	0.019522	0.012	9.343e-08	0.4751	953873	1739	2.98836e-05	28.506
1090	rs10069690	IPF	M17805.metal.pos.txt.gz	T	C	T	C	-0.16406	0.0046	0.2692	0.1927	0.0212	0.0072	1.005e-14	0.5177	953873	7353	6.27792e-05	59.887
1091	rs11578440	IPF	M17805.metal.pos.txt.gz	A	G	A	G	0.13175	-0.0016	0.1426	0.1379	0.027154	0.0051	1.223e-06	0.7465	953873	7353	2.46793e-05	23.5414
1092	rs17753718	IPF	M17805.metal.pos.txt.gz	A	G	A	G	0.17331	0.0107	0.07458	0.0641	0.037482	0.0075	3.766e-06	0.1498	903869	7353	2.3653e-05	21.3797
1093	rs2076295	IPF	M17805.metal.pos.txt.gz	G	T	G	T	0.13366	-0.0046	0.4355	0.4478	0.018782	0.0034	1.108e-12	0.1821	953873	7353	5.30891e-05	50.6429
1094	rs3772190	IPF	M17805.metal.pos.txt.gz	A	G	A	G	0.1171	-0.0031	0.2517	0.2341	0.021548	0.0041	5.488e-08	0.4467	953873	7353	3.09596e-05	29.5324
1095	rs4130548	IPF	M17805.metal.pos.txt.gz	C	T	C	T	0.10423	-0.0023	0.3639	0.3598	0.019522	0.0034	9.343e-08	0.5103	953873	7353	2.98836e-05	28.506
1101	rs10069690	IPF	M17807.metal.pos.txt.gz	T	C	T	C	-0.16406	-0.0005	0.2692	0.1876	0.0212	0.0111	1.005e-14	0.9672	953873	7226	6.27792e-05	59.887
1102	rs11578440	IPF	M17807.metal.pos.txt.gz	A	G	A	G	0.13175	0.004	0.1426	0.1363	0.027154	0.0075	1.223e-06	0.5972	953873	7226	2.46793e-05	23.5414
1103	rs17753718	IPF	M17807.metal.pos.txt.gz	A	G	A	G	0.17331	0.0037	0.07458	0.0614	0.037482	0.0108	3.766e-06	0.7355	903869	7226	2.3653e-05	21.3797
1104	rs2076295	IPF	M17807.metal.pos.txt.gz	G	T	G	T	0.13366	-0.0041	0.4355	0.4468	0.018782	0.0051	1.108e-12	0.4247	953873	7226	5.30891e-05	50.6429
1105	rs3772190	IPF	M17807.metal.pos.txt.gz	A	G	A	G	0.1171	-0.0011	0.2517	0.2342	0.021548	0.0058	5.488e-08	0.8551	953873	7226	3.09596e-05	29.5324
1106	rs4130548	IPF	M17807.metal.pos.txt.gz	C	T	C	T	0.10423	0.0056	0.3639	0.3625	0.019522	0.0051	9.343e-08	0.2738	953873	7226	2.98836e-05	28.506
1112	rs10069690	IPF	M17945.metal.pos.txt.gz	T	C	T	C	-0.16406	-0.0009	0.2692	0.1675	0.0212	0.0047	1.005e-14	0.8512	953873	7315	6.27792e-05	59.887
1113	rs11578440	IPF	M17945.metal.pos.txt.gz	A	G	A	G	0.13175	-0.0026	0.1426	0.1353	0.027154	0.0035	1.223e-06	0.4565	953873	7315	2.46793e-05	23.5414
1114	rs17753718	IPF	M17945.metal.pos.txt.gz	A	G	A	G	0.17331	0.0067	0.07458	0.0581	0.037482	0.0043	3.766e-06	0.1218	903869	7315	2.3653e-05	21.3797
1115	rs2076295	IPF	M17945.metal.pos.txt.gz	G	T	G	T	0.13366	0.0013	0.4355	0.4445	0.018782	0.0018	1.108e-12	0.4711	953873	7315	5.30891e-05	50.6429
1116	rs3772190	IPF	M17945.metal.pos.txt.gz	A	G	A	G	0.1171	-0.0007	0.2517	0.234	0.021548	0.0026	5.488e-08	0.7828	953873	7315	3.09596e-05	29.5324
1117	rs4130548	IPF	M17945.metal.pos.txt.gz	C	T	C	T	0.10423	0.0012	0.3639	0.3702	0.019522	0.0018	9.343e-08	0.5193	953873	7315	2.98836e-05	28.506
1123	rs10069690	IPF	M18254.metal.pos.txt.gz	T	C	T	C	-0.16406	0.0162	0.2692	0.1789	0.0212	0.0149	1.005e-14	0.2767	953873	7071	6.27792e-05	59.887
1124	rs11578440	IPF	M18254.metal.pos.txt.gz	A	G	A	G	0.13175	0.0093	0.1426	0.1357	0.027154	0.0102	1.223e-06	0.3624	953873	7071	2.46793e-05	23.5414
1125	rs17753718	IPF	M18254.metal.pos.txt.gz	A	G	A	G	0.17331	-0.0351	0.07458	0.0595	0.037482	0.0146	3.766e-06	0.01635	903869	7071	2.3653e-05	21.3797
1126	rs2076295	IPF	M18254.metal.pos.txt.gz	G	T	G	T	0.13366	-0.0118	0.4355	0.4453	0.018782	0.0069	1.108e-12	0.08829	953873	7071	5.30891e-05	50.6429
1127	rs3772190	IPF	M18254.metal.pos.txt.gz	A	G	A	G	0.1171	0.0112	0.2517	0.2345	0.021548	0.0078	5.488e-08	0.1502	953873	7071	3.09596e-05	29.5324
1128	rs4130548	IPF	M18254.metal.pos.txt.gz	C	T	C	T	0.10423	0.0107	0.3639	0.3648	0.019522	0.0069	9.343e-08	0.1217	953873	7071	2.98836e-05	28.506
1134	rs10069690	IPF	M18281.metal.pos.txt.gz	T	C	T	C	-0.16406	0.0277	0.2692	0.1574	0.0212	0.0481	1.005e-14	0.5653	953873	2433	6.27792e-05	59.887
1135	rs11578440	IPF	M18281.metal.pos.txt.gz	A	G	A	G	0.13175	-0.0019	0.1426	0.1341	0.027154	0.0298	1.223e-06	0.9499	953873	2433	2.46793e-05	23.5414
1136	rs17753718	IPF	M18281.metal.pos.txt.gz	A	G	A	G	0.17331	-0.0622	0.07458	0.0575	0.037482	0.0416	3.766e-06	0.1347	903869	2433	2.3653e-05	21.3797
1137	rs2076295	IPF	M18281.metal.pos.txt.gz	G	T	G	T	0.13366	-0.0136	0.4355	0.4452	0.018782	0.019	1.108e-12	0.4728	953873	2433	5.30891e-05	50.6429
1138	rs3772190	IPF	M18281.metal.pos.txt.gz	A	G	A	G	0.1171	0.0248	0.2517	0.2341	0.021548	0.0226	5.488e-08	0.2732	953873	2433	3.09596e-05	29.5324
1139	rs4130548	IPF	M18281.metal.pos.txt.gz	C	T	C	T	0.10423	-0.0054	0.3639	0.372	0.019522	0.0191	9.343e-08	0.7769	953873	2433	2.98836e-05	28.506
1145	rs10069690	IPF	M18283.metal.pos.txt.gz	T	C	T	C	-0.16406	-0.0161	0.2692	0.1941	0.0212	0.0113	1.005e-14	0.153	953873	5984	6.27792e-05	59.887
1146	rs11578440	IPF	M18283.metal.pos.txt.gz	A	G	A	G	0.13175	-0.0024	0.1426	0.1416	0.027154	0.0083	1.223e-06	0.7743	953873	5984	2.46793e-05	23.5414
1147	rs17753718	IPF	M18283.metal.pos.txt.gz	A	G	A	G	0.17331	-0.0209	0.07458	0.0643	0.037482	0.0114	3.766e-06	0.06643	903869	5984	2.3653e-05	21.3797
1148	rs2076295	IPF	M18283.metal.pos.txt.gz	G	T	G	T	0.13366	-0.0093	0.4355	0.4487	0.018782	0.0055	1.108e-12	0.09219	953873	5984	5.30891e-05	50.6429
1149	rs3772190	IPF	M18283.metal.pos.txt.gz	A	G	A	G	0.1171	0.0039	0.2517	0.232	0.021548	0.0063	5.488e-08	0.5377	953873	5984	3.09596e-05	29.5324
1150	rs4130548	IPF	M18283.metal.pos.txt.gz	C	T	C	T	0.10423	0.0091	0.3639	0.3559	0.019522	0.0055	9.343e-08	0.1009	953873	5984	2.98836e-05	28.506
1156	rs10069690	IPF	M18335.metal.pos.txt.gz	T	C	T	C	-0.16406	-0.0052	0.2692	0.199	0.0212	0.0161	1.005e-14	0.7464	953873	5899	6.27792e-05	59.887
1157	rs11578440	IPF	M18335.metal.pos.txt.gz	A	G	A	G	0.13175	-0.0002	0.1426	0.1405	0.027154	0.0117	1.223e-06	0.9848	953873	5899	2.46793e-05	23.5414
1158	rs17753718	IPF	M18335.metal.pos.txt.gz	A	G	A	G	0.17331	-0.0124	0.07458	0.0613	0.037482	0.0167	3.766e-06	0.4578	903869	5899	2.3653e-05	21.3797
1159	rs2076295	IPF	M18335.metal.pos.txt.gz	G	T	G	T	0.13366	0.0001	0.4355	0.4485	0.018782	0.0079	1.108e-12	0.9863	953873	5899	5.30891e-05	50.6429
1160	rs3772190	IPF	M18335.metal.pos.txt.gz	A	G	A	G	0.1171	0.0178	0.2517	0.2325	0.021548	0.0093	5.488e-08	0.05507	953873	5899	3.09596e-05	29.5324
1161	rs4130548	IPF	M18335.metal.pos.txt.gz	C	T	C	T	0.10423	0.0044	0.3639	0.3581	0.019522	0.0079	9.343e-08	0.5796	953873	5899	2.98836e-05	28.506
1167	rs10069690	IPF	M18349.metal.pos.txt.gz	T	C	T	C	-0.16406	-0.0021	0.2692	0.1733	0.0212	0.0059	1.005e-14	0.7189	953873	6939	6.27792e-05	59.887
1168	rs11578440	IPF	M18349.metal.pos.txt.gz	A	G	A	G	0.13175	0.0041	0.1426	0.1365	0.027154	0.0042	1.223e-06	0.3306	953873	6939	2.46793e-05	23.5414
1169	rs17753718	IPF	M18349.metal.pos.txt.gz	A	G	A	G	0.17331	0.0075	0.07458	0.0598	0.037482	0.0058	3.766e-06	0.1961	903869	6939	2.3653e-05	21.3797
1170	rs2076295	IPF	M18349.metal.pos.txt.gz	G	T	G	T	0.13366	-0.0024	0.4355	0.4452	0.018782	0.0026	1.108e-12	0.3582	953873	6939	5.30891e-05	50.6429
1171	rs3772190	IPF	M18349.metal.pos.txt.gz	A	G	A	G	0.1171	-0.0031	0.2517	0.2344	0.021548	0.0034	5.488e-08	0.349	953873	6939	3.09596e-05	29.5324
1172	rs4130548	IPF	M18349.metal.pos.txt.gz	C	T	C	T	0.10423	0.0042	0.3639	0.3658	0.019522	0.0026	9.343e-08	0.1107	953873	6939	2.98836e-05	28.506
1178	rs10069690	IPF	M18357.metal.pos.txt.gz	T	C	T	C	-0.16406	0.0278	0.2692	0.2264	0.0212	0.0133	1.005e-14	0.03608	953873	2079	6.27792e-05	59.887
1179	rs11578440	IPF	M18357.metal.pos.txt.gz	A	G	A	G	0.13175	0.0141	0.1426	0.1467	0.027154	0.0117	1.223e-06	0.2269	953873	2079	2.46793e-05	23.5414
1180	rs17753718	IPF	M18357.metal.pos.txt.gz	A	G	A	G	0.17331	-0.0011	0.07458	0.0709	0.037482	0.0149	3.766e-06	0.9434	903869	2079	2.3653e-05	21.3797
1181	rs2076295	IPF	M18357.metal.pos.txt.gz	G	T	G	T	0.13366	-0.0128	0.4355	0.4522	0.018782	0.0079	1.108e-12	0.1075	953873	2079	5.30891e-05	50.6429
1182	rs3772190	IPF	M18357.metal.pos.txt.gz	A	G	A	G	0.1171	0.0008	0.2517	0.2331	0.021548	0.0088	5.488e-08	0.924	953873	2079	3.09596e-05	29.5324
1183	rs4130548	IPF	M18357.metal.pos.txt.gz	C	T	C	T	0.10423	0.0032	0.3639	0.3327	0.019522	0.008	9.343e-08	0.6875	953873	2079	2.98836e-05	28.506
1189	rs10069690	IPF	M18369.metal.pos.txt.gz	T	C	T	C	-0.16406	0.0085	0.2692	0.1966	0.0212	0.0041	1.005e-14	0.03713	953873	7354	6.27792e-05	59.887
1190	rs11578440	IPF	M18369.metal.pos.txt.gz	A	G	A	G	0.13175	-0.0032	0.1426	0.1395	0.027154	0.003	1.223e-06	0.2948	953873	7354	2.46793e-05	23.5414
1191	rs17753718	IPF	M18369.metal.pos.txt.gz	A	G	A	G	0.17331	-0.0008	0.07458	0.0642	0.037482	0.0042	3.766e-06	0.8438	903869	7354	2.3653e-05	21.3797
1192	rs2076295	IPF	M18369.metal.pos.txt.gz	G	T	G	T	0.13366	0.0011	0.4355	0.4466	0.018782	0.0017	1.108e-12	0.521	953873	7354	5.30891e-05	50.6429
1193	rs3772190	IPF	M18369.metal.pos.txt.gz	A	G	A	G	0.1171	0.0037	0.2517	0.2342	0.021548	0.0023	5.488e-08	0.1085	953873	7354	3.09596e-05	29.5324
1194	rs4130548	IPF	M18369.metal.pos.txt.gz	C	T	C	T	0.10423	0.0012	0.3639	0.3633	0.019522	0.0017	9.343e-08	0.491	953873	7354	2.98836e-05	28.506
1200	rs10069690	IPF	M18392.metal.pos.txt.gz	T	C	T	C	-0.16406	0.0104	0.2692	0.1794	0.0212	0.0139	1.005e-14	0.4558	953873	7322	6.27792e-05	59.887
1201	rs11578440	IPF	M18392.metal.pos.txt.gz	A	G	A	G	0.13175	0.0145	0.1426	0.136	0.027154	0.0097	1.223e-06	0.1335	953873	7322	2.46793e-05	23.5414
1202	rs17753718	IPF	M18392.metal.pos.txt.gz	A	G	A	G	0.17331	-0.0359	0.07458	0.0603	0.037482	0.0134	3.766e-06	0.007494	903869	7322	2.3653e-05	21.3797
1203	rs2076295	IPF	M18392.metal.pos.txt.gz	G	T	G	T	0.13366	-0.0026	0.4355	0.4459	0.018782	0.0063	1.108e-12	0.6861	953873	7322	5.30891e-05	50.6429
1204	rs3772190	IPF	M18392.metal.pos.txt.gz	A	G	A	G	0.1171	-0.0023	0.2517	0.2343	0.021548	0.0072	5.488e-08	0.7444	953873	7322	3.09596e-05	29.5324
1205	rs4130548	IPF	M18392.metal.pos.txt.gz	C	T	C	T	0.10423	0.0072	0.3639	0.3653	0.019522	0.0063	9.343e-08	0.2527	953873	7322	2.98836e-05	28.506
1211	rs10069690	IPF	M18394.metal.pos.txt.gz	T	C	T	C	-0.16406	0.0185	0.2692	0.1799	0.0212	0.0129	1.005e-14	0.1499	953873	6970	6.27792e-05	59.887
1212	rs11578440	IPF	M18394.metal.pos.txt.gz	A	G	A	G	0.13175	0.0021	0.1426	0.1357	0.027154	0.0087	1.223e-06	0.8101	953873	6970	2.46793e-05	23.5414
1213	rs17753718	IPF	M18394.metal.pos.txt.gz	A	G	A	G	0.17331	-0.0181	0.07458	0.0594	0.037482	0.0124	3.766e-06	0.1431	903869	6970	2.3653e-05	21.3797
1214	rs2076295	IPF	M18394.metal.pos.txt.gz	G	T	G	T	0.13366	-0.0096	0.4355	0.445	0.018782	0.0054	1.108e-12	0.07369	953873	6970	5.30891e-05	50.6429
1215	rs3772190	IPF	M18394.metal.pos.txt.gz	A	G	A	G	0.1171	0	0.2517	0.2342	0.021548	0.0069	5.488e-08	0.9949	953873	6970	3.09596e-05	29.5324
1216	rs4130548	IPF	M18394.metal.pos.txt.gz	C	T	C	T	0.10423	0.006	0.3639	0.3673	0.019522	0.0054	9.343e-08	0.266	953873	6970	2.98836e-05	28.506
1222	rs10069690	IPF	M18467.metal.pos.txt.gz	T	C	T	C	-0.16406	0.0028	0.2692	0.1827	0.0212	0.0074	1.005e-14	0.7042	953873	7367	6.27792e-05	59.887
1223	rs11578440	IPF	M18467.metal.pos.txt.gz	A	G	A	G	0.13175	0.0076	0.1426	0.1369	0.027154	0.0053	1.223e-06	0.1537	953873	7367	2.46793e-05	23.5414
1224	rs17753718	IPF	M18467.metal.pos.txt.gz	A	G	A	G	0.17331	0.0026	0.07458	0.0616	0.037482	0.0075	3.766e-06	0.7293	903869	7367	2.3653e-05	21.3797
1225	rs2076295	IPF	M18467.metal.pos.txt.gz	G	T	G	T	0.13366	-0.0045	0.4355	0.4471	0.018782	0.0036	1.108e-12	0.2072	953873	7367	5.30891e-05	50.6429
1226	rs3772190	IPF	M18467.metal.pos.txt.gz	A	G	A	G	0.1171	-0.0083	0.2517	0.234	0.021548	0.0037	5.488e-08	0.0259	953873	7367	3.09596e-05	29.5324
1227	rs4130548	IPF	M18467.metal.pos.txt.gz	C	T	C	T	0.10423	-0.0027	0.3639	0.362	0.019522	0.0036	9.343e-08	0.4542	953873	7367	2.98836e-05	28.506
1233	rs10069690	IPF	M18474.metal.pos.txt.gz	T	C	T	C	-0.16406	-0.0216	0.2692	0.1788	0.0212	0.0269	1.005e-14	0.423	953873	917	6.27792e-05	59.887
1234	rs11578440	IPF	M18474.metal.pos.txt.gz	A	G	A	G	0.13175	-0.0484	0.1426	0.1414	0.027154	0.0176	1.223e-06	0.006075	953873	917	2.46793e-05	23.5414
1235	rs17753718	IPF	M18474.metal.pos.txt.gz	A	G	A	G	0.17331	0.0001	0.07458	0.0579	0.037482	0.0248	3.766e-06	0.9956	903869	917	2.3653e-05	21.3797
1236	rs2076295	IPF	M18474.metal.pos.txt.gz	G	T	G	T	0.13366	0.0017	0.4355	0.4422	0.018782	0.0117	1.108e-12	0.8868	953873	917	5.30891e-05	50.6429
1237	rs3772190	IPF	M18474.metal.pos.txt.gz	A	G	A	G	0.1171	0.0001	0.2517	0.2417	0.021548	0.0134	5.488e-08	0.9966	953873	917	3.09596e-05	29.5324
1238	rs4130548	IPF	M18474.metal.pos.txt.gz	C	T	C	T	0.10423	0.0056	0.3639	0.3562	0.019522	0.0116	9.343e-08	0.6272	953873	917	2.98836e-05	28.506
1244	rs10069690	IPF	M18476.metal.pos.txt.gz	T	C	T	C	-0.16406	-0.0095	0.2692	0.1665	0.0212	0.0133	1.005e-14	0.4729	953873	5624	6.27792e-05	59.887
1245	rs11578440	IPF	M18476.metal.pos.txt.gz	A	G	A	G	0.13175	-0.0024	0.1426	0.1344	0.027154	0.0089	1.223e-06	0.7878	953873	5624	2.46793e-05	23.5414
1246	rs17753718	IPF	M18476.metal.pos.txt.gz	A	G	A	G	0.17331	-0.004	0.07458	0.0575	0.037482	0.0129	3.766e-06	0.7548	903869	5624	2.3653e-05	21.3797
1247	rs2076295	IPF	M18476.metal.pos.txt.gz	G	T	G	T	0.13366	0.0016	0.4355	0.4447	0.018782	0.0055	1.108e-12	0.7753	953873	5624	5.30891e-05	50.6429
1248	rs3772190	IPF	M18476.metal.pos.txt.gz	A	G	A	G	0.1171	-0.0014	0.2517	0.2347	0.021548	0.0064	5.488e-08	0.827	953873	5624	3.09596e-05	29.5324
1249	rs4130548	IPF	M18476.metal.pos.txt.gz	C	T	C	T	0.10423	0.0086	0.3639	0.3686	0.019522	0.0055	9.343e-08	0.1168	953873	5624	2.98836e-05	28.506
1255	rs10069690	IPF	M18477.metal.pos.txt.gz	T	C	T	C	-0.16406	-0.0002	0.2692	0.1989	0.0212	0.0249	1.005e-14	0.9951	953873	1457	6.27792e-05	59.887
1256	rs11578440	IPF	M18477.metal.pos.txt.gz	A	G	A	G	0.13175	-0.0004	0.1426	0.1397	0.027154	0.0199	1.223e-06	0.9821	953873	1457	2.46793e-05	23.5414
1257	rs17753718	IPF	M18477.metal.pos.txt.gz	A	G	A	G	0.17331	0.0021	0.07458	0.0583	0.037482	0.0286	3.766e-06	0.9402	903869	1457	2.3653e-05	21.3797
1258	rs2076295	IPF	M18477.metal.pos.txt.gz	G	T	G	T	0.13366	0.0172	0.4355	0.4521	0.018782	0.0136	1.108e-12	0.206	953873	1457	5.30891e-05	50.6429
1259	rs3772190	IPF	M18477.metal.pos.txt.gz	A	G	A	G	0.1171	-0.0045	0.2517	0.234	0.021548	0.0151	5.488e-08	0.7655	953873	1457	3.09596e-05	29.5324
1260	rs4130548	IPF	M18477.metal.pos.txt.gz	C	T	C	T	0.10423	0.0088	0.3639	0.3473	0.019522	0.0137	9.343e-08	0.52	953873	1457	2.98836e-05	28.506
1266	rs10069690	IPF	M18494.metal.pos.txt.gz	T	C	T	C	-0.16406	-0.0226	0.2692	0.1618	0.0212	0.0149	1.005e-14	0.1296	953873	5376	6.27792e-05	59.887
1267	rs11578440	IPF	M18494.metal.pos.txt.gz	A	G	A	G	0.13175	0.0116	0.1426	0.1326	0.027154	0.0093	1.223e-06	0.2116	953873	5376	2.46793e-05	23.5414
1268	rs17753718	IPF	M18494.metal.pos.txt.gz	A	G	A	G	0.17331	-0.0184	0.07458	0.0585	0.037482	0.0135	3.766e-06	0.1725	903869	5376	2.3653e-05	21.3797
1269	rs2076295	IPF	M18494.metal.pos.txt.gz	G	T	G	T	0.13366	0.0024	0.4355	0.4441	0.018782	0.0065	1.108e-12	0.7168	953873	5376	5.30891e-05	50.6429
1270	rs3772190	IPF	M18494.metal.pos.txt.gz	A	G	A	G	0.1171	0.0035	0.2517	0.2351	0.021548	0.0074	5.488e-08	0.634	953873	5376	3.09596e-05	29.5324
1271	rs4130548	IPF	M18494.metal.pos.txt.gz	C	T	C	T	0.10423	0.0038	0.3639	0.3687	0.019522	0.0065	9.343e-08	0.5568	953873	5376	2.98836e-05	28.506
1277	rs10069690	IPF	M18497.metal.pos.txt.gz	T	C	T	C	-0.16406	-0.0398	0.2692	0.1676	0.0212	0.0201	1.005e-14	0.04737	953873	3783	6.27792e-05	59.887
1278	rs11578440	IPF	M18497.metal.pos.txt.gz	A	G	A	G	0.13175	-0.0012	0.1426	0.134	0.027154	0.0126	1.223e-06	0.9266	953873	3783	2.46793e-05	23.5414
1279	rs17753718	IPF	M18497.metal.pos.txt.gz	A	G	A	G	0.17331	0.0213	0.07458	0.0571	0.037482	0.0183	3.766e-06	0.245	903869	3783	2.3653e-05	21.3797
1280	rs2076295	IPF	M18497.metal.pos.txt.gz	G	T	G	T	0.13366	0.0045	0.4355	0.4433	0.018782	0.0082	1.108e-12	0.5867	953873	3783	5.30891e-05	50.6429
1281	rs3772190	IPF	M18497.metal.pos.txt.gz	A	G	A	G	0.1171	0.0093	0.2517	0.2354	0.021548	0.0099	5.488e-08	0.3488	953873	3783	3.09596e-05	29.5324
1282	rs4130548	IPF	M18497.metal.pos.txt.gz	C	T	C	T	0.10423	0.0225	0.3639	0.3683	0.019522	0.0082	9.343e-08	0.006168	953873	3783	2.98836e-05	28.506
1288	rs10069690	IPF	M18929.metal.pos.txt.gz	T	C	T	C	-0.16406	-0.0044	0.2692	0.1798	0.0212	0.0049	1.005e-14	0.3732	953873	7286	6.27792e-05	59.887
1289	rs11578440	IPF	M18929.metal.pos.txt.gz	A	G	A	G	0.13175	0.0016	0.1426	0.1361	0.027154	0.0034	1.223e-06	0.6287	953873	7286	2.46793e-05	23.5414
1290	rs17753718	IPF	M18929.metal.pos.txt.gz	A	G	A	G	0.17331	-0.0046	0.07458	0.0606	0.037482	0.0048	3.766e-06	0.3422	903869	7286	2.3653e-05	21.3797
1291	rs2076295	IPF	M18929.metal.pos.txt.gz	G	T	G	T	0.13366	-0.0042	0.4355	0.4471	0.018782	0.0025	1.108e-12	0.09058	953873	7286	5.30891e-05	50.6429
1292	rs3772190	IPF	M18929.metal.pos.txt.gz	A	G	A	G	0.1171	0.0032	0.2517	0.2343	0.021548	0.0026	5.488e-08	0.2086	953873	7286	3.09596e-05	29.5324
1293	rs4130548	IPF	M18929.metal.pos.txt.gz	C	T	C	T	0.10423	-0.0007	0.3639	0.3615	0.019522	0.0025	9.343e-08	0.7858	953873	7286	2.98836e-05	28.506
1299	rs10069690	IPF	M19323.metal.pos.txt.gz	T	C	T	C	-0.16406	0.0003	0.2692	0.1938	0.0212	0.007	1.005e-14	0.9628	953873	7369	6.27792e-05	59.887
1300	rs11578440	IPF	M19323.metal.pos.txt.gz	A	G	A	G	0.13175	0.0024	0.1426	0.1382	0.027154	0.005	1.223e-06	0.6343	953873	7369	2.46793e-05	23.5414
1301	rs17753718	IPF	M19323.metal.pos.txt.gz	A	G	A	G	0.17331	-0.0005	0.07458	0.0631	0.037482	0.007	3.766e-06	0.9459	903869	7369	2.3653e-05	21.3797
1302	rs2076295	IPF	M19323.metal.pos.txt.gz	G	T	G	T	0.13366	-0.0055	0.4355	0.4481	0.018782	0.0034	1.108e-12	0.107	953873	7369	5.30891e-05	50.6429
1303	rs3772190	IPF	M19323.metal.pos.txt.gz	A	G	A	G	0.1171	-0.0055	0.2517	0.234	0.021548	0.0041	5.488e-08	0.1772	953873	7369	3.09596e-05	29.5324
1304	rs4130548	IPF	M19323.metal.pos.txt.gz	C	T	C	T	0.10423	-0.0059	0.3639	0.3591	0.019522	0.0034	9.343e-08	0.0841	953873	7369	2.98836e-05	28.506
1310	rs10069690	IPF	M19324.metal.pos.txt.gz	T	C	T	C	-0.16406	0.0038	0.2692	0.1823	0.0212	0.0073	1.005e-14	0.603	953873	7251	6.27792e-05	59.887
1311	rs11578440	IPF	M19324.metal.pos.txt.gz	A	G	A	G	0.13175	-0.0057	0.1426	0.1368	0.027154	0.0053	1.223e-06	0.2803	953873	7251	2.46793e-05	23.5414
1312	rs17753718	IPF	M19324.metal.pos.txt.gz	A	G	A	G	0.17331	0.0062	0.07458	0.0615	0.037482	0.0074	3.766e-06	0.4001	903869	7251	2.3653e-05	21.3797
1313	rs2076295	IPF	M19324.metal.pos.txt.gz	G	T	G	T	0.13366	0.0015	0.4355	0.4469	0.018782	0.0036	1.108e-12	0.6698	953873	7251	5.30891e-05	50.6429
1314	rs3772190	IPF	M19324.metal.pos.txt.gz	A	G	A	G	0.1171	-0.0043	0.2517	0.2339	0.021548	0.0037	5.488e-08	0.2435	953873	7251	3.09596e-05	29.5324
1315	rs4130548	IPF	M19324.metal.pos.txt.gz	C	T	C	T	0.10423	0.0001	0.3639	0.3625	0.019522	0.0035	9.343e-08	0.9797	953873	7251	2.98836e-05	28.506
1321	rs10069690	IPF	M19362.metal.pos.txt.gz	T	C	T	C	-0.16406	-0.0036	0.2692	0.1905	0.0212	0.0044	1.005e-14	0.4075	953873	7182	6.27792e-05	59.887
1322	rs11578440	IPF	M19362.metal.pos.txt.gz	A	G	A	G	0.13175	0.0011	0.1426	0.1385	0.027154	0.0032	1.223e-06	0.7213	953873	7182	2.46793e-05	23.5414
1323	rs17753718	IPF	M19362.metal.pos.txt.gz	A	G	A	G	0.17331	-0.0002	0.07458	0.0631	0.037482	0.0044	3.766e-06	0.9721	903869	7182	2.3653e-05	21.3797
1324	rs2076295	IPF	M19362.metal.pos.txt.gz	G	T	G	T	0.13366	-0.003	0.4355	0.446	0.018782	0.0017	1.108e-12	0.08178	953873	7182	5.30891e-05	50.6429
1325	rs3772190	IPF	M19362.metal.pos.txt.gz	A	G	A	G	0.1171	0.0022	0.2517	0.234	0.021548	0.0024	5.488e-08	0.3594	953873	7182	3.09596e-05	29.5324
1326	rs4130548	IPF	M19362.metal.pos.txt.gz	C	T	C	T	0.10423	0.0011	0.3639	0.356	0.019522	0.0023	9.343e-08	0.6314	953873	7182	2.98836e-05	28.506
1332	rs10069690	IPF	M19364.metal.pos.txt.gz	T	C	T	C	-0.16406	-0.0002	0.2692	0.181	0.0212	0.0056	1.005e-14	0.9751	953873	6929	6.27792e-05	59.887
1333	rs11578440	IPF	M19364.metal.pos.txt.gz	A	G	A	G	0.13175	0.0061	0.1426	0.1372	0.027154	0.0041	1.223e-06	0.1396	953873	6929	2.46793e-05	23.5414
1334	rs17753718	IPF	M19364.metal.pos.txt.gz	A	G	A	G	0.17331	-0.0025	0.07458	0.06	0.037482	0.0056	3.766e-06	0.6582	903869	6929	2.3653e-05	21.3797
1335	rs2076295	IPF	M19364.metal.pos.txt.gz	G	T	G	T	0.13366	0.001	0.4355	0.446	0.018782	0.0026	1.108e-12	0.6948	953873	6929	5.30891e-05	50.6429
1336	rs3772190	IPF	M19364.metal.pos.txt.gz	A	G	A	G	0.1171	0.0032	0.2517	0.2338	0.021548	0.0033	5.488e-08	0.3328	953873	6929	3.09596e-05	29.5324
1337	rs4130548	IPF	M19364.metal.pos.txt.gz	C	T	C	T	0.10423	0.0064	0.3639	0.3641	0.019522	0.0026	9.343e-08	0.0131	953873	6929	2.98836e-05	28.506
1343	rs10069690	IPF	M19368.metal.pos.txt.gz	T	C	T	C	-0.16406	-0.0065	0.2692	0.1856	0.0212	0.006	1.005e-14	0.2798	953873	6678	6.27792e-05	59.887
1344	rs11578440	IPF	M19368.metal.pos.txt.gz	A	G	A	G	0.13175	0.0002	0.1426	0.1369	0.027154	0.0041	1.223e-06	0.964	953873	6678	2.46793e-05	23.5414
1345	rs17753718	IPF	M19368.metal.pos.txt.gz	A	G	A	G	0.17331	-0.0041	0.07458	0.0628	0.037482	0.006	3.766e-06	0.5001	903869	6678	2.3653e-05	21.3797
1346	rs2076295	IPF	M19368.metal.pos.txt.gz	G	T	G	T	0.13366	0.0015	0.4355	0.4462	0.018782	0.0026	1.108e-12	0.5678	953873	6678	5.30891e-05	50.6429
1347	rs3772190	IPF	M19368.metal.pos.txt.gz	A	G	A	G	0.1171	-0.0068	0.2517	0.2341	0.021548	0.0033	5.488e-08	0.03764	953873	6678	3.09596e-05	29.5324
1348	rs4130548	IPF	M19368.metal.pos.txt.gz	C	T	C	T	0.10423	0.0042	0.3639	0.3635	0.019522	0.0026	9.343e-08	0.1082	953873	6678	2.98836e-05	28.506
1354	rs10069690	IPF	M19396.metal.pos.txt.gz	T	C	T	C	-0.16406	0.0064	0.2692	0.1791	0.0212	0.0075	1.005e-14	0.3936	953873	6385	6.27792e-05	59.887
1355	rs11578440	IPF	M19396.metal.pos.txt.gz	A	G	A	G	0.13175	-0.0032	0.1426	0.1373	0.027154	0.0053	1.223e-06	0.5435	953873	6385	2.46793e-05	23.5414
1356	rs17753718	IPF	M19396.metal.pos.txt.gz	A	G	A	G	0.17331	-0.0032	0.07458	0.0589	0.037482	0.007	3.766e-06	0.6498	903869	6385	2.3653e-05	21.3797
1357	rs2076295	IPF	M19396.metal.pos.txt.gz	G	T	G	T	0.13366	0.0004	0.4355	0.4466	0.018782	0.0036	1.108e-12	0.9086	953873	6385	5.30891e-05	50.6429
1358	rs3772190	IPF	M19396.metal.pos.txt.gz	A	G	A	G	0.1171	-0.0011	0.2517	0.2339	0.021548	0.0037	5.488e-08	0.7585	953873	6385	3.09596e-05	29.5324
1359	rs4130548	IPF	M19396.metal.pos.txt.gz	C	T	C	T	0.10423	0.0021	0.3639	0.3638	0.019522	0.0036	9.343e-08	0.5678	953873	6385	2.98836e-05	28.506
1365	rs10069690	IPF	M19414.metal.pos.txt.gz	T	C	T	C	-0.16406	-0.0084	0.2692	0.1799	0.0212	0.007	1.005e-14	0.2275	953873	4844	6.27792e-05	59.887
1366	rs11578440	IPF	M19414.metal.pos.txt.gz	A	G	A	G	0.13175	0.0002	0.1426	0.137	0.027154	0.0043	1.223e-06	0.9722	953873	4844	2.46793e-05	23.5414
1367	rs17753718	IPF	M19414.metal.pos.txt.gz	A	G	A	G	0.17331	-0.0053	0.07458	0.0598	0.037482	0.0066	3.766e-06	0.4227	903869	4844	2.3653e-05	21.3797
1368	rs2076295	IPF	M19414.metal.pos.txt.gz	G	T	G	T	0.13366	0.0035	0.4355	0.4463	0.018782	0.0027	1.108e-12	0.2018	953873	4844	5.30891e-05	50.6429
1369	rs3772190	IPF	M19414.metal.pos.txt.gz	A	G	A	G	0.1171	-0.0021	0.2517	0.2338	0.021548	0.0035	5.488e-08	0.5517	953873	4844	3.09596e-05	29.5324
1370	rs4130548	IPF	M19414.metal.pos.txt.gz	C	T	C	T	0.10423	0.0026	0.3639	0.3623	0.019522	0.0034	9.343e-08	0.4475	953873	4844	2.98836e-05	28.506
1376	rs10069690	IPF	M19415.metal.pos.txt.gz	T	C	T	C	-0.16406	-0.0039	0.2692	0.176	0.0212	0.0085	1.005e-14	0.6446	953873	4460	6.27792e-05	59.887
1377	rs11578440	IPF	M19415.metal.pos.txt.gz	A	G	A	G	0.13175	-0.0036	0.1426	0.1342	0.027154	0.0056	1.223e-06	0.5164	953873	4460	2.46793e-05	23.5414
1378	rs17753718	IPF	M19415.metal.pos.txt.gz	A	G	A	G	0.17331	-0.0018	0.07458	0.0585	0.037482	0.008	3.766e-06	0.8265	903869	4460	2.3653e-05	21.3797
1379	rs2076295	IPF	M19415.metal.pos.txt.gz	G	T	G	T	0.13366	-0.0055	0.4355	0.4444	0.018782	0.0038	1.108e-12	0.1418	953873	4460	5.30891e-05	50.6429
1380	rs3772190	IPF	M19415.metal.pos.txt.gz	A	G	A	G	0.1171	-0.0032	0.2517	0.2315	0.021548	0.0046	5.488e-08	0.4848	953873	4460	3.09596e-05	29.5324
1381	rs4130548	IPF	M19415.metal.pos.txt.gz	C	T	C	T	0.10423	0.0096	0.3639	0.3661	0.019522	0.0038	9.343e-08	0.01069	953873	4460	2.98836e-05	28.506
1387	rs10069690	IPF	M19934.metal.pos.txt.gz	T	C	T	C	-0.16406	0.0043	0.2692	0.184	0.0212	0.004	1.005e-14	0.2926	953873	7354	6.27792e-05	59.887
1388	rs11578440	IPF	M19934.metal.pos.txt.gz	A	G	A	G	0.13175	0.0047	0.1426	0.1355	0.027154	0.0026	1.223e-06	0.07143	953873	7354	2.46793e-05	23.5414
1389	rs17753718	IPF	M19934.metal.pos.txt.gz	A	G	A	G	0.17331	0.0017	0.07458	0.0612	0.037482	0.0039	3.766e-06	0.6601	903869	7354	2.3653e-05	21.3797
1390	rs2076295	IPF	M19934.metal.pos.txt.gz	G	T	G	T	0.13366	-0.0018	0.4355	0.4459	0.018782	0.0017	1.108e-12	0.2895	953873	7354	5.30891e-05	50.6429
1391	rs3772190	IPF	M19934.metal.pos.txt.gz	A	G	A	G	0.1171	-0.0021	0.2517	0.2339	0.021548	0.0024	5.488e-08	0.3696	953873	7354	3.09596e-05	29.5324
1392	rs4130548	IPF	M19934.metal.pos.txt.gz	C	T	C	T	0.10423	0.0005	0.3639	0.3652	0.019522	0.0017	9.343e-08	0.7566	953873	7354	2.98836e-05	28.506
1398	rs10069690	IPF	M20489.metal.pos.txt.gz	T	C	T	C	-0.16406	-0.0011	0.2692	0.1831	0.0212	0.0034	1.005e-14	0.7505	953873	7325	6.27792e-05	59.887
1399	rs11578440	IPF	M20489.metal.pos.txt.gz	A	G	A	G	0.13175	0.0028	0.1426	0.1373	0.027154	0.0024	1.223e-06	0.2572	953873	7325	2.46793e-05	23.5414
1400	rs17753718	IPF	M20489.metal.pos.txt.gz	A	G	A	G	0.17331	-0.0022	0.07458	0.0605	0.037482	0.0032	3.766e-06	0.4947	903869	7325	2.3653e-05	21.3797
1401	rs2076295	IPF	M20489.metal.pos.txt.gz	G	T	G	T	0.13366	-0.0025	0.4355	0.4473	0.018782	0.0017	1.108e-12	0.1324	953873	7325	5.30891e-05	50.6429
1402	rs3772190	IPF	M20489.metal.pos.txt.gz	A	G	A	G	0.1171	-0.0008	0.2517	0.234	0.021548	0.0017	5.488e-08	0.62	953873	7325	3.09596e-05	29.5324
1403	rs4130548	IPF	M20489.metal.pos.txt.gz	C	T	C	T	0.10423	0.0029	0.3639	0.3615	0.019522	0.0017	9.343e-08	0.07624	953873	7325	2.98836e-05	28.506
1409	rs10069690	IPF	M20675.metal.pos.txt.gz	T	C	T	C	-0.16406	0.0023	0.2692	0.1792	0.0212	0.0064	1.005e-14	0.7137	953873	7301	6.27792e-05	59.887
1410	rs11578440	IPF	M20675.metal.pos.txt.gz	A	G	A	G	0.13175	0.0025	0.1426	0.1352	0.027154	0.0043	1.223e-06	0.5653	953873	7301	2.46793e-05	23.5414
1411	rs17753718	IPF	M20675.metal.pos.txt.gz	A	G	A	G	0.17331	0.0112	0.07458	0.0596	0.037482	0.0058	3.766e-06	0.05271	903869	7301	2.3653e-05	21.3797
1412	rs2076295	IPF	M20675.metal.pos.txt.gz	G	T	G	T	0.13366	0.0009	0.4355	0.4453	0.018782	0.0027	1.108e-12	0.7345	953873	7301	5.30891e-05	50.6429
1413	rs3772190	IPF	M20675.metal.pos.txt.gz	A	G	A	G	0.1171	-0.0018	0.2517	0.2339	0.021548	0.0034	5.488e-08	0.5941	953873	7301	3.09596e-05	29.5324
1414	rs4130548	IPF	M20675.metal.pos.txt.gz	C	T	C	T	0.10423	0.0004	0.3639	0.3671	0.019522	0.0027	9.343e-08	0.8725	953873	7301	2.98836e-05	28.506
1420	rs10069690	IPF	M20699.metal.pos.txt.gz	T	C	T	C	-0.16406	0.0003	0.2692	0.1782	0.0212	0.005	1.005e-14	0.9514	953873	7327	6.27792e-05	59.887
1421	rs11578440	IPF	M20699.metal.pos.txt.gz	A	G	A	G	0.13175	0.0017	0.1426	0.1358	0.027154	0.0034	1.223e-06	0.6292	953873	7327	2.46793e-05	23.5414
1422	rs17753718	IPF	M20699.metal.pos.txt.gz	A	G	A	G	0.17331	-0.0047	0.07458	0.0603	0.037482	0.0049	3.766e-06	0.3371	903869	7327	2.3653e-05	21.3797
1423	rs2076295	IPF	M20699.metal.pos.txt.gz	G	T	G	T	0.13366	-0.0013	0.4355	0.4469	0.018782	0.0025	1.108e-12	0.5983	953873	7327	5.30891e-05	50.6429
1424	rs3772190	IPF	M20699.metal.pos.txt.gz	A	G	A	G	0.1171	0.0016	0.2517	0.234	0.021548	0.0026	5.488e-08	0.5249	953873	7327	3.09596e-05	29.5324
1425	rs4130548	IPF	M20699.metal.pos.txt.gz	C	T	C	T	0.10423	0.0031	0.3639	0.3621	0.019522	0.0025	9.343e-08	0.2209	953873	7327	2.98836e-05	28.506
1431	rs10069690	IPF	M21044.metal.pos.txt.gz	T	C	T	C	-0.16406	0.0057	0.2692	0.1768	0.0212	0.0065	1.005e-14	0.382	953873	7366	6.27792e-05	59.887
1432	rs11578440	IPF	M21044.metal.pos.txt.gz	A	G	A	G	0.13175	-0.0028	0.1426	0.135	0.027154	0.0043	1.223e-06	0.5202	953873	7366	2.46793e-05	23.5414
1433	rs17753718	IPF	M21044.metal.pos.txt.gz	A	G	A	G	0.17331	0.0074	0.07458	0.0602	0.037482	0.0065	3.766e-06	0.2525	903869	7366	2.3653e-05	21.3797
1434	rs2076295	IPF	M21044.metal.pos.txt.gz	G	T	G	T	0.13366	-0.0005	0.4355	0.4452	0.018782	0.0027	1.108e-12	0.8471	953873	7366	5.30891e-05	50.6429
1435	rs3772190	IPF	M21044.metal.pos.txt.gz	A	G	A	G	0.1171	0.0015	0.2517	0.2338	0.021548	0.0034	5.488e-08	0.6532	953873	7366	3.09596e-05	29.5324
1436	rs4130548	IPF	M21044.metal.pos.txt.gz	C	T	C	T	0.10423	0	0.3639	0.3619	0.019522	0.0033	9.343e-08	0.992	953873	7366	2.98836e-05	28.506
1442	rs10069690	IPF	M21047.metal.pos.txt.gz	T	C	T	C	-0.16406	-0.0006	0.2692	0.1977	0.0212	0.004	1.005e-14	0.8842	953873	7203	6.27792e-05	59.887
1443	rs11578440	IPF	M21047.metal.pos.txt.gz	A	G	A	G	0.13175	0.0022	0.1426	0.1398	0.027154	0.003	1.223e-06	0.4581	953873	7203	2.46793e-05	23.5414
1444	rs17753718	IPF	M21047.metal.pos.txt.gz	A	G	A	G	0.17331	0.0008	0.07458	0.0646	0.037482	0.0041	3.766e-06	0.853	903869	7203	2.3653e-05	21.3797
1445	rs2076295	IPF	M21047.metal.pos.txt.gz	G	T	G	T	0.13366	0.0006	0.4355	0.45	0.018782	0.0022	1.108e-12	0.7938	953873	7203	5.30891e-05	50.6429
1446	rs3772190	IPF	M21047.metal.pos.txt.gz	A	G	A	G	0.1171	0.0014	0.2517	0.2341	0.021548	0.0023	5.488e-08	0.5466	953873	7203	3.09596e-05	29.5324
1447	rs4130548	IPF	M21047.metal.pos.txt.gz	C	T	C	T	0.10423	0.0006	0.3639	0.3527	0.019522	0.0022	9.343e-08	0.7675	953873	7203	2.98836e-05	28.506
1453	rs10069690	IPF	M21049.metal.pos.txt.gz	T	C	T	C	-0.16406	0.0149	0.2692	0.1745	0.0212	0.0163	1.005e-14	0.3615	953873	3422	6.27792e-05	59.887
1454	rs11578440	IPF	M21049.metal.pos.txt.gz	A	G	A	G	0.13175	0.0051	0.1426	0.1298	0.027154	0.0106	1.223e-06	0.6292	953873	3422	2.46793e-05	23.5414
1455	rs17753718	IPF	M21049.metal.pos.txt.gz	A	G	A	G	0.17331	0.0019	0.07458	0.0609	0.037482	0.015	3.766e-06	0.898	903869	3422	2.3653e-05	21.3797
1456	rs2076295	IPF	M21049.metal.pos.txt.gz	G	T	G	T	0.13366	-0.0026	0.4355	0.4481	0.018782	0.007	1.108e-12	0.7143	953873	3422	5.30891e-05	50.6429
1457	rs3772190	IPF	M21049.metal.pos.txt.gz	A	G	A	G	0.1171	-0.0288	0.2517	0.2342	0.021548	0.0085	5.488e-08	0.0007516	953873	3422	3.09596e-05	29.5324
1458	rs4130548	IPF	M21049.metal.pos.txt.gz	C	T	C	T	0.10423	0.0013	0.3639	0.3677	0.019522	0.0071	9.343e-08	0.8495	953873	3422	2.98836e-05	28.506
1464	rs10069690	IPF	M21127.metal.pos.txt.gz	T	C	T	C	-0.16406	-0.001	0.2692	0.1733	0.0212	0.0067	1.005e-14	0.8843	953873	6999	6.27792e-05	59.887
1465	rs11578440	IPF	M21127.metal.pos.txt.gz	A	G	A	G	0.13175	0.0041	0.1426	0.134	0.027154	0.0044	1.223e-06	0.3521	953873	6999	2.46793e-05	23.5414
1466	rs17753718	IPF	M21127.metal.pos.txt.gz	A	G	A	G	0.17331	0.0035	0.07458	0.0587	0.037482	0.006	3.766e-06	0.5559	903869	6999	2.3653e-05	21.3797
1467	rs2076295	IPF	M21127.metal.pos.txt.gz	G	T	G	T	0.13366	0.0014	0.4355	0.4448	0.018782	0.0027	1.108e-12	0.6152	953873	6999	5.30891e-05	50.6429
1468	rs3772190	IPF	M21127.metal.pos.txt.gz	A	G	A	G	0.1171	0.0002	0.2517	0.2342	0.021548	0.0035	5.488e-08	0.9653	953873	6999	3.09596e-05	29.5324
1469	rs4130548	IPF	M21127.metal.pos.txt.gz	C	T	C	T	0.10423	-0.0019	0.3639	0.3686	0.019522	0.0027	9.343e-08	0.4874	953873	6999	2.98836e-05	28.506
1475	rs10069690	IPF	M21151.metal.pos.txt.gz	T	C	T	C	-0.16406	-0.0018	0.2692	0.1803	0.0212	0.0246	1.005e-14	0.9406	953873	2339	6.27792e-05	59.887
1476	rs11578440	IPF	M21151.metal.pos.txt.gz	A	G	A	G	0.13175	0.0178	0.1426	0.1378	0.027154	0.016	1.223e-06	0.2679	953873	2339	2.46793e-05	23.5414
1477	rs17753718	IPF	M21151.metal.pos.txt.gz	A	G	A	G	0.17331	-0.0033	0.07458	0.062	0.037482	0.0233	3.766e-06	0.8862	903869	2339	2.3653e-05	21.3797
1478	rs2076295	IPF	M21151.metal.pos.txt.gz	G	T	G	T	0.13366	-0.0067	0.4355	0.4546	0.018782	0.011	1.108e-12	0.5386	953873	2339	5.30891e-05	50.6429
1479	rs3772190	IPF	M21151.metal.pos.txt.gz	A	G	A	G	0.1171	0.0019	0.2517	0.2331	0.021548	0.0126	5.488e-08	0.8831	953873	2339	3.09596e-05	29.5324
1480	rs4130548	IPF	M21151.metal.pos.txt.gz	C	T	C	T	0.10423	0.0092	0.3639	0.3606	0.019522	0.011	9.343e-08	0.4034	953873	2339	2.98836e-05	28.506
1486	rs10069690	IPF	M21184.metal.pos.txt.gz	T	C	T	C	-0.16406	0.015	0.2692	0.193	0.0212	0.011	1.005e-14	0.1742	953873	5436	6.27792e-05	59.887
1487	rs11578440	IPF	M21184.metal.pos.txt.gz	A	G	A	G	0.13175	-0.0015	0.1426	0.138	0.027154	0.0079	1.223e-06	0.8473	953873	5436	2.46793e-05	23.5414
1488	rs17753718	IPF	M21184.metal.pos.txt.gz	A	G	A	G	0.17331	0.0055	0.07458	0.062	0.037482	0.0106	3.766e-06	0.6042	903869	5436	2.3653e-05	21.3797
1489	rs2076295	IPF	M21184.metal.pos.txt.gz	G	T	G	T	0.13366	-0.0028	0.4355	0.4478	0.018782	0.005	1.108e-12	0.5812	953873	5436	5.30891e-05	50.6429
1490	rs3772190	IPF	M21184.metal.pos.txt.gz	A	G	A	G	0.1171	0.0062	0.2517	0.2337	0.021548	0.0058	5.488e-08	0.2855	953873	5436	3.09596e-05	29.5324
1491	rs4130548	IPF	M21184.metal.pos.txt.gz	C	T	C	T	0.10423	0.0025	0.3639	0.3619	0.019522	0.005	9.343e-08	0.6199	953873	5436	2.98836e-05	28.506
1497	rs10069690	IPF	M21188.metal.pos.txt.gz	T	C	T	C	-0.16406	0.0051	0.2692	0.1728	0.0212	0.006	1.005e-14	0.3993	953873	6556	6.27792e-05	59.887
1498	rs11578440	IPF	M21188.metal.pos.txt.gz	A	G	A	G	0.13175	0.0001	0.1426	0.1361	0.027154	0.0043	1.223e-06	0.9895	953873	6556	2.46793e-05	23.5414
1499	rs17753718	IPF	M21188.metal.pos.txt.gz	A	G	A	G	0.17331	0.0015	0.07458	0.06	0.037482	0.0058	3.766e-06	0.7992	903869	6556	2.3653e-05	21.3797
1500	rs2076295	IPF	M21188.metal.pos.txt.gz	G	T	G	T	0.13366	0.0007	0.4355	0.4438	0.018782	0.0027	1.108e-12	0.8056	953873	6556	5.30891e-05	50.6429
1501	rs3772190	IPF	M21188.metal.pos.txt.gz	A	G	A	G	0.1171	0.0023	0.2517	0.2341	0.021548	0.0034	5.488e-08	0.5063	953873	6556	3.09596e-05	29.5324
1502	rs4130548	IPF	M21188.metal.pos.txt.gz	C	T	C	T	0.10423	0.0032	0.3639	0.3674	0.019522	0.0027	9.343e-08	0.2356	953873	6556	2.98836e-05	28.506
1508	rs10069690	IPF	M21630.metal.pos.txt.gz	T	C	T	C	-0.16406	-0.0093	0.2692	0.1816	0.0212	0.0055	1.005e-14	0.09189	953873	7284	6.27792e-05	59.887
1509	rs11578440	IPF	M21630.metal.pos.txt.gz	A	G	A	G	0.13175	0	0.1426	0.1371	0.027154	0.0041	1.223e-06	0.9934	953873	7284	2.46793e-05	23.5414
1510	rs17753718	IPF	M21630.metal.pos.txt.gz	A	G	A	G	0.17331	-0.0019	0.07458	0.0611	0.037482	0.0055	3.766e-06	0.7314	903869	7284	2.3653e-05	21.3797
1511	rs2076295	IPF	M21630.metal.pos.txt.gz	G	T	G	T	0.13366	0.0007	0.4355	0.4461	0.018782	0.0026	1.108e-12	0.7751	953873	7284	5.30891e-05	50.6429
1512	rs3772190	IPF	M21630.metal.pos.txt.gz	A	G	A	G	0.1171	0.0057	0.2517	0.2337	0.021548	0.0032	5.488e-08	0.07853	953873	7284	3.09596e-05	29.5324
1513	rs4130548	IPF	M21630.metal.pos.txt.gz	C	T	C	T	0.10423	0.0028	0.3639	0.3639	0.019522	0.0026	9.343e-08	0.2834	953873	7284	2.98836e-05	28.506
1519	rs10069690	IPF	M22030.metal.pos.txt.gz	T	C	T	C	-0.16406	0.0132	0.2692	0.1819	0.0212	0.0055	1.005e-14	0.01596	953873	6180	6.27792e-05	59.887
1520	rs11578440	IPF	M22030.metal.pos.txt.gz	A	G	A	G	0.13175	-0.0004	0.1426	0.1383	0.027154	0.0041	1.223e-06	0.9276	953873	6180	2.46793e-05	23.5414
1521	rs17753718	IPF	M22030.metal.pos.txt.gz	A	G	A	G	0.17331	0.0081	0.07458	0.0613	0.037482	0.0055	3.766e-06	0.1414	903869	6180	2.3653e-05	21.3797
1522	rs2076295	IPF	M22030.metal.pos.txt.gz	G	T	G	T	0.13366	0.0035	0.4355	0.4462	0.018782	0.0026	1.108e-12	0.1722	953873	6180	5.30891e-05	50.6429
1523	rs3772190	IPF	M22030.metal.pos.txt.gz	A	G	A	G	0.1171	0.001	0.2517	0.2347	0.021548	0.0032	5.488e-08	0.746	953873	6180	3.09596e-05	29.5324
1524	rs4130548	IPF	M22030.metal.pos.txt.gz	C	T	C	T	0.10423	0.0044	0.3639	0.3633	0.019522	0.0026	9.343e-08	0.08301	953873	6180	2.98836e-05	28.506
1530	rs10069690	IPF	M22032.metal.pos.txt.gz	T	C	T	C	-0.16406	0.0057	0.2692	0.1716	0.0212	0.0076	1.005e-14	0.4527	953873	5676	6.27792e-05	59.887
1531	rs11578440	IPF	M22032.metal.pos.txt.gz	A	G	A	G	0.13175	0.0043	0.1426	0.1323	0.027154	0.0046	1.223e-06	0.3477	953873	5676	2.46793e-05	23.5414
1532	rs17753718	IPF	M22032.metal.pos.txt.gz	A	G	A	G	0.17331	0.0148	0.07458	0.0583	0.037482	0.0069	3.766e-06	0.03162	903869	5676	2.3653e-05	21.3797
1533	rs2076295	IPF	M22032.metal.pos.txt.gz	G	T	G	T	0.13366	-0.0019	0.4355	0.4456	0.018782	0.0028	1.108e-12	0.5062	953873	5676	5.30891e-05	50.6429
1534	rs3772190	IPF	M22032.metal.pos.txt.gz	A	G	A	G	0.1171	-0.0024	0.2517	0.2325	0.021548	0.0036	5.488e-08	0.5036	953873	5676	3.09596e-05	29.5324
1535	rs4130548	IPF	M22032.metal.pos.txt.gz	C	T	C	T	0.10423	0.0019	0.3639	0.3668	0.019522	0.0035	9.343e-08	0.5857	953873	5676	2.98836e-05	28.506
1541	rs10069690	IPF	M22116.metal.pos.txt.gz	T	C	T	C	-0.16406	0.0022	0.2692	0.1919	0.0212	0.0043	1.005e-14	0.6042	953873	7329	6.27792e-05	59.887
1542	rs11578440	IPF	M22116.metal.pos.txt.gz	A	G	A	G	0.13175	-0.0001	0.1426	0.1383	0.027154	0.0031	1.223e-06	0.9755	953873	7329	2.46793e-05	23.5414
1543	rs17753718	IPF	M22116.metal.pos.txt.gz	A	G	A	G	0.17331	0.0043	0.07458	0.0632	0.037482	0.0044	3.766e-06	0.3289	903869	7329	2.3653e-05	21.3797
1544	rs2076295	IPF	M22116.metal.pos.txt.gz	G	T	G	T	0.13366	-0.0007	0.4355	0.4491	0.018782	0.0023	1.108e-12	0.7443	953873	7329	5.30891e-05	50.6429
1545	rs3772190	IPF	M22116.metal.pos.txt.gz	A	G	A	G	0.1171	0.0038	0.2517	0.234	0.021548	0.0024	5.488e-08	0.1168	953873	7329	3.09596e-05	29.5324
1546	rs4130548	IPF	M22116.metal.pos.txt.gz	C	T	C	T	0.10423	-0.0019	0.3639	0.3559	0.019522	0.0023	9.343e-08	0.4174	953873	7329	2.98836e-05	28.506
1552	rs10069690	IPF	M22130.metal.pos.txt.gz	T	C	T	C	-0.16406	0.0037	0.2692	0.1667	0.0212	0.0062	1.005e-14	0.5482	953873	5702	6.27792e-05	59.887
1553	rs11578440	IPF	M22130.metal.pos.txt.gz	A	G	A	G	0.13175	0.0033	0.1426	0.1338	0.027154	0.0036	1.223e-06	0.3665	953873	5702	2.46793e-05	23.5414
1554	rs17753718	IPF	M22130.metal.pos.txt.gz	A	G	A	G	0.17331	0.0083	0.07458	0.0572	0.037482	0.0053	3.766e-06	0.1136	903869	5702	2.3653e-05	21.3797
1555	rs2076295	IPF	M22130.metal.pos.txt.gz	G	T	G	T	0.13366	-0.0041	0.4355	0.4453	0.018782	0.0027	1.108e-12	0.1264	953873	5702	5.30891e-05	50.6429
1556	rs3772190	IPF	M22130.metal.pos.txt.gz	A	G	A	G	0.1171	0	0.2517	0.2348	0.021548	0.0028	5.488e-08	0.9897	953873	5702	3.09596e-05	29.5324
1557	rs4130548	IPF	M22130.metal.pos.txt.gz	C	T	C	T	0.10423	0.0033	0.3639	0.3683	0.019522	0.0027	9.343e-08	0.2199	953873	5702	2.98836e-05	28.506
1563	rs10069690	IPF	M22138.metal.pos.txt.gz	T	C	T	C	-0.16406	-0.0018	0.2692	0.1948	0.0212	0.008	1.005e-14	0.8254	953873	3950	6.27792e-05	59.887
1564	rs11578440	IPF	M22138.metal.pos.txt.gz	A	G	A	G	0.13175	-0.0088	0.1426	0.1408	0.027154	0.0061	1.223e-06	0.1492	953873	3950	2.46793e-05	23.5414
1565	rs17753718	IPF	M22138.metal.pos.txt.gz	A	G	A	G	0.17331	0.0024	0.07458	0.0617	0.037482	0.0081	3.766e-06	0.7709	903869	3950	2.3653e-05	21.3797
1566	rs2076295	IPF	M22138.metal.pos.txt.gz	G	T	G	T	0.13366	0.0009	0.4355	0.4476	0.018782	0.004	1.108e-12	0.8201	953873	3950	5.30891e-05	50.6429
1567	rs3772190	IPF	M22138.metal.pos.txt.gz	A	G	A	G	0.1171	0.0005	0.2517	0.2352	0.021548	0.0046	5.488e-08	0.9161	953873	3950	3.09596e-05	29.5324
1568	rs4130548	IPF	M22138.metal.pos.txt.gz	C	T	C	T	0.10423	0.0028	0.3639	0.3579	0.019522	0.004	9.343e-08	0.4809	953873	3950	2.98836e-05	28.506
1574	rs10069690	IPF	M22175.metal.pos.txt.gz	T	C	T	C	-0.16406	0.0006	0.2692	0.1822	0.0212	0.011	1.005e-14	0.9534	953873	3838	6.27792e-05	59.887
1575	rs11578440	IPF	M22175.metal.pos.txt.gz	A	G	A	G	0.13175	-0.0008	0.1426	0.1357	0.027154	0.0076	1.223e-06	0.9118	953873	3838	2.46793e-05	23.5414
1576	rs17753718	IPF	M22175.metal.pos.txt.gz	A	G	A	G	0.17331	0.002	0.07458	0.0611	0.037482	0.011	3.766e-06	0.8566	903869	3838	2.3653e-05	21.3797
1577	rs2076295	IPF	M22175.metal.pos.txt.gz	G	T	G	T	0.13366	-0.0053	0.4355	0.4469	0.018782	0.0051	1.108e-12	0.2983	953873	3838	5.30891e-05	50.6429
1578	rs3772190	IPF	M22175.metal.pos.txt.gz	A	G	A	G	0.1171	-0.0052	0.2517	0.234	0.021548	0.0059	5.488e-08	0.3806	953873	3838	3.09596e-05	29.5324
1579	rs4130548	IPF	M22175.metal.pos.txt.gz	C	T	C	T	0.10423	0.0053	0.3639	0.3638	0.019522	0.0051	9.343e-08	0.3031	953873	3838	2.98836e-05	28.506
1585	rs10069690	IPF	M22177.metal.pos.txt.gz	T	C	T	C	-0.16406	0.0014	0.2692	0.146	0.0212	0.0054	1.005e-14	0.8009	953873	6535	6.27792e-05	59.887
1586	rs11578440	IPF	M22177.metal.pos.txt.gz	A	G	A	G	0.13175	0.0042	0.1426	0.1308	0.027154	0.0029	1.223e-06	0.145	953873	6535	2.46793e-05	23.5414
1587	rs17753718	IPF	M22177.metal.pos.txt.gz	A	G	A	G	0.17331	-0.0027	0.07458	0.0553	0.037482	0.0047	3.766e-06	0.5653	903869	6535	2.3653e-05	21.3797
1588	rs2076295	IPF	M22177.metal.pos.txt.gz	G	T	G	T	0.13366	-0.0019	0.4355	0.4429	0.018782	0.0019	1.108e-12	0.3233	953873	6535	5.30891e-05	50.6429
1589	rs3772190	IPF	M22177.metal.pos.txt.gz	A	G	A	G	0.1171	0.0004	0.2517	0.2334	0.021548	0.0029	5.488e-08	0.8773	953873	6535	3.09596e-05	29.5324
1590	rs4130548	IPF	M22177.metal.pos.txt.gz	C	T	C	T	0.10423	0	0.3639	0.3747	0.019522	0.0019	9.343e-08	0.9854	953873	6535	2.98836e-05	28.506
1596	rs10069690	IPF	M22189.metal.pos.txt.gz	T	C	T	C	-0.16406	0.0195	0.2692	0.1861	0.0212	0.0069	1.005e-14	0.004465	953873	7259	6.27792e-05	59.887
1597	rs11578440	IPF	M22189.metal.pos.txt.gz	A	G	A	G	0.13175	0.0005	0.1426	0.1376	0.027154	0.005	1.223e-06	0.9132	953873	7259	2.46793e-05	23.5414
1598	rs17753718	IPF	M22189.metal.pos.txt.gz	A	G	A	G	0.17331	0.0121	0.07458	0.0611	0.037482	0.0065	3.766e-06	0.06503	903869	7259	2.3653e-05	21.3797
1599	rs2076295	IPF	M22189.metal.pos.txt.gz	G	T	G	T	0.13366	-0.0066	0.4355	0.4474	0.018782	0.0034	1.108e-12	0.05153	953873	7259	5.30891e-05	50.6429
1600	rs3772190	IPF	M22189.metal.pos.txt.gz	A	G	A	G	0.1171	0.0002	0.2517	0.234	0.021548	0.0035	5.488e-08	0.9524	953873	7259	3.09596e-05	29.5324
1601	rs4130548	IPF	M22189.metal.pos.txt.gz	C	T	C	T	0.10423	-0.0034	0.3639	0.3604	0.019522	0.0034	9.343e-08	0.3129	953873	7259	2.98836e-05	28.506
1607	rs10069690	IPF	M22481.metal.pos.txt.gz	T	C	T	C	-0.16406	0.0047	0.2692	0.17	0.0212	0.0054	1.005e-14	0.3792	953873	7329	6.27792e-05	59.887
1608	rs11578440	IPF	M22481.metal.pos.txt.gz	A	G	A	G	0.13175	0.0056	0.1426	0.1342	0.027154	0.0036	1.223e-06	0.1153	953873	7329	2.46793e-05	23.5414
1609	rs17753718	IPF	M22481.metal.pos.txt.gz	A	G	A	G	0.17331	-0.009	0.07458	0.0586	0.037482	0.0051	3.766e-06	0.07728	903869	7329	2.3653e-05	21.3797
1610	rs2076295	IPF	M22481.metal.pos.txt.gz	G	T	G	T	0.13366	-0.0002	0.4355	0.4456	0.018782	0.0026	1.108e-12	0.9356	953873	7329	5.30891e-05	50.6429
1611	rs3772190	IPF	M22481.metal.pos.txt.gz	A	G	A	G	0.1171	-0.0041	0.2517	0.234	0.021548	0.0027	5.488e-08	0.1281	953873	7329	3.09596e-05	29.5324
1612	rs4130548	IPF	M22481.metal.pos.txt.gz	C	T	C	T	0.10423	-0.0006	0.3639	0.3652	0.019522	0.0026	9.343e-08	0.8111	953873	7329	2.98836e-05	28.506
1618	rs10069690	IPF	M22548.metal.pos.txt.gz	T	C	T	C	-0.16406	0.0029	0.2692	0.183	0.0212	0.0055	1.005e-14	0.5936	953873	7184	6.27792e-05	59.887
1619	rs11578440	IPF	M22548.metal.pos.txt.gz	A	G	A	G	0.13175	-0.0016	0.1426	0.1351	0.027154	0.0035	1.223e-06	0.6541	953873	7184	2.46793e-05	23.5414
1620	rs17753718	IPF	M22548.metal.pos.txt.gz	A	G	A	G	0.17331	-0.0095	0.07458	0.0596	0.037482	0.0049	3.766e-06	0.05468	903869	7184	2.3653e-05	21.3797
1621	rs2076295	IPF	M22548.metal.pos.txt.gz	G	T	G	T	0.13366	-0.0025	0.4355	0.4463	0.018782	0.0026	1.108e-12	0.326	953873	7184	5.30891e-05	50.6429
1622	rs3772190	IPF	M22548.metal.pos.txt.gz	A	G	A	G	0.1171	0.0055	0.2517	0.2342	0.021548	0.0026	5.488e-08	0.0372	953873	7184	3.09596e-05	29.5324
1623	rs4130548	IPF	M22548.metal.pos.txt.gz	C	T	C	T	0.10423	0.0021	0.3639	0.3632	0.019522	0.0026	9.343e-08	0.4165	953873	7184	2.98836e-05	28.506
1629	rs10069690	IPF	M22649.metal.pos.txt.gz	T	C	T	C	-0.16406	-0.0034	0.2692	0.1767	0.0212	0.0051	1.005e-14	0.507	953873	6517	6.27792e-05	59.887
1630	rs11578440	IPF	M22649.metal.pos.txt.gz	A	G	A	G	0.13175	0.0048	0.1426	0.1361	0.027154	0.0035	1.223e-06	0.1602	953873	6517	2.46793e-05	23.5414
1631	rs17753718	IPF	M22649.metal.pos.txt.gz	A	G	A	G	0.17331	-0.0038	0.07458	0.0607	0.037482	0.0049	3.766e-06	0.436	903869	6517	2.3653e-05	21.3797
1632	rs2076295	IPF	M22649.metal.pos.txt.gz	G	T	G	T	0.13366	-0.0055	0.4355	0.4463	0.018782	0.0026	1.108e-12	0.03129	953873	6517	5.30891e-05	50.6429
1633	rs3772190	IPF	M22649.metal.pos.txt.gz	A	G	A	G	0.1171	-0.0008	0.2517	0.2327	0.021548	0.0026	5.488e-08	0.7687	953873	6517	3.09596e-05	29.5324
1634	rs4130548	IPF	M22649.metal.pos.txt.gz	C	T	C	T	0.10423	-0.0017	0.3639	0.363	0.019522	0.0025	9.343e-08	0.4946	953873	6517	2.98836e-05	28.506
1640	rs10069690	IPF	M22842.metal.pos.txt.gz	T	C	T	C	-0.16406	0.0107	0.2692	0.1821	0.0212	0.022	1.005e-14	0.6245	953873	5599	6.27792e-05	59.887
1641	rs11578440	IPF	M22842.metal.pos.txt.gz	A	G	A	G	0.13175	0.0013	0.1426	0.1371	0.027154	0.015	1.223e-06	0.9312	953873	5599	2.46793e-05	23.5414
1642	rs17753718	IPF	M22842.metal.pos.txt.gz	A	G	A	G	0.17331	0.0204	0.07458	0.0603	0.037482	0.0213	3.766e-06	0.3394	903869	5599	2.3653e-05	21.3797
1643	rs2076295	IPF	M22842.metal.pos.txt.gz	G	T	G	T	0.13366	0.016	0.4355	0.4472	0.018782	0.0102	1.108e-12	0.1152	953873	5599	5.30891e-05	50.6429
1644	rs3772190	IPF	M22842.metal.pos.txt.gz	A	G	A	G	0.1171	-0.0137	0.2517	0.2331	0.021548	0.0118	5.488e-08	0.2442	953873	5599	3.09596e-05	29.5324
1645	rs4130548	IPF	M22842.metal.pos.txt.gz	C	T	C	T	0.10423	0.008	0.3639	0.3605	0.019522	0.0102	9.343e-08	0.4326	953873	5599	2.98836e-05	28.506
1651	rs10069690	IPF	M24074.metal.pos.txt.gz	T	C	T	C	-0.16406	0.0003	0.2692	0.1884	0.0212	0.0051	1.005e-14	0.9592	953873	7256	6.27792e-05	59.887
1652	rs11578440	IPF	M24074.metal.pos.txt.gz	A	G	A	G	0.13175	0.0005	0.1426	0.1387	0.027154	0.0039	1.223e-06	0.9072	953873	7256	2.46793e-05	23.5414
1653	rs17753718	IPF	M24074.metal.pos.txt.gz	A	G	A	G	0.17331	0.0013	0.07458	0.0624	0.037482	0.0052	3.766e-06	0.8065	903869	7256	2.3653e-05	21.3797
1654	rs2076295	IPF	M24074.metal.pos.txt.gz	G	T	G	T	0.13366	0.0026	0.4355	0.4475	0.018782	0.0025	1.108e-12	0.2973	953873	7256	5.30891e-05	50.6429
1655	rs3772190	IPF	M24074.metal.pos.txt.gz	A	G	A	G	0.1171	-0.0048	0.2517	0.2336	0.021548	0.0031	5.488e-08	0.1207	953873	7256	3.09596e-05	29.5324
1656	rs4130548	IPF	M24074.metal.pos.txt.gz	C	T	C	T	0.10423	0.0002	0.3639	0.3609	0.019522	0.0025	9.343e-08	0.9289	953873	7256	2.98836e-05	28.506
1662	rs10069690	IPF	M25459.metal.pos.txt.gz	T	C	T	C	-0.16406	-0.0054	0.2692	0.1793	0.0212	0.0049	1.005e-14	0.2755	953873	7340	6.27792e-05	59.887
1663	rs11578440	IPF	M25459.metal.pos.txt.gz	A	G	A	G	0.13175	0.0049	0.1426	0.136	0.027154	0.0034	1.223e-06	0.153	953873	7340	2.46793e-05	23.5414
1664	rs17753718	IPF	M25459.metal.pos.txt.gz	A	G	A	G	0.17331	-0.0009	0.07458	0.0603	0.037482	0.0048	3.766e-06	0.8588	903869	7340	2.3653e-05	21.3797
1665	rs2076295	IPF	M25459.metal.pos.txt.gz	G	T	G	T	0.13366	-0.0019	0.4355	0.4447	0.018782	0.0018	1.108e-12	0.3093	953873	7340	5.30891e-05	50.6429
1666	rs3772190	IPF	M25459.metal.pos.txt.gz	A	G	A	G	0.1171	0.0009	0.2517	0.2341	0.021548	0.0026	5.488e-08	0.7313	953873	7340	3.09596e-05	29.5324
1667	rs4130548	IPF	M25459.metal.pos.txt.gz	C	T	C	T	0.10423	0.0022	0.3639	0.3694	0.019522	0.0018	9.343e-08	0.2356	953873	7340	2.98836e-05	28.506
1673	rs10069690	IPF	M25599.metal.pos.txt.gz	T	C	T	C	-0.16406	-0.0067	0.2692	0.166	0.0212	0.0063	1.005e-14	0.2862	953873	6388	6.27792e-05	59.887
1674	rs11578440	IPF	M25599.metal.pos.txt.gz	A	G	A	G	0.13175	0.0043	0.1426	0.1326	0.027154	0.0037	1.223e-06	0.2463	953873	6388	2.46793e-05	23.5414
1675	rs17753718	IPF	M25599.metal.pos.txt.gz	A	G	A	G	0.17331	-0.0059	0.07458	0.0587	0.037482	0.006	3.766e-06	0.3218	903869	6388	2.3653e-05	21.3797
1676	rs2076295	IPF	M25599.metal.pos.txt.gz	G	T	G	T	0.13366	-0.0009	0.4355	0.4453	0.018782	0.0027	1.108e-12	0.745	953873	6388	5.30891e-05	50.6429
1677	rs3772190	IPF	M25599.metal.pos.txt.gz	A	G	A	G	0.1171	0.0048	0.2517	0.2329	0.021548	0.0028	5.488e-08	0.08162	953873	6388	3.09596e-05	29.5324
1678	rs4130548	IPF	M25599.metal.pos.txt.gz	C	T	C	T	0.10423	0.0001	0.3639	0.3671	0.019522	0.0027	9.343e-08	0.9664	953873	6388	2.98836e-05	28.506
1684	rs10069690	IPF	M27256.metal.pos.txt.gz	T	C	T	C	-0.16406	-0.004	0.2692	0.1786	0.0212	0.0036	1.005e-14	0.263	953873	7303	6.27792e-05	59.887
1685	rs11578440	IPF	M27256.metal.pos.txt.gz	A	G	A	G	0.13175	-0.0019	0.1426	0.1362	0.027154	0.0025	1.223e-06	0.4489	953873	7303	2.46793e-05	23.5414
1686	rs17753718	IPF	M27256.metal.pos.txt.gz	A	G	A	G	0.17331	-0.0024	0.07458	0.0596	0.037482	0.0033	3.766e-06	0.459	903869	7303	2.3653e-05	21.3797
1687	rs2076295	IPF	M27256.metal.pos.txt.gz	G	T	G	T	0.13366	-0.0016	0.4355	0.4465	0.018782	0.0017	1.108e-12	0.3356	953873	7303	5.30891e-05	50.6429
1688	rs3772190	IPF	M27256.metal.pos.txt.gz	A	G	A	G	0.1171	-0.0004	0.2517	0.234	0.021548	0.0018	5.488e-08	0.8282	953873	7303	3.09596e-05	29.5324
1689	rs4130548	IPF	M27256.metal.pos.txt.gz	C	T	C	T	0.10423	0.0006	0.3639	0.3634	0.019522	0.0017	9.343e-08	0.716	953873	7303	2.98836e-05	28.506
1695	rs10069690	IPF	M27273.metal.pos.txt.gz	T	C	T	C	-0.16406	-0.0024	0.2692	0.1825	0.0212	0.0048	1.005e-14	0.6215	953873	7268	6.27792e-05	59.887
1696	rs11578440	IPF	M27273.metal.pos.txt.gz	A	G	A	G	0.13175	-0.0009	0.1426	0.1367	0.027154	0.0033	1.223e-06	0.7981	953873	7268	2.46793e-05	23.5414
1697	rs17753718	IPF	M27273.metal.pos.txt.gz	A	G	A	G	0.17331	-0.0076	0.07458	0.0614	0.037482	0.0047	3.766e-06	0.1082	903869	7268	2.3653e-05	21.3797
1698	rs2076295	IPF	M27273.metal.pos.txt.gz	G	T	G	T	0.13366	-0.0019	0.4355	0.4476	0.018782	0.0024	1.108e-12	0.4317	953873	7268	5.30891e-05	50.6429
1699	rs3772190	IPF	M27273.metal.pos.txt.gz	A	G	A	G	0.1171	-0.0043	0.2517	0.2341	0.021548	0.0025	5.488e-08	0.09193	953873	7268	3.09596e-05	29.5324
1700	rs4130548	IPF	M27273.metal.pos.txt.gz	C	T	C	T	0.10423	0.0018	0.3639	0.3605	0.019522	0.0024	9.343e-08	0.4687	953873	7268	2.98836e-05	28.506
1706	rs10069690	IPF	M27278.metal.pos.txt.gz	T	C	T	C	-0.16406	-0.0041	0.2692	0.1809	0.0212	0.0056	1.005e-14	0.4656	953873	7347	6.27792e-05	59.887
1707	rs11578440	IPF	M27278.metal.pos.txt.gz	A	G	A	G	0.13175	-0.0038	0.1426	0.1346	0.027154	0.0035	1.223e-06	0.2785	953873	7347	2.46793e-05	23.5414
1708	rs17753718	IPF	M27278.metal.pos.txt.gz	A	G	A	G	0.17331	-0.0015	0.07458	0.0593	0.037482	0.005	3.766e-06	0.7625	903869	7347	2.3653e-05	21.3797
1709	rs2076295	IPF	M27278.metal.pos.txt.gz	G	T	G	T	0.13366	0.0019	0.4355	0.4465	0.018782	0.0026	1.108e-12	0.4517	953873	7347	5.30891e-05	50.6429
1710	rs3772190	IPF	M27278.metal.pos.txt.gz	A	G	A	G	0.1171	0.001	0.2517	0.2339	0.021548	0.0026	5.488e-08	0.7144	953873	7347	3.09596e-05	29.5324
1711	rs4130548	IPF	M27278.metal.pos.txt.gz	C	T	C	T	0.10423	-0.0003	0.3639	0.3639	0.019522	0.0026	9.343e-08	0.9011	953873	7347	2.98836e-05	28.506
1717	rs10069690	IPF	M27447.metal.pos.txt.gz	T	C	T	C	-0.16406	0.0125	0.2692	0.2163	0.0212	0.0113	1.005e-14	0.2678	953873	2759	6.27792e-05	59.887
1718	rs11578440	IPF	M27447.metal.pos.txt.gz	A	G	A	G	0.13175	0.0031	0.1426	0.1457	0.027154	0.0095	1.223e-06	0.7433	953873	2759	2.46793e-05	23.5414
1719	rs17753718	IPF	M27447.metal.pos.txt.gz	A	G	A	G	0.17331	-0.0031	0.07458	0.0708	0.037482	0.0126	3.766e-06	0.806	903869	2759	2.3653e-05	21.3797
1720	rs2076295	IPF	M27447.metal.pos.txt.gz	G	T	G	T	0.13366	0.0012	0.4355	0.4541	0.018782	0.0066	1.108e-12	0.8547	953873	2759	5.30891e-05	50.6429
1721	rs3772190	IPF	M27447.metal.pos.txt.gz	A	G	A	G	0.1171	0.0084	0.2517	0.2337	0.021548	0.0073	5.488e-08	0.2513	953873	2759	3.09596e-05	29.5324
1722	rs4130548	IPF	M27447.metal.pos.txt.gz	C	T	C	T	0.10423	0.0038	0.3639	0.3431	0.019522	0.0064	9.343e-08	0.5544	953873	2759	2.98836e-05	28.506
1728	rs10069690	IPF	M27513.metal.pos.txt.gz	T	C	T	C	-0.16406	0.0011	0.2692	0.1699	0.0212	0.0069	1.005e-14	0.871	953873	7180	6.27792e-05	59.887
1729	rs11578440	IPF	M27513.metal.pos.txt.gz	A	G	A	G	0.13175	-0.002	0.1426	0.1339	0.027154	0.0045	1.223e-06	0.6602	953873	7180	2.46793e-05	23.5414
1730	rs17753718	IPF	M27513.metal.pos.txt.gz	A	G	A	G	0.17331	-0.0072	0.07458	0.0592	0.037482	0.0067	3.766e-06	0.2831	903869	7180	2.3653e-05	21.3797
1731	rs2076295	IPF	M27513.metal.pos.txt.gz	G	T	G	T	0.13366	0.0036	0.4355	0.4449	0.018782	0.0028	1.108e-12	0.1893	953873	7180	5.30891e-05	50.6429
1732	rs3772190	IPF	M27513.metal.pos.txt.gz	A	G	A	G	0.1171	-0.0016	0.2517	0.234	0.021548	0.0035	5.488e-08	0.6476	953873	7180	3.09596e-05	29.5324
1733	rs4130548	IPF	M27513.metal.pos.txt.gz	C	T	C	T	0.10423	0.0016	0.3639	0.3645	0.019522	0.0035	9.343e-08	0.6489	953873	7180	2.98836e-05	28.506
1739	rs10069690	IPF	M27531.metal.pos.txt.gz	T	C	T	C	-0.16406	0.0096	0.2692	0.1772	0.0212	0.0152	1.005e-14	0.5275	953873	5673	6.27792e-05	59.887
1740	rs11578440	IPF	M27531.metal.pos.txt.gz	A	G	A	G	0.13175	-0.004	0.1426	0.1372	0.027154	0.0103	1.223e-06	0.699	953873	5673	2.46793e-05	23.5414
1741	rs17753718	IPF	M27531.metal.pos.txt.gz	A	G	A	G	0.17331	0.0056	0.07458	0.0581	0.037482	0.0149	3.766e-06	0.7051	903869	5673	2.3653e-05	21.3797
1742	rs2076295	IPF	M27531.metal.pos.txt.gz	G	T	G	T	0.13366	0.0106	0.4355	0.4467	0.018782	0.007	1.108e-12	0.1271	953873	5673	5.30891e-05	50.6429
1743	rs3772190	IPF	M27531.metal.pos.txt.gz	A	G	A	G	0.1171	0.0046	0.2517	0.233	0.021548	0.0078	5.488e-08	0.5533	953873	5673	3.09596e-05	29.5324
1744	rs4130548	IPF	M27531.metal.pos.txt.gz	C	T	C	T	0.10423	-0.0086	0.3639	0.3658	0.019522	0.0069	9.343e-08	0.2176	953873	5673	2.98836e-05	28.506
1750	rs10069690	IPF	M27672.metal.pos.txt.gz	T	C	T	C	-0.16406	-0.0124	0.2692	0.1894	0.0212	0.0081	1.005e-14	0.1264	953873	7339	6.27792e-05	59.887
1751	rs11578440	IPF	M27672.metal.pos.txt.gz	A	G	A	G	0.13175	-0.0056	0.1426	0.1364	0.027154	0.0053	1.223e-06	0.2947	953873	7339	2.46793e-05	23.5414
1752	rs17753718	IPF	M27672.metal.pos.txt.gz	A	G	A	G	0.17331	-0.0104	0.07458	0.0623	0.037482	0.008	3.766e-06	0.1965	903869	7339	2.3653e-05	21.3797
1753	rs2076295	IPF	M27672.metal.pos.txt.gz	G	T	G	T	0.13366	0.0027	0.4355	0.4466	0.018782	0.0036	1.108e-12	0.4571	953873	7339	5.30891e-05	50.6429
1754	rs3772190	IPF	M27672.metal.pos.txt.gz	A	G	A	G	0.1171	0.0031	0.2517	0.234	0.021548	0.0044	5.488e-08	0.4752	953873	7339	3.09596e-05	29.5324
1755	rs4130548	IPF	M27672.metal.pos.txt.gz	C	T	C	T	0.10423	0.0049	0.3639	0.3635	0.019522	0.0036	9.343e-08	0.1774	953873	7339	2.98836e-05	28.506
1761	rs10069690	IPF	M27710.metal.pos.txt.gz	T	C	T	C	-0.16406	0.0045	0.2692	0.1813	0.0212	0.0104	1.005e-14	0.6642	953873	6715	6.27792e-05	59.887
1762	rs11578440	IPF	M27710.metal.pos.txt.gz	A	G	A	G	0.13175	-0.007	0.1426	0.1351	0.027154	0.0069	1.223e-06	0.3079	953873	6715	2.46793e-05	23.5414
1763	rs17753718	IPF	M27710.metal.pos.txt.gz	A	G	A	G	0.17331	0.0122	0.07458	0.0601	0.037482	0.0097	3.766e-06	0.2085	903869	6715	2.3653e-05	21.3797
1764	rs2076295	IPF	M27710.metal.pos.txt.gz	G	T	G	T	0.13366	-0.0059	0.4355	0.4456	0.018782	0.0044	1.108e-12	0.1825	953873	6715	5.30891e-05	50.6429
1765	rs3772190	IPF	M27710.metal.pos.txt.gz	A	G	A	G	0.1171	-0.0011	0.2517	0.2336	0.021548	0.0052	5.488e-08	0.8261	953873	6715	3.09596e-05	29.5324
1766	rs4130548	IPF	M27710.metal.pos.txt.gz	C	T	C	T	0.10423	-0.0075	0.3639	0.3657	0.019522	0.0044	9.343e-08	0.08999	953873	6715	2.98836e-05	28.506
1772	rs10069690	IPF	M27716.metal.pos.txt.gz	T	C	T	C	-0.16406	0.0052	0.2692	0.1876	0.0212	0.0131	1.005e-14	0.6896	953873	6393	6.27792e-05	59.887
1773	rs11578440	IPF	M27716.metal.pos.txt.gz	A	G	A	G	0.13175	0.0133	0.1426	0.1361	0.027154	0.0091	1.223e-06	0.145	953873	6393	2.46793e-05	23.5414
1774	rs17753718	IPF	M27716.metal.pos.txt.gz	A	G	A	G	0.17331	-0.0031	0.07458	0.0622	0.037482	0.013	3.766e-06	0.8123	903869	6393	2.3653e-05	21.3797
1775	rs2076295	IPF	M27716.metal.pos.txt.gz	G	T	G	T	0.13366	-0.0038	0.4355	0.4466	0.018782	0.0059	1.108e-12	0.5262	953873	6393	5.30891e-05	50.6429
1776	rs3772190	IPF	M27716.metal.pos.txt.gz	A	G	A	G	0.1171	-0.0022	0.2517	0.234	0.021548	0.0067	5.488e-08	0.7479	953873	6393	3.09596e-05	29.5324
1777	rs4130548	IPF	M27716.metal.pos.txt.gz	C	T	C	T	0.10423	-0.0077	0.3639	0.3631	0.019522	0.0059	9.343e-08	0.1982	953873	6393	2.98836e-05	28.506
1783	rs10069690	IPF	M27718.metal.pos.txt.gz	T	C	T	C	-0.16406	-0.0043	0.2692	0.1823	0.0212	0.0076	1.005e-14	0.5727	953873	7373	6.27792e-05	59.887
1784	rs11578440	IPF	M27718.metal.pos.txt.gz	A	G	A	G	0.13175	-0.0015	0.1426	0.1368	0.027154	0.0055	1.223e-06	0.7888	953873	7373	2.46793e-05	23.5414
1785	rs17753718	IPF	M27718.metal.pos.txt.gz	A	G	A	G	0.17331	-0.0073	0.07458	0.0616	0.037482	0.0077	3.766e-06	0.3464	903869	7373	2.3653e-05	21.3797
1786	rs2076295	IPF	M27718.metal.pos.txt.gz	G	T	G	T	0.13366	0.002	0.4355	0.4471	0.018782	0.0037	1.108e-12	0.5917	953873	7373	5.30891e-05	50.6429
1787	rs3772190	IPF	M27718.metal.pos.txt.gz	A	G	A	G	0.1171	0.0008	0.2517	0.234	0.021548	0.0038	5.488e-08	0.8376	953873	7373	3.09596e-05	29.5324
1788	rs4130548	IPF	M27718.metal.pos.txt.gz	C	T	C	T	0.10423	-0.0016	0.3639	0.3621	0.019522	0.0037	9.343e-08	0.661	953873	7373	2.98836e-05	28.506
1794	rs10069690	IPF	M27722.metal.pos.txt.gz	T	C	T	C	-0.16406	-0.0124	0.2692	0.1779	0.0212	0.0085	1.005e-14	0.1416	953873	6830	6.27792e-05	59.887
1795	rs11578440	IPF	M27722.metal.pos.txt.gz	A	G	A	G	0.13175	0.0054	0.1426	0.1345	0.027154	0.0056	1.223e-06	0.3282	953873	6830	2.46793e-05	23.5414
1796	rs17753718	IPF	M27722.metal.pos.txt.gz	A	G	A	G	0.17331	-0.0059	0.07458	0.0578	0.037482	0.008	3.766e-06	0.4589	903869	6830	2.3653e-05	21.3797
1797	rs2076295	IPF	M27722.metal.pos.txt.gz	G	T	G	T	0.13366	-0.0038	0.4355	0.4468	0.018782	0.0037	1.108e-12	0.3068	953873	6830	5.30891e-05	50.6429
1798	rs3772190	IPF	M27722.metal.pos.txt.gz	A	G	A	G	0.1171	0.0072	0.2517	0.2338	0.021548	0.0046	5.488e-08	0.1156	953873	6830	3.09596e-05	29.5324
1799	rs4130548	IPF	M27722.metal.pos.txt.gz	C	T	C	T	0.10423	-0.0032	0.3639	0.3656	0.019522	0.0037	9.343e-08	0.3876	953873	6830	2.98836e-05	28.506
1805	rs10069690	IPF	M27728.metal.pos.txt.gz	T	C	T	C	-0.16406	-0.0048	0.2692	0.1776	0.0212	0.0065	1.005e-14	0.4604	953873	5562	6.27792e-05	59.887
1806	rs11578440	IPF	M27728.metal.pos.txt.gz	A	G	A	G	0.13175	0.0035	0.1426	0.1341	0.027154	0.0044	1.223e-06	0.4215	953873	5562	2.46793e-05	23.5414
1807	rs17753718	IPF	M27728.metal.pos.txt.gz	A	G	A	G	0.17331	0.0093	0.07458	0.0585	0.037482	0.0059	3.766e-06	0.1171	903869	5562	2.3653e-05	21.3797
1808	rs2076295	IPF	M27728.metal.pos.txt.gz	G	T	G	T	0.13366	-0.0029	0.4355	0.4447	0.018782	0.0027	1.108e-12	0.2851	953873	5562	5.30891e-05	50.6429
1809	rs3772190	IPF	M27728.metal.pos.txt.gz	A	G	A	G	0.1171	-0.0014	0.2517	0.2346	0.021548	0.0035	5.488e-08	0.6943	953873	5562	3.09596e-05	29.5324
1810	rs4130548	IPF	M27728.metal.pos.txt.gz	C	T	C	T	0.10423	0.0071	0.3639	0.3703	0.019522	0.0027	9.343e-08	0.008251	953873	5562	2.98836e-05	28.506
1816	rs10069690	IPF	M27738.metal.pos.txt.gz	T	C	T	C	-0.16406	-0.0045	0.2692	0.1855	0.0212	0.0077	1.005e-14	0.5641	953873	7336	6.27792e-05	59.887
1817	rs11578440	IPF	M27738.metal.pos.txt.gz	A	G	A	G	0.13175	0.0001	0.1426	0.1366	0.027154	0.0053	1.223e-06	0.9826	953873	7336	2.46793e-05	23.5414
1818	rs17753718	IPF	M27738.metal.pos.txt.gz	A	G	A	G	0.17331	-0.0039	0.07458	0.0611	0.037482	0.0075	3.766e-06	0.6	903869	7336	2.3653e-05	21.3797
1819	rs2076295	IPF	M27738.metal.pos.txt.gz	G	T	G	T	0.13366	0.0013	0.4355	0.4469	0.018782	0.0036	1.108e-12	0.711	953873	7336	5.30891e-05	50.6429
1820	rs3772190	IPF	M27738.metal.pos.txt.gz	A	G	A	G	0.1171	0.0005	0.2517	0.2341	0.021548	0.0043	5.488e-08	0.9061	953873	7336	3.09596e-05	29.5324
1821	rs4130548	IPF	M27738.metal.pos.txt.gz	C	T	C	T	0.10423	-0.0038	0.3639	0.3628	0.019522	0.0036	9.343e-08	0.2929	953873	7336	2.98836e-05	28.506
1827	rs10069690	IPF	M30805.metal.pos.txt.gz	T	C	T	C	-0.16406	0.0177	0.2692	0.1547	0.0212	0.006	1.005e-14	0.003097	953873	6795	6.27792e-05	59.887
1828	rs11578440	IPF	M30805.metal.pos.txt.gz	A	G	A	G	0.13175	-0.0006	0.1426	0.1321	0.027154	0.0037	1.223e-06	0.8813	953873	6795	2.46793e-05	23.5414
1829	rs17753718	IPF	M30805.metal.pos.txt.gz	A	G	A	G	0.17331	0.0002	0.07458	0.0561	0.037482	0.0055	3.766e-06	0.9757	903869	6795	2.3653e-05	21.3797
1830	rs2076295	IPF	M30805.metal.pos.txt.gz	G	T	G	T	0.13366	0.0022	0.4355	0.445	0.018782	0.0028	1.108e-12	0.4368	953873	6795	5.30891e-05	50.6429
1831	rs3772190	IPF	M30805.metal.pos.txt.gz	A	G	A	G	0.1171	-0.003	0.2517	0.234	0.021548	0.0028	5.488e-08	0.2909	953873	6795	3.09596e-05	29.5324
1832	rs4130548	IPF	M30805.metal.pos.txt.gz	C	T	C	T	0.10423	0.0006	0.3639	0.3704	0.019522	0.0028	9.343e-08	0.8194	953873	6795	2.98836e-05	28.506
1838	rs10069690	IPF	M31453.metal.pos.txt.gz	T	C	T	C	-0.16406	-0.0071	0.2692	0.176	0.0212	0.0051	1.005e-14	0.1641	953873	7257	6.27792e-05	59.887
1839	rs11578440	IPF	M31453.metal.pos.txt.gz	A	G	A	G	0.13175	0.0021	0.1426	0.1349	0.027154	0.0035	1.223e-06	0.5448	953873	7257	2.46793e-05	23.5414
1840	rs17753718	IPF	M31453.metal.pos.txt.gz	A	G	A	G	0.17331	0.0007	0.07458	0.0596	0.037482	0.0049	3.766e-06	0.8948	903869	7257	2.3653e-05	21.3797
1841	rs2076295	IPF	M31453.metal.pos.txt.gz	G	T	G	T	0.13366	0.0019	0.4355	0.4466	0.018782	0.0025	1.108e-12	0.4564	953873	7257	5.30891e-05	50.6429
1842	rs3772190	IPF	M31453.metal.pos.txt.gz	A	G	A	G	0.1171	-0.0031	0.2517	0.234	0.021548	0.0026	5.488e-08	0.2414	953873	7257	3.09596e-05	29.5324
1843	rs4130548	IPF	M31453.metal.pos.txt.gz	C	T	C	T	0.10423	-0.0016	0.3639	0.3631	0.019522	0.0025	9.343e-08	0.5418	953873	7257	2.98836e-05	28.506
1849	rs10069690	IPF	M31522.metal.pos.txt.gz	T	C	T	C	-0.16406	-0.0141	0.2692	0.2073	0.0212	0.0152	1.005e-14	0.3549	953873	1558	6.27792e-05	59.887
1850	rs11578440	IPF	M31522.metal.pos.txt.gz	A	G	A	G	0.13175	0.0081	0.1426	0.1421	0.027154	0.0126	1.223e-06	0.5208	953873	1558	2.46793e-05	23.5414
1851	rs17753718	IPF	M31522.metal.pos.txt.gz	A	G	A	G	0.17331	0.0009	0.07458	0.0691	0.037482	0.0165	3.766e-06	0.9554	903869	1558	2.3653e-05	21.3797
1852	rs2076295	IPF	M31522.metal.pos.txt.gz	G	T	G	T	0.13366	-0.0052	0.4355	0.4452	0.018782	0.0085	1.108e-12	0.5441	953873	1558	5.30891e-05	50.6429
1853	rs3772190	IPF	M31522.metal.pos.txt.gz	A	G	A	G	0.1171	-0.0052	0.2517	0.2312	0.021548	0.0095	5.488e-08	0.5836	953873	1558	3.09596e-05	29.5324
1854	rs4130548	IPF	M31522.metal.pos.txt.gz	C	T	C	T	0.10423	-0.0011	0.3639	0.3504	0.019522	0.0085	9.343e-08	0.8935	953873	1558	2.98836e-05	28.506
1860	rs10069690	IPF	M31536.metal.pos.txt.gz	T	C	T	C	-0.16406	0.0103	0.2692	0.2158	0.0212	0.0263	1.005e-14	0.695	953873	522	6.27792e-05	59.887
1861	rs11578440	IPF	M31536.metal.pos.txt.gz	A	G	A	G	0.13175	0.0441	0.1426	0.1448	0.027154	0.0222	1.223e-06	0.04719	953873	522	2.46793e-05	23.5414
1862	rs17753718	IPF	M31536.metal.pos.txt.gz	A	G	A	G	0.17331	0.0176	0.07458	0.061	0.037482	0.0311	3.766e-06	0.5706	903869	522	2.3653e-05	21.3797
1863	rs2076295	IPF	M31536.metal.pos.txt.gz	G	T	G	T	0.13366	0.0297	0.4355	0.4517	0.018782	0.0145	1.108e-12	0.04036	953873	522	5.30891e-05	50.6429
1864	rs3772190	IPF	M31536.metal.pos.txt.gz	A	G	A	G	0.1171	0.0167	0.2517	0.2183	0.021548	0.0169	5.488e-08	0.3226	953873	522	3.09596e-05	29.5324
1865	rs4130548	IPF	M31536.metal.pos.txt.gz	C	T	C	T	0.10423	-0.0093	0.3639	0.3163	0.019522	0.0153	9.343e-08	0.5443	953873	522	2.98836e-05	28.506
1871	rs10069690	IPF	M31548.metal.pos.txt.gz	T	C	T	C	-0.16406	-0.0116	0.2692	0.2156	0.0212	0.0118	1.005e-14	0.3276	953873	5229	6.27792e-05	59.887
1872	rs11578440	IPF	M31548.metal.pos.txt.gz	A	G	A	G	0.13175	-0.002	0.1426	0.1454	0.027154	0.0098	1.223e-06	0.8346	953873	5229	2.46793e-05	23.5414
1873	rs17753718	IPF	M31548.metal.pos.txt.gz	A	G	A	G	0.17331	0	0.07458	0.0697	0.037482	0.0128	3.766e-06	0.997	903869	5229	2.3653e-05	21.3797
1874	rs2076295	IPF	M31548.metal.pos.txt.gz	G	T	G	T	0.13366	0.0083	0.4355	0.4524	0.018782	0.0067	1.108e-12	0.2105	953873	5229	5.30891e-05	50.6429
1875	rs3772190	IPF	M31548.metal.pos.txt.gz	A	G	A	G	0.1171	-0.0052	0.2517	0.2339	0.021548	0.0076	5.488e-08	0.489	953873	5229	3.09596e-05	29.5324
1876	rs4130548	IPF	M31548.metal.pos.txt.gz	C	T	C	T	0.10423	-0.0007	0.3639	0.3443	0.019522	0.0066	9.343e-08	0.9137	953873	5229	2.98836e-05	28.506
1882	rs10069690	IPF	M31555.metal.pos.txt.gz	T	C	T	C	-0.16406	0.0064	0.2692	0.1913	0.0212	0.0081	1.005e-14	0.4271	953873	7263	6.27792e-05	59.887
1883	rs11578440	IPF	M31555.metal.pos.txt.gz	A	G	A	G	0.13175	0.0081	0.1426	0.1379	0.027154	0.0056	1.223e-06	0.1475	953873	7263	2.46793e-05	23.5414
1884	rs17753718	IPF	M31555.metal.pos.txt.gz	A	G	A	G	0.17331	-0.0019	0.07458	0.0634	0.037482	0.0081	3.766e-06	0.8176	903869	7263	2.3653e-05	21.3797
1885	rs2076295	IPF	M31555.metal.pos.txt.gz	G	T	G	T	0.13366	0.006	0.4355	0.4476	0.018782	0.004	1.108e-12	0.1329	953873	7263	5.30891e-05	50.6429
1886	rs3772190	IPF	M31555.metal.pos.txt.gz	A	G	A	G	0.1171	-0.0019	0.2517	0.2342	0.021548	0.0041	5.488e-08	0.6482	953873	7263	3.09596e-05	29.5324
1887	rs4130548	IPF	M31555.metal.pos.txt.gz	C	T	C	T	0.10423	0.001	0.3639	0.3579	0.019522	0.004	9.343e-08	0.8109	953873	7263	2.98836e-05	28.506
1893	rs10069690	IPF	M31591.metal.pos.txt.gz	T	C	T	C	-0.16406	-0.0059	0.2692	0.1888	0.0212	0.0135	1.005e-14	0.663	953873	7338	6.27792e-05	59.887
1894	rs11578440	IPF	M31591.metal.pos.txt.gz	A	G	A	G	0.13175	-0.0041	0.1426	0.1376	0.027154	0.0097	1.223e-06	0.6731	953873	7338	2.46793e-05	23.5414
1895	rs17753718	IPF	M31591.metal.pos.txt.gz	A	G	A	G	0.17331	-0.015	0.07458	0.0621	0.037482	0.0136	3.766e-06	0.2701	903869	7338	2.3653e-05	21.3797
1896	rs2076295	IPF	M31591.metal.pos.txt.gz	G	T	G	T	0.13366	-0.0026	0.4355	0.4477	0.018782	0.0066	1.108e-12	0.6869	953873	7338	5.30891e-05	50.6429
1897	rs3772190	IPF	M31591.metal.pos.txt.gz	A	G	A	G	0.1171	-0.0023	0.2517	0.234	0.021548	0.0074	5.488e-08	0.7503	953873	7338	3.09596e-05	29.5324
1898	rs4130548	IPF	M31591.metal.pos.txt.gz	C	T	C	T	0.10423	-0.002	0.3639	0.3603	0.019522	0.0065	9.343e-08	0.7584	953873	7338	2.98836e-05	28.506
1904	rs10069690	IPF	M31787.metal.pos.txt.gz	T	C	T	C	-0.16406	-0.0081	0.2692	0.1789	0.0212	0.017	1.005e-14	0.6336	953873	7363	6.27792e-05	59.887
1905	rs11578440	IPF	M31787.metal.pos.txt.gz	A	G	A	G	0.13175	0.0161	0.1426	0.1353	0.027154	0.0112	1.223e-06	0.1528	953873	7363	2.46793e-05	23.5414
1906	rs17753718	IPF	M31787.metal.pos.txt.gz	A	G	A	G	0.17331	-0.0087	0.07458	0.0598	0.037482	0.0163	3.766e-06	0.5952	903869	7363	2.3653e-05	21.3797
1907	rs2076295	IPF	M31787.metal.pos.txt.gz	G	T	G	T	0.13366	-0.0138	0.4355	0.4463	0.018782	0.0078	1.108e-12	0.07732	953873	7363	5.30891e-05	50.6429
1908	rs3772190	IPF	M31787.metal.pos.txt.gz	A	G	A	G	0.1171	-0.0155	0.2517	0.2339	0.021548	0.0087	5.488e-08	0.07422	953873	7363	3.09596e-05	29.5324
1909	rs4130548	IPF	M31787.metal.pos.txt.gz	C	T	C	T	0.10423	-0.0014	0.3639	0.3649	0.019522	0.0078	9.343e-08	0.8574	953873	7363	2.98836e-05	28.506
1915	rs10069690	IPF	M32197.metal.pos.txt.gz	T	C	T	C	-0.16406	0.0056	0.2692	0.1791	0.0212	0.0057	1.005e-14	0.3259	953873	7346	6.27792e-05	59.887
1916	rs11578440	IPF	M32197.metal.pos.txt.gz	A	G	A	G	0.13175	-0.003	0.1426	0.1365	0.027154	0.0042	1.223e-06	0.4746	953873	7346	2.46793e-05	23.5414
1917	rs17753718	IPF	M32197.metal.pos.txt.gz	A	G	A	G	0.17331	0.0012	0.07458	0.0605	0.037482	0.0056	3.766e-06	0.8253	903869	7346	2.3653e-05	21.3797
1918	rs2076295	IPF	M32197.metal.pos.txt.gz	G	T	G	T	0.13366	-0.0015	0.4355	0.4463	0.018782	0.0026	1.108e-12	0.5535	953873	7346	5.30891e-05	50.6429
1919	rs3772190	IPF	M32197.metal.pos.txt.gz	A	G	A	G	0.1171	-0.0014	0.2517	0.2338	0.021548	0.0033	5.488e-08	0.6617	953873	7346	3.09596e-05	29.5324
1920	rs4130548	IPF	M32197.metal.pos.txt.gz	C	T	C	T	0.10423	0.004	0.3639	0.3648	0.019522	0.0026	9.343e-08	0.1224	953873	7346	2.98836e-05	28.506
1926	rs10069690	IPF	M32198.metal.pos.txt.gz	T	C	T	C	-0.16406	0.0028	0.2692	0.1753	0.0212	0.0051	1.005e-14	0.5791	953873	7356	6.27792e-05	59.887
1927	rs11578440	IPF	M32198.metal.pos.txt.gz	A	G	A	G	0.13175	0.0004	0.1426	0.135	0.027154	0.0035	1.223e-06	0.9182	953873	7356	2.46793e-05	23.5414
1928	rs17753718	IPF	M32198.metal.pos.txt.gz	A	G	A	G	0.17331	0.0068	0.07458	0.0598	0.037482	0.0049	3.766e-06	0.1707	903869	7356	2.3653e-05	21.3797
1929	rs2076295	IPF	M32198.metal.pos.txt.gz	G	T	G	T	0.13366	-0.0043	0.4355	0.4468	0.018782	0.0026	1.108e-12	0.09132	953873	7356	5.30891e-05	50.6429
1930	rs3772190	IPF	M32198.metal.pos.txt.gz	A	G	A	G	0.1171	0	0.2517	0.234	0.021548	0.0026	5.488e-08	0.9996	953873	7356	3.09596e-05	29.5324
1931	rs4130548	IPF	M32198.metal.pos.txt.gz	C	T	C	T	0.10423	-0.0004	0.3639	0.3633	0.019522	0.0026	9.343e-08	0.873	953873	7356	2.98836e-05	28.506
1937	rs10069690	IPF	M32315.metal.pos.txt.gz	T	C	T	C	-0.16406	-0.0037	0.2692	0.1912	0.0212	0.0044	1.005e-14	0.3903	953873	7349	6.27792e-05	59.887
1938	rs11578440	IPF	M32315.metal.pos.txt.gz	A	G	A	G	0.13175	-0.0014	0.1426	0.1384	0.027154	0.0032	1.223e-06	0.6524	953873	7349	2.46793e-05	23.5414
1939	rs17753718	IPF	M32315.metal.pos.txt.gz	A	G	A	G	0.17331	-0.001	0.07458	0.0629	0.037482	0.0044	3.766e-06	0.8239	903869	7349	2.3653e-05	21.3797
1940	rs2076295	IPF	M32315.metal.pos.txt.gz	G	T	G	T	0.13366	-0.0012	0.4355	0.4489	0.018782	0.0023	1.108e-12	0.6016	953873	7349	5.30891e-05	50.6429
1941	rs3772190	IPF	M32315.metal.pos.txt.gz	A	G	A	G	0.1171	-0.0022	0.2517	0.2339	0.021548	0.0024	5.488e-08	0.3534	953873	7349	3.09596e-05	29.5324
1942	rs4130548	IPF	M32315.metal.pos.txt.gz	C	T	C	T	0.10423	-0.0026	0.3639	0.3562	0.019522	0.0023	9.343e-08	0.2514	953873	7349	2.98836e-05	28.506
1948	rs10069690	IPF	M32319.metal.pos.txt.gz	T	C	T	C	-0.16406	-0.0038	0.2692	0.184	0.0212	0.008	1.005e-14	0.64	953873	7356	6.27792e-05	59.887
1949	rs11578440	IPF	M32319.metal.pos.txt.gz	A	G	A	G	0.13175	0.002	0.1426	0.1361	0.027154	0.0054	1.223e-06	0.7083	953873	7356	2.46793e-05	23.5414
1950	rs17753718	IPF	M32319.metal.pos.txt.gz	A	G	A	G	0.17331	-0.0049	0.07458	0.0608	0.037482	0.0077	3.766e-06	0.5201	903869	7356	2.3653e-05	21.3797
1951	rs2076295	IPF	M32319.metal.pos.txt.gz	G	T	G	T	0.13366	0.004	0.4355	0.4466	0.018782	0.0037	1.108e-12	0.2735	953873	7356	5.30891e-05	50.6429
1952	rs3772190	IPF	M32319.metal.pos.txt.gz	A	G	A	G	0.1171	0.0013	0.2517	0.2339	0.021548	0.0044	5.488e-08	0.7749	953873	7356	3.09596e-05	29.5324
1953	rs4130548	IPF	M32319.metal.pos.txt.gz	C	T	C	T	0.10423	0.0048	0.3639	0.3634	0.019522	0.0037	9.343e-08	0.19	953873	7356	2.98836e-05	28.506
1959	rs10069690	IPF	M32322.metal.pos.txt.gz	T	C	T	C	-0.16406	-0.0012	0.2692	0.1898	0.0212	0.0074	1.005e-14	0.8685	953873	7357	6.27792e-05	59.887
1960	rs11578440	IPF	M32322.metal.pos.txt.gz	A	G	A	G	0.13175	-0.002	0.1426	0.1375	0.027154	0.0052	1.223e-06	0.6922	953873	7357	2.46793e-05	23.5414
1961	rs17753718	IPF	M32322.metal.pos.txt.gz	A	G	A	G	0.17331	0.0049	0.07458	0.062	0.037482	0.0072	3.766e-06	0.496	903869	7357	2.3653e-05	21.3797
1962	rs2076295	IPF	M32322.metal.pos.txt.gz	G	T	G	T	0.13366	-0.0003	0.4355	0.4474	0.018782	0.0035	1.108e-12	0.9271	953873	7357	5.30891e-05	50.6429
1963	rs3772190	IPF	M32322.metal.pos.txt.gz	A	G	A	G	0.1171	0.0063	0.2517	0.2339	0.021548	0.0042	5.488e-08	0.1344	953873	7357	3.09596e-05	29.5324
1964	rs4130548	IPF	M32322.metal.pos.txt.gz	C	T	C	T	0.10423	0.0016	0.3639	0.361	0.019522	0.0035	9.343e-08	0.6427	953873	7357	2.98836e-05	28.506
1970	rs10069690	IPF	M32328.metal.pos.txt.gz	T	C	T	C	-0.16406	0.0122	0.2692	0.1815	0.0212	0.0069	1.005e-14	0.07856	953873	7340	6.27792e-05	59.887
1971	rs11578440	IPF	M32328.metal.pos.txt.gz	A	G	A	G	0.13175	-0.0017	0.1426	0.1348	0.027154	0.0044	1.223e-06	0.7016	953873	7340	2.46793e-05	23.5414
1972	rs17753718	IPF	M32328.metal.pos.txt.gz	A	G	A	G	0.17331	0.0039	0.07458	0.0602	0.037482	0.0065	3.766e-06	0.5458	903869	7340	2.3653e-05	21.3797
1973	rs2076295	IPF	M32328.metal.pos.txt.gz	G	T	G	T	0.13366	-0.0049	0.4355	0.4469	0.018782	0.0034	1.108e-12	0.1423	953873	7340	5.30891e-05	50.6429
1974	rs3772190	IPF	M32328.metal.pos.txt.gz	A	G	A	G	0.1171	0.0017	0.2517	0.234	0.021548	0.0035	5.488e-08	0.629	953873	7340	3.09596e-05	29.5324
1975	rs4130548	IPF	M32328.metal.pos.txt.gz	C	T	C	T	0.10423	-0.0015	0.3639	0.3625	0.019522	0.0034	9.343e-08	0.6569	953873	7340	2.98836e-05	28.506
1981	rs10069690	IPF	M32338.metal.pos.txt.gz	T	C	T	C	-0.16406	-0.0005	0.2692	0.1956	0.0212	0.0053	1.005e-14	0.9199	953873	7356	6.27792e-05	59.887
1982	rs11578440	IPF	M32338.metal.pos.txt.gz	A	G	A	G	0.13175	0.0003	0.1426	0.139	0.027154	0.0039	1.223e-06	0.9282	953873	7356	2.46793e-05	23.5414
1983	rs17753718	IPF	M32338.metal.pos.txt.gz	A	G	A	G	0.17331	-0.0046	0.07458	0.063	0.037482	0.0052	3.766e-06	0.3709	903869	7356	2.3653e-05	21.3797
1984	rs2076295	IPF	M32338.metal.pos.txt.gz	G	T	G	T	0.13366	-0.0025	0.4355	0.4475	0.018782	0.0025	1.108e-12	0.3095	953873	7356	5.30891e-05	50.6429
1985	rs3772190	IPF	M32338.metal.pos.txt.gz	A	G	A	G	0.1171	0.0001	0.2517	0.2341	0.021548	0.0031	5.488e-08	0.9716	953873	7356	3.09596e-05	29.5324
1986	rs4130548	IPF	M32338.metal.pos.txt.gz	C	T	C	T	0.10423	0.0021	0.3639	0.3603	0.019522	0.0024	9.343e-08	0.3928	953873	7356	2.98836e-05	28.506
1992	rs10069690	IPF	M32339.metal.pos.txt.gz	T	C	T	C	-0.16406	-0.0008	0.2692	0.1805	0.0212	0.0042	1.005e-14	0.8562	953873	7344	6.27792e-05	59.887
1993	rs11578440	IPF	M32339.metal.pos.txt.gz	A	G	A	G	0.13175	0.0028	0.1426	0.1378	0.027154	0.0032	1.223e-06	0.3875	953873	7344	2.46793e-05	23.5414
1994	rs17753718	IPF	M32339.metal.pos.txt.gz	A	G	A	G	0.17331	-0.0057	0.07458	0.0604	0.037482	0.004	3.766e-06	0.1534	903869	7344	2.3653e-05	21.3797
1995	rs2076295	IPF	M32339.metal.pos.txt.gz	G	T	G	T	0.13366	0.0023	0.4355	0.4457	0.018782	0.0018	1.108e-12	0.1877	953873	7344	5.30891e-05	50.6429
1996	rs3772190	IPF	M32339.metal.pos.txt.gz	A	G	A	G	0.1171	0.0016	0.2517	0.234	0.021548	0.0024	5.488e-08	0.5082	953873	7344	3.09596e-05	29.5324
1997	rs4130548	IPF	M32339.metal.pos.txt.gz	C	T	C	T	0.10423	0.0043	0.3639	0.3664	0.019522	0.0018	9.343e-08	0.01528	953873	7344	2.98836e-05	28.506
2003	rs10069690	IPF	M32346.metal.pos.txt.gz	T	C	T	C	-0.16406	-0.0238	0.2692	0.1761	0.0212	0.0162	1.005e-14	0.1415	953873	6687	6.27792e-05	59.887
2004	rs11578440	IPF	M32346.metal.pos.txt.gz	A	G	A	G	0.13175	-0.003	0.1426	0.134	0.027154	0.0106	1.223e-06	0.7771	953873	6687	2.46793e-05	23.5414
2005	rs17753718	IPF	M32346.metal.pos.txt.gz	A	G	A	G	0.17331	-0.0014	0.07458	0.0607	0.037482	0.0156	3.766e-06	0.9291	903869	6687	2.3653e-05	21.3797
2006	rs2076295	IPF	M32346.metal.pos.txt.gz	G	T	G	T	0.13366	0.0102	0.4355	0.4454	0.018782	0.0071	1.108e-12	0.1514	953873	6687	5.30891e-05	50.6429
2007	rs3772190	IPF	M32346.metal.pos.txt.gz	A	G	A	G	0.1171	0.0036	0.2517	0.2343	0.021548	0.0087	5.488e-08	0.6751	953873	6687	3.09596e-05	29.5324
2008	rs4130548	IPF	M32346.metal.pos.txt.gz	C	T	C	T	0.10423	0.0074	0.3639	0.3671	0.019522	0.0071	9.343e-08	0.2993	953873	6687	2.98836e-05	28.506
2014	rs10069690	IPF	M32348.metal.pos.txt.gz	T	C	T	C	-0.16406	0.0021	0.2692	0.1883	0.0212	0.0045	1.005e-14	0.6431	953873	7365	6.27792e-05	59.887
2015	rs11578440	IPF	M32348.metal.pos.txt.gz	A	G	A	G	0.13175	-0.0008	0.1426	0.1375	0.027154	0.0032	1.223e-06	0.8057	953873	7365	2.46793e-05	23.5414
2016	rs17753718	IPF	M32348.metal.pos.txt.gz	A	G	A	G	0.17331	-0.0005	0.07458	0.0624	0.037482	0.0045	3.766e-06	0.9053	903869	7365	2.3653e-05	21.3797
2017	rs2076295	IPF	M32348.metal.pos.txt.gz	G	T	G	T	0.13366	0.0004	0.4355	0.4455	0.018782	0.0018	1.108e-12	0.8159	953873	7365	5.30891e-05	50.6429
2018	rs3772190	IPF	M32348.metal.pos.txt.gz	A	G	A	G	0.1171	0.0023	0.2517	0.2341	0.021548	0.0025	5.488e-08	0.3576	953873	7365	3.09596e-05	29.5324
2019	rs4130548	IPF	M32348.metal.pos.txt.gz	C	T	C	T	0.10423	-0.0011	0.3639	0.3667	0.019522	0.0018	9.343e-08	0.538	953873	7365	2.98836e-05	28.506
2025	rs10069690	IPF	M32379.metal.pos.txt.gz	T	C	T	C	-0.16406	0.0056	0.2692	0.1814	0.0212	0.009	1.005e-14	0.5287	953873	6119	6.27792e-05	59.887
2026	rs11578440	IPF	M32379.metal.pos.txt.gz	A	G	A	G	0.13175	0.0132	0.1426	0.1368	0.027154	0.0059	1.223e-06	0.02604	953873	6119	2.46793e-05	23.5414
2027	rs17753718	IPF	M32379.metal.pos.txt.gz	A	G	A	G	0.17331	-0.0045	0.07458	0.061	0.037482	0.0087	3.766e-06	0.6077	903869	6119	2.3653e-05	21.3797
2028	rs2076295	IPF	M32379.metal.pos.txt.gz	G	T	G	T	0.13366	-0.0052	0.4355	0.4453	0.018782	0.0042	1.108e-12	0.2216	953873	6119	5.30891e-05	50.6429
2029	rs3772190	IPF	M32379.metal.pos.txt.gz	A	G	A	G	0.1171	0.0013	0.2517	0.2346	0.021548	0.005	5.488e-08	0.7938	953873	6119	3.09596e-05	29.5324
2030	rs4130548	IPF	M32379.metal.pos.txt.gz	C	T	C	T	0.10423	-0.0005	0.3639	0.3633	0.019522	0.0042	9.343e-08	0.9007	953873	6119	2.98836e-05	28.506
2036	rs10069690	IPF	M32388.metal.pos.txt.gz	T	C	T	C	-0.16406	0.0012	0.2692	0.1758	0.0212	0.0084	1.005e-14	0.8866	953873	6066	6.27792e-05	59.887
2037	rs11578440	IPF	M32388.metal.pos.txt.gz	A	G	A	G	0.13175	0.0056	0.1426	0.1362	0.027154	0.0055	1.223e-06	0.3053	953873	6066	2.46793e-05	23.5414
2038	rs17753718	IPF	M32388.metal.pos.txt.gz	A	G	A	G	0.17331	-0.0061	0.07458	0.0626	0.037482	0.0077	3.766e-06	0.4258	903869	6066	2.3653e-05	21.3797
2039	rs2076295	IPF	M32388.metal.pos.txt.gz	G	T	G	T	0.13366	-0.0072	0.4355	0.446	0.018782	0.0037	1.108e-12	0.0526	953873	6066	5.30891e-05	50.6429
2040	rs3772190	IPF	M32388.metal.pos.txt.gz	A	G	A	G	0.1171	0.0032	0.2517	0.2358	0.021548	0.0045	5.488e-08	0.4813	953873	6066	3.09596e-05	29.5324
2041	rs4130548	IPF	M32388.metal.pos.txt.gz	C	T	C	T	0.10423	0.0021	0.3639	0.3653	0.019522	0.0037	9.343e-08	0.5663	953873	6066	2.98836e-05	28.506
2047	rs10069690	IPF	M32393.metal.pos.txt.gz	T	C	T	C	-0.16406	0.0065	0.2692	0.193	0.0212	0.0049	1.005e-14	0.1827	953873	7307	6.27792e-05	59.887
2048	rs11578440	IPF	M32393.metal.pos.txt.gz	A	G	A	G	0.13175	-0.0038	0.1426	0.1372	0.027154	0.0033	1.223e-06	0.2413	953873	7307	2.46793e-05	23.5414
2049	rs17753718	IPF	M32393.metal.pos.txt.gz	A	G	A	G	0.17331	0.0071	0.07458	0.0617	0.037482	0.0046	3.766e-06	0.1257	903869	7307	2.3653e-05	21.3797
2050	rs2076295	IPF	M32393.metal.pos.txt.gz	G	T	G	T	0.13366	-0.0007	0.4355	0.4474	0.018782	0.0024	1.108e-12	0.7858	953873	7307	5.30891e-05	50.6429
2051	rs3772190	IPF	M32393.metal.pos.txt.gz	A	G	A	G	0.1171	0.0005	0.2517	0.234	0.021548	0.0025	5.488e-08	0.8406	953873	7307	3.09596e-05	29.5324
2052	rs4130548	IPF	M32393.metal.pos.txt.gz	C	T	C	T	0.10423	0.0016	0.3639	0.3592	0.019522	0.0024	9.343e-08	0.4942	953873	7307	2.98836e-05	28.506
2058	rs10069690	IPF	M32405.metal.pos.txt.gz	T	C	T	C	-0.16406	0.0073	0.2692	0.1784	0.0212	0.0085	1.005e-14	0.3895	953873	7358	6.27792e-05	59.887
2059	rs11578440	IPF	M32405.metal.pos.txt.gz	A	G	A	G	0.13175	0.0135	0.1426	0.1352	0.027154	0.0056	1.223e-06	0.01597	953873	7358	2.46793e-05	23.5414
2060	rs17753718	IPF	M32405.metal.pos.txt.gz	A	G	A	G	0.17331	-0.0037	0.07458	0.0598	0.037482	0.008	3.766e-06	0.6411	903869	7358	2.3653e-05	21.3797
2061	rs2076295	IPF	M32405.metal.pos.txt.gz	G	T	G	T	0.13366	-0.0037	0.4355	0.446	0.018782	0.0038	1.108e-12	0.3208	953873	7358	5.30891e-05	50.6429
2062	rs3772190	IPF	M32405.metal.pos.txt.gz	A	G	A	G	0.1171	0.0021	0.2517	0.234	0.021548	0.0046	5.488e-08	0.6422	953873	7358	3.09596e-05	29.5324
2063	rs4130548	IPF	M32405.metal.pos.txt.gz	C	T	C	T	0.10423	-0.0045	0.3639	0.3657	0.019522	0.0038	9.343e-08	0.2364	953873	7358	2.98836e-05	28.506
2069	rs10069690	IPF	M32412.metal.pos.txt.gz	T	C	T	C	-0.16406	0.0092	0.2692	0.1791	0.0212	0.0085	1.005e-14	0.2772	953873	7349	6.27792e-05	59.887
2070	rs11578440	IPF	M32412.metal.pos.txt.gz	A	G	A	G	0.13175	0.0047	0.1426	0.136	0.027154	0.0059	1.223e-06	0.4278	953873	7349	2.46793e-05	23.5414
2071	rs17753718	IPF	M32412.metal.pos.txt.gz	A	G	A	G	0.17331	0.0009	0.07458	0.0602	0.037482	0.0081	3.766e-06	0.9136	903869	7349	2.3653e-05	21.3797
2072	rs2076295	IPF	M32412.metal.pos.txt.gz	G	T	G	T	0.13366	-0.0044	0.4355	0.4456	0.018782	0.0036	1.108e-12	0.218	953873	7349	5.30891e-05	50.6429
2073	rs3772190	IPF	M32412.metal.pos.txt.gz	A	G	A	G	0.1171	0.0004	0.2517	0.234	0.021548	0.0043	5.488e-08	0.9226	953873	7349	3.09596e-05	29.5324
2074	rs4130548	IPF	M32412.metal.pos.txt.gz	C	T	C	T	0.10423	0.003	0.3639	0.3625	0.019522	0.0042	9.343e-08	0.4731	953873	7349	2.98836e-05	28.506
2080	rs10069690	IPF	M32418.metal.pos.txt.gz	T	C	T	C	-0.16406	0.0117	0.2692	0.1932	0.0212	0.0073	1.005e-14	0.1095	953873	7355	6.27792e-05	59.887
2081	rs11578440	IPF	M32418.metal.pos.txt.gz	A	G	A	G	0.13175	-0.0042	0.1426	0.1387	0.027154	0.0054	1.223e-06	0.435	953873	7355	2.46793e-05	23.5414
2082	rs17753718	IPF	M32418.metal.pos.txt.gz	A	G	A	G	0.17331	0.0162	0.07458	0.0632	0.037482	0.0073	3.766e-06	0.02637	903869	7355	2.3653e-05	21.3797
2083	rs2076295	IPF	M32418.metal.pos.txt.gz	G	T	G	T	0.13366	-0.0061	0.4355	0.4491	0.018782	0.0038	1.108e-12	0.1121	953873	7355	5.30891e-05	50.6429
2084	rs3772190	IPF	M32418.metal.pos.txt.gz	A	G	A	G	0.1171	-0.0021	0.2517	0.2339	0.021548	0.004	5.488e-08	0.6061	953873	7355	3.09596e-05	29.5324
2085	rs4130548	IPF	M32418.metal.pos.txt.gz	C	T	C	T	0.10423	-0.0009	0.3639	0.356	0.019522	0.0038	9.343e-08	0.8204	953873	7355	2.98836e-05	28.506
2091	rs10069690	IPF	M32425.metal.pos.txt.gz	T	C	T	C	-0.16406	-0.0036	0.2692	0.1881	0.0212	0.0103	1.005e-14	0.7298	953873	7346	6.27792e-05	59.887
2092	rs11578440	IPF	M32425.metal.pos.txt.gz	A	G	A	G	0.13175	-0.0018	0.1426	0.1373	0.027154	0.0073	1.223e-06	0.8015	953873	7346	2.46793e-05	23.5414
2093	rs17753718	IPF	M32425.metal.pos.txt.gz	A	G	A	G	0.17331	0.0018	0.07458	0.0614	0.037482	0.01	3.766e-06	0.8608	903869	7346	2.3653e-05	21.3797
2094	rs2076295	IPF	M32425.metal.pos.txt.gz	G	T	G	T	0.13366	-0.0046	0.4355	0.4473	0.018782	0.005	1.108e-12	0.354	953873	7346	5.30891e-05	50.6429
2095	rs3772190	IPF	M32425.metal.pos.txt.gz	A	G	A	G	0.1171	-0.0028	0.2517	0.2343	0.021548	0.0057	5.488e-08	0.6164	953873	7346	3.09596e-05	29.5324
2096	rs4130548	IPF	M32425.metal.pos.txt.gz	C	T	C	T	0.10423	0.003	0.3639	0.361	0.019522	0.005	9.343e-08	0.5416	953873	7346	2.98836e-05	28.506
2102	rs10069690	IPF	M32445.metal.pos.txt.gz	T	C	T	C	-0.16406	0.0113	0.2692	0.173	0.0212	0.0119	1.005e-14	0.3423	953873	5080	6.27792e-05	59.887
2103	rs11578440	IPF	M32445.metal.pos.txt.gz	A	G	A	G	0.13175	0.0007	0.1426	0.1365	0.027154	0.0078	1.223e-06	0.926	953873	5080	2.46793e-05	23.5414
2104	rs17753718	IPF	M32445.metal.pos.txt.gz	A	G	A	G	0.17331	-0.0047	0.07458	0.057	0.037482	0.0111	3.766e-06	0.6723	903869	5080	2.3653e-05	21.3797
2105	rs2076295	IPF	M32445.metal.pos.txt.gz	G	T	G	T	0.13366	-0.0021	0.4355	0.4453	0.018782	0.0053	1.108e-12	0.6892	953873	5080	5.30891e-05	50.6429
2106	rs3772190	IPF	M32445.metal.pos.txt.gz	A	G	A	G	0.1171	-0.0054	0.2517	0.2326	0.021548	0.0061	5.488e-08	0.376	953873	5080	3.09596e-05	29.5324
2107	rs4130548	IPF	M32445.metal.pos.txt.gz	C	T	C	T	0.10423	0.004	0.3639	0.368	0.019522	0.0053	9.343e-08	0.4536	953873	5080	2.98836e-05	28.506
2113	rs10069690	IPF	M32452.metal.pos.txt.gz	T	C	T	C	-0.16406	-0.0013	0.2692	0.1752	0.0212	0.0051	1.005e-14	0.8074	953873	7364	6.27792e-05	59.887
2114	rs11578440	IPF	M32452.metal.pos.txt.gz	A	G	A	G	0.13175	0.0006	0.1426	0.1351	0.027154	0.0035	1.223e-06	0.8692	953873	7364	2.46793e-05	23.5414
2115	rs17753718	IPF	M32452.metal.pos.txt.gz	A	G	A	G	0.17331	0.0001	0.07458	0.0597	0.037482	0.0049	3.766e-06	0.9877	903869	7364	2.3653e-05	21.3797
2116	rs2076295	IPF	M32452.metal.pos.txt.gz	G	T	G	T	0.13366	0.0034	0.4355	0.4445	0.018782	0.0019	1.108e-12	0.06974	953873	7364	5.30891e-05	50.6429
2117	rs3772190	IPF	M32452.metal.pos.txt.gz	A	G	A	G	0.1171	0.0012	0.2517	0.2341	0.021548	0.0026	5.488e-08	0.6435	953873	7364	3.09596e-05	29.5324
2118	rs4130548	IPF	M32452.metal.pos.txt.gz	C	T	C	T	0.10423	0.0043	0.3639	0.3703	0.019522	0.0018	9.343e-08	0.02019	953873	7364	2.98836e-05	28.506
2124	rs10069690	IPF	M32489.metal.pos.txt.gz	T	C	T	C	-0.16406	-0.0013	0.2692	0.1751	0.0212	0.0044	1.005e-14	0.774	953873	7363	6.27792e-05	59.887
2125	rs11578440	IPF	M32489.metal.pos.txt.gz	A	G	A	G	0.13175	-0.0029	0.1426	0.1339	0.027154	0.0027	1.223e-06	0.2869	953873	7363	2.46793e-05	23.5414
2126	rs17753718	IPF	M32489.metal.pos.txt.gz	A	G	A	G	0.17331	0.0058	0.07458	0.0594	0.037482	0.0042	3.766e-06	0.1631	903869	7363	2.3653e-05	21.3797
2127	rs2076295	IPF	M32489.metal.pos.txt.gz	G	T	G	T	0.13366	-0.0018	0.4355	0.4451	0.018782	0.0018	1.108e-12	0.3199	953873	7363	5.30891e-05	50.6429
2128	rs3772190	IPF	M32489.metal.pos.txt.gz	A	G	A	G	0.1171	-0.0012	0.2517	0.234	0.021548	0.0025	5.488e-08	0.6356	953873	7363	3.09596e-05	29.5324
2129	rs4130548	IPF	M32489.metal.pos.txt.gz	C	T	C	T	0.10423	0.0041	0.3639	0.3681	0.019522	0.0018	9.343e-08	0.02344	953873	7363	2.98836e-05	28.506
2135	rs10069690	IPF	M32492.metal.pos.txt.gz	T	C	T	C	-0.16406	-0.0047	0.2692	0.1778	0.0212	0.0043	1.005e-14	0.2744	953873	7355	6.27792e-05	59.887
2136	rs11578440	IPF	M32492.metal.pos.txt.gz	A	G	A	G	0.13175	0.0022	0.1426	0.1371	0.027154	0.0033	1.223e-06	0.5048	953873	7355	2.46793e-05	23.5414
2137	rs17753718	IPF	M32492.metal.pos.txt.gz	A	G	A	G	0.17331	0.0048	0.07458	0.0599	0.037482	0.0041	3.766e-06	0.238	903869	7355	2.3653e-05	21.3797
2138	rs2076295	IPF	M32492.metal.pos.txt.gz	G	T	G	T	0.13366	-0.0019	0.4355	0.4454	0.018782	0.0018	1.108e-12	0.2814	953873	7355	5.30891e-05	50.6429
2139	rs3772190	IPF	M32492.metal.pos.txt.gz	A	G	A	G	0.1171	0.0022	0.2517	0.234	0.021548	0.0025	5.488e-08	0.3849	953873	7355	3.09596e-05	29.5324
2140	rs4130548	IPF	M32492.metal.pos.txt.gz	C	T	C	T	0.10423	0.0039	0.3639	0.3673	0.019522	0.0018	9.343e-08	0.02972	953873	7355	2.98836e-05	28.506
2146	rs10069690	IPF	M32497.metal.pos.txt.gz	T	C	T	C	-0.16406	0.0029	0.2692	0.182	0.0212	0.0062	1.005e-14	0.6405	953873	7358	6.27792e-05	59.887
2147	rs11578440	IPF	M32497.metal.pos.txt.gz	A	G	A	G	0.13175	0.0013	0.1426	0.136	0.027154	0.0042	1.223e-06	0.7659	953873	7358	2.46793e-05	23.5414
2148	rs17753718	IPF	M32497.metal.pos.txt.gz	A	G	A	G	0.17331	0.0068	0.07458	0.0614	0.037482	0.0062	3.766e-06	0.2737	903869	7358	2.3653e-05	21.3797
2149	rs2076295	IPF	M32497.metal.pos.txt.gz	G	T	G	T	0.13366	-0.0048	0.4355	0.4458	0.018782	0.0026	1.108e-12	0.06766	953873	7358	5.30891e-05	50.6429
2150	rs3772190	IPF	M32497.metal.pos.txt.gz	A	G	A	G	0.1171	0.003	0.2517	0.234	0.021548	0.0034	5.488e-08	0.365	953873	7358	3.09596e-05	29.5324
2151	rs4130548	IPF	M32497.metal.pos.txt.gz	C	T	C	T	0.10423	-0.0021	0.3639	0.366	0.019522	0.0026	9.343e-08	0.4169	953873	7358	2.98836e-05	28.506
2157	rs10069690	IPF	M32504.metal.pos.txt.gz	T	C	T	C	-0.16406	0.0065	0.2692	0.1911	0.0212	0.0073	1.005e-14	0.3731	953873	7373	6.27792e-05	59.887
2158	rs11578440	IPF	M32504.metal.pos.txt.gz	A	G	A	G	0.13175	0.0027	0.1426	0.1376	0.027154	0.0051	1.223e-06	0.6017	953873	7373	2.46793e-05	23.5414
2159	rs17753718	IPF	M32504.metal.pos.txt.gz	A	G	A	G	0.17331	0.0106	0.07458	0.0637	0.037482	0.0076	3.766e-06	0.1619	903869	7373	2.3653e-05	21.3797
2160	rs2076295	IPF	M32504.metal.pos.txt.gz	G	T	G	T	0.13366	-0.0053	0.4355	0.4476	0.018782	0.0035	1.108e-12	0.1293	953873	7373	5.30891e-05	50.6429
2161	rs3772190	IPF	M32504.metal.pos.txt.gz	A	G	A	G	0.1171	-0.0026	0.2517	0.234	0.021548	0.0042	5.488e-08	0.5287	953873	7373	3.09596e-05	29.5324
2162	rs4130548	IPF	M32504.metal.pos.txt.gz	C	T	C	T	0.10423	-0.004	0.3639	0.3605	0.019522	0.0035	9.343e-08	0.2431	953873	7373	2.98836e-05	28.506
2168	rs10069690	IPF	M32518.metal.pos.txt.gz	T	C	T	C	-0.16406	0.0048	0.2692	0.1662	0.0212	0.0039	1.005e-14	0.2235	953873	7350	6.27792e-05	59.887
2169	rs11578440	IPF	M32518.metal.pos.txt.gz	A	G	A	G	0.13175	0.0024	0.1426	0.1339	0.027154	0.0027	1.223e-06	0.373	953873	7350	2.46793e-05	23.5414
2170	rs17753718	IPF	M32518.metal.pos.txt.gz	A	G	A	G	0.17331	0.0032	0.07458	0.0574	0.037482	0.0035	3.766e-06	0.3691	903869	7350	2.3653e-05	21.3797
2171	rs2076295	IPF	M32518.metal.pos.txt.gz	G	T	G	T	0.13366	-0.0006	0.4355	0.4452	0.018782	0.0018	1.108e-12	0.7399	953873	7350	5.30891e-05	50.6429
2172	rs3772190	IPF	M32518.metal.pos.txt.gz	A	G	A	G	0.1171	0.0003	0.2517	0.234	0.021548	0.0018	5.488e-08	0.8515	953873	7350	3.09596e-05	29.5324
2173	rs4130548	IPF	M32518.metal.pos.txt.gz	C	T	C	T	0.10423	0.0004	0.3639	0.3679	0.019522	0.0018	9.343e-08	0.8168	953873	7350	2.98836e-05	28.506
2179	rs10069690	IPF	M32549.metal.pos.txt.gz	T	C	T	C	-0.16406	-0.0108	0.2692	0.1878	0.0212	0.0143	1.005e-14	0.4483	953873	7256	6.27792e-05	59.887
2180	rs11578440	IPF	M32549.metal.pos.txt.gz	A	G	A	G	0.13175	-0.005	0.1426	0.1379	0.027154	0.0099	1.223e-06	0.6134	953873	7256	2.46793e-05	23.5414
2181	rs17753718	IPF	M32549.metal.pos.txt.gz	A	G	A	G	0.17331	0.0057	0.07458	0.0616	0.037482	0.0139	3.766e-06	0.6807	903869	7256	2.3653e-05	21.3797
2182	rs2076295	IPF	M32549.metal.pos.txt.gz	G	T	G	T	0.13366	-0.0076	0.4355	0.4469	0.018782	0.0067	1.108e-12	0.2542	953873	7256	5.30891e-05	50.6429
2183	rs3772190	IPF	M32549.metal.pos.txt.gz	A	G	A	G	0.1171	-0.0074	0.2517	0.2341	0.021548	0.0075	5.488e-08	0.3216	953873	7256	3.09596e-05	29.5324
2184	rs4130548	IPF	M32549.metal.pos.txt.gz	C	T	C	T	0.10423	-0.0103	0.3639	0.3629	0.019522	0.0067	9.343e-08	0.1218	953873	7256	2.98836e-05	28.506
2190	rs10069690	IPF	M32553.metal.pos.txt.gz	T	C	T	C	-0.16406	-0.0065	0.2692	0.1785	0.0212	0.0107	1.005e-14	0.5451	953873	7361	6.27792e-05	59.887
2191	rs11578440	IPF	M32553.metal.pos.txt.gz	A	G	A	G	0.13175	-0.0074	0.1426	0.1349	0.027154	0.007	1.223e-06	0.2846	953873	7361	2.46793e-05	23.5414
2192	rs17753718	IPF	M32553.metal.pos.txt.gz	A	G	A	G	0.17331	0.0069	0.07458	0.0604	0.037482	0.0105	3.766e-06	0.5124	903869	7361	2.3653e-05	21.3797
2193	rs2076295	IPF	M32553.metal.pos.txt.gz	G	T	G	T	0.13366	0.0035	0.4355	0.4466	0.018782	0.0051	1.108e-12	0.5001	953873	7361	5.30891e-05	50.6429
2194	rs3772190	IPF	M32553.metal.pos.txt.gz	A	G	A	G	0.1171	0.0095	0.2517	0.2341	0.021548	0.0059	5.488e-08	0.106	953873	7361	3.09596e-05	29.5324
2195	rs4130548	IPF	M32553.metal.pos.txt.gz	C	T	C	T	0.10423	0.0004	0.3639	0.3636	0.019522	0.0051	9.343e-08	0.9379	953873	7361	2.98836e-05	28.506
2201	rs10069690	IPF	M32557.metal.pos.txt.gz	T	C	T	C	-0.16406	0.0043	0.2692	0.1631	0.0212	0.0129	1.005e-14	0.7367	953873	7337	6.27792e-05	59.887
2202	rs11578440	IPF	M32557.metal.pos.txt.gz	A	G	A	G	0.13175	-0.0066	0.1426	0.1331	0.027154	0.0082	1.223e-06	0.4191	953873	7337	2.46793e-05	23.5414
2203	rs17753718	IPF	M32557.metal.pos.txt.gz	A	G	A	G	0.17331	-0.005	0.07458	0.0576	0.037482	0.0123	3.766e-06	0.6841	903869	7337	2.3653e-05	21.3797
2204	rs2076295	IPF	M32557.metal.pos.txt.gz	G	T	G	T	0.13366	-0.0071	0.4355	0.4446	0.018782	0.0055	1.108e-12	0.1991	953873	7337	5.30891e-05	50.6429
2205	rs3772190	IPF	M32557.metal.pos.txt.gz	A	G	A	G	0.1171	-0.002	0.2517	0.234	0.021548	0.0064	5.488e-08	0.7522	953873	7337	3.09596e-05	29.5324
2206	rs4130548	IPF	M32557.metal.pos.txt.gz	C	T	C	T	0.10423	-0.0053	0.3639	0.3699	0.019522	0.0055	9.343e-08	0.3384	953873	7337	2.98836e-05	28.506
2212	rs10069690	IPF	M32560.metal.pos.txt.gz	T	C	T	C	-0.16406	-0.0341	0.2692	0.1876	0.0212	0.0189	1.005e-14	0.07058	953873	2091	6.27792e-05	59.887
2213	rs11578440	IPF	M32560.metal.pos.txt.gz	A	G	A	G	0.13175	0.0228	0.1426	0.1407	0.027154	0.0131	1.223e-06	0.0829	953873	2091	2.46793e-05	23.5414
2214	rs17753718	IPF	M32560.metal.pos.txt.gz	A	G	A	G	0.17331	0.0027	0.07458	0.057	0.037482	0.0189	3.766e-06	0.8884	903869	2091	2.3653e-05	21.3797
2215	rs2076295	IPF	M32560.metal.pos.txt.gz	G	T	G	T	0.13366	0.0035	0.4355	0.4424	0.018782	0.0086	1.108e-12	0.683	953873	2091	5.30891e-05	50.6429
2216	rs3772190	IPF	M32560.metal.pos.txt.gz	A	G	A	G	0.1171	0.0089	0.2517	0.2317	0.021548	0.0101	5.488e-08	0.3802	953873	2091	3.09596e-05	29.5324
2217	rs4130548	IPF	M32560.metal.pos.txt.gz	C	T	C	T	0.10423	-0.001	0.3639	0.3601	0.019522	0.0092	9.343e-08	0.9121	953873	2091	2.98836e-05	28.506
2223	rs10069690	IPF	M32564.metal.pos.txt.gz	T	C	T	C	-0.16406	-0.0128	0.2692	0.1799	0.0212	0.0163	1.005e-14	0.4317	953873	6970	6.27792e-05	59.887
2224	rs11578440	IPF	M32564.metal.pos.txt.gz	A	G	A	G	0.13175	-0.0079	0.1426	0.1358	0.027154	0.0111	1.223e-06	0.478	953873	6970	2.46793e-05	23.5414
2225	rs17753718	IPF	M32564.metal.pos.txt.gz	A	G	A	G	0.17331	-0.0129	0.07458	0.0606	0.037482	0.0154	3.766e-06	0.4047	903869	6970	2.3653e-05	21.3797
2226	rs2076295	IPF	M32564.metal.pos.txt.gz	G	T	G	T	0.13366	-0.0078	0.4355	0.4454	0.018782	0.007	1.108e-12	0.2693	953873	6970	5.30891e-05	50.6429
2227	rs3772190	IPF	M32564.metal.pos.txt.gz	A	G	A	G	0.1171	0.0099	0.2517	0.2344	0.021548	0.0086	5.488e-08	0.2471	953873	6970	3.09596e-05	29.5324
2228	rs4130548	IPF	M32564.metal.pos.txt.gz	C	T	C	T	0.10423	0.008	0.3639	0.3638	0.019522	0.0077	9.343e-08	0.2964	953873	6970	2.98836e-05	28.506
2234	rs10069690	IPF	M32578.metal.pos.txt.gz	T	C	T	C	-0.16406	0.0089	0.2692	0.1739	0.0212	0.0104	1.005e-14	0.3876	953873	7322	6.27792e-05	59.887
2235	rs11578440	IPF	M32578.metal.pos.txt.gz	A	G	A	G	0.13175	0.0092	0.1426	0.1346	0.027154	0.007	1.223e-06	0.1872	953873	7322	2.46793e-05	23.5414
2236	rs17753718	IPF	M32578.metal.pos.txt.gz	A	G	A	G	0.17331	0.0033	0.07458	0.0584	0.037482	0.0094	3.766e-06	0.7215	903869	7322	2.3653e-05	21.3797
2237	rs2076295	IPF	M32578.metal.pos.txt.gz	G	T	G	T	0.13366	-0.0044	0.4355	0.4457	0.018782	0.0045	1.108e-12	0.3263	953873	7322	5.30891e-05	50.6429
2238	rs3772190	IPF	M32578.metal.pos.txt.gz	A	G	A	G	0.1171	0.0001	0.2517	0.234	0.021548	0.0053	5.488e-08	0.9812	953873	7322	3.09596e-05	29.5324
2239	rs4130548	IPF	M32578.metal.pos.txt.gz	C	T	C	T	0.10423	0.0045	0.3639	0.3671	0.019522	0.0045	9.343e-08	0.3121	953873	7322	2.98836e-05	28.506
2245	rs10069690	IPF	M32586.metal.pos.txt.gz	T	C	T	C	-0.16406	0.0251	0.2692	0.1938	0.0212	0.0118	1.005e-14	0.03382	953873	7303	6.27792e-05	59.887
2246	rs11578440	IPF	M32586.metal.pos.txt.gz	A	G	A	G	0.13175	0.0126	0.1426	0.1389	0.027154	0.0087	1.223e-06	0.147	953873	7303	2.46793e-05	23.5414
2247	rs17753718	IPF	M32586.metal.pos.txt.gz	A	G	A	G	0.17331	0.0089	0.07458	0.0634	0.037482	0.0119	3.766e-06	0.4532	903869	7303	2.3653e-05	21.3797
2248	rs2076295	IPF	M32586.metal.pos.txt.gz	G	T	G	T	0.13366	-0.0122	0.4355	0.4481	0.018782	0.0058	1.108e-12	0.03381	953873	7303	5.30891e-05	50.6429
2249	rs3772190	IPF	M32586.metal.pos.txt.gz	A	G	A	G	0.1171	0.0013	0.2517	0.234	0.021548	0.0065	5.488e-08	0.8422	953873	7303	3.09596e-05	29.5324
2250	rs4130548	IPF	M32586.metal.pos.txt.gz	C	T	C	T	0.10423	-0.0037	0.3639	0.359	0.019522	0.0057	9.343e-08	0.5233	953873	7303	2.98836e-05	28.506
2256	rs10069690	IPF	M32587.metal.pos.txt.gz	T	C	T	C	-0.16406	0.0028	0.2692	0.1847	0.0212	0.0079	1.005e-14	0.7241	953873	7369	6.27792e-05	59.887
2257	rs11578440	IPF	M32587.metal.pos.txt.gz	A	G	A	G	0.13175	0.0088	0.1426	0.1364	0.027154	0.0054	1.223e-06	0.103	953873	7369	2.46793e-05	23.5414
2258	rs17753718	IPF	M32587.metal.pos.txt.gz	A	G	A	G	0.17331	-0.0067	0.07458	0.061	0.037482	0.0076	3.766e-06	0.3826	903869	7369	2.3653e-05	21.3797
2259	rs2076295	IPF	M32587.metal.pos.txt.gz	G	T	G	T	0.13366	-0.0054	0.4355	0.4467	0.018782	0.0037	1.108e-12	0.1435	953873	7369	5.30891e-05	50.6429
2260	rs3772190	IPF	M32587.metal.pos.txt.gz	A	G	A	G	0.1171	-0.0014	0.2517	0.234	0.021548	0.0044	5.488e-08	0.7448	953873	7369	3.09596e-05	29.5324
2261	rs4130548	IPF	M32587.metal.pos.txt.gz	C	T	C	T	0.10423	0.0019	0.3639	0.3631	0.019522	0.0037	9.343e-08	0.6074	953873	7369	2.98836e-05	28.506
2267	rs10069690	IPF	M32593.metal.pos.txt.gz	T	C	T	C	-0.16406	0.0222	0.2692	0.2035	0.0212	0.0089	1.005e-14	0.01275	953873	5955	6.27792e-05	59.887
2268	rs11578440	IPF	M32593.metal.pos.txt.gz	A	G	A	G	0.13175	0.0098	0.1426	0.1423	0.027154	0.0069	1.223e-06	0.1584	953873	5955	2.46793e-05	23.5414
2269	rs17753718	IPF	M32593.metal.pos.txt.gz	A	G	A	G	0.17331	-0.015	0.07458	0.0669	0.037482	0.0094	3.766e-06	0.1104	903869	5955	2.3653e-05	21.3797
2270	rs2076295	IPF	M32593.metal.pos.txt.gz	G	T	G	T	0.13366	0.007	0.4355	0.4506	0.018782	0.0045	1.108e-12	0.1169	953873	5955	5.30891e-05	50.6429
2271	rs3772190	IPF	M32593.metal.pos.txt.gz	A	G	A	G	0.1171	-0.0001	0.2517	0.2341	0.021548	0.0051	5.488e-08	0.9883	953873	5955	3.09596e-05	29.5324
2272	rs4130548	IPF	M32593.metal.pos.txt.gz	C	T	C	T	0.10423	0.0014	0.3639	0.3551	0.019522	0.0045	9.343e-08	0.7483	953873	5955	2.98836e-05	28.506
2278	rs10069690	IPF	M32616.metal.pos.txt.gz	T	C	T	C	-0.16406	-0.0293	0.2692	0.1795	0.0212	0.0196	1.005e-14	0.1349	953873	6904	6.27792e-05	59.887
2279	rs11578440	IPF	M32616.metal.pos.txt.gz	A	G	A	G	0.13175	0.0186	0.1426	0.1363	0.027154	0.0136	1.223e-06	0.1719	953873	6904	2.46793e-05	23.5414
2280	rs17753718	IPF	M32616.metal.pos.txt.gz	A	G	A	G	0.17331	0.0104	0.07458	0.0611	0.037482	0.0192	3.766e-06	0.5871	903869	6904	2.3653e-05	21.3797
2281	rs2076295	IPF	M32616.metal.pos.txt.gz	G	T	G	T	0.13366	0.0096	0.4355	0.4475	0.018782	0.0087	1.108e-12	0.2725	953873	6904	5.30891e-05	50.6429
2282	rs3772190	IPF	M32616.metal.pos.txt.gz	A	G	A	G	0.1171	-0.0093	0.2517	0.2328	0.021548	0.0103	5.488e-08	0.3655	953873	6904	3.09596e-05	29.5324
2283	rs4130548	IPF	M32616.metal.pos.txt.gz	C	T	C	T	0.10423	-0.0019	0.3639	0.3633	0.019522	0.0094	9.343e-08	0.839	953873	6904	2.98836e-05	28.506
2289	rs10069690	IPF	M32632.metal.pos.txt.gz	T	C	T	C	-0.16406	-0.0005	0.2692	0.175	0.0212	0.0066	1.005e-14	0.9366	953873	7337	6.27792e-05	59.887
2290	rs11578440	IPF	M32632.metal.pos.txt.gz	A	G	A	G	0.13175	0.005	0.1426	0.1349	0.027154	0.0044	1.223e-06	0.2546	953873	7337	2.46793e-05	23.5414
2291	rs17753718	IPF	M32632.metal.pos.txt.gz	A	G	A	G	0.17331	0.0056	0.07458	0.0601	0.037482	0.0065	3.766e-06	0.3941	903869	7337	2.3653e-05	21.3797
2292	rs2076295	IPF	M32632.metal.pos.txt.gz	G	T	G	T	0.13366	-0.0004	0.4355	0.4449	0.018782	0.0027	1.108e-12	0.8823	953873	7337	5.30891e-05	50.6429
2293	rs3772190	IPF	M32632.metal.pos.txt.gz	A	G	A	G	0.1171	-0.0005	0.2517	0.2338	0.021548	0.0035	5.488e-08	0.8848	953873	7337	3.09596e-05	29.5324
2294	rs4130548	IPF	M32632.metal.pos.txt.gz	C	T	C	T	0.10423	-0.0028	0.3639	0.3682	0.019522	0.0027	9.343e-08	0.2946	953873	7337	2.98836e-05	28.506
2300	rs10069690	IPF	M32634.metal.pos.txt.gz	T	C	T	C	-0.16406	-0.0015	0.2692	0.1767	0.0212	0.0043	1.005e-14	0.7255	953873	7362	6.27792e-05	59.887
2301	rs11578440	IPF	M32634.metal.pos.txt.gz	A	G	A	G	0.13175	-0.0013	0.1426	0.1342	0.027154	0.0027	1.223e-06	0.6132	953873	7362	2.46793e-05	23.5414
2302	rs17753718	IPF	M32634.metal.pos.txt.gz	A	G	A	G	0.17331	-0.0016	0.07458	0.0597	0.037482	0.0041	3.766e-06	0.6906	903869	7362	2.3653e-05	21.3797
2303	rs2076295	IPF	M32634.metal.pos.txt.gz	G	T	G	T	0.13366	-0.0012	0.4355	0.4453	0.018782	0.0018	1.108e-12	0.5097	953873	7362	5.30891e-05	50.6429
2304	rs3772190	IPF	M32634.metal.pos.txt.gz	A	G	A	G	0.1171	0.003	0.2517	0.234	0.021548	0.0018	5.488e-08	0.1044	953873	7362	3.09596e-05	29.5324
2305	rs4130548	IPF	M32634.metal.pos.txt.gz	C	T	C	T	0.10423	0.0023	0.3639	0.3676	0.019522	0.0018	9.343e-08	0.204	953873	7362	2.98836e-05	28.506
2311	rs10069690	IPF	M32635.metal.pos.txt.gz	T	C	T	C	-0.16406	-0.0024	0.2692	0.1851	0.0212	0.0071	1.005e-14	0.7352	953873	7369	6.27792e-05	59.887
2312	rs11578440	IPF	M32635.metal.pos.txt.gz	A	G	A	G	0.13175	0.0058	0.1426	0.1373	0.027154	0.0052	1.223e-06	0.2617	953873	7369	2.46793e-05	23.5414
2313	rs17753718	IPF	M32635.metal.pos.txt.gz	A	G	A	G	0.17331	0.0023	0.07458	0.0622	0.037482	0.0072	3.766e-06	0.7457	903869	7369	2.3653e-05	21.3797
2314	rs2076295	IPF	M32635.metal.pos.txt.gz	G	T	G	T	0.13366	0.0011	0.4355	0.4474	0.018782	0.0035	1.108e-12	0.76	953873	7369	5.30891e-05	50.6429
2315	rs3772190	IPF	M32635.metal.pos.txt.gz	A	G	A	G	0.1171	0.0049	0.2517	0.234	0.021548	0.0036	5.488e-08	0.1726	953873	7369	3.09596e-05	29.5324
2316	rs4130548	IPF	M32635.metal.pos.txt.gz	C	T	C	T	0.10423	0.0036	0.3639	0.3609	0.019522	0.0035	9.343e-08	0.3017	953873	7369	2.98836e-05	28.506
2322	rs10069690	IPF	M32644.metal.pos.txt.gz	T	C	T	C	-0.16406	0.0059	0.2692	0.1712	0.0212	0.0045	1.005e-14	0.1932	953873	7229	6.27792e-05	59.887
2323	rs11578440	IPF	M32644.metal.pos.txt.gz	A	G	A	G	0.13175	0.0023	0.1426	0.1333	0.027154	0.0027	1.223e-06	0.3896	953873	7229	2.46793e-05	23.5414
2324	rs17753718	IPF	M32644.metal.pos.txt.gz	A	G	A	G	0.17331	-0.0025	0.07458	0.0586	0.037482	0.0043	3.766e-06	0.5534	903869	7229	2.3653e-05	21.3797
2325	rs2076295	IPF	M32644.metal.pos.txt.gz	G	T	G	T	0.13366	0.0017	0.4355	0.4448	0.018782	0.0018	1.108e-12	0.3622	953873	7229	5.30891e-05	50.6429
2326	rs3772190	IPF	M32644.metal.pos.txt.gz	A	G	A	G	0.1171	0	0.2517	0.2341	0.021548	0.0026	5.488e-08	0.9962	953873	7229	3.09596e-05	29.5324
2327	rs4130548	IPF	M32644.metal.pos.txt.gz	C	T	C	T	0.10423	0.0014	0.3639	0.3693	0.019522	0.0018	9.343e-08	0.4382	953873	7229	2.98836e-05	28.506
2333	rs10069690	IPF	M32651.metal.pos.txt.gz	T	C	T	C	-0.16406	-0.0001	0.2692	0.1713	0.0212	0.0068	1.005e-14	0.988	953873	5211	6.27792e-05	59.887
2334	rs11578440	IPF	M32651.metal.pos.txt.gz	A	G	A	G	0.13175	-0.0027	0.1426	0.1348	0.027154	0.0044	1.223e-06	0.5485	953873	5211	2.46793e-05	23.5414
2335	rs17753718	IPF	M32651.metal.pos.txt.gz	A	G	A	G	0.17331	0.0009	0.07458	0.0576	0.037482	0.006	3.766e-06	0.8867	903869	5211	2.3653e-05	21.3797
2336	rs2076295	IPF	M32651.metal.pos.txt.gz	G	T	G	T	0.13366	-0.0025	0.4355	0.4453	0.018782	0.0027	1.108e-12	0.3689	953873	5211	5.30891e-05	50.6429
2337	rs3772190	IPF	M32651.metal.pos.txt.gz	A	G	A	G	0.1171	0.005	0.2517	0.2327	0.021548	0.0035	5.488e-08	0.1551	953873	5211	3.09596e-05	29.5324
2338	rs4130548	IPF	M32651.metal.pos.txt.gz	C	T	C	T	0.10423	0.003	0.3639	0.3685	0.019522	0.0027	9.343e-08	0.2683	953873	5211	2.98836e-05	28.506
2344	rs10069690	IPF	M32654.metal.pos.txt.gz	T	C	T	C	-0.16406	-0.007	0.2692	0.1784	0.0212	0.005	1.005e-14	0.1597	953873	7361	6.27792e-05	59.887
2345	rs11578440	IPF	M32654.metal.pos.txt.gz	A	G	A	G	0.13175	0.0002	0.1426	0.1356	0.027154	0.0034	1.223e-06	0.947	953873	7361	2.46793e-05	23.5414
2346	rs17753718	IPF	M32654.metal.pos.txt.gz	A	G	A	G	0.17331	0.0009	0.07458	0.0603	0.037482	0.0049	3.766e-06	0.8465	903869	7361	2.3653e-05	21.3797
2347	rs2076295	IPF	M32654.metal.pos.txt.gz	G	T	G	T	0.13366	0.002	0.4355	0.447	0.018782	0.0025	1.108e-12	0.4166	953873	7361	5.30891e-05	50.6429
2348	rs3772190	IPF	M32654.metal.pos.txt.gz	A	G	A	G	0.1171	0.0034	0.2517	0.234	0.021548	0.0026	5.488e-08	0.1834	953873	7361	3.09596e-05	29.5324
2349	rs4130548	IPF	M32654.metal.pos.txt.gz	C	T	C	T	0.10423	0.0045	0.3639	0.3622	0.019522	0.0025	9.343e-08	0.07523	953873	7361	2.98836e-05	28.506
2355	rs10069690	IPF	M32672.metal.pos.txt.gz	T	C	T	C	-0.16406	0.0042	0.2692	0.1795	0.0212	0.0082	1.005e-14	0.6068	953873	7354	6.27792e-05	59.887
2356	rs11578440	IPF	M32672.metal.pos.txt.gz	A	G	A	G	0.13175	-0.003	0.1426	0.1354	0.027154	0.0055	1.223e-06	0.584	953873	7354	2.46793e-05	23.5414
2357	rs17753718	IPF	M32672.metal.pos.txt.gz	A	G	A	G	0.17331	0.0134	0.07458	0.0597	0.037482	0.0078	3.766e-06	0.0855	903869	7354	2.3653e-05	21.3797
2358	rs2076295	IPF	M32672.metal.pos.txt.gz	G	T	G	T	0.13366	0.0016	0.4355	0.4461	0.018782	0.0037	1.108e-12	0.6608	953873	7354	5.30891e-05	50.6429
2359	rs3772190	IPF	M32672.metal.pos.txt.gz	A	G	A	G	0.1171	-0.0015	0.2517	0.234	0.021548	0.0045	5.488e-08	0.7356	953873	7354	3.09596e-05	29.5324
2360	rs4130548	IPF	M32672.metal.pos.txt.gz	C	T	C	T	0.10423	0.0063	0.3639	0.3652	0.019522	0.0037	9.343e-08	0.08733	953873	7354	2.98836e-05	28.506
2366	rs10069690	IPF	M32675.metal.pos.txt.gz	T	C	T	C	-0.16406	-0.0001	0.2692	0.1844	0.0212	0.0034	1.005e-14	0.9831	953873	7338	6.27792e-05	59.887
2367	rs11578440	IPF	M32675.metal.pos.txt.gz	A	G	A	G	0.13175	-0.0023	0.1426	0.1336	0.027154	0.0018	1.223e-06	0.2086	953873	7338	2.46793e-05	23.5414
2368	rs17753718	IPF	M32675.metal.pos.txt.gz	A	G	A	G	0.17331	0.0042	0.07458	0.0609	0.037482	0.0032	3.766e-06	0.1923	903869	7338	2.3653e-05	21.3797
2369	rs2076295	IPF	M32675.metal.pos.txt.gz	G	T	G	T	0.13366	0.0002	0.4355	0.4471	0.018782	0.0017	1.108e-12	0.8837	953873	7338	5.30891e-05	50.6429
2370	rs3772190	IPF	M32675.metal.pos.txt.gz	A	G	A	G	0.1171	0.0002	0.2517	0.2339	0.021548	0.0017	5.488e-08	0.9071	953873	7338	3.09596e-05	29.5324
2371	rs4130548	IPF	M32675.metal.pos.txt.gz	C	T	C	T	0.10423	0.0015	0.3639	0.3613	0.019522	0.0017	9.343e-08	0.3494	953873	7338	2.98836e-05	28.506
2377	rs10069690	IPF	M32691.metal.pos.txt.gz	T	C	T	C	-0.16406	0.0241	0.2692	0.2021	0.0212	0.0117	1.005e-14	0.03996	953873	2575	6.27792e-05	59.887
2378	rs11578440	IPF	M32691.metal.pos.txt.gz	A	G	A	G	0.13175	0.0163	0.1426	0.1425	0.027154	0.0094	1.223e-06	0.08438	953873	2575	2.46793e-05	23.5414
2379	rs17753718	IPF	M32691.metal.pos.txt.gz	A	G	A	G	0.17331	0.004	0.07458	0.0672	0.037482	0.0128	3.766e-06	0.7508	903869	2575	2.3653e-05	21.3797
2380	rs2076295	IPF	M32691.metal.pos.txt.gz	G	T	G	T	0.13366	-0.0017	0.4355	0.4528	0.018782	0.0063	1.108e-12	0.786	953873	2575	5.30891e-05	50.6429
2381	rs3772190	IPF	M32691.metal.pos.txt.gz	A	G	A	G	0.1171	-0.0024	0.2517	0.2327	0.021548	0.0071	5.488e-08	0.7336	953873	2575	3.09596e-05	29.5324
2382	rs4130548	IPF	M32691.metal.pos.txt.gz	C	T	C	T	0.10423	0.0033	0.3639	0.3521	0.019522	0.0063	9.343e-08	0.6056	953873	2575	2.98836e-05	28.506
2388	rs10069690	IPF	M32698.metal.pos.txt.gz	T	C	T	C	-0.16406	0.0023	0.2692	0.1878	0.0212	0.0045	1.005e-14	0.6173	953873	7308	6.27792e-05	59.887
2389	rs11578440	IPF	M32698.metal.pos.txt.gz	A	G	A	G	0.13175	0.0026	0.1426	0.1375	0.027154	0.0032	1.223e-06	0.4228	953873	7308	2.46793e-05	23.5414
2390	rs17753718	IPF	M32698.metal.pos.txt.gz	A	G	A	G	0.17331	-0.0009	0.07458	0.0625	0.037482	0.0045	3.766e-06	0.8356	903869	7308	2.3653e-05	21.3797
2391	rs2076295	IPF	M32698.metal.pos.txt.gz	G	T	G	T	0.13366	0.0059	0.4355	0.4484	0.018782	0.0024	1.108e-12	0.0133	953873	7308	5.30891e-05	50.6429
2392	rs3772190	IPF	M32698.metal.pos.txt.gz	A	G	A	G	0.1171	0.0043	0.2517	0.2339	0.021548	0.0025	5.488e-08	0.08065	953873	7308	3.09596e-05	29.5324
2393	rs4130548	IPF	M32698.metal.pos.txt.gz	C	T	C	T	0.10423	0.0032	0.3639	0.3579	0.019522	0.0024	9.343e-08	0.1771	953873	7308	2.98836e-05	28.506
2399	rs10069690	IPF	M32709.metal.pos.txt.gz	T	C	T	C	-0.16406	-0.001	0.2692	0.1832	0.0212	0.0061	1.005e-14	0.8735	953873	7363	6.27792e-05	59.887
2400	rs11578440	IPF	M32709.metal.pos.txt.gz	A	G	A	G	0.13175	-0.0004	0.1426	0.1362	0.027154	0.0042	1.223e-06	0.9197	953873	7363	2.46793e-05	23.5414
2401	rs17753718	IPF	M32709.metal.pos.txt.gz	A	G	A	G	0.17331	0.0086	0.07458	0.0602	0.037482	0.0057	3.766e-06	0.1289	903869	7363	2.3653e-05	21.3797
2402	rs2076295	IPF	M32709.metal.pos.txt.gz	G	T	G	T	0.13366	0.001	0.4355	0.446	0.018782	0.0026	1.108e-12	0.7139	953873	7363	5.30891e-05	50.6429
2403	rs3772190	IPF	M32709.metal.pos.txt.gz	A	G	A	G	0.1171	0.0038	0.2517	0.234	0.021548	0.0033	5.488e-08	0.2518	953873	7363	3.09596e-05	29.5324
2404	rs4130548	IPF	M32709.metal.pos.txt.gz	C	T	C	T	0.10423	-0.002	0.3639	0.3655	0.019522	0.0026	9.343e-08	0.4511	953873	7363	2.98836e-05	28.506
2410	rs10069690	IPF	M32729.metal.pos.txt.gz	T	C	T	C	-0.16406	-0.0038	0.2692	0.16	0.0212	0.0049	1.005e-14	0.437	953873	6497	6.27792e-05	59.887
2411	rs11578440	IPF	M32729.metal.pos.txt.gz	A	G	A	G	0.13175	0.0027	0.1426	0.1326	0.027154	0.0028	1.223e-06	0.328	953873	6497	2.46793e-05	23.5414
2412	rs17753718	IPF	M32729.metal.pos.txt.gz	A	G	A	G	0.17331	0.0009	0.07458	0.0568	0.037482	0.0045	3.766e-06	0.8427	903869	6497	2.3653e-05	21.3797
2413	rs2076295	IPF	M32729.metal.pos.txt.gz	G	T	G	T	0.13366	0.001	0.4355	0.4446	0.018782	0.0019	1.108e-12	0.6028	953873	6497	5.30891e-05	50.6429
2414	rs3772190	IPF	M32729.metal.pos.txt.gz	A	G	A	G	0.1171	0.0002	0.2517	0.2328	0.021548	0.0027	5.488e-08	0.9384	953873	6497	3.09596e-05	29.5324
2415	rs4130548	IPF	M32729.metal.pos.txt.gz	C	T	C	T	0.10423	0.0042	0.3639	0.3722	0.019522	0.0019	9.343e-08	0.02603	953873	6497	2.98836e-05	28.506
2421	rs10069690	IPF	M32735.metal.pos.txt.gz	T	C	T	C	-0.16406	0.0119	0.2692	0.1873	0.0212	0.0131	1.005e-14	0.3632	953873	6000	6.27792e-05	59.887
2422	rs11578440	IPF	M32735.metal.pos.txt.gz	A	G	A	G	0.13175	0.0135	0.1426	0.1374	0.027154	0.0091	1.223e-06	0.1372	953873	6000	2.46793e-05	23.5414
2423	rs17753718	IPF	M32735.metal.pos.txt.gz	A	G	A	G	0.17331	-0.0095	0.07458	0.0616	0.037482	0.013	3.766e-06	0.4647	903869	6000	2.3653e-05	21.3797
2424	rs2076295	IPF	M32735.metal.pos.txt.gz	G	T	G	T	0.13366	-0.0054	0.4355	0.4466	0.018782	0.006	1.108e-12	0.3611	953873	6000	5.30891e-05	50.6429
2425	rs3772190	IPF	M32735.metal.pos.txt.gz	A	G	A	G	0.1171	0.0014	0.2517	0.234	0.021548	0.0073	5.488e-08	0.8452	953873	6000	3.09596e-05	29.5324
2426	rs4130548	IPF	M32735.metal.pos.txt.gz	C	T	C	T	0.10423	0.0017	0.3639	0.3593	0.019522	0.0065	9.343e-08	0.7981	953873	6000	2.98836e-05	28.506
2432	rs10069690	IPF	M32739.metal.pos.txt.gz	T	C	T	C	-0.16406	0.0054	0.2692	0.2031	0.0212	0.0056	1.005e-14	0.3302	953873	6042	6.27792e-05	59.887
2433	rs11578440	IPF	M32739.metal.pos.txt.gz	A	G	A	G	0.13175	-0.0011	0.1426	0.1392	0.027154	0.004	1.223e-06	0.7775	953873	6042	2.46793e-05	23.5414
2434	rs17753718	IPF	M32739.metal.pos.txt.gz	A	G	A	G	0.17331	0.0062	0.07458	0.0654	0.037482	0.0057	3.766e-06	0.274	903869	6042	2.3653e-05	21.3797
2435	rs2076295	IPF	M32739.metal.pos.txt.gz	G	T	G	T	0.13366	-0.0011	0.4355	0.4501	0.018782	0.003	1.108e-12	0.7218	953873	6042	5.30891e-05	50.6429
2436	rs3772190	IPF	M32739.metal.pos.txt.gz	A	G	A	G	0.1171	0.0045	0.2517	0.234	0.021548	0.0032	5.488e-08	0.1517	953873	6042	3.09596e-05	29.5324
2437	rs4130548	IPF	M32739.metal.pos.txt.gz	C	T	C	T	0.10423	0.0024	0.3639	0.3518	0.019522	0.003	9.343e-08	0.4262	953873	6042	2.98836e-05	28.506
2443	rs10069690	IPF	M32740.metal.pos.txt.gz	T	C	T	C	-0.16406	0.0043	0.2692	0.1844	0.0212	0.004	1.005e-14	0.2894	953873	7318	6.27792e-05	59.887
2444	rs11578440	IPF	M32740.metal.pos.txt.gz	A	G	A	G	0.13175	0.0017	0.1426	0.1354	0.027154	0.0026	1.223e-06	0.514	953873	7318	2.46793e-05	23.5414
2445	rs17753718	IPF	M32740.metal.pos.txt.gz	A	G	A	G	0.17331	-0.0003	0.07458	0.0614	0.037482	0.0039	3.766e-06	0.9344	903869	7318	2.3653e-05	21.3797
2446	rs2076295	IPF	M32740.metal.pos.txt.gz	G	T	G	T	0.13366	-0.002	0.4355	0.4461	0.018782	0.0017	1.108e-12	0.2438	953873	7318	5.30891e-05	50.6429
2447	rs3772190	IPF	M32740.metal.pos.txt.gz	A	G	A	G	0.1171	0.0001	0.2517	0.2337	0.021548	0.0024	5.488e-08	0.9666	953873	7318	3.09596e-05	29.5324
2448	rs4130548	IPF	M32740.metal.pos.txt.gz	C	T	C	T	0.10423	0.0029	0.3639	0.3652	0.019522	0.0017	9.343e-08	0.09197	953873	7318	2.98836e-05	28.506
2454	rs10069690	IPF	M32753.metal.pos.txt.gz	T	C	T	C	-0.16406	-0.0139	0.2692	0.1837	0.0212	0.0118	1.005e-14	0.2385	953873	7356	6.27792e-05	59.887
2455	rs11578440	IPF	M32753.metal.pos.txt.gz	A	G	A	G	0.13175	0.0074	0.1426	0.1369	0.027154	0.0084	1.223e-06	0.3817	953873	7356	2.46793e-05	23.5414
2456	rs17753718	IPF	M32753.metal.pos.txt.gz	A	G	A	G	0.17331	0.0125	0.07458	0.0615	0.037482	0.0119	3.766e-06	0.2942	903869	7356	2.3653e-05	21.3797
2457	rs2076295	IPF	M32753.metal.pos.txt.gz	G	T	G	T	0.13366	-0.0037	0.4355	0.4465	0.018782	0.0053	1.108e-12	0.4855	953873	7356	5.30891e-05	50.6429
2458	rs3772190	IPF	M32753.metal.pos.txt.gz	A	G	A	G	0.1171	-0.0116	0.2517	0.2341	0.021548	0.0061	5.488e-08	0.05861	953873	7356	3.09596e-05	29.5324
2459	rs4130548	IPF	M32753.metal.pos.txt.gz	C	T	C	T	0.10423	0.0042	0.3639	0.3641	0.019522	0.0053	9.343e-08	0.4327	953873	7356	2.98836e-05	28.506
2465	rs10069690	IPF	M32754.metal.pos.txt.gz	T	C	T	C	-0.16406	0.0085	0.2692	0.1716	0.0212	0.0197	1.005e-14	0.6666	953873	6379	6.27792e-05	59.887
2466	rs11578440	IPF	M32754.metal.pos.txt.gz	A	G	A	G	0.13175	-0.0111	0.1426	0.1333	0.027154	0.0127	1.223e-06	0.3822	953873	6379	2.46793e-05	23.5414
2467	rs17753718	IPF	M32754.metal.pos.txt.gz	A	G	A	G	0.17331	-0.0147	0.07458	0.0588	0.037482	0.0188	3.766e-06	0.4318	903869	6379	2.3653e-05	21.3797
2468	rs2076295	IPF	M32754.metal.pos.txt.gz	G	T	G	T	0.13366	0.0002	0.4355	0.4437	0.018782	0.009	1.108e-12	0.9822	953873	6379	5.30891e-05	50.6429
2469	rs3772190	IPF	M32754.metal.pos.txt.gz	A	G	A	G	0.1171	-0.0051	0.2517	0.2341	0.021548	0.0099	5.488e-08	0.6088	953873	6379	3.09596e-05	29.5324
2470	rs4130548	IPF	M32754.metal.pos.txt.gz	C	T	C	T	0.10423	-0.0004	0.3639	0.365	0.019522	0.009	9.343e-08	0.9681	953873	6379	2.98836e-05	28.506
2476	rs10069690	IPF	M32755.metal.pos.txt.gz	T	C	T	C	-0.16406	-0.0027	0.2692	0.1897	0.0212	0.0079	1.005e-14	0.7279	953873	6658	6.27792e-05	59.887
2477	rs11578440	IPF	M32755.metal.pos.txt.gz	A	G	A	G	0.13175	-0.0028	0.1426	0.1378	0.027154	0.0057	1.223e-06	0.6179	953873	6658	2.46793e-05	23.5414
2478	rs17753718	IPF	M32755.metal.pos.txt.gz	A	G	A	G	0.17331	0.0115	0.07458	0.0604	0.037482	0.0078	3.766e-06	0.1393	903869	6658	2.3653e-05	21.3797
2479	rs2076295	IPF	M32755.metal.pos.txt.gz	G	T	G	T	0.13366	-0.0023	0.4355	0.4451	0.018782	0.0035	1.108e-12	0.5008	953873	6658	5.30891e-05	50.6429
2480	rs3772190	IPF	M32755.metal.pos.txt.gz	A	G	A	G	0.1171	-0.0011	0.2517	0.2351	0.021548	0.0042	5.488e-08	0.7914	953873	6658	3.09596e-05	29.5324
2481	rs4130548	IPF	M32755.metal.pos.txt.gz	C	T	C	T	0.10423	-0.0043	0.3639	0.3642	0.019522	0.0035	9.343e-08	0.2101	953873	6658	2.98836e-05	28.506
2487	rs10069690	IPF	M32757.metal.pos.txt.gz	T	C	T	C	-0.16406	0.0112	0.2692	0.1898	0.0212	0.0108	1.005e-14	0.2994	953873	7250	6.27792e-05	59.887
2488	rs11578440	IPF	M32757.metal.pos.txt.gz	A	G	A	G	0.13175	-0.0148	0.1426	0.137	0.027154	0.0074	1.223e-06	0.04537	953873	7250	2.46793e-05	23.5414
2489	rs17753718	IPF	M32757.metal.pos.txt.gz	A	G	A	G	0.17331	0.0093	0.07458	0.0622	0.037482	0.0106	3.766e-06	0.379	903869	7250	2.3653e-05	21.3797
2490	rs2076295	IPF	M32757.metal.pos.txt.gz	G	T	G	T	0.13366	-0.0032	0.4355	0.4471	0.018782	0.005	1.108e-12	0.5158	953873	7250	5.30891e-05	50.6429
2491	rs3772190	IPF	M32757.metal.pos.txt.gz	A	G	A	G	0.1171	-0.0002	0.2517	0.234	0.021548	0.0057	5.488e-08	0.9734	953873	7250	3.09596e-05	29.5324
2492	rs4130548	IPF	M32757.metal.pos.txt.gz	C	T	C	T	0.10423	0.006	0.3639	0.3616	0.019522	0.005	9.343e-08	0.2322	953873	7250	2.98836e-05	28.506
2498	rs10069690	IPF	M32758.metal.pos.txt.gz	T	C	T	C	-0.16406	0.0156	0.2692	0.1864	0.0212	0.0097	1.005e-14	0.11	953873	6642	6.27792e-05	59.887
2499	rs11578440	IPF	M32758.metal.pos.txt.gz	A	G	A	G	0.13175	-0.0055	0.1426	0.1367	0.027154	0.0066	1.223e-06	0.4059	953873	6642	2.46793e-05	23.5414
2500	rs17753718	IPF	M32758.metal.pos.txt.gz	A	G	A	G	0.17331	0.0013	0.07458	0.0621	0.037482	0.0093	3.766e-06	0.8861	903869	6642	2.3653e-05	21.3797
2501	rs2076295	IPF	M32758.metal.pos.txt.gz	G	T	G	T	0.13366	-0.0046	0.4355	0.4474	0.018782	0.0043	1.108e-12	0.2791	953873	6642	5.30891e-05	50.6429
2502	rs3772190	IPF	M32758.metal.pos.txt.gz	A	G	A	G	0.1171	-0.0038	0.2517	0.2334	0.021548	0.005	5.488e-08	0.4519	953873	6642	3.09596e-05	29.5324
2503	rs4130548	IPF	M32758.metal.pos.txt.gz	C	T	C	T	0.10423	-0.0041	0.3639	0.3633	0.019522	0.0043	9.343e-08	0.3378	953873	6642	2.98836e-05	28.506
2509	rs10069690	IPF	M32759.metal.pos.txt.gz	T	C	T	C	-0.16406	0.0124	0.2692	0.1875	0.0212	0.0096	1.005e-14	0.1993	953873	6712	6.27792e-05	59.887
2510	rs11578440	IPF	M32759.metal.pos.txt.gz	A	G	A	G	0.13175	-0.0052	0.1426	0.1375	0.027154	0.0066	1.223e-06	0.4299	953873	6712	2.46793e-05	23.5414
2511	rs17753718	IPF	M32759.metal.pos.txt.gz	A	G	A	G	0.17331	-0.002	0.07458	0.0628	0.037482	0.0092	3.766e-06	0.8291	903869	6712	2.3653e-05	21.3797
2512	rs2076295	IPF	M32759.metal.pos.txt.gz	G	T	G	T	0.13366	-0.0047	0.4355	0.4472	0.018782	0.0043	1.108e-12	0.2676	953873	6712	5.30891e-05	50.6429
2513	rs3772190	IPF	M32759.metal.pos.txt.gz	A	G	A	G	0.1171	-0.0046	0.2517	0.2337	0.021548	0.005	5.488e-08	0.3604	953873	6712	3.09596e-05	29.5324
2514	rs4130548	IPF	M32759.metal.pos.txt.gz	C	T	C	T	0.10423	-0.0051	0.3639	0.3627	0.019522	0.0043	9.343e-08	0.2299	953873	6712	2.98836e-05	28.506
2520	rs10069690	IPF	M32761.metal.pos.txt.gz	T	C	T	C	-0.16406	0.0058	0.2692	0.1929	0.0212	0.0071	1.005e-14	0.4148	953873	7313	6.27792e-05	59.887
2521	rs11578440	IPF	M32761.metal.pos.txt.gz	A	G	A	G	0.13175	-0.005	0.1426	0.1378	0.027154	0.0051	1.223e-06	0.3245	953873	7313	2.46793e-05	23.5414
2522	rs17753718	IPF	M32761.metal.pos.txt.gz	A	G	A	G	0.17331	0.0001	0.07458	0.0624	0.037482	0.0071	3.766e-06	0.987	903869	7313	2.3653e-05	21.3797
2523	rs2076295	IPF	M32761.metal.pos.txt.gz	G	T	G	T	0.13366	-0.005	0.4355	0.448	0.018782	0.0034	1.108e-12	0.1446	953873	7313	5.30891e-05	50.6429
2524	rs3772190	IPF	M32761.metal.pos.txt.gz	A	G	A	G	0.1171	0.0068	0.2517	0.2344	0.021548	0.0041	5.488e-08	0.0998	953873	7313	3.09596e-05	29.5324
2525	rs4130548	IPF	M32761.metal.pos.txt.gz	C	T	C	T	0.10423	0.007	0.3639	0.3599	0.019522	0.0034	9.343e-08	0.04112	953873	7313	2.98836e-05	28.506
2531	rs10069690	IPF	M32762.metal.pos.txt.gz	T	C	T	C	-0.16406	-0.0093	0.2692	0.2211	0.0212	0.0151	1.005e-14	0.5402	953873	2537	6.27792e-05	59.887
2532	rs11578440	IPF	M32762.metal.pos.txt.gz	A	G	A	G	0.13175	-0.0111	0.1426	0.1475	0.027154	0.013	1.223e-06	0.393	953873	2537	2.46793e-05	23.5414
2533	rs17753718	IPF	M32762.metal.pos.txt.gz	A	G	A	G	0.17331	-0.0001	0.07458	0.0708	0.037482	0.0172	3.766e-06	0.9938	903869	2537	2.3653e-05	21.3797
2534	rs2076295	IPF	M32762.metal.pos.txt.gz	G	T	G	T	0.13366	0.0082	0.4355	0.453	0.018782	0.0091	1.108e-12	0.3672	953873	2537	5.30891e-05	50.6429
2535	rs3772190	IPF	M32762.metal.pos.txt.gz	A	G	A	G	0.1171	-0.0137	0.2517	0.232	0.021548	0.01	5.488e-08	0.172	953873	2537	3.09596e-05	29.5324
2536	rs4130548	IPF	M32762.metal.pos.txt.gz	C	T	C	T	0.10423	0.0073	0.3639	0.3381	0.019522	0.009	9.343e-08	0.4181	953873	2537	2.98836e-05	28.506
2542	rs10069690	IPF	M32769.metal.pos.txt.gz	T	C	T	C	-0.16406	-0.0046	0.2692	0.1895	0.0212	0.0126	1.005e-14	0.7119	953873	6150	6.27792e-05	59.887
2543	rs11578440	IPF	M32769.metal.pos.txt.gz	A	G	A	G	0.13175	0.0123	0.1426	0.1374	0.027154	0.0085	1.223e-06	0.1484	953873	6150	2.46793e-05	23.5414
2544	rs17753718	IPF	M32769.metal.pos.txt.gz	A	G	A	G	0.17331	-0.0064	0.07458	0.0621	0.037482	0.0125	3.766e-06	0.6084	903869	6150	2.3653e-05	21.3797
2545	rs2076295	IPF	M32769.metal.pos.txt.gz	G	T	G	T	0.13366	0.0002	0.4355	0.4469	0.018782	0.006	1.108e-12	0.9799	953873	6150	5.30891e-05	50.6429
2546	rs3772190	IPF	M32769.metal.pos.txt.gz	A	G	A	G	0.1171	-0.0112	0.2517	0.2345	0.021548	0.0068	5.488e-08	0.09713	953873	6150	3.09596e-05	29.5324
2547	rs4130548	IPF	M32769.metal.pos.txt.gz	C	T	C	T	0.10423	0.0054	0.3639	0.3605	0.019522	0.006	9.343e-08	0.3651	953873	6150	2.98836e-05	28.506
2553	rs10069690	IPF	M32786.metal.pos.txt.gz	T	C	T	C	-0.16406	-0.0147	0.2692	0.1944	0.0212	0.0127	1.005e-14	0.2469	953873	7330	6.27792e-05	59.887
2554	rs11578440	IPF	M32786.metal.pos.txt.gz	A	G	A	G	0.13175	0.0029	0.1426	0.139	0.027154	0.0093	1.223e-06	0.7565	953873	7330	2.46793e-05	23.5414
2555	rs17753718	IPF	M32786.metal.pos.txt.gz	A	G	A	G	0.17331	0.0022	0.07458	0.0636	0.037482	0.0129	3.766e-06	0.8669	903869	7330	2.3653e-05	21.3797
2556	rs2076295	IPF	M32786.metal.pos.txt.gz	G	T	G	T	0.13366	-0.0107	0.4355	0.4485	0.018782	0.0063	1.108e-12	0.09048	953873	7330	5.30891e-05	50.6429
2557	rs3772190	IPF	M32786.metal.pos.txt.gz	A	G	A	G	0.1171	-0.0073	0.2517	0.2341	0.021548	0.0071	5.488e-08	0.3023	953873	7330	3.09596e-05	29.5324
2558	rs4130548	IPF	M32786.metal.pos.txt.gz	C	T	C	T	0.10423	-0.0063	0.3639	0.3581	0.019522	0.0063	9.343e-08	0.318	953873	7330	2.98836e-05	28.506
2564	rs10069690	IPF	M32787.metal.pos.txt.gz	T	C	T	C	-0.16406	0.0062	0.2692	0.1912	0.0212	0.0074	1.005e-14	0.4006	953873	6857	6.27792e-05	59.887
2565	rs11578440	IPF	M32787.metal.pos.txt.gz	A	G	A	G	0.13175	-0.0036	0.1426	0.1368	0.027154	0.0052	1.223e-06	0.4872	953873	6857	2.46793e-05	23.5414
2566	rs17753718	IPF	M32787.metal.pos.txt.gz	A	G	A	G	0.17331	0.0046	0.07458	0.0623	0.037482	0.0072	3.766e-06	0.5271	903869	6857	2.3653e-05	21.3797
2567	rs2076295	IPF	M32787.metal.pos.txt.gz	G	T	G	T	0.13366	-0.0049	0.4355	0.4474	0.018782	0.0035	1.108e-12	0.1619	953873	6857	5.30891e-05	50.6429
2568	rs3772190	IPF	M32787.metal.pos.txt.gz	A	G	A	G	0.1171	0.0009	0.2517	0.234	0.021548	0.0042	5.488e-08	0.829	953873	6857	3.09596e-05	29.5324
2569	rs4130548	IPF	M32787.metal.pos.txt.gz	C	T	C	T	0.10423	0.0064	0.3639	0.3618	0.019522	0.0035	9.343e-08	0.06521	953873	6857	2.98836e-05	28.506
2575	rs10069690	IPF	M32795.metal.pos.txt.gz	T	C	T	C	-0.16406	0.0087	0.2692	0.1539	0.0212	0.0118	1.005e-14	0.4591	953873	6169	6.27792e-05	59.887
2576	rs11578440	IPF	M32795.metal.pos.txt.gz	A	G	A	G	0.13175	-0.0023	0.1426	0.1342	0.027154	0.0073	1.223e-06	0.7553	953873	6169	2.46793e-05	23.5414
2577	rs17753718	IPF	M32795.metal.pos.txt.gz	A	G	A	G	0.17331	0.0016	0.07458	0.0559	0.037482	0.01	3.766e-06	0.8724	903869	6169	2.3653e-05	21.3797
2578	rs2076295	IPF	M32795.metal.pos.txt.gz	G	T	G	T	0.13366	-0.0091	0.4355	0.4425	0.018782	0.0047	1.108e-12	0.05095	953873	6169	5.30891e-05	50.6429
2579	rs3772190	IPF	M32795.metal.pos.txt.gz	A	G	A	G	0.1171	-0.0062	0.2517	0.2349	0.021548	0.0056	5.488e-08	0.2649	953873	6169	3.09596e-05	29.5324
2580	rs4130548	IPF	M32795.metal.pos.txt.gz	C	T	C	T	0.10423	-0.0014	0.3639	0.3699	0.019522	0.0047	9.343e-08	0.7611	953873	6169	2.98836e-05	28.506
2586	rs10069690	IPF	M32800.metal.pos.txt.gz	T	C	T	C	-0.16406	-0.0023	0.2692	0.1664	0.0212	0.0153	1.005e-14	0.8798	953873	4274	6.27792e-05	59.887
2587	rs11578440	IPF	M32800.metal.pos.txt.gz	A	G	A	G	0.13175	-0.0004	0.1426	0.1354	0.027154	0.0097	1.223e-06	0.967	953873	4274	2.46793e-05	23.5414
2588	rs17753718	IPF	M32800.metal.pos.txt.gz	A	G	A	G	0.17331	0.0058	0.07458	0.0555	0.037482	0.0139	3.766e-06	0.674	903869	4274	2.3653e-05	21.3797
2589	rs2076295	IPF	M32800.metal.pos.txt.gz	G	T	G	T	0.13366	0.0054	0.4355	0.4465	0.018782	0.0063	1.108e-12	0.3856	953873	4274	5.30891e-05	50.6429
2590	rs3772190	IPF	M32800.metal.pos.txt.gz	A	G	A	G	0.1171	0.0003	0.2517	0.2325	0.021548	0.0079	5.488e-08	0.9658	953873	4274	3.09596e-05	29.5324
2591	rs4130548	IPF	M32800.metal.pos.txt.gz	C	T	C	T	0.10423	-0.0079	0.3639	0.3663	0.019522	0.0063	9.343e-08	0.2067	953873	4274	2.98836e-05	28.506
2597	rs10069690	IPF	M32802.metal.pos.txt.gz	T	C	T	C	-0.16406	-0.0029	0.2692	0.1922	0.0212	0.0113	1.005e-14	0.7986	953873	4311	6.27792e-05	59.887
2598	rs11578440	IPF	M32802.metal.pos.txt.gz	A	G	A	G	0.13175	-0.0005	0.1426	0.1384	0.027154	0.008	1.223e-06	0.9487	953873	4311	2.46793e-05	23.5414
2599	rs17753718	IPF	M32802.metal.pos.txt.gz	A	G	A	G	0.17331	-0.003	0.07458	0.062	0.037482	0.0113	3.766e-06	0.7874	903869	4311	2.3653e-05	21.3797
2600	rs2076295	IPF	M32802.metal.pos.txt.gz	G	T	G	T	0.13366	-0.0015	0.4355	0.4463	0.018782	0.0056	1.108e-12	0.7899	953873	4311	5.30891e-05	50.6429
2601	rs3772190	IPF	M32802.metal.pos.txt.gz	A	G	A	G	0.1171	0.0042	0.2517	0.2348	0.021548	0.0064	5.488e-08	0.5075	953873	4311	3.09596e-05	29.5324
2602	rs4130548	IPF	M32802.metal.pos.txt.gz	C	T	C	T	0.10423	-0.0022	0.3639	0.3585	0.019522	0.0056	9.343e-08	0.6996	953873	4311	2.98836e-05	28.506
2608	rs10069690	IPF	M32808.metal.pos.txt.gz	T	C	T	C	-0.16406	-0.0018	0.2692	0.1841	0.0212	0.0126	1.005e-14	0.8851	953873	6200	6.27792e-05	59.887
2609	rs11578440	IPF	M32808.metal.pos.txt.gz	A	G	A	G	0.13175	-0.0031	0.1426	0.1381	0.027154	0.0086	1.223e-06	0.7198	953873	6200	2.46793e-05	23.5414
2610	rs17753718	IPF	M32808.metal.pos.txt.gz	A	G	A	G	0.17331	0.0295	0.07458	0.0596	0.037482	0.0123	3.766e-06	0.01612	903869	6200	2.3653e-05	21.3797
2611	rs2076295	IPF	M32808.metal.pos.txt.gz	G	T	G	T	0.13366	-0.0003	0.4355	0.4486	0.018782	0.006	1.108e-12	0.9605	953873	6200	5.30891e-05	50.6429
2612	rs3772190	IPF	M32808.metal.pos.txt.gz	A	G	A	G	0.1171	-0.0056	0.2517	0.2337	0.021548	0.0069	5.488e-08	0.4108	953873	6200	3.09596e-05	29.5324
2613	rs4130548	IPF	M32808.metal.pos.txt.gz	C	T	C	T	0.10423	-0.0015	0.3639	0.3611	0.019522	0.006	9.343e-08	0.8009	953873	6200	2.98836e-05	28.506
2619	rs10069690	IPF	M32814.metal.pos.txt.gz	T	C	T	C	-0.16406	-0.0009	0.2692	0.2152	0.0212	0.0049	1.005e-14	0.8512	953873	7063	6.27792e-05	59.887
2620	rs11578440	IPF	M32814.metal.pos.txt.gz	A	G	A	G	0.13175	0.0042	0.1426	0.1454	0.027154	0.0041	1.223e-06	0.2996	953873	7063	2.46793e-05	23.5414
2621	rs17753718	IPF	M32814.metal.pos.txt.gz	A	G	A	G	0.17331	0.0093	0.07458	0.0691	0.037482	0.0053	3.766e-06	0.08091	903869	7063	2.3653e-05	21.3797
2622	rs2076295	IPF	M32814.metal.pos.txt.gz	G	T	G	T	0.13366	-0.0018	0.4355	0.452	0.018782	0.0026	1.108e-12	0.5032	953873	7063	5.30891e-05	50.6429
2623	rs3772190	IPF	M32814.metal.pos.txt.gz	A	G	A	G	0.1171	0.0019	0.2517	0.2338	0.021548	0.0031	5.488e-08	0.5341	953873	7063	3.09596e-05	29.5324
2624	rs4130548	IPF	M32814.metal.pos.txt.gz	C	T	C	T	0.10423	0.0061	0.3639	0.3475	0.019522	0.0026	9.343e-08	0.02037	953873	7063	2.98836e-05	28.506
2630	rs10069690	IPF	M32836.metal.pos.txt.gz	T	C	T	C	-0.16406	0.0011	0.2692	0.1994	0.0212	0.0102	1.005e-14	0.9105	953873	7255	6.27792e-05	59.887
2631	rs11578440	IPF	M32836.metal.pos.txt.gz	A	G	A	G	0.13175	0.0041	0.1426	0.1408	0.027154	0.0076	1.223e-06	0.5893	953873	7255	2.46793e-05	23.5414
2632	rs17753718	IPF	M32836.metal.pos.txt.gz	A	G	A	G	0.17331	0.0133	0.07458	0.065	0.037482	0.0104	3.766e-06	0.2029	903869	7255	2.3653e-05	21.3797
2633	rs2076295	IPF	M32836.metal.pos.txt.gz	G	T	G	T	0.13366	0.0039	0.4355	0.45	0.018782	0.0053	1.108e-12	0.4683	953873	7255	5.30891e-05	50.6429
2634	rs3772190	IPF	M32836.metal.pos.txt.gz	A	G	A	G	0.1171	0.0099	0.2517	0.2342	0.021548	0.006	5.488e-08	0.09874	953873	7255	3.09596e-05	29.5324
2635	rs4130548	IPF	M32836.metal.pos.txt.gz	C	T	C	T	0.10423	0.002	0.3639	0.3537	0.019522	0.0053	9.343e-08	0.71	953873	7255	2.98836e-05	28.506
2641	rs10069690	IPF	M32838.metal.pos.txt.gz	T	C	T	C	-0.16406	0.0053	0.2692	0.1684	0.0212	0.0088	1.005e-14	0.5501	953873	6753	6.27792e-05	59.887
2642	rs11578440	IPF	M32838.metal.pos.txt.gz	A	G	A	G	0.13175	-0.0001	0.1426	0.1353	0.027154	0.0056	1.223e-06	0.9815	953873	6753	2.46793e-05	23.5414
2643	rs17753718	IPF	M32838.metal.pos.txt.gz	A	G	A	G	0.17331	0.0023	0.07458	0.0571	0.037482	0.0082	3.766e-06	0.7804	903869	6753	2.3653e-05	21.3797
2644	rs2076295	IPF	M32838.metal.pos.txt.gz	G	T	G	T	0.13366	-0.0041	0.4355	0.4448	0.018782	0.0038	1.108e-12	0.2782	953873	6753	5.30891e-05	50.6429
2645	rs3772190	IPF	M32838.metal.pos.txt.gz	A	G	A	G	0.1171	-0.0034	0.2517	0.2342	0.021548	0.0046	5.488e-08	0.4572	953873	6753	3.09596e-05	29.5324
2646	rs4130548	IPF	M32838.metal.pos.txt.gz	C	T	C	T	0.10423	0.0018	0.3639	0.3675	0.019522	0.0038	9.343e-08	0.638	953873	6753	2.98836e-05	28.506
2652	rs10069690	IPF	M32846.metal.pos.txt.gz	T	C	T	C	-0.16406	-0.0123	0.2692	0.179	0.0212	0.0147	1.005e-14	0.4044	953873	6250	6.27792e-05	59.887
2653	rs11578440	IPF	M32846.metal.pos.txt.gz	A	G	A	G	0.13175	0.0118	0.1426	0.139	0.027154	0.01	1.223e-06	0.2415	953873	6250	2.46793e-05	23.5414
2654	rs17753718	IPF	M32846.metal.pos.txt.gz	A	G	A	G	0.17331	0.0078	0.07458	0.0611	0.037482	0.0137	3.766e-06	0.5711	903869	6250	2.3653e-05	21.3797
2655	rs2076295	IPF	M32846.metal.pos.txt.gz	G	T	G	T	0.13366	-0.0009	0.4355	0.4483	0.018782	0.0068	1.108e-12	0.8985	953873	6250	5.30891e-05	50.6429
2656	rs3772190	IPF	M32846.metal.pos.txt.gz	A	G	A	G	0.1171	-0.0047	0.2517	0.2343	0.021548	0.0077	5.488e-08	0.5421	953873	6250	3.09596e-05	29.5324
2657	rs4130548	IPF	M32846.metal.pos.txt.gz	C	T	C	T	0.10423	-0.0041	0.3639	0.3621	0.019522	0.0069	9.343e-08	0.5456	953873	6250	2.98836e-05	28.506
2663	rs10069690	IPF	M32847.metal.pos.txt.gz	T	C	T	C	-0.16406	0.0124	0.2692	0.2	0.0212	0.0088	1.005e-14	0.1606	953873	6967	6.27792e-05	59.887
2664	rs11578440	IPF	M32847.metal.pos.txt.gz	A	G	A	G	0.13175	-0.0053	0.1426	0.1408	0.027154	0.0066	1.223e-06	0.4243	953873	6967	2.46793e-05	23.5414
2665	rs17753718	IPF	M32847.metal.pos.txt.gz	A	G	A	G	0.17331	-0.0033	0.07458	0.0651	0.037482	0.0089	3.766e-06	0.7129	903869	6967	2.3653e-05	21.3797
2666	rs2076295	IPF	M32847.metal.pos.txt.gz	G	T	G	T	0.13366	-0.0058	0.4355	0.4484	0.018782	0.0045	1.108e-12	0.2035	953873	6967	5.30891e-05	50.6429
2667	rs3772190	IPF	M32847.metal.pos.txt.gz	A	G	A	G	0.1171	-0.0001	0.2517	0.2338	0.021548	0.0052	5.488e-08	0.9887	953873	6967	3.09596e-05	29.5324
2668	rs4130548	IPF	M32847.metal.pos.txt.gz	C	T	C	T	0.10423	-0.0083	0.3639	0.3547	0.019522	0.0045	9.343e-08	0.06707	953873	6967	2.98836e-05	28.506
2674	rs10069690	IPF	M32854.metal.pos.txt.gz	T	C	T	C	-0.16406	0.0007	0.2692	0.2183	0.0212	0.0114	1.005e-14	0.9527	953873	2684	6.27792e-05	59.887
2675	rs11578440	IPF	M32854.metal.pos.txt.gz	A	G	A	G	0.13175	-0.0128	0.1426	0.147	0.027154	0.0098	1.223e-06	0.1885	953873	2684	2.46793e-05	23.5414
2676	rs17753718	IPF	M32854.metal.pos.txt.gz	A	G	A	G	0.17331	0.0029	0.07458	0.0717	0.037482	0.0129	3.766e-06	0.8217	903869	2684	2.3653e-05	21.3797
2677	rs2076295	IPF	M32854.metal.pos.txt.gz	G	T	G	T	0.13366	-0.0002	0.4355	0.4543	0.018782	0.0066	1.108e-12	0.9704	953873	2684	5.30891e-05	50.6429
2678	rs3772190	IPF	M32854.metal.pos.txt.gz	A	G	A	G	0.1171	-0.0058	0.2517	0.2347	0.021548	0.0075	5.488e-08	0.4362	953873	2684	3.09596e-05	29.5324
2679	rs4130548	IPF	M32854.metal.pos.txt.gz	C	T	C	T	0.10423	-0.007	0.3639	0.3419	0.019522	0.0066	9.343e-08	0.2888	953873	2684	2.98836e-05	28.506
2685	rs10069690	IPF	M32855.metal.pos.txt.gz	T	C	T	C	-0.16406	-0.0021	0.2692	0.1855	0.0212	0.0087	1.005e-14	0.8068	953873	7355	6.27792e-05	59.887
2686	rs11578440	IPF	M32855.metal.pos.txt.gz	A	G	A	G	0.13175	0.003	0.1426	0.1362	0.027154	0.0059	1.223e-06	0.6066	953873	7355	2.46793e-05	23.5414
2687	rs17753718	IPF	M32855.metal.pos.txt.gz	A	G	A	G	0.17331	0.0104	0.07458	0.0616	0.037482	0.0085	3.766e-06	0.2237	903869	7355	2.3653e-05	21.3797
2688	rs2076295	IPF	M32855.metal.pos.txt.gz	G	T	G	T	0.13366	0.0002	0.4355	0.4472	0.018782	0.0042	1.108e-12	0.959	953873	7355	5.30891e-05	50.6429
2689	rs3772190	IPF	M32855.metal.pos.txt.gz	A	G	A	G	0.1171	-0.0017	0.2517	0.2339	0.021548	0.0049	5.488e-08	0.7265	953873	7355	3.09596e-05	29.5324
2690	rs4130548	IPF	M32855.metal.pos.txt.gz	C	T	C	T	0.10423	-0.0032	0.3639	0.3614	0.019522	0.0042	9.343e-08	0.4387	953873	7355	2.98836e-05	28.506
2696	rs10069690	IPF	M32857.metal.pos.txt.gz	T	C	T	C	-0.16406	0.0021	0.2692	0.2177	0.0212	0.0113	1.005e-14	0.8496	953873	2656	6.27792e-05	59.887
2697	rs11578440	IPF	M32857.metal.pos.txt.gz	A	G	A	G	0.13175	-0.0163	0.1426	0.1468	0.027154	0.0096	1.223e-06	0.08792	953873	2656	2.46793e-05	23.5414
2698	rs17753718	IPF	M32857.metal.pos.txt.gz	A	G	A	G	0.17331	0.0036	0.07458	0.0703	0.037482	0.0127	3.766e-06	0.7753	903869	2656	2.3653e-05	21.3797
2699	rs2076295	IPF	M32857.metal.pos.txt.gz	G	T	G	T	0.13366	-0.0023	0.4355	0.4538	0.018782	0.0066	1.108e-12	0.7261	953873	2656	5.30891e-05	50.6429
2700	rs3772190	IPF	M32857.metal.pos.txt.gz	A	G	A	G	0.1171	0.0007	0.2517	0.2342	0.021548	0.0073	5.488e-08	0.926	953873	2656	3.09596e-05	29.5324
2701	rs4130548	IPF	M32857.metal.pos.txt.gz	C	T	C	T	0.10423	-0.007	0.3639	0.3413	0.019522	0.0066	9.343e-08	0.2902	953873	2656	2.98836e-05	28.506
2707	rs10069690	IPF	M32863.metal.pos.txt.gz	T	C	T	C	-0.16406	0.0035	0.2692	0.212	0.0212	0.0192	1.005e-14	0.8571	953873	1988	6.27792e-05	59.887
2708	rs11578440	IPF	M32863.metal.pos.txt.gz	A	G	A	G	0.13175	0.0007	0.1426	0.1448	0.027154	0.0161	1.223e-06	0.9659	953873	1988	2.46793e-05	23.5414
2709	rs17753718	IPF	M32863.metal.pos.txt.gz	A	G	A	G	0.17331	-0.0259	0.07458	0.0721	0.037482	0.021	3.766e-06	0.2181	903869	1988	2.3653e-05	21.3797
2710	rs2076295	IPF	M32863.metal.pos.txt.gz	G	T	G	T	0.13366	-0.0007	0.4355	0.4606	0.018782	0.0111	1.108e-12	0.9527	953873	1988	5.30891e-05	50.6429
2711	rs3772190	IPF	M32863.metal.pos.txt.gz	A	G	A	G	0.1171	0.0043	0.2517	0.2325	0.021548	0.0124	5.488e-08	0.7301	953873	1988	3.09596e-05	29.5324
2712	rs4130548	IPF	M32863.metal.pos.txt.gz	C	T	C	T	0.10423	-0.0009	0.3639	0.342	0.019522	0.011	9.343e-08	0.9339	953873	1988	2.98836e-05	28.506
2718	rs10069690	IPF	M32867.metal.pos.txt.gz	T	C	T	C	-0.16406	-0.0017	0.2692	0.2171	0.0212	0.0024	1.005e-14	0.4675	953873	7329	6.27792e-05	59.887
2719	rs11578440	IPF	M32867.metal.pos.txt.gz	A	G	A	G	0.13175	-0.0009	0.1426	0.1438	0.027154	0.0019	1.223e-06	0.6169	953873	7329	2.46793e-05	23.5414
2720	rs17753718	IPF	M32867.metal.pos.txt.gz	A	G	A	G	0.17331	0.0035	0.07458	0.0696	0.037482	0.0026	3.766e-06	0.1703	903869	7329	2.3653e-05	21.3797
2721	rs2076295	IPF	M32867.metal.pos.txt.gz	G	T	G	T	0.13366	-0.0002	0.4355	0.4522	0.018782	0.0013	1.108e-12	0.8822	953873	7329	5.30891e-05	50.6429
2722	rs3772190	IPF	M32867.metal.pos.txt.gz	A	G	A	G	0.1171	0.0008	0.2517	0.2343	0.021548	0.0016	5.488e-08	0.5984	953873	7329	3.09596e-05	29.5324
2723	rs4130548	IPF	M32867.metal.pos.txt.gz	C	T	C	T	0.10423	0.0003	0.3639	0.3462	0.019522	0.0013	9.343e-08	0.8321	953873	7329	2.98836e-05	28.506
2729	rs10069690	IPF	M32869.metal.pos.txt.gz	T	C	T	C	-0.16406	0.0053	0.2692	0.2165	0.0212	0.0089	1.005e-14	0.5482	953873	2148	6.27792e-05	59.887
2730	rs11578440	IPF	M32869.metal.pos.txt.gz	A	G	A	G	0.13175	0.0127	0.1426	0.1451	0.027154	0.0071	1.223e-06	0.07479	953873	2148	2.46793e-05	23.5414
2731	rs17753718	IPF	M32869.metal.pos.txt.gz	A	G	A	G	0.17331	-0.0082	0.07458	0.0708	0.037482	0.0097	3.766e-06	0.3979	903869	2148	2.3653e-05	21.3797
2732	rs2076295	IPF	M32869.metal.pos.txt.gz	G	T	G	T	0.13366	0.0015	0.4355	0.4545	0.018782	0.0049	1.108e-12	0.7603	953873	2148	5.30891e-05	50.6429
2733	rs3772190	IPF	M32869.metal.pos.txt.gz	A	G	A	G	0.1171	-0.0015	0.2517	0.2363	0.021548	0.0055	5.488e-08	0.7889	953873	2148	3.09596e-05	29.5324
2734	rs4130548	IPF	M32869.metal.pos.txt.gz	C	T	C	T	0.10423	-0.0105	0.3639	0.3487	0.019522	0.0049	9.343e-08	0.03222	953873	2148	2.98836e-05	28.506
2740	rs10069690	IPF	M32910.metal.pos.txt.gz	T	C	T	C	-0.16406	0.0009	0.2692	0.1836	0.0212	0.0041	1.005e-14	0.8259	953873	7344	6.27792e-05	59.887
2741	rs11578440	IPF	M32910.metal.pos.txt.gz	A	G	A	G	0.13175	-0.0001	0.1426	0.1353	0.027154	0.0026	1.223e-06	0.9656	953873	7344	2.46793e-05	23.5414
2742	rs17753718	IPF	M32910.metal.pos.txt.gz	A	G	A	G	0.17331	0.0012	0.07458	0.0611	0.037482	0.004	3.766e-06	0.7531	903869	7344	2.3653e-05	21.3797
2743	rs2076295	IPF	M32910.metal.pos.txt.gz	G	T	G	T	0.13366	0.0008	0.4355	0.4459	0.018782	0.0017	1.108e-12	0.634	953873	7344	5.30891e-05	50.6429
2744	rs3772190	IPF	M32910.metal.pos.txt.gz	A	G	A	G	0.1171	0.0006	0.2517	0.234	0.021548	0.0024	5.488e-08	0.787	953873	7344	3.09596e-05	29.5324
2745	rs4130548	IPF	M32910.metal.pos.txt.gz	C	T	C	T	0.10423	0.0014	0.3639	0.3654	0.019522	0.0017	9.343e-08	0.4153	953873	7344	2.98836e-05	28.506
2751	rs10069690	IPF	M32980.metal.pos.txt.gz	T	C	T	C	-0.16406	0.0003	0.2692	0.1859	0.0212	0.0069	1.005e-14	0.969	953873	7330	6.27792e-05	59.887
2752	rs11578440	IPF	M32980.metal.pos.txt.gz	A	G	A	G	0.13175	-0.0014	0.1426	0.1357	0.027154	0.0045	1.223e-06	0.7528	953873	7330	2.46793e-05	23.5414
2753	rs17753718	IPF	M32980.metal.pos.txt.gz	A	G	A	G	0.17331	0.0107	0.07458	0.0611	0.037482	0.0066	3.766e-06	0.1043	903869	7330	2.3653e-05	21.3797
2754	rs2076295	IPF	M32980.metal.pos.txt.gz	G	T	G	T	0.13366	-0.0045	0.4355	0.4477	0.018782	0.0034	1.108e-12	0.1903	953873	7330	5.30891e-05	50.6429
2755	rs3772190	IPF	M32980.metal.pos.txt.gz	A	G	A	G	0.1171	0.0031	0.2517	0.234	0.021548	0.0035	5.488e-08	0.3811	953873	7330	3.09596e-05	29.5324
2756	rs4130548	IPF	M32980.metal.pos.txt.gz	C	T	C	T	0.10423	-0.0026	0.3639	0.3606	0.019522	0.0034	9.343e-08	0.4545	953873	7330	2.98836e-05	28.506
2762	rs10069690	IPF	M33009.metal.pos.txt.gz	T	C	T	C	-0.16406	0.0013	0.2692	0.2269	0.0212	0.0112	1.005e-14	0.9047	953873	1618	6.27792e-05	59.887
2763	rs11578440	IPF	M33009.metal.pos.txt.gz	A	G	A	G	0.13175	-0.0058	0.1426	0.1521	0.027154	0.0098	1.223e-06	0.5555	953873	1618	2.46793e-05	23.5414
2764	rs17753718	IPF	M33009.metal.pos.txt.gz	A	G	A	G	0.17331	-0.0266	0.07458	0.076	0.037482	0.0126	3.766e-06	0.03486	903869	1618	2.3653e-05	21.3797
2765	rs2076295	IPF	M33009.metal.pos.txt.gz	G	T	G	T	0.13366	0.0029	0.4355	0.4556	0.018782	0.0068	1.108e-12	0.671	953873	1618	5.30891e-05	50.6429
2766	rs3772190	IPF	M33009.metal.pos.txt.gz	A	G	A	G	0.1171	-0.0014	0.2517	0.2366	0.021548	0.0076	5.488e-08	0.8537	953873	1618	3.09596e-05	29.5324
2767	rs4130548	IPF	M33009.metal.pos.txt.gz	C	T	C	T	0.10423	-0.0056	0.3639	0.3339	0.019522	0.0068	9.343e-08	0.4083	953873	1618	2.98836e-05	28.506
2773	rs10069690	IPF	M33084.metal.pos.txt.gz	T	C	T	C	-0.16406	-0.0096	0.2692	0.2222	0.0212	0.0081	1.005e-14	0.2386	953873	5425	6.27792e-05	59.887
2774	rs11578440	IPF	M33084.metal.pos.txt.gz	A	G	A	G	0.13175	0.0126	0.1426	0.1475	0.027154	0.0069	1.223e-06	0.06665	953873	5425	2.46793e-05	23.5414
2775	rs17753718	IPF	M33084.metal.pos.txt.gz	A	G	A	G	0.17331	-0.0081	0.07458	0.0716	0.037482	0.009	3.766e-06	0.3671	903869	5425	2.3653e-05	21.3797
2776	rs2076295	IPF	M33084.metal.pos.txt.gz	G	T	G	T	0.13366	-0.0018	0.4355	0.4543	0.018782	0.0047	1.108e-12	0.7024	953873	5425	5.30891e-05	50.6429
2777	rs3772190	IPF	M33084.metal.pos.txt.gz	A	G	A	G	0.1171	-0.0039	0.2517	0.2342	0.021548	0.0054	5.488e-08	0.4709	953873	5425	3.09596e-05	29.5324
2778	rs4130548	IPF	M33084.metal.pos.txt.gz	C	T	C	T	0.10423	-0.0058	0.3639	0.3373	0.019522	0.0048	9.343e-08	0.2289	953873	5425	2.98836e-05	28.506
2784	rs10069690	IPF	M33131.metal.pos.txt.gz	T	C	T	C	-0.16406	-0.0091	0.2692	0.2135	0.0212	0.0091	1.005e-14	0.3166	953873	2773	6.27792e-05	59.887
2785	rs11578440	IPF	M33131.metal.pos.txt.gz	A	G	A	G	0.13175	-0.0119	0.1426	0.1452	0.027154	0.0076	1.223e-06	0.1145	953873	2773	2.46793e-05	23.5414
2786	rs17753718	IPF	M33131.metal.pos.txt.gz	A	G	A	G	0.17331	-0.0059	0.07458	0.0699	0.037482	0.0101	3.766e-06	0.5605	903869	2773	2.3653e-05	21.3797
2787	rs2076295	IPF	M33131.metal.pos.txt.gz	G	T	G	T	0.13366	0.0012	0.4355	0.4531	0.018782	0.0053	1.108e-12	0.8196	953873	2773	5.30891e-05	50.6429
2788	rs3772190	IPF	M33131.metal.pos.txt.gz	A	G	A	G	0.1171	0.0107	0.2517	0.2339	0.021548	0.0056	5.488e-08	0.05691	953873	2773	3.09596e-05	29.5324
2789	rs4130548	IPF	M33131.metal.pos.txt.gz	C	T	C	T	0.10423	-0.0032	0.3639	0.3461	0.019522	0.005	9.343e-08	0.5211	953873	2773	2.98836e-05	28.506
2795	rs10069690	IPF	M33132.metal.pos.txt.gz	T	C	T	C	-0.16406	0.0008	0.2692	0.1731	0.0212	0.003	1.005e-14	0.7936	953873	7362	6.27792e-05	59.887
2796	rs11578440	IPF	M33132.metal.pos.txt.gz	A	G	A	G	0.13175	-0.0034	0.1426	0.1336	0.027154	0.0018	1.223e-06	0.06267	953873	7362	2.46793e-05	23.5414
2797	rs17753718	IPF	M33132.metal.pos.txt.gz	A	G	A	G	0.17331	0.0015	0.07458	0.061	0.037482	0.0032	3.766e-06	0.6434	903869	7362	2.3653e-05	21.3797
2798	rs2076295	IPF	M33132.metal.pos.txt.gz	G	T	G	T	0.13366	0.0009	0.4355	0.4474	0.018782	0.0016	1.108e-12	0.5855	953873	7362	5.30891e-05	50.6429
2799	rs3772190	IPF	M33132.metal.pos.txt.gz	A	G	A	G	0.1171	-0.001	0.2517	0.2338	0.021548	0.0017	5.488e-08	0.5622	953873	7362	3.09596e-05	29.5324
2800	rs4130548	IPF	M33132.metal.pos.txt.gz	C	T	C	T	0.10423	0.0039	0.3639	0.3608	0.019522	0.0016	9.343e-08	0.01675	953873	7362	2.98836e-05	28.506
2806	rs10069690	IPF	M33137.metal.pos.txt.gz	T	C	T	C	-0.16406	0.021	0.2692	0.2186	0.0212	0.0167	1.005e-14	0.2099	953873	2391	6.27792e-05	59.887
2807	rs11578440	IPF	M33137.metal.pos.txt.gz	A	G	A	G	0.13175	0.0154	0.1426	0.1487	0.027154	0.0136	1.223e-06	0.2565	953873	2391	2.46793e-05	23.5414
2808	rs17753718	IPF	M33137.metal.pos.txt.gz	A	G	A	G	0.17331	-0.0123	0.07458	0.0736	0.037482	0.0177	3.766e-06	0.488	903869	2391	2.3653e-05	21.3797
2809	rs2076295	IPF	M33137.metal.pos.txt.gz	G	T	G	T	0.13366	0.0011	0.4355	0.4536	0.018782	0.0095	1.108e-12	0.9118	953873	2391	5.30891e-05	50.6429
2810	rs3772190	IPF	M33137.metal.pos.txt.gz	A	G	A	G	0.1171	-0.0102	0.2517	0.236	0.021548	0.0107	5.488e-08	0.3386	953873	2391	3.09596e-05	29.5324
2811	rs4130548	IPF	M33137.metal.pos.txt.gz	C	T	C	T	0.10423	-0.0007	0.3639	0.3448	0.019522	0.0097	9.343e-08	0.9463	953873	2391	2.98836e-05	28.506
2817	rs10069690	IPF	M33138.metal.pos.txt.gz	T	C	T	C	-0.16406	0.0093	0.2692	0.1837	0.0212	0.0087	1.005e-14	0.2849	953873	7166	6.27792e-05	59.887
2818	rs11578440	IPF	M33138.metal.pos.txt.gz	A	G	A	G	0.13175	-0.0026	0.1426	0.1368	0.027154	0.0058	1.223e-06	0.658	953873	7166	2.46793e-05	23.5414
2819	rs17753718	IPF	M33138.metal.pos.txt.gz	A	G	A	G	0.17331	-0.0027	0.07458	0.061	0.037482	0.0085	3.766e-06	0.7474	903869	7166	2.3653e-05	21.3797
2820	rs2076295	IPF	M33138.metal.pos.txt.gz	G	T	G	T	0.13366	-0.0059	0.4355	0.4465	0.018782	0.0041	1.108e-12	0.153	953873	7166	5.30891e-05	50.6429
2821	rs3772190	IPF	M33138.metal.pos.txt.gz	A	G	A	G	0.1171	-0.002	0.2517	0.2327	0.021548	0.0049	5.488e-08	0.6842	953873	7166	3.09596e-05	29.5324
2822	rs4130548	IPF	M33138.metal.pos.txt.gz	C	T	C	T	0.10423	0.0017	0.3639	0.3602	0.019522	0.0042	9.343e-08	0.6788	953873	7166	2.98836e-05	28.506
2828	rs10069690	IPF	M33140.metal.pos.txt.gz	T	C	T	C	-0.16406	-0.0045	0.2692	0.1947	0.0212	0.007	1.005e-14	0.5181	953873	7319	6.27792e-05	59.887
2829	rs11578440	IPF	M33140.metal.pos.txt.gz	A	G	A	G	0.13175	0.0094	0.1426	0.1384	0.027154	0.005	1.223e-06	0.06034	953873	7319	2.46793e-05	23.5414
2830	rs17753718	IPF	M33140.metal.pos.txt.gz	A	G	A	G	0.17331	0.0043	0.07458	0.0633	0.037482	0.0069	3.766e-06	0.5377	903869	7319	2.3653e-05	21.3797
2831	rs2076295	IPF	M33140.metal.pos.txt.gz	G	T	G	T	0.13366	-0.0042	0.4355	0.4482	0.018782	0.0034	1.108e-12	0.22	953873	7319	5.30891e-05	50.6429
2832	rs3772190	IPF	M33140.metal.pos.txt.gz	A	G	A	G	0.1171	0	0.2517	0.2341	0.021548	0.004	5.488e-08	0.9911	953873	7319	3.09596e-05	29.5324
2833	rs4130548	IPF	M33140.metal.pos.txt.gz	C	T	C	T	0.10423	0.0044	0.3639	0.3589	0.019522	0.0034	9.343e-08	0.1929	953873	7319	2.98836e-05	28.506
2839	rs10069690	IPF	M33144.metal.pos.txt.gz	T	C	T	C	-0.16406	0.0347	0.2692	0.1968	0.0212	0.0171	1.005e-14	0.0421	953873	4817	6.27792e-05	59.887
2840	rs11578440	IPF	M33144.metal.pos.txt.gz	A	G	A	G	0.13175	0.0076	0.1426	0.1403	0.027154	0.0123	1.223e-06	0.5344	953873	4817	2.46793e-05	23.5414
2841	rs17753718	IPF	M33144.metal.pos.txt.gz	A	G	A	G	0.17331	-0.0107	0.07458	0.065	0.037482	0.0169	3.766e-06	0.5255	903869	4817	2.3653e-05	21.3797
2842	rs2076295	IPF	M33144.metal.pos.txt.gz	G	T	G	T	0.13366	-0.0019	0.4355	0.4499	0.018782	0.0085	1.108e-12	0.8226	953873	4817	5.30891e-05	50.6429
2843	rs3772190	IPF	M33144.metal.pos.txt.gz	A	G	A	G	0.1171	-0.0181	0.2517	0.2337	0.021548	0.0093	5.488e-08	0.05224	953873	4817	3.09596e-05	29.5324
2844	rs4130548	IPF	M33144.metal.pos.txt.gz	C	T	C	T	0.10423	-0.0003	0.3639	0.3557	0.019522	0.0085	9.343e-08	0.9754	953873	4817	2.98836e-05	28.506
2850	rs10069690	IPF	M33150.metal.pos.txt.gz	T	C	T	C	-0.16406	0.0048	0.2692	0.2071	0.0212	0.0149	1.005e-14	0.7457	953873	2777	6.27792e-05	59.887
2851	rs11578440	IPF	M33150.metal.pos.txt.gz	A	G	A	G	0.13175	-0.0115	0.1426	0.1429	0.027154	0.0119	1.223e-06	0.3349	953873	2777	2.46793e-05	23.5414
2852	rs17753718	IPF	M33150.metal.pos.txt.gz	A	G	A	G	0.17331	0.0001	0.07458	0.0683	0.037482	0.0164	3.766e-06	0.9943	903869	2777	2.3653e-05	21.3797
2853	rs2076295	IPF	M33150.metal.pos.txt.gz	G	T	G	T	0.13366	-0.0129	0.4355	0.4513	0.018782	0.0081	1.108e-12	0.1137	953873	2777	5.30891e-05	50.6429
2854	rs3772190	IPF	M33150.metal.pos.txt.gz	A	G	A	G	0.1171	0.0025	0.2517	0.234	0.021548	0.0093	5.488e-08	0.7897	953873	2777	3.09596e-05	29.5324
2855	rs4130548	IPF	M33150.metal.pos.txt.gz	C	T	C	T	0.10423	0.0078	0.3639	0.3493	0.019522	0.0081	9.343e-08	0.3382	953873	2777	2.98836e-05	28.506
2861	rs10069690	IPF	M33163.metal.pos.txt.gz	T	C	T	C	-0.16406	-0.0038	0.2692	0.1852	0.0212	0.0066	1.005e-14	0.5637	953873	6404	6.27792e-05	59.887
2862	rs11578440	IPF	M33163.metal.pos.txt.gz	A	G	A	G	0.13175	-0.0072	0.1426	0.1371	0.027154	0.0042	1.223e-06	0.0899	953873	6404	2.46793e-05	23.5414
2863	rs17753718	IPF	M33163.metal.pos.txt.gz	A	G	A	G	0.17331	-0.0008	0.07458	0.062	0.037482	0.0063	3.766e-06	0.8996	903869	6404	2.3653e-05	21.3797
2864	rs2076295	IPF	M33163.metal.pos.txt.gz	G	T	G	T	0.13366	-0.0029	0.4355	0.4459	0.018782	0.0026	1.108e-12	0.2797	953873	6404	5.30891e-05	50.6429
2865	rs3772190	IPF	M33163.metal.pos.txt.gz	A	G	A	G	0.1171	-0.0031	0.2517	0.2329	0.021548	0.0034	5.488e-08	0.3661	953873	6404	3.09596e-05	29.5324
2866	rs4130548	IPF	M33163.metal.pos.txt.gz	C	T	C	T	0.10423	0.0031	0.3639	0.3657	0.019522	0.0027	9.343e-08	0.2411	953873	6404	2.98836e-05	28.506
2872	rs10069690	IPF	M33165.metal.pos.txt.gz	T	C	T	C	-0.16406	0.0032	0.2692	0.1748	0.0212	0.0091	1.005e-14	0.7256	953873	7263	6.27792e-05	59.887
2873	rs11578440	IPF	M33165.metal.pos.txt.gz	A	G	A	G	0.13175	0.0049	0.1426	0.1338	0.027154	0.0055	1.223e-06	0.3771	953873	7263	2.46793e-05	23.5414
2874	rs17753718	IPF	M33165.metal.pos.txt.gz	A	G	A	G	0.17331	0.0007	0.07458	0.0593	0.037482	0.0086	3.766e-06	0.9346	903869	7263	2.3653e-05	21.3797
2875	rs2076295	IPF	M33165.metal.pos.txt.gz	G	T	G	T	0.13366	-0.006	0.4355	0.445	0.018782	0.0037	1.108e-12	0.1084	953873	7263	5.30891e-05	50.6429
2876	rs3772190	IPF	M33165.metal.pos.txt.gz	A	G	A	G	0.1171	0.0031	0.2517	0.2342	0.021548	0.0045	5.488e-08	0.4935	953873	7263	3.09596e-05	29.5324
2877	rs4130548	IPF	M33165.metal.pos.txt.gz	C	T	C	T	0.10423	-0.0021	0.3639	0.3683	0.019522	0.0037	9.343e-08	0.5669	953873	7263	2.98836e-05	28.506
2883	rs10069690	IPF	M33173.metal.pos.txt.gz	T	C	T	C	-0.16406	0.0666	0.2692	0.1586	0.0212	0.0473	1.005e-14	0.1594	953873	1574	6.27792e-05	59.887
2884	rs11578440	IPF	M33173.metal.pos.txt.gz	A	G	A	G	0.13175	0.0317	0.1426	0.1325	0.027154	0.029	1.223e-06	0.2748	953873	1574	2.46793e-05	23.5414
2885	rs17753718	IPF	M33173.metal.pos.txt.gz	A	G	A	G	0.17331	0.0554	0.07458	0.0548	0.037482	0.0441	3.766e-06	0.2086	903869	1574	2.3653e-05	21.3797
2886	rs2076295	IPF	M33173.metal.pos.txt.gz	G	T	G	T	0.13366	-0.0222	0.4355	0.447	0.018782	0.0194	1.108e-12	0.2534	953873	1574	5.30891e-05	50.6429
2887	rs3772190	IPF	M33173.metal.pos.txt.gz	A	G	A	G	0.1171	0.0439	0.2517	0.2376	0.021548	0.0231	5.488e-08	0.05755	953873	1574	3.09596e-05	29.5324
2888	rs4130548	IPF	M33173.metal.pos.txt.gz	C	T	C	T	0.10423	-0.0071	0.3639	0.3767	0.019522	0.0205	9.343e-08	0.7283	953873	1574	2.98836e-05	28.506
2894	rs10069690	IPF	M33178.metal.pos.txt.gz	T	C	T	C	-0.16406	0.0124	0.2692	0.2017	0.0212	0.036	1.005e-14	0.7305	953873	1017	6.27792e-05	59.887
2895	rs11578440	IPF	M33178.metal.pos.txt.gz	A	G	A	G	0.13175	0.0114	0.1426	0.1249	0.027154	0.0271	1.223e-06	0.6744	953873	1017	2.46793e-05	23.5414
2896	rs17753718	IPF	M33178.metal.pos.txt.gz	A	G	A	G	0.17331	0.0216	0.07458	0.0935	0.037482	0.0343	3.766e-06	0.5293	903869	1017	2.3653e-05	21.3797
2897	rs2076295	IPF	M33178.metal.pos.txt.gz	G	T	G	T	0.13366	0.0004	0.4355	0.4468	0.018782	0.0172	1.108e-12	0.9813	953873	1017	5.30891e-05	50.6429
2898	rs3772190	IPF	M33178.metal.pos.txt.gz	A	G	A	G	0.1171	0.0171	0.2517	0.2458	0.021548	0.0196	5.488e-08	0.3841	953873	1017	3.09596e-05	29.5324
2899	rs4130548	IPF	M33178.metal.pos.txt.gz	C	T	C	T	0.10423	-0.0092	0.3639	0.3919	0.019522	0.0188	9.343e-08	0.6259	953873	1017	2.98836e-05	28.506
2905	rs10069690	IPF	M33188.metal.pos.txt.gz	T	C	T	C	-0.16406	-0.0233	0.2692	0.1598	0.0212	0.0211	1.005e-14	0.269	953873	3740	6.27792e-05	59.887
2906	rs11578440	IPF	M33188.metal.pos.txt.gz	A	G	A	G	0.13175	-0.0069	0.1426	0.1324	0.027154	0.0138	1.223e-06	0.6192	953873	3740	2.46793e-05	23.5414
2907	rs17753718	IPF	M33188.metal.pos.txt.gz	A	G	A	G	0.17331	0.0091	0.07458	0.0573	0.037482	0.0189	3.766e-06	0.6317	903869	3740	2.3653e-05	21.3797
2908	rs2076295	IPF	M33188.metal.pos.txt.gz	G	T	G	T	0.13366	0.0169	0.4355	0.4412	0.018782	0.0093	1.108e-12	0.06951	953873	3740	5.30891e-05	50.6429
2909	rs3772190	IPF	M33188.metal.pos.txt.gz	A	G	A	G	0.1171	-0.0067	0.2517	0.2326	0.021548	0.0102	5.488e-08	0.5144	953873	3740	3.09596e-05	29.5324
2910	rs4130548	IPF	M33188.metal.pos.txt.gz	C	T	C	T	0.10423	-0.0043	0.3639	0.3679	0.019522	0.0093	9.343e-08	0.6454	953873	3740	2.98836e-05	28.506
2916	rs10069690	IPF	M33190.metal.pos.txt.gz	T	C	T	C	-0.16406	0.0106	0.2692	0.1882	0.0212	0.0215	1.005e-14	0.6213	953873	2616	6.27792e-05	59.887
2917	rs11578440	IPF	M33190.metal.pos.txt.gz	A	G	A	G	0.13175	0.0173	0.1426	0.1409	0.027154	0.0157	1.223e-06	0.2697	953873	2616	2.46793e-05	23.5414
2918	rs17753718	IPF	M33190.metal.pos.txt.gz	A	G	A	G	0.17331	0.0352	0.07458	0.0612	0.037482	0.0223	3.766e-06	0.1147	903869	2616	2.3653e-05	21.3797
2919	rs2076295	IPF	M33190.metal.pos.txt.gz	G	T	G	T	0.13366	-0.007	0.4355	0.4472	0.018782	0.0106	1.108e-12	0.5047	953873	2616	5.30891e-05	50.6429
2920	rs3772190	IPF	M33190.metal.pos.txt.gz	A	G	A	G	0.1171	0.0049	0.2517	0.2321	0.021548	0.0121	5.488e-08	0.6876	953873	2616	3.09596e-05	29.5324
2921	rs4130548	IPF	M33190.metal.pos.txt.gz	C	T	C	T	0.10423	-0.0146	0.3639	0.3593	0.019522	0.0106	9.343e-08	0.1693	953873	2616	2.98836e-05	28.506
2927	rs10069690	IPF	M33192.metal.pos.txt.gz	T	C	T	C	-0.16406	0.0404	0.2692	0.1734	0.0212	0.0222	1.005e-14	0.06873	953873	5716	6.27792e-05	59.887
2928	rs11578440	IPF	M33192.metal.pos.txt.gz	A	G	A	G	0.13175	0.0058	0.1426	0.1349	0.027154	0.0148	1.223e-06	0.6954	953873	5716	2.46793e-05	23.5414
2929	rs17753718	IPF	M33192.metal.pos.txt.gz	A	G	A	G	0.17331	-0.0085	0.07458	0.0588	0.037482	0.0209	3.766e-06	0.6859	903869	5716	2.3653e-05	21.3797
2930	rs2076295	IPF	M33192.metal.pos.txt.gz	G	T	G	T	0.13366	-0.0069	0.4355	0.446	0.018782	0.0097	1.108e-12	0.4786	953873	5716	5.30891e-05	50.6429
2931	rs3772190	IPF	M33192.metal.pos.txt.gz	A	G	A	G	0.1171	-0.034	0.2517	0.2334	0.021548	0.0114	5.488e-08	0.002756	953873	5716	3.09596e-05	29.5324
2932	rs4130548	IPF	M33192.metal.pos.txt.gz	C	T	C	T	0.10423	-0.0094	0.3639	0.366	0.019522	0.0098	9.343e-08	0.3334	953873	5716	2.98836e-05	28.506
2938	rs10069690	IPF	M33194.metal.pos.txt.gz	T	C	T	C	-0.16406	0.0155	0.2692	0.1787	0.0212	0.0219	1.005e-14	0.4806	953873	5064	6.27792e-05	59.887
2939	rs11578440	IPF	M33194.metal.pos.txt.gz	A	G	A	G	0.13175	0.0089	0.1426	0.1363	0.027154	0.0152	1.223e-06	0.5562	953873	5064	2.46793e-05	23.5414
2940	rs17753718	IPF	M33194.metal.pos.txt.gz	A	G	A	G	0.17331	-0.0053	0.07458	0.06	0.037482	0.0216	3.766e-06	0.8047	903869	5064	2.3653e-05	21.3797
2941	rs2076295	IPF	M33194.metal.pos.txt.gz	G	T	G	T	0.13366	0.0032	0.4355	0.4467	0.018782	0.0103	1.108e-12	0.7583	953873	5064	5.30891e-05	50.6429
2942	rs3772190	IPF	M33194.metal.pos.txt.gz	A	G	A	G	0.1171	-0.0168	0.2517	0.2331	0.021548	0.0119	5.488e-08	0.1584	953873	5064	3.09596e-05	29.5324
2943	rs4130548	IPF	M33194.metal.pos.txt.gz	C	T	C	T	0.10423	-0.0129	0.3639	0.3627	0.019522	0.0103	9.343e-08	0.211	953873	5064	2.98836e-05	28.506
2949	rs10069690	IPF	M33195.metal.pos.txt.gz	T	C	T	C	-0.16406	-0.0285	0.2692	0.1606	0.0212	0.022	1.005e-14	0.1945	953873	4625	6.27792e-05	59.887
2950	rs11578440	IPF	M33195.metal.pos.txt.gz	A	G	A	G	0.13175	-0.0162	0.1426	0.1321	0.027154	0.0139	1.223e-06	0.2428	953873	4625	2.46793e-05	23.5414
2951	rs17753718	IPF	M33195.metal.pos.txt.gz	A	G	A	G	0.17331	0.0083	0.07458	0.0582	0.037482	0.0196	3.766e-06	0.6727	903869	4625	2.3653e-05	21.3797
2952	rs2076295	IPF	M33195.metal.pos.txt.gz	G	T	G	T	0.13366	0.0144	0.4355	0.4435	0.018782	0.0093	1.108e-12	0.1213	953873	4625	5.30891e-05	50.6429
2953	rs3772190	IPF	M33195.metal.pos.txt.gz	A	G	A	G	0.1171	-0.0064	0.2517	0.2332	0.021548	0.011	5.488e-08	0.5614	953873	4625	3.09596e-05	29.5324
2954	rs4130548	IPF	M33195.metal.pos.txt.gz	C	T	C	T	0.10423	0.0029	0.3639	0.3688	0.019522	0.0093	9.343e-08	0.7543	953873	4625	2.98836e-05	28.506
2960	rs10069690	IPF	M33197.metal.pos.txt.gz	T	C	T	C	-0.16406	-0.0104	0.2692	0.1665	0.0212	0.0241	1.005e-14	0.6648	953873	2860	6.27792e-05	59.887
2961	rs11578440	IPF	M33197.metal.pos.txt.gz	A	G	A	G	0.13175	-0.0169	0.1426	0.1332	0.027154	0.0153	1.223e-06	0.2693	953873	2860	2.46793e-05	23.5414
2962	rs17753718	IPF	M33197.metal.pos.txt.gz	A	G	A	G	0.17331	-0.0034	0.07458	0.056	0.037482	0.0226	3.766e-06	0.8803	903869	2860	2.3653e-05	21.3797
2963	rs2076295	IPF	M33197.metal.pos.txt.gz	G	T	G	T	0.13366	0.0182	0.4355	0.4448	0.018782	0.01	1.108e-12	0.06828	953873	2860	5.30891e-05	50.6429
2964	rs3772190	IPF	M33197.metal.pos.txt.gz	A	G	A	G	0.1171	0.0014	0.2517	0.2345	0.021548	0.0118	5.488e-08	0.9039	953873	2860	3.09596e-05	29.5324
2965	rs4130548	IPF	M33197.metal.pos.txt.gz	C	T	C	T	0.10423	-0.0024	0.3639	0.3687	0.019522	0.01	9.343e-08	0.8098	953873	2860	2.98836e-05	28.506
2971	rs10069690	IPF	M33203.metal.pos.txt.gz	T	C	T	C	-0.16406	0.0245	0.2692	0.1873	0.0212	0.0257	1.005e-14	0.3403	953873	3221	6.27792e-05	59.887
2972	rs11578440	IPF	M33203.metal.pos.txt.gz	A	G	A	G	0.13175	-0.0119	0.1426	0.1422	0.027154	0.0177	1.223e-06	0.4992	953873	3221	2.46793e-05	23.5414
2973	rs17753718	IPF	M33203.metal.pos.txt.gz	A	G	A	G	0.17331	0.0167	0.07458	0.065	0.037482	0.0253	3.766e-06	0.5105	903869	3221	2.3653e-05	21.3797
2974	rs2076295	IPF	M33203.metal.pos.txt.gz	G	T	G	T	0.13366	-0.0023	0.4355	0.4487	0.018782	0.0118	1.108e-12	0.8449	953873	3221	5.30891e-05	50.6429
2975	rs3772190	IPF	M33203.metal.pos.txt.gz	A	G	A	G	0.1171	-0.0248	0.2517	0.2333	0.021548	0.0139	5.488e-08	0.07489	953873	3221	3.09596e-05	29.5324
2976	rs4130548	IPF	M33203.metal.pos.txt.gz	C	T	C	T	0.10423	0.0046	0.3639	0.3587	0.019522	0.0124	9.343e-08	0.7106	953873	3221	2.98836e-05	28.506
2982	rs10069690	IPF	M33204.metal.pos.txt.gz	T	C	T	C	-0.16406	-0.0011	0.2692	0.211	0.0212	0.0055	1.005e-14	0.8476	953873	2683	6.27792e-05	59.887
2983	rs11578440	IPF	M33204.metal.pos.txt.gz	A	G	A	G	0.13175	-0.0018	0.1426	0.1466	0.027154	0.0046	1.223e-06	0.6999	953873	2683	2.46793e-05	23.5414
2984	rs17753718	IPF	M33204.metal.pos.txt.gz	A	G	A	G	0.17331	0.009	0.07458	0.0686	0.037482	0.0062	3.766e-06	0.1444	903869	2683	2.3653e-05	21.3797
2985	rs2076295	IPF	M33204.metal.pos.txt.gz	G	T	G	T	0.13366	0.0007	0.4355	0.4516	0.018782	0.0031	1.108e-12	0.8276	953873	2683	5.30891e-05	50.6429
2986	rs3772190	IPF	M33204.metal.pos.txt.gz	A	G	A	G	0.1171	-0.007	0.2517	0.231	0.021548	0.0036	5.488e-08	0.0514	953873	2683	3.09596e-05	29.5324
2987	rs4130548	IPF	M33204.metal.pos.txt.gz	C	T	C	T	0.10423	0.002	0.3639	0.3453	0.019522	0.0031	9.343e-08	0.5125	953873	2683	2.98836e-05	28.506
2993	rs10069690	IPF	M33221.metal.pos.txt.gz	T	C	T	C	-0.16406	0.0154	0.2692	0.1604	0.0212	0.0098	1.005e-14	0.1152	953873	4665	6.27792e-05	59.887
2994	rs11578440	IPF	M33221.metal.pos.txt.gz	A	G	A	G	0.13175	0.0036	0.1426	0.1326	0.027154	0.0064	1.223e-06	0.5727	953873	4665	2.46793e-05	23.5414
2995	rs17753718	IPF	M33221.metal.pos.txt.gz	A	G	A	G	0.17331	-0.0085	0.07458	0.0565	0.037482	0.0089	3.766e-06	0.3414	903869	4665	2.3653e-05	21.3797
2996	rs2076295	IPF	M33221.metal.pos.txt.gz	G	T	G	T	0.13366	0.0027	0.4355	0.4444	0.018782	0.0045	1.108e-12	0.5511	953873	4665	5.30891e-05	50.6429
2997	rs3772190	IPF	M33221.metal.pos.txt.gz	A	G	A	G	0.1171	-0.0019	0.2517	0.2341	0.021548	0.0046	5.488e-08	0.6877	953873	4665	3.09596e-05	29.5324
2998	rs4130548	IPF	M33221.metal.pos.txt.gz	C	T	C	T	0.10423	-0.0073	0.3639	0.368	0.019522	0.0045	9.343e-08	0.1057	953873	4665	2.98836e-05	28.506
3004	rs10069690	IPF	M33228.metal.pos.txt.gz	T	C	T	C	-0.16406	0.0064	0.2692	0.173	0.0212	0.0067	1.005e-14	0.3393	953873	7063	6.27792e-05	59.887
3005	rs11578440	IPF	M33228.metal.pos.txt.gz	A	G	A	G	0.13175	0.0005	0.1426	0.1333	0.027154	0.0044	1.223e-06	0.9062	953873	7063	2.46793e-05	23.5414
3006	rs17753718	IPF	M33228.metal.pos.txt.gz	A	G	A	G	0.17331	-0.006	0.07458	0.0585	0.037482	0.006	3.766e-06	0.3192	903869	7063	2.3653e-05	21.3797
3007	rs2076295	IPF	M33228.metal.pos.txt.gz	G	T	G	T	0.13366	-0.0039	0.4355	0.4446	0.018782	0.0027	1.108e-12	0.1529	953873	7063	5.30891e-05	50.6429
3008	rs3772190	IPF	M33228.metal.pos.txt.gz	A	G	A	G	0.1171	-0.0014	0.2517	0.2333	0.021548	0.0035	5.488e-08	0.6805	953873	7063	3.09596e-05	29.5324
3009	rs4130548	IPF	M33228.metal.pos.txt.gz	C	T	C	T	0.10423	0.0043	0.3639	0.3686	0.019522	0.0027	9.343e-08	0.1166	953873	7063	2.98836e-05	28.506
3015	rs10069690	IPF	M33230.metal.pos.txt.gz	T	C	T	C	-0.16406	0.0015	0.2692	0.1672	0.0212	0.007	1.005e-14	0.8367	953873	7364	6.27792e-05	59.887
3016	rs11578440	IPF	M33230.metal.pos.txt.gz	A	G	A	G	0.13175	-0.0027	0.1426	0.1336	0.027154	0.0045	1.223e-06	0.543	953873	7364	2.46793e-05	23.5414
3017	rs17753718	IPF	M33230.metal.pos.txt.gz	A	G	A	G	0.17331	0.0088	0.07458	0.0585	0.037482	0.0068	3.766e-06	0.1955	903869	7364	2.3653e-05	21.3797
3018	rs2076295	IPF	M33230.metal.pos.txt.gz	G	T	G	T	0.13366	-0.0078	0.4355	0.4444	0.018782	0.0028	1.108e-12	0.005158	953873	7364	5.30891e-05	50.6429
3019	rs3772190	IPF	M33230.metal.pos.txt.gz	A	G	A	G	0.1171	0.0029	0.2517	0.234	0.021548	0.0036	5.488e-08	0.4232	953873	7364	3.09596e-05	29.5324
3020	rs4130548	IPF	M33230.metal.pos.txt.gz	C	T	C	T	0.10423	0.0033	0.3639	0.3657	0.019522	0.0035	9.343e-08	0.3444	953873	7364	2.98836e-05	28.506
3026	rs10069690	IPF	M33250.metal.pos.txt.gz	T	C	T	C	-0.16406	0.0068	0.2692	0.1404	0.0212	0.012	1.005e-14	0.5716	953873	4409	6.27792e-05	59.887
3027	rs11578440	IPF	M33250.metal.pos.txt.gz	A	G	A	G	0.13175	-0.0098	0.1426	0.1303	0.027154	0.0068	1.223e-06	0.1456	953873	4409	2.46793e-05	23.5414
3028	rs17753718	IPF	M33250.metal.pos.txt.gz	A	G	A	G	0.17331	0.0098	0.07458	0.0542	0.037482	0.0104	3.766e-06	0.3466	903869	4409	2.3653e-05	21.3797
3029	rs2076295	IPF	M33250.metal.pos.txt.gz	G	T	G	T	0.13366	-0.0076	0.4355	0.4413	0.018782	0.0048	1.108e-12	0.1143	953873	4409	5.30891e-05	50.6429
3030	rs3772190	IPF	M33250.metal.pos.txt.gz	A	G	A	G	0.1171	0.0032	0.2517	0.2355	0.021548	0.0057	5.488e-08	0.58	953873	4409	3.09596e-05	29.5324
3031	rs4130548	IPF	M33250.metal.pos.txt.gz	C	T	C	T	0.10423	-0.0019	0.3639	0.3717	0.019522	0.0048	9.343e-08	0.6904	953873	4409	2.98836e-05	28.506
3037	rs10069690	IPF	M33353.metal.pos.txt.gz	T	C	T	C	-0.16406	0.0038	0.2692	0.19	0.0212	0.0183	1.005e-14	0.8367	953873	1273	6.27792e-05	59.887
3038	rs11578440	IPF	M33353.metal.pos.txt.gz	A	G	A	G	0.13175	-0.0014	0.1426	0.1455	0.027154	0.0128	1.223e-06	0.9111	953873	1273	2.46793e-05	23.5414
3039	rs17753718	IPF	M33353.metal.pos.txt.gz	A	G	A	G	0.17331	0.0058	0.07458	0.0644	0.037482	0.0189	3.766e-06	0.7611	903869	1273	2.3653e-05	21.3797
3040	rs2076295	IPF	M33353.metal.pos.txt.gz	G	T	G	T	0.13366	-0.0023	0.4355	0.4486	0.018782	0.0086	1.108e-12	0.794	953873	1273	5.30891e-05	50.6429
3041	rs3772190	IPF	M33353.metal.pos.txt.gz	A	G	A	G	0.1171	-0.0121	0.2517	0.2323	0.021548	0.0101	5.488e-08	0.2317	953873	1273	3.09596e-05	29.5324
3042	rs4130548	IPF	M33353.metal.pos.txt.gz	C	T	C	T	0.10423	0.0027	0.3639	0.3587	0.019522	0.0087	9.343e-08	0.7528	953873	1273	2.98836e-05	28.506
3048	rs10069690	IPF	M33359.metal.pos.txt.gz	T	C	T	C	-0.16406	-0.0079	0.2692	0.1651	0.0212	0.021	1.005e-14	0.7044	953873	1863	6.27792e-05	59.887
3049	rs11578440	IPF	M33359.metal.pos.txt.gz	A	G	A	G	0.13175	-0.0102	0.1426	0.1339	0.027154	0.0136	1.223e-06	0.4552	953873	1863	2.46793e-05	23.5414
3050	rs17753718	IPF	M33359.metal.pos.txt.gz	A	G	A	G	0.17331	0.0396	0.07458	0.0623	0.037482	0.0189	3.766e-06	0.03612	903869	1863	2.3653e-05	21.3797
3051	rs2076295	IPF	M33359.metal.pos.txt.gz	G	T	G	T	0.13366	0.0061	0.4355	0.4384	0.018782	0.0092	1.108e-12	0.5065	953873	1863	5.30891e-05	50.6429
3052	rs3772190	IPF	M33359.metal.pos.txt.gz	A	G	A	G	0.1171	-0.0034	0.2517	0.2312	0.021548	0.0108	5.488e-08	0.7529	953873	1863	3.09596e-05	29.5324
3053	rs4130548	IPF	M33359.metal.pos.txt.gz	C	T	C	T	0.10423	-0.004	0.3639	0.3673	0.019522	0.0091	9.343e-08	0.6634	953873	1863	2.98836e-05	28.506
3059	rs10069690	IPF	M33363.metal.pos.txt.gz	T	C	T	C	-0.16406	-0.0044	0.2692	0.2103	0.0212	0.007	1.005e-14	0.5303	953873	2212	6.27792e-05	59.887
3060	rs11578440	IPF	M33363.metal.pos.txt.gz	A	G	A	G	0.13175	0.0021	0.1426	0.144	0.027154	0.0057	1.223e-06	0.7095	953873	2212	2.46793e-05	23.5414
3061	rs17753718	IPF	M33363.metal.pos.txt.gz	A	G	A	G	0.17331	0.0028	0.07458	0.068	0.037482	0.0077	3.766e-06	0.7181	903869	2212	2.3653e-05	21.3797
3062	rs2076295	IPF	M33363.metal.pos.txt.gz	G	T	G	T	0.13366	-0.0013	0.4355	0.4514	0.018782	0.0039	1.108e-12	0.7304	953873	2212	5.30891e-05	50.6429
3063	rs3772190	IPF	M33363.metal.pos.txt.gz	A	G	A	G	0.1171	-0.0019	0.2517	0.2388	0.021548	0.0044	5.488e-08	0.6632	953873	2212	3.09596e-05	29.5324
3064	rs4130548	IPF	M33363.metal.pos.txt.gz	C	T	C	T	0.10423	-0.0017	0.3639	0.3461	0.019522	0.0039	9.343e-08	0.6602	953873	2212	2.98836e-05	28.506
3070	rs10069690	IPF	M33364.metal.pos.txt.gz	T	C	T	C	-0.16406	0.0067	0.2692	0.2047	0.0212	0.007	1.005e-14	0.3353	953873	3890	6.27792e-05	59.887
3071	rs11578440	IPF	M33364.metal.pos.txt.gz	A	G	A	G	0.13175	0.0061	0.1426	0.1406	0.027154	0.0051	1.223e-06	0.2275	953873	3890	2.46793e-05	23.5414
3072	rs17753718	IPF	M33364.metal.pos.txt.gz	A	G	A	G	0.17331	-0.0039	0.07458	0.0653	0.037482	0.0068	3.766e-06	0.5635	903869	3890	2.3653e-05	21.3797
3073	rs2076295	IPF	M33364.metal.pos.txt.gz	G	T	G	T	0.13366	-0.0015	0.4355	0.4495	0.018782	0.0036	1.108e-12	0.681	953873	3890	5.30891e-05	50.6429
3074	rs3772190	IPF	M33364.metal.pos.txt.gz	A	G	A	G	0.1171	0.0026	0.2517	0.2342	0.021548	0.0041	5.488e-08	0.5218	953873	3890	3.09596e-05	29.5324
3075	rs4130548	IPF	M33364.metal.pos.txt.gz	C	T	C	T	0.10423	0.0007	0.3639	0.3503	0.019522	0.0036	9.343e-08	0.8371	953873	3890	2.98836e-05	28.506
3081	rs10069690	IPF	M33380.metal.pos.txt.gz	T	C	T	C	-0.16406	-0.0045	0.2692	0.1764	0.0212	0.0036	1.005e-14	0.2061	953873	7118	6.27792e-05	59.887
3082	rs11578440	IPF	M33380.metal.pos.txt.gz	A	G	A	G	0.13175	-0.0023	0.1426	0.1364	0.027154	0.0025	1.223e-06	0.3717	953873	7118	2.46793e-05	23.5414
3083	rs17753718	IPF	M33380.metal.pos.txt.gz	A	G	A	G	0.17331	0.0052	0.07458	0.0598	0.037482	0.0033	3.766e-06	0.1123	903869	7118	2.3653e-05	21.3797
3084	rs2076295	IPF	M33380.metal.pos.txt.gz	G	T	G	T	0.13366	0.0008	0.4355	0.4464	0.018782	0.0017	1.108e-12	0.6525	953873	7118	5.30891e-05	50.6429
3085	rs3772190	IPF	M33380.metal.pos.txt.gz	A	G	A	G	0.1171	0.0001	0.2517	0.2334	0.021548	0.0018	5.488e-08	0.9627	953873	7118	3.09596e-05	29.5324
3086	rs4130548	IPF	M33380.metal.pos.txt.gz	C	T	C	T	0.10423	0.0019	0.3639	0.3639	0.019522	0.0017	9.343e-08	0.2713	953873	7118	2.98836e-05	28.506
3092	rs10069690	IPF	M33384.metal.pos.txt.gz	T	C	T	C	-0.16406	0.0305	0.2692	0.2313	0.0212	0.0414	1.005e-14	0.4606	953873	803	6.27792e-05	59.887
3093	rs11578440	IPF	M33384.metal.pos.txt.gz	A	G	A	G	0.13175	0.0312	0.1426	0.1493	0.027154	0.0317	1.223e-06	0.3253	953873	803	2.46793e-05	23.5414
3094	rs17753718	IPF	M33384.metal.pos.txt.gz	A	G	A	G	0.17331	0.0338	0.07458	0.0625	0.037482	0.046	3.766e-06	0.4627	903869	803	2.3653e-05	21.3797
3095	rs2076295	IPF	M33384.metal.pos.txt.gz	G	T	G	T	0.13366	-0.0086	0.4355	0.4452	0.018782	0.0215	1.108e-12	0.6872	953873	803	5.30891e-05	50.6429
3096	rs3772190	IPF	M33384.metal.pos.txt.gz	A	G	A	G	0.1171	0.0145	0.2517	0.2373	0.021548	0.0251	5.488e-08	0.5645	953873	803	3.09596e-05	29.5324
3097	rs4130548	IPF	M33384.metal.pos.txt.gz	C	T	C	T	0.10423	-0.0074	0.3639	0.3408	0.019522	0.0221	9.343e-08	0.7363	953873	803	2.98836e-05	28.506
3103	rs10069690	IPF	M33389.metal.pos.txt.gz	T	C	T	C	-0.16406	-0.0011	0.2692	0.1664	0.0212	0.0047	1.005e-14	0.8104	953873	7315	6.27792e-05	59.887
3104	rs11578440	IPF	M33389.metal.pos.txt.gz	A	G	A	G	0.13175	-0.0008	0.1426	0.1328	0.027154	0.0028	1.223e-06	0.7824	953873	7315	2.46793e-05	23.5414
3105	rs17753718	IPF	M33389.metal.pos.txt.gz	A	G	A	G	0.17331	-0.001	0.07458	0.0577	0.037482	0.0044	3.766e-06	0.825	903869	7315	2.3653e-05	21.3797
3106	rs2076295	IPF	M33389.metal.pos.txt.gz	G	T	G	T	0.13366	-0.0016	0.4355	0.4444	0.018782	0.0019	1.108e-12	0.3948	953873	7315	5.30891e-05	50.6429
3107	rs3772190	IPF	M33389.metal.pos.txt.gz	A	G	A	G	0.1171	0.0034	0.2517	0.2341	0.021548	0.0026	5.488e-08	0.1924	953873	7315	3.09596e-05	29.5324
3108	rs4130548	IPF	M33389.metal.pos.txt.gz	C	T	C	T	0.10423	0.0015	0.3639	0.3706	0.019522	0.0019	9.343e-08	0.4229	953873	7315	2.98836e-05	28.506
3114	rs10069690	IPF	M33390.metal.pos.txt.gz	T	C	T	C	-0.16406	-0.0241	0.2692	0.194	0.0212	0.0147	1.005e-14	0.1015	953873	5185	6.27792e-05	59.887
3115	rs11578440	IPF	M33390.metal.pos.txt.gz	A	G	A	G	0.13175	-0.0072	0.1426	0.1395	0.027154	0.0109	1.223e-06	0.5101	953873	5185	2.46793e-05	23.5414
3116	rs17753718	IPF	M33390.metal.pos.txt.gz	A	G	A	G	0.17331	-0.0156	0.07458	0.0628	0.037482	0.0148	3.766e-06	0.2924	903869	5185	2.3653e-05	21.3797
3117	rs2076295	IPF	M33390.metal.pos.txt.gz	G	T	G	T	0.13366	-0.0096	0.4355	0.4466	0.018782	0.0072	1.108e-12	0.1868	953873	5185	5.30891e-05	50.6429
3118	rs3772190	IPF	M33390.metal.pos.txt.gz	A	G	A	G	0.1171	0.0074	0.2517	0.2336	0.021548	0.0081	5.488e-08	0.3602	953873	5185	3.09596e-05	29.5324
3119	rs4130548	IPF	M33390.metal.pos.txt.gz	C	T	C	T	0.10423	-0.0051	0.3639	0.3607	0.019522	0.0072	9.343e-08	0.4751	953873	5185	2.98836e-05	28.506
3125	rs10069690	IPF	M33391.metal.pos.txt.gz	T	C	T	C	-0.16406	-0.0071	0.2692	0.1681	0.0212	0.0405	1.005e-14	0.8601	953873	528	6.27792e-05	59.887
3126	rs11578440	IPF	M33391.metal.pos.txt.gz	A	G	A	G	0.13175	-0.0022	0.1426	0.1374	0.027154	0.0222	1.223e-06	0.9224	953873	528	2.46793e-05	23.5414
3127	rs17753718	IPF	M33391.metal.pos.txt.gz	A	G	A	G	0.17331	0.0139	0.07458	0.0602	0.037482	0.0326	3.766e-06	0.6711	903869	528	2.3653e-05	21.3797
3128	rs2076295	IPF	M33391.metal.pos.txt.gz	G	T	G	T	0.13366	-0.0103	0.4355	0.4505	0.018782	0.0144	1.108e-12	0.4737	953873	528	5.30891e-05	50.6429
3129	rs3772190	IPF	M33391.metal.pos.txt.gz	A	G	A	G	0.1171	0.0172	0.2517	0.2294	0.021548	0.0156	5.488e-08	0.2698	953873	528	3.09596e-05	29.5324
3130	rs4130548	IPF	M33391.metal.pos.txt.gz	C	T	C	T	0.10423	0.0095	0.3639	0.3701	0.019522	0.0138	9.343e-08	0.492	953873	528	2.98836e-05	28.506
3136	rs10069690	IPF	M33408.metal.pos.txt.gz	T	C	T	C	-0.16406	-0.0085	0.2692	0.1803	0.0212	0.0158	1.005e-14	0.5908	953873	3890	6.27792e-05	59.887
3137	rs11578440	IPF	M33408.metal.pos.txt.gz	A	G	A	G	0.13175	0.0067	0.1426	0.1359	0.027154	0.0103	1.223e-06	0.5163	953873	3890	2.46793e-05	23.5414
3138	rs17753718	IPF	M33408.metal.pos.txt.gz	A	G	A	G	0.17331	0.0062	0.07458	0.0586	0.037482	0.0148	3.766e-06	0.6726	903869	3890	2.3653e-05	21.3797
3139	rs2076295	IPF	M33408.metal.pos.txt.gz	G	T	G	T	0.13366	-0.0089	0.4355	0.4475	0.018782	0.0069	1.108e-12	0.1977	953873	3890	5.30891e-05	50.6429
3140	rs3772190	IPF	M33408.metal.pos.txt.gz	A	G	A	G	0.1171	0.0026	0.2517	0.2326	0.021548	0.0084	5.488e-08	0.7546	953873	3890	3.09596e-05	29.5324
3141	rs4130548	IPF	M33408.metal.pos.txt.gz	C	T	C	T	0.10423	-0.0065	0.3639	0.3651	0.019522	0.0069	9.343e-08	0.3515	953873	3890	2.98836e-05	28.506
3147	rs10069690	IPF	M33415.metal.pos.txt.gz	T	C	T	C	-0.16406	0.0193	0.2692	0.1842	0.0212	0.0108	1.005e-14	0.07465	953873	6797	6.27792e-05	59.887
3148	rs11578440	IPF	M33415.metal.pos.txt.gz	A	G	A	G	0.13175	-0.0001	0.1426	0.1366	0.027154	0.0075	1.223e-06	0.9892	953873	6797	2.46793e-05	23.5414
3149	rs17753718	IPF	M33415.metal.pos.txt.gz	A	G	A	G	0.17331	-0.0063	0.07458	0.0611	0.037482	0.0109	3.766e-06	0.564	903869	6797	2.3653e-05	21.3797
3150	rs2076295	IPF	M33415.metal.pos.txt.gz	G	T	G	T	0.13366	0.003	0.4355	0.4466	0.018782	0.0051	1.108e-12	0.552	953873	6797	5.30891e-05	50.6429
3151	rs3772190	IPF	M33415.metal.pos.txt.gz	A	G	A	G	0.1171	0.0072	0.2517	0.2345	0.021548	0.0059	5.488e-08	0.2157	953873	6797	3.09596e-05	29.5324
3152	rs4130548	IPF	M33415.metal.pos.txt.gz	C	T	C	T	0.10423	0.0037	0.3639	0.3621	0.019522	0.0051	9.343e-08	0.4654	953873	6797	2.98836e-05	28.506
3158	rs10069690	IPF	M33420.metal.pos.txt.gz	T	C	T	C	-0.16406	0.0072	0.2692	0.1745	0.0212	0.011	1.005e-14	0.5115	953873	5822	6.27792e-05	59.887
3159	rs11578440	IPF	M33420.metal.pos.txt.gz	A	G	A	G	0.13175	0.0092	0.1426	0.1366	0.027154	0.007	1.223e-06	0.1924	953873	5822	2.46793e-05	23.5414
3160	rs17753718	IPF	M33420.metal.pos.txt.gz	A	G	A	G	0.17331	-0.0021	0.07458	0.0598	0.037482	0.0101	3.766e-06	0.8362	903869	5822	2.3653e-05	21.3797
3161	rs2076295	IPF	M33420.metal.pos.txt.gz	G	T	G	T	0.13366	-0.0022	0.4355	0.4438	0.018782	0.0045	1.108e-12	0.6266	953873	5822	5.30891e-05	50.6429
3162	rs3772190	IPF	M33420.metal.pos.txt.gz	A	G	A	G	0.1171	-0.0006	0.2517	0.2337	0.021548	0.0054	5.488e-08	0.906	953873	5822	3.09596e-05	29.5324
3163	rs4130548	IPF	M33420.metal.pos.txt.gz	C	T	C	T	0.10423	0.005	0.3639	0.3647	0.019522	0.0052	9.343e-08	0.3419	953873	5822	2.98836e-05	28.506
3169	rs10069690	IPF	M33422.metal.pos.txt.gz	T	C	T	C	-0.16406	0.0028	0.2692	0.1728	0.0212	0.0038	1.005e-14	0.4555	953873	7306	6.27792e-05	59.887
3170	rs11578440	IPF	M33422.metal.pos.txt.gz	A	G	A	G	0.13175	-0.0017	0.1426	0.135	0.027154	0.0026	1.223e-06	0.5167	953873	7306	2.46793e-05	23.5414
3171	rs17753718	IPF	M33422.metal.pos.txt.gz	A	G	A	G	0.17331	0.0003	0.07458	0.0583	0.037482	0.0034	3.766e-06	0.9271	903869	7306	2.3653e-05	21.3797
3172	rs2076295	IPF	M33422.metal.pos.txt.gz	G	T	G	T	0.13366	-0.0034	0.4355	0.4458	0.018782	0.0018	1.108e-12	0.0516	953873	7306	5.30891e-05	50.6429
3173	rs3772190	IPF	M33422.metal.pos.txt.gz	A	G	A	G	0.1171	0.0007	0.2517	0.2339	0.021548	0.0018	5.488e-08	0.6936	953873	7306	3.09596e-05	29.5324
3174	rs4130548	IPF	M33422.metal.pos.txt.gz	C	T	C	T	0.10423	0.0006	0.3639	0.3658	0.019522	0.0018	9.343e-08	0.7205	953873	7306	2.98836e-05	28.506
3180	rs10069690	IPF	M33423.metal.pos.txt.gz	T	C	T	C	-0.16406	0.0743	0.2692	0.1409	0.0212	0.0721	1.005e-14	0.3027	953873	1391	6.27792e-05	59.887
3181	rs11578440	IPF	M33423.metal.pos.txt.gz	A	G	A	G	0.13175	0.0875	0.1426	0.1334	0.027154	0.0427	1.223e-06	0.04057	953873	1391	2.46793e-05	23.5414
3182	rs17753718	IPF	M33423.metal.pos.txt.gz	A	G	A	G	0.17331	0.0758	0.07458	0.0564	0.037482	0.0629	3.766e-06	0.228	903869	1391	2.3653e-05	21.3797
3183	rs2076295	IPF	M33423.metal.pos.txt.gz	G	T	G	T	0.13366	-0.0435	0.4355	0.443	0.018782	0.0287	1.108e-12	0.1292	953873	1391	5.30891e-05	50.6429
3184	rs3772190	IPF	M33423.metal.pos.txt.gz	A	G	A	G	0.1171	0.0894	0.2517	0.2335	0.021548	0.0334	5.488e-08	0.007377	953873	1391	3.09596e-05	29.5324
3185	rs4130548	IPF	M33423.metal.pos.txt.gz	C	T	C	T	0.10423	-0.0585	0.3639	0.3748	0.019522	0.0296	9.343e-08	0.04826	953873	1391	2.98836e-05	28.506
3191	rs10069690	IPF	M33441.metal.pos.txt.gz	T	C	T	C	-0.16406	0.0007	0.2692	0.1873	0.0212	0.0083	1.005e-14	0.9373	953873	7365	6.27792e-05	59.887
3192	rs11578440	IPF	M33441.metal.pos.txt.gz	A	G	A	G	0.13175	0.0019	0.1426	0.136	0.027154	0.0054	1.223e-06	0.7177	953873	7365	2.46793e-05	23.5414
3193	rs17753718	IPF	M33441.metal.pos.txt.gz	A	G	A	G	0.17331	-0.0021	0.07458	0.0619	0.037482	0.0081	3.766e-06	0.7988	903869	7365	2.3653e-05	21.3797
3194	rs2076295	IPF	M33441.metal.pos.txt.gz	G	T	G	T	0.13366	0.0026	0.4355	0.4465	0.018782	0.0036	1.108e-12	0.4795	953873	7365	5.30891e-05	50.6429
3195	rs3772190	IPF	M33441.metal.pos.txt.gz	A	G	A	G	0.1171	-0.0039	0.2517	0.234	0.021548	0.0044	5.488e-08	0.3691	953873	7365	3.09596e-05	29.5324
3196	rs4130548	IPF	M33441.metal.pos.txt.gz	C	T	C	T	0.10423	0.0042	0.3639	0.364	0.019522	0.0036	9.343e-08	0.245	953873	7365	2.98836e-05	28.506
3202	rs10069690	IPF	M33442.metal.pos.txt.gz	T	C	T	C	-0.16406	0.0074	0.2692	0.1857	0.0212	0.0033	1.005e-14	0.02697	953873	7336	6.27792e-05	59.887
3203	rs11578440	IPF	M33442.metal.pos.txt.gz	A	G	A	G	0.13175	-0.002	0.1426	0.1376	0.027154	0.0024	1.223e-06	0.4043	953873	7336	2.46793e-05	23.5414
3204	rs17753718	IPF	M33442.metal.pos.txt.gz	A	G	A	G	0.17331	0.0026	0.07458	0.0611	0.037482	0.0032	3.766e-06	0.4056	903869	7336	2.3653e-05	21.3797
3205	rs2076295	IPF	M33442.metal.pos.txt.gz	G	T	G	T	0.13366	-0.0011	0.4355	0.4472	0.018782	0.0016	1.108e-12	0.5174	953873	7336	5.30891e-05	50.6429
3206	rs3772190	IPF	M33442.metal.pos.txt.gz	A	G	A	G	0.1171	0.0008	0.2517	0.234	0.021548	0.0017	5.488e-08	0.6385	953873	7336	3.09596e-05	29.5324
3207	rs4130548	IPF	M33442.metal.pos.txt.gz	C	T	C	T	0.10423	0.0034	0.3639	0.3609	0.019522	0.0016	9.343e-08	0.03722	953873	7336	2.98836e-05	28.506
3213	rs10069690	IPF	M33443.metal.pos.txt.gz	T	C	T	C	-0.16406	-0.0104	0.2692	0.1935	0.0212	0.0065	1.005e-14	0.1085	953873	4004	6.27792e-05	59.887
3214	rs11578440	IPF	M33443.metal.pos.txt.gz	A	G	A	G	0.13175	0.0087	0.1426	0.1384	0.027154	0.0049	1.223e-06	0.07131	953873	4004	2.46793e-05	23.5414
3215	rs17753718	IPF	M33443.metal.pos.txt.gz	A	G	A	G	0.17331	0.0064	0.07458	0.0657	0.037482	0.0066	3.766e-06	0.3372	903869	4004	2.3653e-05	21.3797
3216	rs2076295	IPF	M33443.metal.pos.txt.gz	G	T	G	T	0.13366	-0.0032	0.4355	0.4471	0.018782	0.0033	1.108e-12	0.3358	953873	4004	5.30891e-05	50.6429
3217	rs3772190	IPF	M33443.metal.pos.txt.gz	A	G	A	G	0.1171	-0.008	0.2517	0.2328	0.021548	0.0034	5.488e-08	0.02052	953873	4004	3.09596e-05	29.5324
3218	rs4130548	IPF	M33443.metal.pos.txt.gz	C	T	C	T	0.10423	0.0021	0.3639	0.3563	0.019522	0.0033	9.343e-08	0.5239	953873	4004	2.98836e-05	28.506
3224	rs10069690	IPF	M33447.metal.pos.txt.gz	T	C	T	C	-0.16406	0.0092	0.2692	0.1924	0.0212	0.0077	1.005e-14	0.2288	953873	7327	6.27792e-05	59.887
3225	rs11578440	IPF	M33447.metal.pos.txt.gz	A	G	A	G	0.13175	-0.0067	0.1426	0.1368	0.027154	0.0051	1.223e-06	0.1943	953873	7327	2.46793e-05	23.5414
3226	rs17753718	IPF	M33447.metal.pos.txt.gz	A	G	A	G	0.17331	0.0172	0.07458	0.063	0.037482	0.0076	3.766e-06	0.02458	903869	7327	2.3653e-05	21.3797
3227	rs2076295	IPF	M33447.metal.pos.txt.gz	G	T	G	T	0.13366	-0.0062	0.4355	0.4471	0.018782	0.0035	1.108e-12	0.07518	953873	7327	5.30891e-05	50.6429
3228	rs3772190	IPF	M33447.metal.pos.txt.gz	A	G	A	G	0.1171	-0.0013	0.2517	0.2341	0.021548	0.0042	5.488e-08	0.7636	953873	7327	3.09596e-05	29.5324
3229	rs4130548	IPF	M33447.metal.pos.txt.gz	C	T	C	T	0.10423	-0.0022	0.3639	0.3619	0.019522	0.0035	9.343e-08	0.5224	953873	7327	2.98836e-05	28.506
3235	rs10069690	IPF	M33453.metal.pos.txt.gz	T	C	T	C	-0.16406	0.0152	0.2692	0.1724	0.0212	0.0088	1.005e-14	0.08411	953873	5717	6.27792e-05	59.887
3236	rs11578440	IPF	M33453.metal.pos.txt.gz	A	G	A	G	0.13175	-0.0039	0.1426	0.1369	0.027154	0.006	1.223e-06	0.5147	953873	5717	2.46793e-05	23.5414
3237	rs17753718	IPF	M33453.metal.pos.txt.gz	A	G	A	G	0.17331	-0.0068	0.07458	0.0573	0.037482	0.0084	3.766e-06	0.4187	903869	5717	2.3653e-05	21.3797
3238	rs2076295	IPF	M33453.metal.pos.txt.gz	G	T	G	T	0.13366	-0.002	0.4355	0.4444	0.018782	0.0036	1.108e-12	0.5739	953873	5717	5.30891e-05	50.6429
3239	rs3772190	IPF	M33453.metal.pos.txt.gz	A	G	A	G	0.1171	0.0049	0.2517	0.2319	0.021548	0.0044	5.488e-08	0.2612	953873	5717	3.09596e-05	29.5324
3240	rs4130548	IPF	M33453.metal.pos.txt.gz	C	T	C	T	0.10423	0.0005	0.3639	0.3684	0.019522	0.0036	9.343e-08	0.8925	953873	5717	2.98836e-05	28.506
3246	rs10069690	IPF	M33477.metal.pos.txt.gz	T	C	T	C	-0.16406	0.0009	0.2692	0.1744	0.0212	0.0044	1.005e-14	0.8343	953873	7307	6.27792e-05	59.887
3247	rs11578440	IPF	M33477.metal.pos.txt.gz	A	G	A	G	0.13175	-0.0007	0.1426	0.1338	0.027154	0.0027	1.223e-06	0.7799	953873	7307	2.46793e-05	23.5414
3248	rs17753718	IPF	M33477.metal.pos.txt.gz	A	G	A	G	0.17331	-0.0016	0.07458	0.0593	0.037482	0.0042	3.766e-06	0.6993	903869	7307	2.3653e-05	21.3797
3249	rs2076295	IPF	M33477.metal.pos.txt.gz	G	T	G	T	0.13366	0.0003	0.4355	0.4448	0.018782	0.0018	1.108e-12	0.8502	953873	7307	5.30891e-05	50.6429
3250	rs3772190	IPF	M33477.metal.pos.txt.gz	A	G	A	G	0.1171	-0.0005	0.2517	0.2342	0.021548	0.0025	5.488e-08	0.8472	953873	7307	3.09596e-05	29.5324
3251	rs4130548	IPF	M33477.metal.pos.txt.gz	C	T	C	T	0.10423	0.0031	0.3639	0.368	0.019522	0.0018	9.343e-08	0.08492	953873	7307	2.98836e-05	28.506
3257	rs10069690	IPF	M33488.metal.pos.txt.gz	T	C	T	C	-0.16406	0.0023	0.2692	0.1681	0.0212	0.0106	1.005e-14	0.8268	953873	5107	6.27792e-05	59.887
3258	rs11578440	IPF	M33488.metal.pos.txt.gz	A	G	A	G	0.13175	0.0054	0.1426	0.1352	0.027154	0.007	1.223e-06	0.4415	953873	5107	2.46793e-05	23.5414
3259	rs17753718	IPF	M33488.metal.pos.txt.gz	A	G	A	G	0.17331	-0.0086	0.07458	0.0563	0.037482	0.0102	3.766e-06	0.4009	903869	5107	2.3653e-05	21.3797
3260	rs2076295	IPF	M33488.metal.pos.txt.gz	G	T	G	T	0.13366	-0.0051	0.4355	0.4444	0.018782	0.0045	1.108e-12	0.2565	953873	5107	5.30891e-05	50.6429
3261	rs3772190	IPF	M33488.metal.pos.txt.gz	A	G	A	G	0.1171	0.0026	0.2517	0.2375	0.021548	0.0053	5.488e-08	0.6272	953873	5107	3.09596e-05	29.5324
3262	rs4130548	IPF	M33488.metal.pos.txt.gz	C	T	C	T	0.10423	0.0085	0.3639	0.3663	0.019522	0.0045	9.343e-08	0.05957	953873	5107	2.98836e-05	28.506
3268	rs10069690	IPF	M33507.metal.pos.txt.gz	T	C	T	C	-0.16406	0.0067	0.2692	0.1835	0.0212	0.0109	1.005e-14	0.5362	953873	7089	6.27792e-05	59.887
3269	rs11578440	IPF	M33507.metal.pos.txt.gz	A	G	A	G	0.13175	0.0076	0.1426	0.1365	0.027154	0.0075	1.223e-06	0.3141	953873	7089	2.46793e-05	23.5414
3270	rs17753718	IPF	M33507.metal.pos.txt.gz	A	G	A	G	0.17331	0.0068	0.07458	0.0605	0.037482	0.0104	3.766e-06	0.5114	903869	7089	2.3653e-05	21.3797
3271	rs2076295	IPF	M33507.metal.pos.txt.gz	G	T	G	T	0.13366	-0.0005	0.4355	0.4469	0.018782	0.0051	1.108e-12	0.928	953873	7089	5.30891e-05	50.6429
3272	rs3772190	IPF	M33507.metal.pos.txt.gz	A	G	A	G	0.1171	-0.005	0.2517	0.2339	0.021548	0.0059	5.488e-08	0.3907	953873	7089	3.09596e-05	29.5324
3273	rs4130548	IPF	M33507.metal.pos.txt.gz	C	T	C	T	0.10423	0.0045	0.3639	0.3631	0.019522	0.0051	9.343e-08	0.3789	953873	7089	2.98836e-05	28.506
3279	rs10069690	IPF	M33508.metal.pos.txt.gz	T	C	T	C	-0.16406	0.0114	0.2692	0.1966	0.0212	0.0134	1.005e-14	0.393	953873	2759	6.27792e-05	59.887
3280	rs11578440	IPF	M33508.metal.pos.txt.gz	A	G	A	G	0.13175	0.0219	0.1426	0.1389	0.027154	0.0092	1.223e-06	0.01766	953873	2759	2.46793e-05	23.5414
3281	rs17753718	IPF	M33508.metal.pos.txt.gz	A	G	A	G	0.17331	0.0133	0.07458	0.0644	0.037482	0.0126	3.766e-06	0.2908	903869	2759	2.3653e-05	21.3797
3282	rs2076295	IPF	M33508.metal.pos.txt.gz	G	T	G	T	0.13366	-0.0102	0.4355	0.4459	0.018782	0.006	1.108e-12	0.0892	953873	2759	5.30891e-05	50.6429
3283	rs3772190	IPF	M33508.metal.pos.txt.gz	A	G	A	G	0.1171	-0.0052	0.2517	0.233	0.021548	0.0069	5.488e-08	0.4472	953873	2759	3.09596e-05	29.5324
3284	rs4130548	IPF	M33508.metal.pos.txt.gz	C	T	C	T	0.10423	-0.0023	0.3639	0.3575	0.019522	0.0066	9.343e-08	0.7281	953873	2759	2.98836e-05	28.506
3290	rs10069690	IPF	M33509.metal.pos.txt.gz	T	C	T	C	-0.16406	-0.0004	0.2692	0.1881	0.0212	0.0076	1.005e-14	0.9601	953873	7044	6.27792e-05	59.887
3291	rs11578440	IPF	M33509.metal.pos.txt.gz	A	G	A	G	0.13175	-0.0078	0.1426	0.1369	0.027154	0.0052	1.223e-06	0.1345	953873	7044	2.46793e-05	23.5414
3292	rs17753718	IPF	M33509.metal.pos.txt.gz	A	G	A	G	0.17331	0.0026	0.07458	0.0619	0.037482	0.0073	3.766e-06	0.7227	903869	7044	2.3653e-05	21.3797
3293	rs2076295	IPF	M33509.metal.pos.txt.gz	G	T	G	T	0.13366	0.0046	0.4355	0.4467	0.018782	0.0035	1.108e-12	0.1899	953873	7044	5.30891e-05	50.6429
3294	rs3772190	IPF	M33509.metal.pos.txt.gz	A	G	A	G	0.1171	-0.0003	0.2517	0.234	0.021548	0.0043	5.488e-08	0.9386	953873	7044	3.09596e-05	29.5324
3295	rs4130548	IPF	M33509.metal.pos.txt.gz	C	T	C	T	0.10423	0.0021	0.3639	0.3617	0.019522	0.0035	9.343e-08	0.5586	953873	7044	2.98836e-05	28.506
3301	rs10069690	IPF	M33510.metal.pos.txt.gz	T	C	T	C	-0.16406	0.0013	0.2692	0.1803	0.0212	0.0063	1.005e-14	0.842	953873	7269	6.27792e-05	59.887
3302	rs11578440	IPF	M33510.metal.pos.txt.gz	A	G	A	G	0.13175	-0.0026	0.1426	0.1361	0.027154	0.0043	1.223e-06	0.5438	953873	7269	2.46793e-05	23.5414
3303	rs17753718	IPF	M33510.metal.pos.txt.gz	A	G	A	G	0.17331	-0.0018	0.07458	0.061	0.037482	0.0063	3.766e-06	0.7772	903869	7269	2.3653e-05	21.3797
3304	rs2076295	IPF	M33510.metal.pos.txt.gz	G	T	G	T	0.13366	0.0036	0.4355	0.4453	0.018782	0.0027	1.108e-12	0.1748	953873	7269	5.30891e-05	50.6429
3305	rs3772190	IPF	M33510.metal.pos.txt.gz	A	G	A	G	0.1171	0.0008	0.2517	0.2341	0.021548	0.0034	5.488e-08	0.8103	953873	7269	3.09596e-05	29.5324
3306	rs4130548	IPF	M33510.metal.pos.txt.gz	C	T	C	T	0.10423	0.0047	0.3639	0.3661	0.019522	0.0027	9.343e-08	0.07633	953873	7269	2.98836e-05	28.506
3312	rs10069690	IPF	M33515.metal.pos.txt.gz	T	C	T	C	-0.16406	0.0052	0.2692	0.1685	0.0212	0.0046	1.005e-14	0.2627	953873	7066	6.27792e-05	59.887
3313	rs11578440	IPF	M33515.metal.pos.txt.gz	A	G	A	G	0.13175	-0.0066	0.1426	0.1359	0.027154	0.0034	1.223e-06	0.05478	953873	7066	2.46793e-05	23.5414
3314	rs17753718	IPF	M33515.metal.pos.txt.gz	A	G	A	G	0.17331	0.0048	0.07458	0.0585	0.037482	0.0043	3.766e-06	0.2662	903869	7066	2.3653e-05	21.3797
3315	rs2076295	IPF	M33515.metal.pos.txt.gz	G	T	G	T	0.13366	-0.0033	0.4355	0.4444	0.018782	0.0018	1.108e-12	0.07273	953873	7066	5.30891e-05	50.6429
3316	rs3772190	IPF	M33515.metal.pos.txt.gz	A	G	A	G	0.1171	0.003	0.2517	0.2346	0.021548	0.0026	5.488e-08	0.2526	953873	7066	3.09596e-05	29.5324
3317	rs4130548	IPF	M33515.metal.pos.txt.gz	C	T	C	T	0.10423	0.0027	0.3639	0.37	0.019522	0.0018	9.343e-08	0.1419	953873	7066	2.98836e-05	28.506
3323	rs10069690	IPF	M33531.metal.pos.txt.gz	T	C	T	C	-0.16406	-0.0099	0.2692	0.1751	0.0212	0.0133	1.005e-14	0.4536	953873	2859	6.27792e-05	59.887
3324	rs11578440	IPF	M33531.metal.pos.txt.gz	A	G	A	G	0.13175	0.0015	0.1426	0.1373	0.027154	0.0087	1.223e-06	0.8596	953873	2859	2.46793e-05	23.5414
3325	rs17753718	IPF	M33531.metal.pos.txt.gz	A	G	A	G	0.17331	-0.0012	0.07458	0.0562	0.037482	0.0128	3.766e-06	0.9238	903869	2859	2.3653e-05	21.3797
3326	rs2076295	IPF	M33531.metal.pos.txt.gz	G	T	G	T	0.13366	0.0109	0.4355	0.447	0.018782	0.0062	1.108e-12	0.07694	953873	2859	5.30891e-05	50.6429
3327	rs3772190	IPF	M33531.metal.pos.txt.gz	A	G	A	G	0.1171	-0.006	0.2517	0.232	0.021548	0.007	5.488e-08	0.3937	953873	2859	3.09596e-05	29.5324
3328	rs4130548	IPF	M33531.metal.pos.txt.gz	C	T	C	T	0.10423	-0.0002	0.3639	0.3656	0.019522	0.0062	9.343e-08	0.9692	953873	2859	2.98836e-05	28.506
3334	rs10069690	IPF	M33587.metal.pos.txt.gz	T	C	T	C	-0.16406	0.0078	0.2692	0.1928	0.0212	0.008	1.005e-14	0.3295	953873	7352	6.27792e-05	59.887
3335	rs11578440	IPF	M33587.metal.pos.txt.gz	A	G	A	G	0.13175	-0.001	0.1426	0.1378	0.027154	0.0056	1.223e-06	0.8577	953873	7352	2.46793e-05	23.5414
3336	rs17753718	IPF	M33587.metal.pos.txt.gz	A	G	A	G	0.17331	0.0132	0.07458	0.0632	0.037482	0.008	3.766e-06	0.09866	903869	7352	2.3653e-05	21.3797
3337	rs2076295	IPF	M33587.metal.pos.txt.gz	G	T	G	T	0.13366	-0.0052	0.4355	0.4483	0.018782	0.004	1.108e-12	0.1934	953873	7352	5.30891e-05	50.6429
3338	rs3772190	IPF	M33587.metal.pos.txt.gz	A	G	A	G	0.1171	-0.0067	0.2517	0.234	0.021548	0.0041	5.488e-08	0.1053	953873	7352	3.09596e-05	29.5324
3339	rs4130548	IPF	M33587.metal.pos.txt.gz	C	T	C	T	0.10423	-0.0052	0.3639	0.3584	0.019522	0.004	9.343e-08	0.1935	953873	7352	2.98836e-05	28.506
3345	rs10069690	IPF	M33609.metal.pos.txt.gz	T	C	T	C	-0.16406	-0.0213	0.2692	0.2051	0.0212	0.0204	1.005e-14	0.296	953873	824	6.27792e-05	59.887
3346	rs11578440	IPF	M33609.metal.pos.txt.gz	A	G	A	G	0.13175	0.0117	0.1426	0.1367	0.027154	0.016	1.223e-06	0.4668	953873	824	2.46793e-05	23.5414
3347	rs17753718	IPF	M33609.metal.pos.txt.gz	A	G	A	G	0.17331	-0.016	0.07458	0.0701	0.037482	0.0211	3.766e-06	0.4484	903869	824	2.3653e-05	21.3797
3348	rs2076295	IPF	M33609.metal.pos.txt.gz	G	T	G	T	0.13366	-0.0134	0.4355	0.4524	0.018782	0.0105	1.108e-12	0.204	953873	824	5.30891e-05	50.6429
3349	rs3772190	IPF	M33609.metal.pos.txt.gz	A	G	A	G	0.1171	-0.0216	0.2517	0.2358	0.021548	0.0123	5.488e-08	0.07794	953873	824	3.09596e-05	29.5324
3350	rs4130548	IPF	M33609.metal.pos.txt.gz	C	T	C	T	0.10423	-0.0052	0.3639	0.3493	0.019522	0.0105	9.343e-08	0.6208	953873	824	2.98836e-05	28.506
3356	rs10069690	IPF	M33610.metal.pos.txt.gz	T	C	T	C	-0.16406	0.0235	0.2692	0.1445	0.0212	0.0265	1.005e-14	0.376	953873	470	6.27792e-05	59.887
3357	rs11578440	IPF	M33610.metal.pos.txt.gz	A	G	A	G	0.13175	-0.0109	0.1426	0.135	0.027154	0.0164	1.223e-06	0.5058	953873	470	2.46793e-05	23.5414
3358	rs17753718	IPF	M33610.metal.pos.txt.gz	A	G	A	G	0.17331	-0.006	0.07458	0.0554	0.037482	0.0264	3.766e-06	0.8197	903869	470	2.3653e-05	21.3797
3359	rs2076295	IPF	M33610.metal.pos.txt.gz	G	T	G	T	0.13366	0.0081	0.4355	0.4525	0.018782	0.011	1.108e-12	0.4613	953873	470	5.30891e-05	50.6429
3360	rs3772190	IPF	M33610.metal.pos.txt.gz	A	G	A	G	0.1171	0.0033	0.2517	0.2327	0.021548	0.0113	5.488e-08	0.7715	953873	470	3.09596e-05	29.5324
3361	rs4130548	IPF	M33610.metal.pos.txt.gz	C	T	C	T	0.10423	-0.0005	0.3639	0.3684	0.019522	0.0101	9.343e-08	0.9577	953873	470	2.98836e-05	28.506
3367	rs10069690	IPF	M33627.metal.pos.txt.gz	T	C	T	C	-0.16406	-0.001	0.2692	0.2144	0.0212	0.0063	1.005e-14	0.878	953873	2757	6.27792e-05	59.887
3368	rs11578440	IPF	M33627.metal.pos.txt.gz	A	G	A	G	0.13175	-0.0058	0.1426	0.1452	0.027154	0.0052	1.223e-06	0.2676	953873	2757	2.46793e-05	23.5414
3369	rs17753718	IPF	M33627.metal.pos.txt.gz	A	G	A	G	0.17331	0.0066	0.07458	0.0702	0.037482	0.007	3.766e-06	0.3442	903869	2757	2.3653e-05	21.3797
3370	rs2076295	IPF	M33627.metal.pos.txt.gz	G	T	G	T	0.13366	0.0011	0.4355	0.4526	0.018782	0.0036	1.108e-12	0.7614	953873	2757	5.30891e-05	50.6429
3371	rs3772190	IPF	M33627.metal.pos.txt.gz	A	G	A	G	0.1171	-0.0024	0.2517	0.234	0.021548	0.0041	5.488e-08	0.5602	953873	2757	3.09596e-05	29.5324
3372	rs4130548	IPF	M33627.metal.pos.txt.gz	C	T	C	T	0.10423	-0.0043	0.3639	0.3445	0.019522	0.0036	9.343e-08	0.2348	953873	2757	2.98836e-05	28.506
3378	rs10069690	IPF	M33633.metal.pos.txt.gz	T	C	T	C	-0.16406	0.0283	0.2692	0.1792	0.0212	0.0144	1.005e-14	0.04891	953873	4323	6.27792e-05	59.887
3379	rs11578440	IPF	M33633.metal.pos.txt.gz	A	G	A	G	0.13175	0.0015	0.1426	0.1357	0.027154	0.0095	1.223e-06	0.8767	953873	4323	2.46793e-05	23.5414
3380	rs17753718	IPF	M33633.metal.pos.txt.gz	A	G	A	G	0.17331	0.0002	0.07458	0.0602	0.037482	0.0133	3.766e-06	0.9873	903869	4323	2.3653e-05	21.3797
3381	rs2076295	IPF	M33633.metal.pos.txt.gz	G	T	G	T	0.13366	-0.0086	0.4355	0.4456	0.018782	0.0062	1.108e-12	0.1667	953873	4323	5.30891e-05	50.6429
3382	rs3772190	IPF	M33633.metal.pos.txt.gz	A	G	A	G	0.1171	-0.0078	0.2517	0.233	0.021548	0.0078	5.488e-08	0.3162	953873	4323	3.09596e-05	29.5324
3383	rs4130548	IPF	M33633.metal.pos.txt.gz	C	T	C	T	0.10423	0.01	0.3639	0.3644	0.019522	0.0062	9.343e-08	0.1107	953873	4323	2.98836e-05	28.506
3389	rs10069690	IPF	M33637.metal.pos.txt.gz	T	C	T	C	-0.16406	-0.0057	0.2692	0.1646	0.0212	0.0102	1.005e-14	0.578	953873	5080	6.27792e-05	59.887
3390	rs11578440	IPF	M33637.metal.pos.txt.gz	A	G	A	G	0.13175	-0.0087	0.1426	0.1354	0.027154	0.007	1.223e-06	0.2152	953873	5080	2.46793e-05	23.5414
3391	rs17753718	IPF	M33637.metal.pos.txt.gz	A	G	A	G	0.17331	0.0032	0.07458	0.0567	0.037482	0.0095	3.766e-06	0.7383	903869	5080	2.3653e-05	21.3797
3392	rs2076295	IPF	M33637.metal.pos.txt.gz	G	T	G	T	0.13366	0.0054	0.4355	0.4438	0.018782	0.0045	1.108e-12	0.2305	953873	5080	5.30891e-05	50.6429
3393	rs3772190	IPF	M33637.metal.pos.txt.gz	A	G	A	G	0.1171	0.0014	0.2517	0.2328	0.021548	0.0053	5.488e-08	0.7939	953873	5080	3.09596e-05	29.5324
3394	rs4130548	IPF	M33637.metal.pos.txt.gz	C	T	C	T	0.10423	0.0044	0.3639	0.3673	0.019522	0.0045	9.343e-08	0.3342	953873	5080	2.98836e-05	28.506
3400	rs10069690	IPF	M33638.metal.pos.txt.gz	T	C	T	C	-0.16406	-0.0087	0.2692	0.1759	0.0212	0.0102	1.005e-14	0.3954	953873	6109	6.27792e-05	59.887
3401	rs11578440	IPF	M33638.metal.pos.txt.gz	A	G	A	G	0.13175	0.0087	0.1426	0.1356	0.027154	0.0069	1.223e-06	0.2067	953873	6109	2.46793e-05	23.5414
3402	rs17753718	IPF	M33638.metal.pos.txt.gz	A	G	A	G	0.17331	-0.0037	0.07458	0.0586	0.037482	0.0093	3.766e-06	0.6919	903869	6109	2.3653e-05	21.3797
3403	rs2076295	IPF	M33638.metal.pos.txt.gz	G	T	G	T	0.13366	-0.0008	0.4355	0.4456	0.018782	0.0044	1.108e-12	0.8611	953873	6109	5.30891e-05	50.6429
3404	rs3772190	IPF	M33638.metal.pos.txt.gz	A	G	A	G	0.1171	0.0041	0.2517	0.2334	0.021548	0.0052	5.488e-08	0.4295	953873	6109	3.09596e-05	29.5324
3405	rs4130548	IPF	M33638.metal.pos.txt.gz	C	T	C	T	0.10423	-0.0029	0.3639	0.3669	0.019522	0.0044	9.343e-08	0.5092	953873	6109	2.98836e-05	28.506
3411	rs10069690	IPF	M33652.metal.pos.txt.gz	T	C	T	C	-0.16406	-0.0227	0.2692	0.1846	0.0212	0.0126	1.005e-14	0.07205	953873	5328	6.27792e-05	59.887
3412	rs11578440	IPF	M33652.metal.pos.txt.gz	A	G	A	G	0.13175	-0.0216	0.1426	0.1374	0.027154	0.0087	1.223e-06	0.01321	953873	5328	2.46793e-05	23.5414
3413	rs17753718	IPF	M33652.metal.pos.txt.gz	A	G	A	G	0.17331	-0.0039	0.07458	0.0602	0.037482	0.0125	3.766e-06	0.7541	903869	5328	2.3653e-05	21.3797
3414	rs2076295	IPF	M33652.metal.pos.txt.gz	G	T	G	T	0.13366	-0.0028	0.4355	0.444	0.018782	0.0061	1.108e-12	0.646	953873	5328	5.30891e-05	50.6429
3415	rs3772190	IPF	M33652.metal.pos.txt.gz	A	G	A	G	0.1171	0.0061	0.2517	0.2325	0.021548	0.007	5.488e-08	0.3819	953873	5328	3.09596e-05	29.5324
3416	rs4130548	IPF	M33652.metal.pos.txt.gz	C	T	C	T	0.10423	-0.0018	0.3639	0.3624	0.019522	0.0061	9.343e-08	0.7616	953873	5328	2.98836e-05	28.506
3422	rs10069690	IPF	M33653.metal.pos.txt.gz	T	C	T	C	-0.16406	-0.007	0.2692	0.1852	0.0212	0.0109	1.005e-14	0.5194	953873	4807	6.27792e-05	59.887
3423	rs11578440	IPF	M33653.metal.pos.txt.gz	A	G	A	G	0.13175	0.0079	0.1426	0.1375	0.027154	0.0075	1.223e-06	0.2945	953873	4807	2.46793e-05	23.5414
3424	rs17753718	IPF	M33653.metal.pos.txt.gz	A	G	A	G	0.17331	-0.0097	0.07458	0.0615	0.037482	0.0109	3.766e-06	0.3742	903869	4807	2.3653e-05	21.3797
3425	rs2076295	IPF	M33653.metal.pos.txt.gz	G	T	G	T	0.13366	0.0033	0.4355	0.4458	0.018782	0.0051	1.108e-12	0.5172	953873	4807	5.30891e-05	50.6429
3426	rs3772190	IPF	M33653.metal.pos.txt.gz	A	G	A	G	0.1171	-0.0071	0.2517	0.2345	0.021548	0.0059	5.488e-08	0.228	953873	4807	3.09596e-05	29.5324
3427	rs4130548	IPF	M33653.metal.pos.txt.gz	C	T	C	T	0.10423	-0.0014	0.3639	0.3622	0.019522	0.0051	9.343e-08	0.7916	953873	4807	2.98836e-05	28.506
3433	rs10069690	IPF	M33658.metal.pos.txt.gz	T	C	T	C	-0.16406	0.009	0.2692	0.1914	0.0212	0.017	1.005e-14	0.5952	953873	1860	6.27792e-05	59.887
3434	rs11578440	IPF	M33658.metal.pos.txt.gz	A	G	A	G	0.13175	0.0005	0.1426	0.1381	0.027154	0.0115	1.223e-06	0.9643	953873	1860	2.46793e-05	23.5414
3435	rs17753718	IPF	M33658.metal.pos.txt.gz	A	G	A	G	0.17331	-0.0252	0.07458	0.0606	0.037482	0.0157	3.766e-06	0.1084	903869	1860	2.3653e-05	21.3797
3436	rs2076295	IPF	M33658.metal.pos.txt.gz	G	T	G	T	0.13366	-0.0092	0.4355	0.4425	0.018782	0.0076	1.108e-12	0.2272	953873	1860	5.30891e-05	50.6429
3437	rs3772190	IPF	M33658.metal.pos.txt.gz	A	G	A	G	0.1171	0.0088	0.2517	0.2356	0.021548	0.0084	5.488e-08	0.2968	953873	1860	3.09596e-05	29.5324
3438	rs4130548	IPF	M33658.metal.pos.txt.gz	C	T	C	T	0.10423	0.0268	0.3639	0.364	0.019522	0.0076	9.343e-08	0.0004345	953873	1860	2.98836e-05	28.506
3444	rs10069690	IPF	M33666.metal.pos.txt.gz	T	C	T	C	-0.16406	0.0068	0.2692	0.1925	0.0212	0.0049	1.005e-14	0.1666	953873	6279	6.27792e-05	59.887
3445	rs11578440	IPF	M33666.metal.pos.txt.gz	A	G	A	G	0.13175	-0.0007	0.1426	0.1369	0.027154	0.0033	1.223e-06	0.834	953873	6279	2.46793e-05	23.5414
3446	rs17753718	IPF	M33666.metal.pos.txt.gz	A	G	A	G	0.17331	0.0069	0.07458	0.0616	0.037482	0.0046	3.766e-06	0.1362	903869	6279	2.3653e-05	21.3797
3447	rs2076295	IPF	M33666.metal.pos.txt.gz	G	T	G	T	0.13366	-0.0009	0.4355	0.4479	0.018782	0.0024	1.108e-12	0.7201	953873	6279	5.30891e-05	50.6429
3448	rs3772190	IPF	M33666.metal.pos.txt.gz	A	G	A	G	0.1171	-0.0034	0.2517	0.2339	0.021548	0.0025	5.488e-08	0.1678	953873	6279	3.09596e-05	29.5324
3449	rs4130548	IPF	M33666.metal.pos.txt.gz	C	T	C	T	0.10423	0.0051	0.3639	0.3593	0.019522	0.0024	9.343e-08	0.0352	953873	6279	2.98836e-05	28.506
3455	rs10069690	IPF	M33675.metal.pos.txt.gz	T	C	T	C	-0.16406	-0.0148	0.2692	0.1768	0.0212	0.0132	1.005e-14	0.2598	953873	5694	6.27792e-05	59.887
3456	rs11578440	IPF	M33675.metal.pos.txt.gz	A	G	A	G	0.13175	0.0097	0.1426	0.1356	0.027154	0.0088	1.223e-06	0.2696	953873	5694	2.46793e-05	23.5414
3457	rs17753718	IPF	M33675.metal.pos.txt.gz	A	G	A	G	0.17331	0.0206	0.07458	0.0601	0.037482	0.0125	3.766e-06	0.09868	903869	5694	2.3653e-05	21.3797
3458	rs2076295	IPF	M33675.metal.pos.txt.gz	G	T	G	T	0.13366	-0.005	0.4355	0.4462	0.018782	0.0061	1.108e-12	0.4132	953873	5694	5.30891e-05	50.6429
3459	rs3772190	IPF	M33675.metal.pos.txt.gz	A	G	A	G	0.1171	-0.0022	0.2517	0.2333	0.021548	0.007	5.488e-08	0.7546	953873	5694	3.09596e-05	29.5324
3460	rs4130548	IPF	M33675.metal.pos.txt.gz	C	T	C	T	0.10423	-0.0044	0.3639	0.3649	0.019522	0.0061	9.343e-08	0.4734	953873	5694	2.98836e-05	28.506
3466	rs10069690	IPF	M33683.metal.pos.txt.gz	T	C	T	C	-0.16406	-0.0009	0.2692	0.1798	0.0212	0.0223	1.005e-14	0.9668	953873	1027	6.27792e-05	59.887
3467	rs11578440	IPF	M33683.metal.pos.txt.gz	A	G	A	G	0.13175	-0.0056	0.1426	0.1365	0.027154	0.015	1.223e-06	0.7058	953873	1027	2.46793e-05	23.5414
3468	rs17753718	IPF	M33683.metal.pos.txt.gz	A	G	A	G	0.17331	0.0315	0.07458	0.062	0.037482	0.0195	3.766e-06	0.1055	903869	1027	2.3653e-05	21.3797
3469	rs2076295	IPF	M33683.metal.pos.txt.gz	G	T	G	T	0.13366	0.0066	0.4355	0.4407	0.018782	0.0095	1.108e-12	0.4849	953873	1027	5.30891e-05	50.6429
3470	rs3772190	IPF	M33683.metal.pos.txt.gz	A	G	A	G	0.1171	0.0101	0.2517	0.2313	0.021548	0.0117	5.488e-08	0.3865	953873	1027	3.09596e-05	29.5324
3471	rs4130548	IPF	M33683.metal.pos.txt.gz	C	T	C	T	0.10423	0.0047	0.3639	0.3639	0.019522	0.0095	9.343e-08	0.6233	953873	1027	2.98836e-05	28.506
3477	rs10069690	IPF	M33751.metal.pos.txt.gz	T	C	T	C	-0.16406	-0.0061	0.2692	0.1468	0.0212	0.0374	1.005e-14	0.8701	953873	831	6.27792e-05	59.887
3478	rs11578440	IPF	M33751.metal.pos.txt.gz	A	G	A	G	0.13175	0.0144	0.1426	0.1298	0.027154	0.0204	1.223e-06	0.4803	953873	831	2.46793e-05	23.5414
3479	rs17753718	IPF	M33751.metal.pos.txt.gz	A	G	A	G	0.17331	-0.0339	0.07458	0.0543	0.037482	0.0287	3.766e-06	0.2387	903869	831	2.3653e-05	21.3797
3480	rs2076295	IPF	M33751.metal.pos.txt.gz	G	T	G	T	0.13366	0.025	0.4355	0.4459	0.018782	0.0136	1.108e-12	0.06553	953873	831	5.30891e-05	50.6429
3481	rs3772190	IPF	M33751.metal.pos.txt.gz	A	G	A	G	0.1171	0.0188	0.2517	0.2337	0.021548	0.0154	5.488e-08	0.2232	953873	831	3.09596e-05	29.5324
3482	rs4130548	IPF	M33751.metal.pos.txt.gz	C	T	C	T	0.10423	-0.0072	0.3639	0.3763	0.019522	0.0135	9.343e-08	0.5951	953873	831	2.98836e-05	28.506
3488	rs10069690	IPF	M33782.metal.pos.txt.gz	T	C	T	C	-0.16406	-0.0082	0.2692	0.1648	0.0212	0.0206	1.005e-14	0.6907	953873	3962	6.27792e-05	59.887
3489	rs11578440	IPF	M33782.metal.pos.txt.gz	A	G	A	G	0.13175	-0.0244	0.1426	0.1323	0.027154	0.0128	1.223e-06	0.05695	953873	3962	2.46793e-05	23.5414
3490	rs17753718	IPF	M33782.metal.pos.txt.gz	A	G	A	G	0.17331	-0.0045	0.07458	0.0563	0.037482	0.0186	3.766e-06	0.8101	903869	3962	2.3653e-05	21.3797
3491	rs2076295	IPF	M33782.metal.pos.txt.gz	G	T	G	T	0.13366	0.0151	0.4355	0.4441	0.018782	0.0083	1.108e-12	0.06824	953873	3962	5.30891e-05	50.6429
3492	rs3772190	IPF	M33782.metal.pos.txt.gz	A	G	A	G	0.1171	-0.0076	0.2517	0.2347	0.021548	0.01	5.488e-08	0.4452	953873	3962	3.09596e-05	29.5324
3493	rs4130548	IPF	M33782.metal.pos.txt.gz	C	T	C	T	0.10423	0	0.3639	0.371	0.019522	0.0083	9.343e-08	0.9971	953873	3962	2.98836e-05	28.506
3499	rs10069690	IPF	M33801.metal.pos.txt.gz	T	C	T	C	-0.16406	-0.0143	0.2692	0.2181	0.0212	0.0105	1.005e-14	0.1722	953873	3845	6.27792e-05	59.887
3500	rs11578440	IPF	M33801.metal.pos.txt.gz	A	G	A	G	0.13175	-0.0011	0.1426	0.146	0.027154	0.0088	1.223e-06	0.9014	953873	3845	2.46793e-05	23.5414
3501	rs17753718	IPF	M33801.metal.pos.txt.gz	A	G	A	G	0.17331	-0.0033	0.07458	0.0707	0.037482	0.0116	3.766e-06	0.7778	903869	3845	2.3653e-05	21.3797
3502	rs2076295	IPF	M33801.metal.pos.txt.gz	G	T	G	T	0.13366	0.0001	0.4355	0.454	0.018782	0.0061	1.108e-12	0.9882	953873	3845	5.30891e-05	50.6429
3503	rs3772190	IPF	M33801.metal.pos.txt.gz	A	G	A	G	0.1171	-0.0057	0.2517	0.2344	0.021548	0.0069	5.488e-08	0.4115	953873	3845	3.09596e-05	29.5324
3504	rs4130548	IPF	M33801.metal.pos.txt.gz	C	T	C	T	0.10423	0.0031	0.3639	0.3418	0.019522	0.0061	9.343e-08	0.6124	953873	3845	2.98836e-05	28.506
3510	rs10069690	IPF	M33821.metal.pos.txt.gz	T	C	T	C	-0.16406	-0.0003	0.2692	0.1795	0.0212	0.0072	1.005e-14	0.9636	953873	7362	6.27792e-05	59.887
3511	rs11578440	IPF	M33821.metal.pos.txt.gz	A	G	A	G	0.13175	-0.0007	0.1426	0.1345	0.027154	0.0045	1.223e-06	0.8822	953873	7362	2.46793e-05	23.5414
3512	rs17753718	IPF	M33821.metal.pos.txt.gz	A	G	A	G	0.17331	-0.0041	0.07458	0.0598	0.037482	0.0067	3.766e-06	0.5436	903869	7362	2.3653e-05	21.3797
3513	rs2076295	IPF	M33821.metal.pos.txt.gz	G	T	G	T	0.13366	-0.004	0.4355	0.4468	0.018782	0.0035	1.108e-12	0.2522	953873	7362	5.30891e-05	50.6429
3514	rs3772190	IPF	M33821.metal.pos.txt.gz	A	G	A	G	0.1171	0.0046	0.2517	0.2341	0.021548	0.0036	5.488e-08	0.199	953873	7362	3.09596e-05	29.5324
3515	rs4130548	IPF	M33821.metal.pos.txt.gz	C	T	C	T	0.10423	0.0011	0.3639	0.3632	0.019522	0.0035	9.343e-08	0.7518	953873	7362	2.98836e-05	28.506
3521	rs10069690	IPF	M33822.metal.pos.txt.gz	T	C	T	C	-0.16406	-0.0032	0.2692	0.1794	0.0212	0.0075	1.005e-14	0.6647	953873	7350	6.27792e-05	59.887
3522	rs11578440	IPF	M33822.metal.pos.txt.gz	A	G	A	G	0.13175	-0.0002	0.1426	0.1363	0.027154	0.0053	1.223e-06	0.9744	953873	7350	2.46793e-05	23.5414
3523	rs17753718	IPF	M33822.metal.pos.txt.gz	A	G	A	G	0.17331	-0.0025	0.07458	0.0598	0.037482	0.007	3.766e-06	0.7173	903869	7350	2.3653e-05	21.3797
3524	rs2076295	IPF	M33822.metal.pos.txt.gz	G	T	G	T	0.13366	-0.006	0.4355	0.4466	0.018782	0.0036	1.108e-12	0.09558	953873	7350	5.30891e-05	50.6429
3525	rs3772190	IPF	M33822.metal.pos.txt.gz	A	G	A	G	0.1171	-0.0081	0.2517	0.234	0.021548	0.0037	5.488e-08	0.02769	953873	7350	3.09596e-05	29.5324
3526	rs4130548	IPF	M33822.metal.pos.txt.gz	C	T	C	T	0.10423	-0.0048	0.3639	0.3632	0.019522	0.0036	9.343e-08	0.1785	953873	7350	2.98836e-05	28.506
3532	rs10069690	IPF	M33833.metal.pos.txt.gz	T	C	T	C	-0.16406	-0.0099	0.2692	0.1758	0.0212	0.0085	1.005e-14	0.2456	953873	6327	6.27792e-05	59.887
3533	rs11578440	IPF	M33833.metal.pos.txt.gz	A	G	A	G	0.13175	-0.0078	0.1426	0.1349	0.027154	0.0056	1.223e-06	0.1631	953873	6327	2.46793e-05	23.5414
3534	rs17753718	IPF	M33833.metal.pos.txt.gz	A	G	A	G	0.17331	-0.0077	0.07458	0.0591	0.037482	0.008	3.766e-06	0.3341	903869	6327	2.3653e-05	21.3797
3535	rs2076295	IPF	M33833.metal.pos.txt.gz	G	T	G	T	0.13366	0.0007	0.4355	0.4455	0.018782	0.0038	1.108e-12	0.8608	953873	6327	5.30891e-05	50.6429
3536	rs3772190	IPF	M33833.metal.pos.txt.gz	A	G	A	G	0.1171	0.0034	0.2517	0.234	0.021548	0.0046	5.488e-08	0.4548	953873	6327	3.09596e-05	29.5324
3537	rs4130548	IPF	M33833.metal.pos.txt.gz	C	T	C	T	0.10423	0.0042	0.3639	0.367	0.019522	0.0038	9.343e-08	0.2606	953873	6327	2.98836e-05	28.506
3543	rs10069690	IPF	M33835.metal.pos.txt.gz	T	C	T	C	-0.16406	-0.0234	0.2692	0.1712	0.0212	0.0172	1.005e-14	0.173	953873	2660	6.27792e-05	59.887
3544	rs11578440	IPF	M33835.metal.pos.txt.gz	A	G	A	G	0.13175	-0.0009	0.1426	0.133	0.027154	0.0114	1.223e-06	0.9379	953873	2660	2.46793e-05	23.5414
3545	rs17753718	IPF	M33835.metal.pos.txt.gz	A	G	A	G	0.17331	0.0022	0.07458	0.0585	0.037482	0.0167	3.766e-06	0.8963	903869	2660	2.3653e-05	21.3797
3546	rs2076295	IPF	M33835.metal.pos.txt.gz	G	T	G	T	0.13366	0.0025	0.4355	0.4511	0.018782	0.0079	1.108e-12	0.7531	953873	2660	5.30891e-05	50.6429
3547	rs3772190	IPF	M33835.metal.pos.txt.gz	A	G	A	G	0.1171	-0.0163	0.2517	0.2319	0.021548	0.0088	5.488e-08	0.06276	953873	2660	3.09596e-05	29.5324
3548	rs4130548	IPF	M33835.metal.pos.txt.gz	C	T	C	T	0.10423	0.0043	0.3639	0.3649	0.019522	0.0079	9.343e-08	0.5812	953873	2660	2.98836e-05	28.506
3554	rs10069690	IPF	M33864.metal.pos.txt.gz	T	C	T	C	-0.16406	-0.0237	0.2692	0.2174	0.0212	0.0138	1.005e-14	0.08446	953873	1428	6.27792e-05	59.887
3555	rs11578440	IPF	M33864.metal.pos.txt.gz	A	G	A	G	0.13175	0.0179	0.1426	0.1495	0.027154	0.0117	1.223e-06	0.1258	953873	1428	2.46793e-05	23.5414
3556	rs17753718	IPF	M33864.metal.pos.txt.gz	A	G	A	G	0.17331	0.0241	0.07458	0.0684	0.037482	0.016	3.766e-06	0.1317	903869	1428	2.3653e-05	21.3797
3557	rs2076295	IPF	M33864.metal.pos.txt.gz	G	T	G	T	0.13366	0.0089	0.4355	0.448	0.018782	0.0083	1.108e-12	0.2812	953873	1428	5.30891e-05	50.6429
3558	rs3772190	IPF	M33864.metal.pos.txt.gz	A	G	A	G	0.1171	0.0148	0.2517	0.2299	0.021548	0.0092	5.488e-08	0.1094	953873	1428	3.09596e-05	29.5324
3559	rs4130548	IPF	M33864.metal.pos.txt.gz	C	T	C	T	0.10423	0.0033	0.3639	0.342	0.019522	0.008	9.343e-08	0.6803	953873	1428	2.98836e-05	28.506
3565	rs10069690	IPF	M33871.metal.pos.txt.gz	T	C	T	C	-0.16406	0.0007	0.2692	0.1848	0.0212	0.008	1.005e-14	0.9259	953873	6506	6.27792e-05	59.887
3566	rs11578440	IPF	M33871.metal.pos.txt.gz	A	G	A	G	0.13175	0.0011	0.1426	0.138	0.027154	0.0057	1.223e-06	0.845	953873	6506	2.46793e-05	23.5414
3567	rs17753718	IPF	M33871.metal.pos.txt.gz	A	G	A	G	0.17331	0.0107	0.07458	0.0617	0.037482	0.0078	3.766e-06	0.1698	903869	6506	2.3653e-05	21.3797
3568	rs2076295	IPF	M33871.metal.pos.txt.gz	G	T	G	T	0.13366	-0.0049	0.4355	0.4459	0.018782	0.0035	1.108e-12	0.1589	953873	6506	5.30891e-05	50.6429
3569	rs3772190	IPF	M33871.metal.pos.txt.gz	A	G	A	G	0.1171	0.0004	0.2517	0.2341	0.021548	0.0042	5.488e-08	0.9172	953873	6506	3.09596e-05	29.5324
3570	rs4130548	IPF	M33871.metal.pos.txt.gz	C	T	C	T	0.10423	0.0011	0.3639	0.3649	0.019522	0.0035	9.343e-08	0.7541	953873	6506	2.98836e-05	28.506
3576	rs10069690	IPF	M33877.metal.pos.txt.gz	T	C	T	C	-0.16406	-0.0199	0.2692	0.2312	0.0212	0.0373	1.005e-14	0.594	953873	228	6.27792e-05	59.887
3577	rs11578440	IPF	M33877.metal.pos.txt.gz	A	G	A	G	0.13175	-0.0072	0.1426	0.1551	0.027154	0.0263	1.223e-06	0.7853	953873	228	2.46793e-05	23.5414
3578	rs17753718	IPF	M33877.metal.pos.txt.gz	A	G	A	G	0.17331	-0.0266	0.07458	0.0596	0.037482	0.0409	3.766e-06	0.5158	903869	228	2.3653e-05	21.3797
3579	rs2076295	IPF	M33877.metal.pos.txt.gz	G	T	G	T	0.13366	0.0328	0.4355	0.4496	0.018782	0.0202	1.108e-12	0.1042	953873	228	5.30891e-05	50.6429
3580	rs3772190	IPF	M33877.metal.pos.txt.gz	A	G	A	G	0.1171	0.0034	0.2517	0.2333	0.021548	0.021	5.488e-08	0.8714	953873	228	3.09596e-05	29.5324
3581	rs4130548	IPF	M33877.metal.pos.txt.gz	C	T	C	T	0.10423	-0.0037	0.3639	0.3368	0.019522	0.0203	9.343e-08	0.8563	953873	228	2.98836e-05	28.506
3587	rs10069690	IPF	M33883.metal.pos.txt.gz	T	C	T	C	-0.16406	0.0151	0.2692	0.2174	0.0212	0.0191	1.005e-14	0.4301	953873	2725	6.27792e-05	59.887
3588	rs11578440	IPF	M33883.metal.pos.txt.gz	A	G	A	G	0.13175	0.0036	0.1426	0.1459	0.027154	0.0163	1.223e-06	0.8238	953873	2725	2.46793e-05	23.5414
3589	rs17753718	IPF	M33883.metal.pos.txt.gz	A	G	A	G	0.17331	0.0028	0.07458	0.0709	0.037482	0.0214	3.766e-06	0.8967	903869	2725	2.3653e-05	21.3797
3590	rs2076295	IPF	M33883.metal.pos.txt.gz	G	T	G	T	0.13366	0.0139	0.4355	0.4531	0.018782	0.0112	1.108e-12	0.2157	953873	2725	5.30891e-05	50.6429
3591	rs3772190	IPF	M33883.metal.pos.txt.gz	A	G	A	G	0.1171	-0.0007	0.2517	0.234	0.021548	0.0124	5.488e-08	0.9552	953873	2725	3.09596e-05	29.5324
3592	rs4130548	IPF	M33883.metal.pos.txt.gz	C	T	C	T	0.10423	-0.0145	0.3639	0.3416	0.019522	0.0112	9.343e-08	0.1963	953873	2725	2.98836e-05	28.506
3598	rs10069690	IPF	M33884.metal.pos.txt.gz	T	C	T	C	-0.16406	0.0079	0.2692	0.1857	0.0212	0.0086	1.005e-14	0.3605	953873	7334	6.27792e-05	59.887
3599	rs11578440	IPF	M33884.metal.pos.txt.gz	A	G	A	G	0.13175	0.0002	0.1426	0.1362	0.027154	0.0059	1.223e-06	0.9743	953873	7334	2.46793e-05	23.5414
3600	rs17753718	IPF	M33884.metal.pos.txt.gz	A	G	A	G	0.17331	0.019	0.07458	0.0617	0.037482	0.0085	3.766e-06	0.0256	903869	7334	2.3653e-05	21.3797
3601	rs2076295	IPF	M33884.metal.pos.txt.gz	G	T	G	T	0.13366	-0.0121	0.4355	0.4473	0.018782	0.0042	1.108e-12	0.003748	953873	7334	5.30891e-05	50.6429
3602	rs3772190	IPF	M33884.metal.pos.txt.gz	A	G	A	G	0.1171	-0.0038	0.2517	0.2339	0.021548	0.0049	5.488e-08	0.4336	953873	7334	3.09596e-05	29.5324
3603	rs4130548	IPF	M33884.metal.pos.txt.gz	C	T	C	T	0.10423	-0.0037	0.3639	0.3616	0.019522	0.0042	9.343e-08	0.3755	953873	7334	2.98836e-05	28.506
3609	rs10069690	IPF	M33885.metal.pos.txt.gz	T	C	T	C	-0.16406	-0.0146	0.2692	0.1791	0.0212	0.0179	1.005e-14	0.4158	953873	4999	6.27792e-05	59.887
3610	rs11578440	IPF	M33885.metal.pos.txt.gz	A	G	A	G	0.13175	-0.0454	0.1426	0.1362	0.027154	0.0121	1.223e-06	0.0001682	953873	4999	2.46793e-05	23.5414
3611	rs17753718	IPF	M33885.metal.pos.txt.gz	A	G	A	G	0.17331	-0.002	0.07458	0.0607	0.037482	0.0166	3.766e-06	0.9048	903869	4999	2.3653e-05	21.3797
3612	rs2076295	IPF	M33885.metal.pos.txt.gz	G	T	G	T	0.13366	-0.0014	0.4355	0.4474	0.018782	0.0079	1.108e-12	0.8609	953873	4999	5.30891e-05	50.6429
3613	rs3772190	IPF	M33885.metal.pos.txt.gz	A	G	A	G	0.1171	0.0022	0.2517	0.2337	0.021548	0.0095	5.488e-08	0.8175	953873	4999	3.09596e-05	29.5324
3614	rs4130548	IPF	M33885.metal.pos.txt.gz	C	T	C	T	0.10423	-0.0047	0.3639	0.3668	0.019522	0.0079	9.343e-08	0.5503	953873	4999	2.98836e-05	28.506
3620	rs10069690	IPF	M33892.metal.pos.txt.gz	T	C	T	C	-0.16406	0.0065	0.2692	0.1472	0.0212	0.008	1.005e-14	0.4165	953873	6004	6.27792e-05	59.887
3621	rs11578440	IPF	M33892.metal.pos.txt.gz	A	G	A	G	0.13175	-0.0029	0.1426	0.1316	0.027154	0.0048	1.223e-06	0.5457	953873	6004	2.46793e-05	23.5414
3622	rs17753718	IPF	M33892.metal.pos.txt.gz	A	G	A	G	0.17331	0.0076	0.07458	0.0545	0.037482	0.0075	3.766e-06	0.3112	903869	6004	2.3653e-05	21.3797
3623	rs2076295	IPF	M33892.metal.pos.txt.gz	G	T	G	T	0.13366	-0.0057	0.4355	0.4428	0.018782	0.0029	1.108e-12	0.04871	953873	6004	5.30891e-05	50.6429
3624	rs3772190	IPF	M33892.metal.pos.txt.gz	A	G	A	G	0.1171	0.0042	0.2517	0.2335	0.021548	0.0038	5.488e-08	0.2666	953873	6004	3.09596e-05	29.5324
3625	rs4130548	IPF	M33892.metal.pos.txt.gz	C	T	C	T	0.10423	-0.0013	0.3639	0.3744	0.019522	0.0029	9.343e-08	0.655	953873	6004	2.98836e-05	28.506
3631	rs10069690	IPF	M33901.metal.pos.txt.gz	T	C	T	C	-0.16406	0.0263	0.2692	0.1822	0.0212	0.0104	1.005e-14	0.01103	953873	4533	6.27792e-05	59.887
3632	rs11578440	IPF	M33901.metal.pos.txt.gz	A	G	A	G	0.13175	-0.0054	0.1426	0.1355	0.027154	0.0069	1.223e-06	0.4291	953873	4533	2.46793e-05	23.5414
3633	rs17753718	IPF	M33901.metal.pos.txt.gz	A	G	A	G	0.17331	-0.0034	0.07458	0.0599	0.037482	0.0098	3.766e-06	0.7283	903869	4533	2.3653e-05	21.3797
3634	rs2076295	IPF	M33901.metal.pos.txt.gz	G	T	G	T	0.13366	0.0006	0.4355	0.4459	0.018782	0.0044	1.108e-12	0.8962	953873	4533	5.30891e-05	50.6429
3635	rs3772190	IPF	M33901.metal.pos.txt.gz	A	G	A	G	0.1171	0.0072	0.2517	0.235	0.021548	0.0052	5.488e-08	0.1679	953873	4533	3.09596e-05	29.5324
3636	rs4130548	IPF	M33901.metal.pos.txt.gz	C	T	C	T	0.10423	0.0006	0.3639	0.3663	0.019522	0.0044	9.343e-08	0.8926	953873	4533	2.98836e-05	28.506
3642	rs10069690	IPF	M33910.metal.pos.txt.gz	T	C	T	C	-0.16406	0.0097	0.2692	0.1804	0.0212	0.0103	1.005e-14	0.3435	953873	5534	6.27792e-05	59.887
3643	rs11578440	IPF	M33910.metal.pos.txt.gz	A	G	A	G	0.13175	-0.0029	0.1426	0.1377	0.027154	0.0068	1.223e-06	0.6656	953873	5534	2.46793e-05	23.5414
3644	rs17753718	IPF	M33910.metal.pos.txt.gz	A	G	A	G	0.17331	-0.0009	0.07458	0.0611	0.037482	0.0096	3.766e-06	0.9277	903869	5534	2.3653e-05	21.3797
3645	rs2076295	IPF	M33910.metal.pos.txt.gz	G	T	G	T	0.13366	-0.0061	0.4355	0.4461	0.018782	0.0044	1.108e-12	0.1661	953873	5534	5.30891e-05	50.6429
3646	rs3772190	IPF	M33910.metal.pos.txt.gz	A	G	A	G	0.1171	0.0059	0.2517	0.2331	0.021548	0.0052	5.488e-08	0.2555	953873	5534	3.09596e-05	29.5324
3647	rs4130548	IPF	M33910.metal.pos.txt.gz	C	T	C	T	0.10423	-0.0015	0.3639	0.3632	0.019522	0.0044	9.343e-08	0.7368	953873	5534	2.98836e-05	28.506
3653	rs10069690	IPF	M33935.metal.pos.txt.gz	T	C	T	C	-0.16406	0.0112	0.2692	0.1884	0.0212	0.0162	1.005e-14	0.4898	953873	6756	6.27792e-05	59.887
3654	rs11578440	IPF	M33935.metal.pos.txt.gz	A	G	A	G	0.13175	0.0316	0.1426	0.1376	0.027154	0.0114	1.223e-06	0.005457	953873	6756	2.46793e-05	23.5414
3655	rs17753718	IPF	M33935.metal.pos.txt.gz	A	G	A	G	0.17331	-0.0154	0.07458	0.0619	0.037482	0.016	3.766e-06	0.3334	903869	6756	2.3653e-05	21.3797
3656	rs2076295	IPF	M33935.metal.pos.txt.gz	G	T	G	T	0.13366	-0.0056	0.4355	0.4469	0.018782	0.0075	1.108e-12	0.4596	953873	6756	5.30891e-05	50.6429
3657	rs3772190	IPF	M33935.metal.pos.txt.gz	A	G	A	G	0.1171	0.001	0.2517	0.234	0.021548	0.0089	5.488e-08	0.91	953873	6756	3.09596e-05	29.5324
3658	rs4130548	IPF	M33935.metal.pos.txt.gz	C	T	C	T	0.10423	-0.003	0.3639	0.3617	0.019522	0.0075	9.343e-08	0.6938	953873	6756	2.98836e-05	28.506
[truncated: 918 more rows]
