# Supplementary material for: The causal relationship between genetically predicted blood metabolites and idiopathic pulmonary fibrosis: A bidirectional two-sample Mendelian randomization study
Source: PLoS One. 2024 Apr 16;19(4):e0300423. doi: 10.1371/journal.pone.0300423 (PMC11020755; doi:10.1371/journal.pone.0300423)
Supplement: S12 Table — (XLSX) [file pone.0300423.s018.xlsx]

## Sheet: Sheet1
Supplementary Table S12: Effect of IPF on blood metabolites (P < 5.00E-06, IPF GWAS from Allen et al.)
outcome	method	nsnp	b	se	pval	or	or_lci95	or_uci95	estimate
M00053.metal.pos.txt.gz	Inverse variance weighted	21	-0.00204169	0.0015051	0.174935	0.99796	0.995021	1.00091	1.00 (1.00-1.00)
M00053.metal.pos.txt.gz	Weighted median	21	9.96e-05	0.00205392	0.961338	1.0001	0.996082	1.00413	1.00 (1.00-1.00)
M00053.metal.pos.txt.gz	MR Egger	21	0.00583752	0.00410002	0.170726	1.00585	0.997804	1.01397	1.01 (1.00-1.01)
M00053.metal.pos.txt.gz	Weighted mode	21	0.000169252	0.00222733	0.940183	1.00017	0.995812	1.00455	1.00 (1.00-1.00)
M00054.metal.pos.txt.gz	Inverse variance weighted	21	0.000495536	0.00136122	0.71583	1.0005	0.99783	1.00317	1.00 (1.00-1.00)
M00054.metal.pos.txt.gz	Weighted median	21	-0.00119279	0.00193424	0.537453	0.998808	0.995028	1.0026	1.00 (1.00-1.00)
M00054.metal.pos.txt.gz	MR Egger	21	-0.000851009	0.00348185	0.809531	0.999149	0.992354	1.00599	1.00 (0.99-1.01)
M00054.metal.pos.txt.gz	Weighted mode	21	-0.00169848	0.00202374	0.411232	0.998303	0.994351	1.00227	1.00 (0.99-1.00)
M00059.metal.pos.txt.gz	Inverse variance weighted	21	-5.08e-05	0.00151171	0.973217	0.999949	0.996991	1.00292	1.00 (1.00-1.00)
M00059.metal.pos.txt.gz	Weighted median	21	0.00088269	0.00209358	0.673304	1.00088	0.996784	1.005	1.00 (1.00-1.00)
M00059.metal.pos.txt.gz	MR Egger	21	0.0034816	0.00429294	0.427404	1.00349	0.99508	1.01197	1.00 (1.00-1.01)
M00059.metal.pos.txt.gz	Weighted mode	21	0.00108099	0.0022025	0.62891	1.00108	0.996769	1.00541	1.00 (1.00-1.01)
M00060.metal.pos.txt.gz	Inverse variance weighted	21	0.00360603	0.00134151	0.00718731	1.00361	1.00098	1.00625	1.00 (1.00-1.01)
M00060.metal.pos.txt.gz	Weighted median	21	0.00462021	0.00188217	0.014099	1.00463	1.00093	1.00834	1.00 (1.00-1.01)
M00060.metal.pos.txt.gz	MR Egger	21	0.00768768	0.00345856	0.0385638	1.00772	1.00091	1.01457	1.01 (1.00-1.01)
M00060.metal.pos.txt.gz	Weighted mode	21	0.00461291	0.00198174	0.0305381	1.00462	1.00073	1.00853	1.00 (1.00-1.01)
M00063.metal.pos.txt.gz	Inverse variance weighted	20	-0.00072323	0.00233928	0.757194	0.999277	0.994706	1.00387	1.00 (0.99-1.00)
M00063.metal.pos.txt.gz	Weighted median	20	-0.000825634	0.00319905	0.796339	0.999175	0.992929	1.00546	1.00 (0.99-1.01)
M00063.metal.pos.txt.gz	MR Egger	20	-0.00706989	0.00676475	0.309807	0.992955	0.979876	1.00621	0.99 (0.98-1.01)
M00063.metal.pos.txt.gz	Weighted mode	20	-0.00104173	0.00382202	0.788131	0.998959	0.991503	1.00647	1.00 (0.99-1.01)
M00064.metal.pos.txt.gz	Inverse variance weighted	21	0.00185165	0.00149057	0.214147	1.00185	0.998931	1.00478	1.00 (1.00-1.00)
M00064.metal.pos.txt.gz	Weighted median	21	0.00109833	0.00218642	0.615428	1.0011	0.996818	1.0054	1.00 (1.00-1.01)
M00064.metal.pos.txt.gz	MR Egger	21	-0.00253911	0.0042488	0.557158	0.997464	0.989192	1.00581	1.00 (0.99-1.01)
M00064.metal.pos.txt.gz	Weighted mode	21	0.00187381	0.00295404	0.53306	1.00188	0.996092	1.00769	1.00 (1.00-1.01)
M00513.metal.pos.txt.gz	Inverse variance weighted	21	0.000551492	0.00255173	0.828891	1.00055	0.99556	1.00557	1.00 (1.00-1.01)
M00513.metal.pos.txt.gz	Weighted median	21	9.7e-05	0.00309301	0.97499	1.0001	0.994052	1.00618	1.00 (0.99-1.01)
M00513.metal.pos.txt.gz	MR Egger	21	-0.0133238	0.00707404	0.0750347	0.986765	0.973177	1.00054	0.99 (0.97-1.00)
M00513.metal.pos.txt.gz	Weighted mode	21	-0.00431606	0.00373652	0.261664	0.995693	0.988428	1.00301	1.00 (0.99-1.00)
M00527.metal.pos.txt.gz	Inverse variance weighted	21	-0.00271286	0.00335051	0.418121	0.997291	0.990763	1.00386	1.00 (0.99-1.00)
M00527.metal.pos.txt.gz	Weighted median	21	0.000526373	0.00386036	0.891542	1.00053	0.992985	1.00813	1.00 (0.99-1.01)
M00527.metal.pos.txt.gz	MR Egger	21	0.00474182	0.00988341	0.636863	1.00475	0.985477	1.02441	1.00 (0.99-1.02)
M00527.metal.pos.txt.gz	Weighted mode	21	0.000464592	0.00448505	0.918529	1.00046	0.991708	1.0093	1.00 (0.99-1.01)
M00542.metal.pos.txt.gz	Inverse variance weighted	21	-0.010668	0.00879109	0.224937	0.989389	0.972487	1.00658	0.99 (0.97-1.01)
M00542.metal.pos.txt.gz	Weighted median	21	-0.0180812	0.0121888	0.137961	0.982081	0.958897	1.00583	0.98 (0.96-1.01)
M00542.metal.pos.txt.gz	MR Egger	21	-0.0349565	0.0246516	0.172378	0.965647	0.920099	1.01345	0.97 (0.92-1.01)
M00542.metal.pos.txt.gz	Weighted mode	21	-0.0254981	0.0139438	0.0824083	0.974824	0.948543	1.00183	0.97 (0.95-1.00)
M00553.metal.pos.txt.gz	Inverse variance weighted	21	0.00967592	0.0250491	0.699291	1.00972	0.961347	1.06053	1.01 (0.96-1.06)
M00553.metal.pos.txt.gz	Weighted median	21	-0.0109806	0.0314214	0.726742	0.989079	0.930004	1.05191	0.99 (0.93-1.05)
M00553.metal.pos.txt.gz	MR Egger	21	0.0214223	0.0727159	0.771492	1.02165	0.885945	1.17815	1.02 (0.89-1.18)
M00553.metal.pos.txt.gz	Weighted mode	21	-0.0122226	0.0362549	0.739531	0.987852	0.920091	1.0606	0.99 (0.92-1.06)
M00569.metal.pos.txt.gz	Inverse variance weighted	21	-0.0207543	0.0108971	0.0568362	0.97946	0.958762	1.0006	0.98 (0.96-1.00)
M00569.metal.pos.txt.gz	Weighted median	21	-0.0272256	0.0155929	0.0808072	0.973142	0.94385	1.00334	0.97 (0.94-1.00)
M00569.metal.pos.txt.gz	MR Egger	21	-0.0437689	0.0311302	0.17587	0.957175	0.900519	1.0174	0.96 (0.90-1.02)
M00569.metal.pos.txt.gz	Weighted mode	21	-0.0270682	0.0192375	0.174761	0.973295	0.93728	1.01069	0.97 (0.94-1.01)
M00575.metal.pos.txt.gz	Inverse variance weighted	21	0.000204911	0.00462018	0.964624	1.0002	0.991188	1.0093	1.00 (0.99-1.01)
M00575.metal.pos.txt.gz	Weighted median	21	0.000622664	0.00651535	0.923863	1.00062	0.987926	1.01348	1.00 (0.99-1.01)
M00575.metal.pos.txt.gz	MR Egger	21	0.00533342	0.0133168	0.693254	1.00535	0.979447	1.03193	1.01 (0.98-1.03)
M00575.metal.pos.txt.gz	Weighted mode	21	0.00245069	0.00766066	0.752358	1.00245	0.987514	1.01762	1.00 (0.99-1.02)
M00577.metal.pos.txt.gz	Inverse variance weighted	21	0.00143068	0.00483267	0.767197	1.00143	0.991991	1.01096	1.00 (0.99-1.01)
M00577.metal.pos.txt.gz	Weighted median	21	0.00700671	0.00674052	0.298576	1.00703	0.993814	1.02042	1.01 (0.99-1.02)
M00577.metal.pos.txt.gz	MR Egger	21	0.00509332	0.0137999	0.716146	1.00511	0.978285	1.03266	1.01 (0.98-1.03)
M00577.metal.pos.txt.gz	Weighted mode	21	0.00689873	0.00806851	0.402667	1.00692	0.991124	1.02297	1.01 (0.99-1.02)
M00584.metal.pos.txt.gz	Inverse variance weighted	21	0.00166578	0.00337306	0.621413	1.00167	0.995067	1.00831	1.00 (1.00-1.01)
M00584.metal.pos.txt.gz	Weighted median	21	-0.000361926	0.00437807	0.934116	0.999638	0.991097	1.00825	1.00 (0.99-1.01)
M00584.metal.pos.txt.gz	MR Egger	21	-0.00574635	0.00993513	0.569796	0.99427	0.975096	1.01382	0.99 (0.98-1.01)
M00584.metal.pos.txt.gz	Weighted mode	21	-0.00369469	0.00522822	0.487916	0.996312	0.986155	1.00657	1.00 (0.99-1.01)
M00599.metal.pos.txt.gz	Inverse variance weighted	21	-0.0031489	0.00469656	0.502559	0.996856	0.987722	1.00607	1.00 (0.99-1.01)
M00599.metal.pos.txt.gz	Weighted median	21	-0.00124736	0.00663041	0.850777	0.998753	0.985858	1.01182	1.00 (0.99-1.01)
M00599.metal.pos.txt.gz	MR Egger	21	-0.00930957	0.0132894	0.49209	0.990734	0.965261	1.01688	0.99 (0.97-1.02)
M00599.metal.pos.txt.gz	Weighted mode	21	-0.00251385	0.00771438	0.747911	0.997489	0.982521	1.01269	1.00 (0.98-1.01)
M00606.metal.pos.txt.gz	Inverse variance weighted	21	-0.000297606	0.00199785	0.881582	0.999702	0.995795	1.00362	1.00 (1.00-1.00)
M00606.metal.pos.txt.gz	Weighted median	21	-0.000336687	0.00278441	0.903755	0.999663	0.994223	1.00513	1.00 (0.99-1.01)
M00606.metal.pos.txt.gz	MR Egger	21	-0.00656946	0.00598062	0.28573	0.993452	0.981875	1.00517	0.99 (0.98-1.01)
M00606.metal.pos.txt.gz	Weighted mode	21	-0.00158771	0.00341124	0.646649	0.998414	0.99176	1.00511	1.00 (0.99-1.01)
M01105.metal.pos.txt.gz	Inverse variance weighted	21	-0.00696716	0.0030122	0.0207237	0.993057	0.987211	0.998937	0.99 (0.99-1.00)
M01105.metal.pos.txt.gz	Weighted median	21	-0.00924054	0.00427589	0.0306892	0.990802	0.982533	0.999141	0.99 (0.98-1.00)
M01105.metal.pos.txt.gz	MR Egger	21	-0.0152207	0.00861845	0.0934499	0.984895	0.968397	1.00167	0.98 (0.97-1.00)
M01105.metal.pos.txt.gz	Weighted mode	21	-0.00989132	0.00503143	0.0633466	0.990157	0.980441	0.99997	0.99 (0.98-1.00)
M01107.metal.pos.txt.gz	Inverse variance weighted	21	0.00219622	0.0055207	0.690766	1.0022	0.991413	1.0131	1.00 (0.99-1.01)
M01107.metal.pos.txt.gz	Weighted median	21	0.00518363	0.00787317	0.510286	1.0052	0.989805	1.02083	1.01 (0.99-1.02)
M01107.metal.pos.txt.gz	MR Egger	21	0.0127446	0.0159049	0.432867	1.01283	0.98174	1.0449	1.01 (0.98-1.04)
M01107.metal.pos.txt.gz	Weighted mode	21	0.00412948	0.009673	0.674007	1.00414	0.98528	1.02336	1.00 (0.99-1.02)
M01110.metal.pos.txt.gz	Inverse variance weighted	21	0.00112606	0.00292155	0.699918	1.00113	0.99541	1.00688	1.00 (1.00-1.01)
M01110.metal.pos.txt.gz	Weighted median	21	-0.000301642	0.00399084	0.93975	0.999698	0.991909	1.00755	1.00 (0.99-1.01)
M01110.metal.pos.txt.gz	MR Egger	21	-0.0053214	0.00860014	0.543424	0.994693	0.978066	1.0116	0.99 (0.98-1.01)
M01110.metal.pos.txt.gz	Weighted mode	21	-0.000377141	0.00515545	0.94241	0.999623	0.989573	1.00978	1.00 (0.99-1.01)
M01114.metal.pos.txt.gz	Inverse variance weighted	21	0.00510595	0.00873883	0.55903	1.00512	0.98805	1.02248	1.01 (0.99-1.02)
M01114.metal.pos.txt.gz	Weighted median	21	0.00886429	0.0118168	0.453168	1.0089	0.985805	1.03254	1.01 (0.99-1.03)
M01114.metal.pos.txt.gz	MR Egger	21	0.0137765	0.0255265	0.595676	1.01387	0.964394	1.06589	1.01 (0.96-1.07)
M01114.metal.pos.txt.gz	Weighted mode	21	0.0157791	0.0135204	0.256914	1.0159	0.989336	1.04319	1.02 (0.99-1.04)
M01121.metal.pos.txt.gz	Inverse variance weighted	21	-0.00102481	0.00383148	0.789106	0.998976	0.991502	1.00651	1.00 (0.99-1.01)
M01121.metal.pos.txt.gz	Weighted median	21	0.00197064	0.00531418	0.710766	1.00197	0.99159	1.01246	1.00 (0.99-1.01)
M01121.metal.pos.txt.gz	MR Egger	21	0.00334254	0.011069	0.765953	1.00335	0.981815	1.02535	1.00 (0.98-1.03)
M01121.metal.pos.txt.gz	Weighted mode	21	0.00222231	0.00632492	0.728994	1.00222	0.989877	1.01473	1.00 (0.99-1.01)
M01123.metal.pos.txt.gz	Inverse variance weighted	21	0.0113565	0.013748	0.408778	1.01142	0.984531	1.03905	1.01 (0.98-1.04)
M01123.metal.pos.txt.gz	Weighted median	21	0.0128678	0.0202254	0.524631	1.01295	0.973581	1.05391	1.01 (0.97-1.05)
M01123.metal.pos.txt.gz	MR Egger	21	0.0477103	0.0389866	0.236002	1.04887	0.971705	1.13216	1.05 (0.97-1.13)
M01123.metal.pos.txt.gz	Weighted mode	21	0.0428395	0.0258523	0.113107	1.04377	0.9922	1.09802	1.04 (0.99-1.10)
M01125.metal.pos.txt.gz	Inverse variance weighted	21	0.00357105	0.00188139	0.0576847	1.00358	0.999884	1.00728	1.00 (1.00-1.01)
M01125.metal.pos.txt.gz	Weighted median	21	0.00355933	0.00261071	0.17277	1.00357	0.998444	1.00871	1.00 (1.00-1.01)
M01125.metal.pos.txt.gz	MR Egger	21	0.0128191	0.00559345	0.0335107	1.0129	1.00186	1.02407	1.01 (1.00-1.02)
M01125.metal.pos.txt.gz	Weighted mode	21	0.00370095	0.00346596	0.298332	1.00371	0.996912	1.01055	1.00 (1.00-1.01)
M01284.metal.pos.txt.gz	Inverse variance weighted	21	-0.000487963	0.00295241	0.868727	0.999512	0.993745	1.00531	1.00 (0.99-1.01)
M01284.metal.pos.txt.gz	Weighted median	21	0.000948256	0.00420013	0.821382	1.00095	0.992742	1.00922	1.00 (0.99-1.01)
M01284.metal.pos.txt.gz	MR Egger	21	0.0113243	0.00855234	0.201172	1.01139	0.994577	1.02849	1.01 (0.99-1.03)
M01284.metal.pos.txt.gz	Weighted mode	21	0.000951114	0.00508128	0.853405	1.00095	0.991032	1.01097	1.00 (0.99-1.01)
M01299.metal.pos.txt.gz	Inverse variance weighted	21	0.00385883	0.0019398	0.0466686	1.00387	1.00006	1.00769	1.00 (1.00-1.01)
M01299.metal.pos.txt.gz	Weighted median	21	0.00131911	0.00274996	0.631451	1.00132	0.995937	1.00673	1.00 (1.00-1.01)
M01299.metal.pos.txt.gz	MR Egger	21	-3.46e-05	0.00566559	0.995188	0.999965	0.988923	1.01113	1.00 (0.99-1.01)
M01299.metal.pos.txt.gz	Weighted mode	21	0.00112807	0.00352544	0.752303	1.00113	0.994235	1.00807	1.00 (0.99-1.01)
M01301.metal.pos.txt.gz	Inverse variance weighted	21	0.00219087	0.00196879	0.265793	1.00219	0.998333	1.00607	1.00 (1.00-1.01)
M01301.metal.pos.txt.gz	Weighted median	21	0.00156052	0.00272337	0.566638	1.00156	0.99623	1.00692	1.00 (1.00-1.01)
M01301.metal.pos.txt.gz	MR Egger	21	0.00214765	0.00590787	0.720227	1.00215	0.990613	1.01382	1.00 (0.99-1.01)
M01301.metal.pos.txt.gz	Weighted mode	21	0.00162926	0.00345912	0.642733	1.00163	0.994863	1.00844	1.00 (0.99-1.01)
M01302.metal.pos.txt.gz	Inverse variance weighted	21	0.00293416	0.00185618	0.113935	1.00294	0.999296	1.00659	1.00 (1.00-1.01)
M01302.metal.pos.txt.gz	Weighted median	21	0.00110778	0.00247905	0.654977	1.00111	0.996256	1.00598	1.00 (1.00-1.01)
M01302.metal.pos.txt.gz	MR Egger	21	0.00176852	0.00565922	0.758063	1.00177	0.99072	1.01294	1.00 (0.99-1.01)
M01302.metal.pos.txt.gz	Weighted mode	21	0.00224909	0.00287252	0.442819	1.00225	0.996625	1.00791	1.00 (1.00-1.01)
M01303.metal.pos.txt.gz	Inverse variance weighted	21	-0.00206311	0.00415447	0.619471	0.997939	0.989846	1.0061	1.00 (0.99-1.01)
M01303.metal.pos.txt.gz	Weighted median	21	-0.00528358	0.0049723	0.287962	0.99473	0.985083	1.00447	0.99 (0.99-1.00)
M01303.metal.pos.txt.gz	MR Egger	21	-0.00605982	0.0120834	0.62178	0.993959	0.970695	1.01778	0.99 (0.97-1.02)
M01303.metal.pos.txt.gz	Weighted mode	21	-0.00706053	0.0055567	0.218441	0.992964	0.982209	1.00384	0.99 (0.98-1.00)
M01336.metal.pos.txt.gz	Inverse variance weighted	21	-0.0042224	0.00262763	0.108071	0.995787	0.990671	1.00093	1.00 (0.99-1.00)
M01336.metal.pos.txt.gz	Weighted median	21	-0.00575919	0.0033149	0.0823227	0.994257	0.987818	1.00074	0.99 (0.99-1.00)
M01336.metal.pos.txt.gz	MR Egger	21	-0.0108787	0.00712793	0.143433	0.98918	0.975457	1.0031	0.99 (0.98-1.00)
M01336.metal.pos.txt.gz	Weighted mode	21	-0.00586014	0.00389323	0.1479	0.994157	0.9866	1.00177	0.99 (0.99-1.00)
M01356.metal.pos.txt.gz	Inverse variance weighted	21	-0.000754951	0.00336762	0.822618	0.999245	0.992672	1.00586	1.00 (0.99-1.01)
M01356.metal.pos.txt.gz	Weighted median	21	-0.000512362	0.00455397	0.91042	0.999488	0.990606	1.00845	1.00 (0.99-1.01)
M01356.metal.pos.txt.gz	MR Egger	21	-0.00501705	0.0097688	0.613467	0.994996	0.976126	1.01423	0.99 (0.98-1.01)
M01356.metal.pos.txt.gz	Weighted mode	21	-0.00071469	0.00540783	0.89618	0.999286	0.98875	1.00993	1.00 (0.99-1.01)
M01358.metal.pos.txt.gz	Inverse variance weighted	21	-0.00356417	0.00227475	0.117152	0.996442	0.992009	1.00089	1.00 (0.99-1.00)
M01358.metal.pos.txt.gz	Weighted median	21	-0.00393954	0.003199	0.218139	0.996068	0.989842	1.00233	1.00 (0.99-1.00)
M01358.metal.pos.txt.gz	MR Egger	21	-0.00925976	0.00634879	0.161034	0.990783	0.97853	1.00319	0.99 (0.98-1.00)
M01358.metal.pos.txt.gz	Weighted mode	21	-0.00481473	0.00363369	0.200103	0.995197	0.988134	1.00231	1.00 (0.99-1.00)
M01359.metal.pos.txt.gz	Inverse variance weighted	21	-0.00607752	0.00308575	0.0488907	0.993941	0.987948	0.999971	0.99 (0.99-1.00)
M01359.metal.pos.txt.gz	Weighted median	21	-0.00465112	0.00429026	0.278315	0.99536	0.987025	1.00376	1.00 (0.99-1.00)
M01359.metal.pos.txt.gz	MR Egger	21	-0.0186391	0.00860325	0.0431929	0.981534	0.965121	0.998225	0.98 (0.97-1.00)
M01359.metal.pos.txt.gz	Weighted mode	21	-0.00962069	0.00499039	0.0681962	0.990425	0.980785	1.00016	0.99 (0.98-1.00)
M01361.metal.pos.txt.gz	Inverse variance weighted	21	-0.00657429	0.00321216	0.0406891	0.993447	0.987212	0.999722	0.99 (0.99-1.00)
M01361.metal.pos.txt.gz	Weighted median	21	-0.00326927	0.00447149	0.464696	0.996736	0.988039	1.00551	1.00 (0.99-1.01)
M01361.metal.pos.txt.gz	MR Egger	21	-0.00998857	0.00950662	0.306579	0.990061	0.971784	1.00868	0.99 (0.97-1.01)
M01361.metal.pos.txt.gz	Weighted mode	21	-0.00202043	0.00551111	0.71776	0.997982	0.98726	1.00882	1.00 (0.99-1.01)
M01365.metal.pos.txt.gz	Inverse variance weighted	21	-0.00467299	0.0031962	0.143728	0.995338	0.989122	1.00159	1.00 (0.99-1.00)
M01365.metal.pos.txt.gz	Weighted median	21	-0.00547842	0.00442087	0.215265	0.994537	0.985956	1.00319	0.99 (0.99-1.00)
M01365.metal.pos.txt.gz	MR Egger	21	-0.00762312	0.00910494	0.41286	0.992406	0.974853	1.01027	0.99 (0.97-1.01)
M01365.metal.pos.txt.gz	Weighted mode	21	-0.00500222	0.0050114	0.330122	0.99501	0.985285	1.00483	1.00 (0.99-1.00)
M01444.metal.pos.txt.gz	Inverse variance weighted	21	-0.00176745	0.00489231	0.717897	0.998234	0.988708	1.00785	1.00 (0.99-1.01)
M01444.metal.pos.txt.gz	Weighted median	21	0.00378128	0.00705111	0.591774	1.00379	0.990011	1.01776	1.00 (0.99-1.02)
M01444.metal.pos.txt.gz	MR Egger	21	-0.00588957	0.0140159	0.679049	0.994128	0.96719	1.02182	0.99 (0.97-1.02)
M01444.metal.pos.txt.gz	Weighted mode	21	0.00273985	0.00851233	0.750892	1.00274	0.986152	1.01961	1.00 (0.99-1.02)
M01493.metal.pos.txt.gz	Inverse variance weighted	21	-0.00438469	0.0029236	0.133677	0.995625	0.989936	1.00135	1.00 (0.99-1.00)
M01493.metal.pos.txt.gz	Weighted median	21	-0.00511738	0.00404408	0.205728	0.994896	0.987041	1.00281	0.99 (0.99-1.00)
M01493.metal.pos.txt.gz	MR Egger	21	-0.0050979	0.00852391	0.556856	0.994915	0.978431	1.01168	0.99 (0.98-1.01)
M01493.metal.pos.txt.gz	Weighted mode	21	-0.00503957	0.0045852	0.284781	0.994973	0.986071	1.00396	0.99 (0.99-1.00)
M01494.metal.pos.txt.gz	Inverse variance weighted	21	-0.00169234	0.00246547	0.492451	0.998309	0.993497	1.00314	1.00 (0.99-1.00)
M01494.metal.pos.txt.gz	Weighted median	21	0.000633386	0.00309593	0.837895	1.00063	0.99458	1.00672	1.00 (0.99-1.01)
M01494.metal.pos.txt.gz	MR Egger	21	0.00330337	0.007078	0.646014	1.00331	0.989486	1.01732	1.00 (0.99-1.02)
M01494.metal.pos.txt.gz	Weighted mode	21	0.0008736	0.00358918	0.810176	1.00087	0.993858	1.00794	1.00 (0.99-1.01)
M01508.metal.pos.txt.gz	Inverse variance weighted	19	0.00426009	0.00429755	0.321547	1.00427	0.995846	1.01276	1.00 (1.00-1.01)
M01508.metal.pos.txt.gz	Weighted median	19	0.00334499	0.00543539	0.538284	1.00335	0.992718	1.0141	1.00 (0.99-1.01)
M01508.metal.pos.txt.gz	MR Egger	19	-0.00406801	0.0117211	0.7328	0.99594	0.973321	1.01909	1.00 (0.97-1.02)
M01508.metal.pos.txt.gz	Weighted mode	19	0.00486731	0.00554545	0.391664	1.00488	0.994016	1.01586	1.00 (0.99-1.02)
M01515.metal.pos.txt.gz	Inverse variance weighted	21	0.0333629	0.0242745	0.169318	1.03393	0.985885	1.08431	1.03 (0.99-1.08)
M01515.metal.pos.txt.gz	Weighted median	21	0.00834135	0.0309297	0.7874	1.00838	0.949062	1.0714	1.01 (0.95-1.07)
M01515.metal.pos.txt.gz	MR Egger	21	0.0154756	0.0711506	0.830134	1.0156	0.883398	1.16758	1.02 (0.88-1.17)
M01515.metal.pos.txt.gz	Weighted mode	21	0.0182448	0.0343324	0.600982	1.01841	0.952137	1.0893	1.02 (0.95-1.09)
M01558.metal.pos.txt.gz	Inverse variance weighted	21	0.00437262	0.00249007	0.0790842	1.00438	0.999492	1.0093	1.00 (1.00-1.01)
M01558.metal.pos.txt.gz	Weighted median	21	0.00137594	0.00349781	0.694045	1.00138	0.994535	1.00827	1.00 (0.99-1.01)
M01558.metal.pos.txt.gz	MR Egger	21	-0.00903549	0.00669704	0.19314	0.991005	0.978082	1.0041	0.99 (0.98-1.00)
M01558.metal.pos.txt.gz	Weighted mode	21	-0.00240331	0.00379118	0.533316	0.9976	0.990214	1.00504	1.00 (0.99-1.01)
M01561.metal.pos.txt.gz	Inverse variance weighted	21	-0.00066866	0.00466206	0.885954	0.999332	0.990242	1.0085	1.00 (0.99-1.01)
M01561.metal.pos.txt.gz	Weighted median	21	-0.00217098	0.00595647	0.715503	0.997831	0.98625	1.00955	1.00 (0.99-1.01)
M01561.metal.pos.txt.gz	MR Egger	21	-0.0125774	0.0132962	0.356053	0.987501	0.962099	1.01357	0.99 (0.96-1.01)
M01561.metal.pos.txt.gz	Weighted mode	21	-0.00350872	0.00666225	0.604225	0.996497	0.98357	1.0096	1.00 (0.98-1.01)
M01564.metal.pos.txt.gz	Inverse variance weighted	21	-0.00259977	0.00240395	0.279493	0.997404	0.992715	1.00211	1.00 (0.99-1.00)
M01564.metal.pos.txt.gz	Weighted median	21	-0.0053489	0.00350456	0.126943	0.994665	0.987856	1.00152	0.99 (0.99-1.00)
M01564.metal.pos.txt.gz	MR Egger	21	-0.0118887	0.00672323	0.0930649	0.988182	0.975245	1.00129	0.99 (0.98-1.00)
M01564.metal.pos.txt.gz	Weighted mode	21	-0.00747797	0.00400427	0.0765579	0.99255	0.984791	1.00037	0.99 (0.98-1.00)
M01572.metal.pos.txt.gz	Inverse variance weighted	21	-0.0038677	0.00298741	0.195435	0.99614	0.990324	1.00199	1.00 (0.99-1.00)
M01572.metal.pos.txt.gz	Weighted median	21	-0.000199224	0.00424936	0.962606	0.999801	0.991508	1.00816	1.00 (0.99-1.01)
M01572.metal.pos.txt.gz	MR Egger	21	0.00367948	0.00858056	0.67288	1.00369	0.986948	1.02071	1.00 (0.99-1.02)
M01572.metal.pos.txt.gz	Weighted mode	21	0.0006323	0.00511413	0.902836	1.00063	0.990653	1.01071	1.00 (0.99-1.01)
M01573.metal.pos.txt.gz	Inverse variance weighted	21	0.0257469	0.00930049	0.00563436	1.02608	1.00755	1.04496	1.03 (1.01-1.04)
M01573.metal.pos.txt.gz	Weighted median	21	0.0288737	0.012933	0.0255774	1.02929	1.00353	1.05572	1.03 (1.00-1.06)
M01573.metal.pos.txt.gz	MR Egger	21	0.0362981	0.0262602	0.18293	1.03696	0.984943	1.09173	1.04 (0.98-1.09)
M01573.metal.pos.txt.gz	Weighted mode	21	0.030005	0.015935	0.0743337	1.03046	0.998773	1.06315	1.03 (1.00-1.06)
M01585.metal.pos.txt.gz	Inverse variance weighted	21	0.00131456	0.00192219	0.494045	1.00132	0.99755	1.00509	1.00 (1.00-1.01)
M01585.metal.pos.txt.gz	Weighted median	21	-0.00120715	0.00278839	0.665073	0.998794	0.99335	1.00427	1.00 (0.99-1.00)
M01585.metal.pos.txt.gz	MR Egger	21	-0.0037794	0.00568508	0.514172	0.996228	0.985189	1.00739	1.00 (0.99-1.01)
M01585.metal.pos.txt.gz	Weighted mode	21	-0.000924028	0.00335213	0.785642	0.999076	0.992534	1.00566	1.00 (0.99-1.01)
M01604.metal.pos.txt.gz	Inverse variance weighted	21	0.00188706	0.00195659	0.334815	1.00189	0.998054	1.00574	1.00 (1.00-1.01)
M01604.metal.pos.txt.gz	Weighted median	21	0.000893113	0.00274677	0.745067	1.00089	0.99552	1.0063	1.00 (1.00-1.01)
M01604.metal.pos.txt.gz	MR Egger	21	0.00079043	0.00569094	0.890997	1.00079	0.98969	1.01202	1.00 (0.99-1.01)
M01604.metal.pos.txt.gz	Weighted mode	21	0.000429482	0.0032558	0.896371	1.00043	0.994066	1.00683	1.00 (0.99-1.01)
M01605.metal.pos.txt.gz	Inverse variance weighted	21	-0.00293379	0.00971671	0.762703	0.997071	0.978261	1.01624	1.00 (0.98-1.02)
M01605.metal.pos.txt.gz	Weighted median	21	-0.00701998	0.0115818	0.544435	0.993005	0.970717	1.0158	0.99 (0.97-1.02)
M01605.metal.pos.txt.gz	MR Egger	21	0.00738026	0.028005	0.794976	1.00741	0.953601	1.06425	1.01 (0.95-1.06)
M01605.metal.pos.txt.gz	Weighted mode	21	0.00422773	0.0134977	0.757357	1.00424	0.978017	1.03116	1.00 (0.98-1.03)
M01638.metal.pos.txt.gz	Inverse variance weighted	20	0.00018061	0.00373578	0.96144	1.00018	0.992884	1.00753	1.00 (0.99-1.01)
M01638.metal.pos.txt.gz	Weighted median	20	0.00172892	0.00480577	0.719027	1.00173	0.992339	1.01121	1.00 (0.99-1.01)
M01638.metal.pos.txt.gz	MR Egger	20	0.000107947	0.0103723	0.991811	1.00011	0.979981	1.02065	1.00 (0.98-1.02)
M01638.metal.pos.txt.gz	Weighted mode	20	0.00200833	0.00509355	0.697759	1.00201	0.992057	1.01206	1.00 (0.99-1.01)
M01640.metal.pos.txt.gz	Inverse variance weighted	21	0.00274139	0.0148646	0.853681	1.00275	0.973952	1.03239	1.00 (0.97-1.03)
M01640.metal.pos.txt.gz	Weighted median	21	-0.00113431	0.0201515	0.955112	0.998866	0.960183	1.03911	1.00 (0.96-1.04)
M01640.metal.pos.txt.gz	MR Egger	21	-0.00028275	0.0431525	0.99484	0.999717	0.918639	1.08795	1.00 (0.92-1.09)
M01640.metal.pos.txt.gz	Weighted mode	21	-0.00223589	0.0225288	0.921931	0.997767	0.954667	1.04281	1.00 (0.95-1.04)
M01642.metal.pos.txt.gz	Inverse variance weighted	21	-0.00024605	0.00220583	0.911184	0.999754	0.995441	1.00409	1.00 (1.00-1.00)
M01642.metal.pos.txt.gz	Weighted median	21	0.00102782	0.00329334	0.754972	1.00103	0.994588	1.00751	1.00 (0.99-1.01)
M01642.metal.pos.txt.gz	MR Egger	21	-0.00779674	0.00622259	0.225417	0.992234	0.980206	1.00441	0.99 (0.98-1.00)
M01642.metal.pos.txt.gz	Weighted mode	21	-0.00746387	0.00418872	0.0899567	0.992564	0.984448	1.00075	0.99 (0.98-1.00)
M01644.metal.pos.txt.gz	Inverse variance weighted	21	0.00239189	0.00290095	0.409643	1.00239	0.996711	1.00811	1.00 (1.00-1.01)
M01644.metal.pos.txt.gz	Weighted median	21	-0.000677156	0.00366124	0.853266	0.999323	0.992178	1.00652	1.00 (0.99-1.01)
M01644.metal.pos.txt.gz	MR Egger	21	-0.00488432	0.00773333	0.535178	0.995128	0.980158	1.01033	1.00 (0.98-1.01)
M01644.metal.pos.txt.gz	Weighted mode	21	-0.000379138	0.00388422	0.923214	0.999621	0.99204	1.00726	1.00 (0.99-1.01)
M01645.metal.pos.txt.gz	Inverse variance weighted	21	-0.004705	0.00238846	0.0488511	0.995306	0.990658	0.999976	1.00 (0.99-1.00)
M01645.metal.pos.txt.gz	Weighted median	21	-0.00559271	0.00330741	0.0908439	0.994423	0.987997	1.00089	0.99 (0.99-1.00)
M01645.metal.pos.txt.gz	MR Egger	21	-0.0134279	0.00669853	0.0594684	0.986662	0.973793	0.999701	0.99 (0.97-1.00)
M01645.metal.pos.txt.gz	Weighted mode	21	-0.00791329	0.00352548	0.0362642	0.992118	0.985286	0.998997	0.99 (0.99-1.00)
M01649.metal.pos.txt.gz	Inverse variance weighted	21	0.00204366	0.00165077	0.215717	1.00205	0.998809	1.00529	1.00 (1.00-1.01)
M01649.metal.pos.txt.gz	Weighted median	21	0.0016749	0.00239701	0.48471	1.00168	0.996981	1.00639	1.00 (1.00-1.01)
M01649.metal.pos.txt.gz	MR Egger	21	0.00537269	0.0045242	0.249648	1.00539	0.996511	1.01434	1.01 (1.00-1.01)
M01649.metal.pos.txt.gz	Weighted mode	21	0.00169196	0.00258483	0.5202	1.00169	0.996631	1.00678	1.00 (1.00-1.01)
M01670.metal.pos.txt.gz	Inverse variance weighted	21	0.00507352	0.00299212	0.0899565	1.00509	0.999209	1.011	1.01 (1.00-1.01)
M01670.metal.pos.txt.gz	Weighted median	21	0.00859296	0.00427679	0.044515	1.00863	1.00021	1.01712	1.01 (1.00-1.02)
M01670.metal.pos.txt.gz	MR Egger	21	0.0132671	0.0088224	0.149075	1.01336	0.995983	1.03103	1.01 (1.00-1.03)
M01670.metal.pos.txt.gz	Weighted mode	21	0.00952684	0.00512791	0.0779768	1.00957	0.999476	1.01977	1.01 (1.00-1.02)
M01712.metal.pos.txt.gz	Inverse variance weighted	21	-0.00316084	0.00408072	0.438588	0.996844	0.988903	1.00485	1.00 (0.99-1.00)
M01712.metal.pos.txt.gz	Weighted median	21	-0.00853237	0.00595885	0.152178	0.991504	0.979991	1.00315	0.99 (0.98-1.00)
M01712.metal.pos.txt.gz	MR Egger	21	-0.0108819	0.0117819	0.367269	0.989177	0.966596	1.01229	0.99 (0.97-1.01)
M01712.metal.pos.txt.gz	Weighted mode	21	-0.0109053	0.00740914	0.156616	0.989154	0.974893	1.00362	0.99 (0.97-1.00)
M01769.metal.pos.txt.gz	Inverse variance weighted	21	-0.002143	0.00276887	0.438955	0.997859	0.992459	1.00329	1.00 (0.99-1.00)
M01769.metal.pos.txt.gz	Weighted median	21	-0.00557345	0.0035564	0.117077	0.994442	0.987534	1.0014	0.99 (0.99-1.00)
M01769.metal.pos.txt.gz	MR Egger	21	-0.00261488	0.00758032	0.733916	0.997389	0.982679	1.01232	1.00 (0.98-1.01)
M01769.metal.pos.txt.gz	Weighted mode	21	-0.00629425	0.00408378	0.138923	0.993726	0.985803	1.00171	0.99 (0.99-1.00)
M01898.metal.pos.txt.gz	Inverse variance weighted	21	0.00308252	0.00254902	0.226549	1.00309	0.998088	1.00811	1.00 (1.00-1.01)
M01898.metal.pos.txt.gz	Weighted median	21	0.00392162	0.0035629	0.271035	1.00393	0.996943	1.01096	1.00 (1.00-1.01)
M01898.metal.pos.txt.gz	MR Egger	21	0.00192425	0.00732728	0.795674	1.00193	0.98764	1.01642	1.00 (0.99-1.02)
M01898.metal.pos.txt.gz	Weighted mode	21	0.00557155	0.00389947	0.168495	1.00559	0.997931	1.0133	1.01 (1.00-1.01)
M02132.metal.pos.txt.gz	Inverse variance weighted	21	-0.000904364	0.00260324	0.728291	0.999096	0.994011	1.00421	1.00 (0.99-1.00)
M02132.metal.pos.txt.gz	Weighted median	21	-0.00246355	0.0034394	0.473823	0.997539	0.990837	1.00429	1.00 (0.99-1.00)
M02132.metal.pos.txt.gz	MR Egger	21	-0.0066115	0.00732228	0.377869	0.99341	0.979255	1.00777	0.99 (0.98-1.01)
M02132.metal.pos.txt.gz	Weighted mode	21	-0.00215621	0.00365662	0.562012	0.997846	0.99072	1.00502	1.00 (0.99-1.01)
M02137.metal.pos.txt.gz	Inverse variance weighted	21	-0.0053221	0.00478252	0.265785	0.994692	0.985412	1.00406	0.99 (0.99-1.00)
M02137.metal.pos.txt.gz	Weighted median	21	-0.00634314	0.00692451	0.359645	0.993677	0.980282	1.00726	0.99 (0.98-1.01)
M02137.metal.pos.txt.gz	MR Egger	21	-0.017047	0.0133121	0.215758	0.983098	0.957779	1.00909	0.98 (0.96-1.01)
M02137.metal.pos.txt.gz	Weighted mode	21	-0.0114739	0.00737126	0.135256	0.988592	0.974412	1.00298	0.99 (0.97-1.00)
M02342.metal.pos.txt.gz	Inverse variance weighted	21	0.00299218	0.00462437	0.517602	1.003	0.993947	1.01213	1.00 (0.99-1.01)
M02342.metal.pos.txt.gz	Weighted median	21	0.00556027	0.00635945	0.381938	1.00558	0.99312	1.01819	1.01 (0.99-1.02)
M02342.metal.pos.txt.gz	MR Egger	21	-0.00278184	0.0130692	0.833708	0.997222	0.972002	1.0231	1.00 (0.97-1.02)
M02342.metal.pos.txt.gz	Weighted mode	21	0.00600724	0.0071865	0.413083	1.00603	0.991954	1.0203	1.01 (0.99-1.02)
M02730.metal.pos.txt.gz	Inverse variance weighted	21	-0.000306068	0.00307606	0.920741	0.999694	0.993685	1.00574	1.00 (0.99-1.01)
M02730.metal.pos.txt.gz	Weighted median	21	-0.00145671	0.00377941	0.699917	0.998544	0.991175	1.00597	1.00 (0.99-1.01)
M02730.metal.pos.txt.gz	MR Egger	21	0.0135214	0.00842603	0.12505	1.01361	0.997011	1.03049	1.01 (1.00-1.03)
M02730.metal.pos.txt.gz	Weighted mode	21	0.000886964	0.00450769	0.845996	1.00089	0.992083	1.00977	1.00 (0.99-1.01)
M02734.metal.pos.txt.gz	Inverse variance weighted	21	0.00491925	0.00254506	0.0532534	1.00493	0.999931	1.00996	1.00 (1.00-1.01)
M02734.metal.pos.txt.gz	Weighted median	21	0.000400121	0.00348432	0.908576	1.0004	0.993591	1.00726	1.00 (0.99-1.01)
M02734.metal.pos.txt.gz	MR Egger	21	-0.00074484	0.00724658	0.919211	0.999255	0.985163	1.01355	1.00 (0.99-1.01)
M02734.metal.pos.txt.gz	Weighted mode	21	-0.00344651	0.00401574	0.400923	0.996559	0.988746	1.00443	1.00 (0.99-1.00)
M03127.metal.pos.txt.gz	Inverse variance weighted	20	-0.00614466	0.00440042	0.1626	0.993874	0.985339	1.00248	0.99 (0.99-1.00)
M03127.metal.pos.txt.gz	Weighted median	20	-0.0109989	0.00581295	0.0584733	0.989061	0.977857	1.00039	0.99 (0.98-1.00)
M03127.metal.pos.txt.gz	MR Egger	20	0.0095406	0.0180017	0.602599	1.00959	0.974586	1.04584	1.01 (0.97-1.05)
M03127.metal.pos.txt.gz	Weighted mode	20	-0.0140207	0.0120207	0.257895	0.986077	0.963116	1.00959	0.99 (0.96-1.01)
M03141.metal.pos.txt.gz	Inverse variance weighted	21	-0.0026833	0.00289902	0.354659	0.99732	0.99167	1.003	1.00 (0.99-1.00)
M03141.metal.pos.txt.gz	Weighted median	21	-0.00116385	0.00397289	0.769562	0.998837	0.991089	1.00665	1.00 (0.99-1.01)
M03141.metal.pos.txt.gz	MR Egger	21	0.000445497	0.0084996	0.958746	1.00045	0.983917	1.01725	1.00 (0.98-1.02)
M03141.metal.pos.txt.gz	Weighted mode	21	-0.00142255	0.00503191	0.780307	0.998578	0.988778	1.00848	1.00 (0.99-1.01)
M03147.metal.pos.txt.gz	Inverse variance weighted	21	-0.00307345	0.00364283	0.398839	0.996931	0.989839	1.00407	1.00 (0.99-1.00)
M03147.metal.pos.txt.gz	Weighted median	21	-0.00881951	0.00505677	0.0811414	0.991219	0.981444	1.00109	0.99 (0.98-1.00)
M03147.metal.pos.txt.gz	MR Egger	21	-0.0155094	0.0105917	0.159463	0.98461	0.964381	1.00526	0.98 (0.96-1.01)
M03147.metal.pos.txt.gz	Weighted mode	21	-0.00877859	0.00585489	0.1494	0.99126	0.97995	1.0027	0.99 (0.98-1.00)
M11438.metal.pos.txt.gz	Inverse variance weighted	21	-0.000629856	0.00161801	0.69707	0.99937	0.996206	1.00254	1.00 (1.00-1.00)
M11438.metal.pos.txt.gz	Weighted median	21	2.05e-05	0.00218358	0.992523	1.00002	0.99575	1.00431	1.00 (1.00-1.00)
M11438.metal.pos.txt.gz	MR Egger	21	-0.0035638	0.00461399	0.449385	0.996443	0.987472	1.00549	1.00 (0.99-1.01)
M11438.metal.pos.txt.gz	Weighted mode	21	-0.000709471	0.00263217	0.790277	0.999291	0.994149	1.00446	1.00 (0.99-1.00)
M12017.metal.pos.txt.gz	Inverse variance weighted	21	-0.000101189	0.00332612	0.97573	0.999899	0.993401	1.00644	1.00 (0.99-1.01)
M12017.metal.pos.txt.gz	Weighted median	21	0.00388447	0.00454764	0.39301	1.00389	0.994984	1.01288	1.00 (0.99-1.01)
M12017.metal.pos.txt.gz	MR Egger	21	0.00873438	0.00947785	0.368314	1.00877	0.990206	1.02769	1.01 (0.99-1.03)
M12017.metal.pos.txt.gz	Weighted mode	21	0.00405523	0.00521001	0.445472	1.00406	0.993863	1.01437	1.00 (0.99-1.01)
M12035.metal.pos.txt.gz	Inverse variance weighted	21	0.00234949	0.00262067	0.369974	1.00235	0.997217	1.00751	1.00 (1.00-1.01)
M12035.metal.pos.txt.gz	Weighted median	21	-0.00178489	0.00357103	0.617198	0.998217	0.991254	1.00523	1.00 (0.99-1.01)
M12035.metal.pos.txt.gz	MR Egger	21	-0.00506153	0.00698984	0.47781	0.994951	0.981413	1.00868	0.99 (0.98-1.01)
M12035.metal.pos.txt.gz	Weighted mode	21	-0.00247157	0.00405836	0.549376	0.997531	0.989628	1.0055	1.00 (0.99-1.01)
M12067.metal.pos.txt.gz	Inverse variance weighted	20	0.00639405	0.00239101	0.00749064	1.00641	1.00171	1.01114	1.01 (1.00-1.01)
M12067.metal.pos.txt.gz	Weighted median	20	0.00230115	0.00333364	0.490017	1.0023	0.995776	1.00887	1.00 (1.00-1.01)
M12067.metal.pos.txt.gz	MR Egger	20	0.00698094	0.0100505	0.496182	1.00701	0.987363	1.02704	1.01 (0.99-1.03)
M12067.metal.pos.txt.gz	Weighted mode	20	-0.000199425	0.00504158	0.96886	0.999801	0.98997	1.00973	1.00 (0.99-1.01)
M12129.metal.pos.txt.gz	Inverse variance weighted	21	0.00675958	0.00396946	0.0885872	1.00678	0.99898	1.01465	1.01 (1.00-1.01)
M12129.metal.pos.txt.gz	Weighted median	21	0.00724103	0.00491446	0.14064	1.00727	0.997612	1.01702	1.01 (1.00-1.02)
M12129.metal.pos.txt.gz	MR Egger	21	0.014047	0.0115532	0.238929	1.01415	0.99144	1.03737	1.01 (0.99-1.04)
M12129.metal.pos.txt.gz	Weighted mode	21	0.00945506	0.00564654	0.109602	1.0095	0.998389	1.02073	1.01 (1.00-1.02)
M12261.metal.pos.txt.gz	Inverse variance weighted	21	0.00787477	0.0132165	0.55129	1.00791	0.982132	1.03436	1.01 (0.98-1.03)
M12261.metal.pos.txt.gz	Weighted median	21	0.0058161	0.0188039	0.757091	1.00583	0.969437	1.0436	1.01 (0.97-1.04)
M12261.metal.pos.txt.gz	MR Egger	21	-0.0222126	0.0376663	0.562326	0.978032	0.908429	1.05297	0.98 (0.91-1.05)
M12261.metal.pos.txt.gz	Weighted mode	21	0.00344288	0.0219384	0.876871	1.00345	0.961216	1.04754	1.00 (0.96-1.05)
M12593.metal.pos.txt.gz	Inverse variance weighted	21	-0.00313225	0.00195072	0.108342	0.996873	0.993068	1.00069	1.00 (0.99-1.00)
M12593.metal.pos.txt.gz	Weighted median	21	-0.00127731	0.00271934	0.638559	0.998724	0.993415	1.00406	1.00 (0.99-1.00)
M12593.metal.pos.txt.gz	MR Egger	21	-0.00133526	0.00568829	0.816922	0.998666	0.987593	1.00986	1.00 (0.99-1.01)
M12593.metal.pos.txt.gz	Weighted mode	21	-0.000592261	0.00337708	0.862547	0.999408	0.992815	1.00605	1.00 (0.99-1.01)
M12626.metal.pos.txt.gz	Inverse variance weighted	21	-0.000419966	0.00323148	0.896597	0.99958	0.993269	1.00593	1.00 (0.99-1.01)
M12626.metal.pos.txt.gz	Weighted median	21	-0.000926117	0.00412891	0.822523	0.999074	0.991022	1.00719	1.00 (0.99-1.01)
M12626.metal.pos.txt.gz	MR Egger	21	0.00359575	0.00965558	0.713716	1.0036	0.984788	1.02278	1.00 (0.98-1.02)
M12626.metal.pos.txt.gz	Weighted mode	21	-0.00353301	0.00522241	0.506466	0.996473	0.986325	1.00673	1.00 (0.99-1.01)
M12768.metal.pos.txt.gz	Inverse variance weighted	21	0.00104463	0.00407492	0.797676	1.00105	0.993082	1.00907	1.00 (0.99-1.01)
M12768.metal.pos.txt.gz	Weighted median	21	0.00238963	0.00526762	0.650085	1.00239	0.992096	1.0128	1.00 (0.99-1.01)
M12768.metal.pos.txt.gz	MR Egger	21	-0.00214701	0.0118488	0.858129	0.997855	0.974948	1.0213	1.00 (0.97-1.02)
M12768.metal.pos.txt.gz	Weighted mode	21	0.00188658	0.00615296	0.762307	1.00189	0.989878	1.01404	1.00 (0.99-1.01)
M12774.metal.pos.txt.gz	Inverse variance weighted	20	-0.000990753	0.00325878	0.761108	0.99901	0.992649	1.00541	1.00 (0.99-1.01)
M12774.metal.pos.txt.gz	Weighted median	20	-0.00070493	0.00433126	0.870712	0.999295	0.990848	1.00781	1.00 (0.99-1.01)
M12774.metal.pos.txt.gz	MR Egger	20	-0.00341683	0.00969464	0.728598	0.996589	0.977831	1.01571	1.00 (0.98-1.02)
M12774.metal.pos.txt.gz	Weighted mode	20	-0.0011733	0.00474234	0.807245	0.998827	0.989586	1.00815	1.00 (0.99-1.01)
M15122.metal.pos.txt.gz	Inverse variance weighted	21	-0.00205317	0.00328148	0.531522	0.997949	0.991551	1.00439	1.00 (0.99-1.00)
M15122.metal.pos.txt.gz	Weighted median	21	-0.00517415	0.00436321	0.235678	0.994839	0.986368	1.00338	0.99 (0.99-1.00)
M15122.metal.pos.txt.gz	MR Egger	21	-0.0109079	0.00961835	0.270873	0.989151	0.970679	1.00798	0.99 (0.97-1.01)
M15122.metal.pos.txt.gz	Weighted mode	21	-0.00414847	0.005146	0.429635	0.99586	0.985866	1.00596	1.00 (0.99-1.01)
M15140.metal.pos.txt.gz	Inverse variance weighted	21	0.00594482	0.00241512	0.0138356	1.00596	1.00121	1.01074	1.01 (1.00-1.01)
M15140.metal.pos.txt.gz	Weighted median	21	0.0040055	0.00342975	0.24286	1.00401	0.997287	1.01079	1.00 (1.00-1.01)
M15140.metal.pos.txt.gz	MR Egger	21	-0.00303311	0.0065147	0.646809	0.996971	0.984322	1.00978	1.00 (0.98-1.01)
M15140.metal.pos.txt.gz	Weighted mode	21	-0.000439874	0.00406486	0.914904	0.99956	0.991628	1.00756	1.00 (0.99-1.01)
M15335.metal.pos.txt.gz	Inverse variance weighted	21	-0.0148664	0.0116981	0.203784	0.985244	0.962911	1.00809	0.99 (0.96-1.01)
M15335.metal.pos.txt.gz	Weighted median	21	-0.0110023	0.0169502	0.516277	0.989058	0.956739	1.02247	0.99 (0.96-1.02)
M15335.metal.pos.txt.gz	MR Egger	21	-0.0225632	0.0331274	0.504023	0.977689	0.916225	1.04328	0.98 (0.92-1.04)
M15335.metal.pos.txt.gz	Weighted mode	21	-0.00920053	0.0189452	0.6325	0.990842	0.954724	1.02833	0.99 (0.95-1.03)
M15365.metal.pos.txt.gz	Inverse variance weighted	21	-0.00204324	0.00345299	0.554031	0.997959	0.991228	1.00474	1.00 (0.99-1.00)
M15365.metal.pos.txt.gz	Weighted median	21	-0.00330583	0.00463603	0.475801	0.9967	0.987684	1.0058	1.00 (0.99-1.01)
M15365.metal.pos.txt.gz	MR Egger	21	-0.00665739	0.0103784	0.528884	0.993365	0.973362	1.01378	0.99 (0.97-1.01)
M15365.metal.pos.txt.gz	Weighted mode	21	-0.00256933	0.00496227	0.610296	0.997434	0.98778	1.00718	1.00 (0.99-1.01)
M15488.metal.pos.txt.gz	Inverse variance weighted	21	-0.00375167	0.0020643	0.0691558	0.996255	0.992233	1.00029	1.00 (0.99-1.00)
M15488.metal.pos.txt.gz	Weighted median	21	-0.000685374	0.0028109	0.807365	0.999315	0.993824	1.00484	1.00 (0.99-1.00)
M15488.metal.pos.txt.gz	MR Egger	21	-0.00627055	0.00615327	0.320976	0.993749	0.981836	1.00581	0.99 (0.98-1.01)
M15488.metal.pos.txt.gz	Weighted mode	21	-0.00139886	0.00349107	0.692891	0.998602	0.991793	1.00546	1.00 (0.99-1.01)
M15500.metal.pos.txt.gz	Inverse variance weighted	21	0.00214356	0.00159797	0.179783	1.00215	0.999012	1.00529	1.00 (1.00-1.01)
M15500.metal.pos.txt.gz	Weighted median	21	0.00256971	0.00193585	0.184366	1.00257	0.998776	1.00638	1.00 (1.00-1.01)
M15500.metal.pos.txt.gz	MR Egger	21	0.000380856	0.00425321	0.929586	1.00038	0.992076	1.00876	1.00 (0.99-1.01)
M15500.metal.pos.txt.gz	Weighted mode	21	0.00191518	0.00212316	0.377769	1.00192	0.997756	1.0061	1.00 (1.00-1.01)
M15506.metal.pos.txt.gz	Inverse variance weighted	21	0.000469664	0.00174977	0.788381	1.00047	0.997044	1.00391	1.00 (1.00-1.00)
M15506.metal.pos.txt.gz	Weighted median	21	-0.000264865	0.00236612	0.91087	0.999735	0.99511	1.00438	1.00 (1.00-1.00)
M15506.metal.pos.txt.gz	MR Egger	21	-0.00274143	0.00500684	0.590385	0.997262	0.987524	1.0071	1.00 (0.99-1.01)
M15506.metal.pos.txt.gz	Weighted mode	21	-0.00244371	0.00311526	0.441979	0.997559	0.991487	1.00367	1.00 (0.99-1.00)
M15630.metal.pos.txt.gz	Inverse variance weighted	20	0.00231592	0.00663757	0.727157	1.00232	0.989363	1.01544	1.00 (0.99-1.02)
M15630.metal.pos.txt.gz	Weighted median	20	0.00862273	0.00773099	0.264702	1.00866	0.993491	1.02406	1.01 (0.99-1.02)
M15630.metal.pos.txt.gz	MR Egger	20	0.012968	0.0191053	0.505919	1.01305	0.975819	1.05171	1.01 (0.98-1.05)
M15630.metal.pos.txt.gz	Weighted mode	20	0.0108628	0.00837581	0.210188	1.01092	0.994462	1.02765	1.01 (0.99-1.03)
M15650.metal.pos.txt.gz	Inverse variance weighted	21	0.000246462	0.00171579	0.885782	1.00025	0.996888	1.00362	1.00 (1.00-1.00)
M15650.metal.pos.txt.gz	Weighted median	21	-0.000519736	0.00252448	0.836886	0.99948	0.994547	1.00444	1.00 (0.99-1.00)
M15650.metal.pos.txt.gz	MR Egger	21	-0.00559728	0.00465356	0.24383	0.994418	0.98539	1.00353	0.99 (0.99-1.00)
M15650.metal.pos.txt.gz	Weighted mode	21	-0.00540839	0.00334116	0.121171	0.994606	0.988114	1.00114	0.99 (0.99-1.00)
M15676.metal.pos.txt.gz	Inverse variance weighted	21	0.00458652	0.00239686	0.0556769	1.0046	0.999889	1.00933	1.00 (1.00-1.01)
M15676.metal.pos.txt.gz	Weighted median	21	0.0047083	0.00350843	0.179598	1.00472	0.997834	1.01165	1.00 (1.00-1.01)
M15676.metal.pos.txt.gz	MR Egger	21	0.00806476	0.00640088	0.222945	1.0081	0.995529	1.02082	1.01 (1.00-1.02)
M15676.metal.pos.txt.gz	Weighted mode	21	0.00553171	0.00401097	0.183078	1.00555	0.997673	1.01348	1.01 (1.00-1.01)
M15677.metal.pos.txt.gz	Inverse variance weighted	21	0.00582734	0.0110173	0.596858	1.00584	0.984357	1.0278	1.01 (0.98-1.03)
M15677.metal.pos.txt.gz	Weighted median	21	-0.00436869	0.0153854	0.776449	0.995641	0.966065	1.02612	1.00 (0.97-1.03)
M15677.metal.pos.txt.gz	MR Egger	21	-0.019528	0.0312267	0.539173	0.980661	0.922441	1.04256	0.98 (0.92-1.04)
M15677.metal.pos.txt.gz	Weighted mode	21	-0.00359102	0.0173296	0.837934	0.996415	0.96314	1.03084	1.00 (0.96-1.03)
M15749.metal.pos.txt.gz	Inverse variance weighted	21	-0.00373111	0.00631235	0.554466	0.996276	0.984026	1.00868	1.00 (0.98-1.01)
M15749.metal.pos.txt.gz	Weighted median	21	0.00214972	0.00804685	0.789353	1.00215	0.98647	1.01808	1.00 (0.99-1.02)
M15749.metal.pos.txt.gz	MR Egger	21	0.0129103	0.0181703	0.486015	1.01299	0.977552	1.04972	1.01 (0.98-1.05)
M15749.metal.pos.txt.gz	Weighted mode	21	0.00293769	0.00974204	0.76611	1.00294	0.983973	1.02228	1.00 (0.98-1.02)
M15753.metal.pos.txt.gz	Inverse variance weighted	21	-0.00422417	0.00649456	0.515424	0.995785	0.983189	1.00854	1.00 (0.98-1.01)
M15753.metal.pos.txt.gz	Weighted median	21	0.00127232	0.00922082	0.890254	1.00127	0.98334	1.01953	1.00 (0.98-1.02)
M15753.metal.pos.txt.gz	MR Egger	21	0.00459523	0.0187663	0.809186	1.00461	0.968326	1.04225	1.00 (0.97-1.04)
M15753.metal.pos.txt.gz	Weighted mode	21	0.00152761	0.0110998	0.891912	1.00153	0.979975	1.02356	1.00 (0.98-1.02)
M15778.metal.pos.txt.gz	Inverse variance weighted	20	0.00354078	0.00276822	0.200869	1.00355	0.998117	1.00901	1.00 (1.00-1.01)
M15778.metal.pos.txt.gz	Weighted median	20	0.00304951	0.00369878	0.409677	1.00305	0.995809	1.01035	1.00 (1.00-1.01)
M15778.metal.pos.txt.gz	MR Egger	20	-0.0049969	0.00784672	0.532262	0.995016	0.97983	1.01044	1.00 (0.98-1.01)
M15778.metal.pos.txt.gz	Weighted mode	20	-0.00341149	0.00430195	0.437564	0.996594	0.988227	1.00503	1.00 (0.99-1.01)
M15958.metal.pos.txt.gz	Inverse variance weighted	21	0.00369294	0.00490318	0.451346	1.0037	0.9941	1.01339	1.00 (0.99-1.01)
M15958.metal.pos.txt.gz	Weighted median	21	0.00355205	0.00708533	0.616143	1.00356	0.989718	1.01759	1.00 (0.99-1.02)
M15958.metal.pos.txt.gz	MR Egger	21	0.000453772	0.0139172	0.97433	1.00045	0.973533	1.02812	1.00 (0.97-1.03)
M15958.metal.pos.txt.gz	Weighted mode	21	0.0021028	0.00847969	0.806678	1.00211	0.985587	1.0189	1.00 (0.99-1.02)
M15990.metal.pos.txt.gz	Inverse variance weighted	21	-0.00230386	0.00371146	0.534769	0.997699	0.990467	1.00498	1.00 (0.99-1.00)
M15990.metal.pos.txt.gz	Weighted median	21	-0.00211319	0.00537185	0.694037	0.997889	0.987438	1.00845	1.00 (0.99-1.01)
M15990.metal.pos.txt.gz	MR Egger	21	-0.0119992	0.010183	0.253202	0.988072	0.968547	1.00799	0.99 (0.97-1.01)
M15990.metal.pos.txt.gz	Weighted mode	21	-0.00255291	0.00581743	0.665483	0.99745	0.986142	1.00889	1.00 (0.99-1.01)
M15996.metal.pos.txt.gz	Inverse variance weighted	21	0.00328126	0.00485306	0.498963	1.00329	0.993789	1.01288	1.00 (0.99-1.01)
M15996.metal.pos.txt.gz	Weighted median	21	0.00404198	0.00707193	0.567625	1.00405	0.990229	1.01806	1.00 (0.99-1.02)
M15996.metal.pos.txt.gz	MR Egger	21	0.00380866	0.0138309	0.786002	1.00382	0.976969	1.0314	1.00 (0.98-1.03)
M15996.metal.pos.txt.gz	Weighted mode	21	0.00292786	0.00802795	0.719157	1.00293	0.987275	1.01884	1.00 (0.99-1.02)
M16634.metal.pos.txt.gz	Inverse variance weighted	21	0.00663329	0.00567723	0.242645	1.00666	0.995516	1.01792	1.01 (1.00-1.02)
M16634.metal.pos.txt.gz	Weighted median	21	0.00325351	0.0078688	0.679263	1.00326	0.987904	1.01885	1.00 (0.99-1.02)
M16634.metal.pos.txt.gz	MR Egger	21	-0.00838899	0.0157554	0.600585	0.991646	0.961491	1.02275	0.99 (0.96-1.02)
M16634.metal.pos.txt.gz	Weighted mode	21	0.00286894	0.00886695	0.749634	1.00287	0.985594	1.02045	1.00 (0.99-1.02)
M16816.metal.pos.txt.gz	Inverse variance weighted	21	0.00484134	0.00425848	0.255592	1.00485	0.996501	1.01328	1.00 (1.00-1.01)
M16816.metal.pos.txt.gz	Weighted median	21	0.0116472	0.00544969	0.0325792	1.01172	1.00097	1.02258	1.01 (1.00-1.02)
M16816.metal.pos.txt.gz	MR Egger	21	0.00798545	0.0128853	0.542796	1.00802	0.982878	1.0338	1.01 (0.98-1.03)
M16816.metal.pos.txt.gz	Weighted mode	21	0.0127696	0.00682914	0.0762128	1.01285	0.999385	1.0265	1.01 (1.00-1.03)
M16818.metal.pos.txt.gz	Inverse variance weighted	21	0.00495463	0.00459581	0.281	1.00497	0.995955	1.01406	1.00 (1.00-1.01)
M16818.metal.pos.txt.gz	Weighted median	21	0.00205356	0.00625716	0.742766	1.00206	0.989841	1.01442	1.00 (0.99-1.01)
M16818.metal.pos.txt.gz	MR Egger	21	-0.00651396	0.0133621	0.631484	0.993507	0.967825	1.01987	0.99 (0.97-1.02)
M16818.metal.pos.txt.gz	Weighted mode	21	0.00181212	0.00694239	0.796744	1.00181	0.988274	1.01554	1.00 (0.99-1.02)
M16821.metal.pos.txt.gz	Inverse variance weighted	21	-0.00195524	0.00341063	0.566457	0.998047	0.991397	1.00474	1.00 (0.99-1.00)
M16821.metal.pos.txt.gz	Weighted median	21	-0.0035338	0.00490922	0.471629	0.996472	0.98693	1.00611	1.00 (0.99-1.01)
M16821.metal.pos.txt.gz	MR Egger	21	-0.00865351	0.00978443	0.387527	0.991384	0.972553	1.01058	0.99 (0.97-1.01)
M16821.metal.pos.txt.gz	Weighted mode	21	-0.00223028	0.0054432	0.686355	0.997772	0.987184	1.00847	1.00 (0.99-1.01)
M16822.metal.pos.txt.gz	Inverse variance weighted	21	0.00131943	0.00318739	0.678909	1.00132	0.995084	1.0076	1.00 (1.00-1.01)
M16822.metal.pos.txt.gz	Weighted median	21	-0.000714657	0.00438249	0.870463	0.999286	0.990739	1.00791	1.00 (0.99-1.01)
M16822.metal.pos.txt.gz	MR Egger	21	-0.00577944	0.00909856	0.532871	0.994237	0.976664	1.01213	0.99 (0.98-1.01)
M16822.metal.pos.txt.gz	Weighted mode	21	-0.000262284	0.00564264	0.963387	0.999738	0.988742	1.01086	1.00 (0.99-1.01)
M16823.metal.pos.txt.gz	Inverse variance weighted	21	-0.0152833	0.01351	0.257946	0.984833	0.959097	1.01126	0.98 (0.96-1.01)
M16823.metal.pos.txt.gz	Weighted median	21	-0.00898881	0.0194136	0.643353	0.991051	0.95405	1.02949	0.99 (0.95-1.03)
M16823.metal.pos.txt.gz	MR Egger	21	0.0223248	0.0382432	0.566249	1.02258	0.948729	1.10217	1.02 (0.95-1.10)
M16823.metal.pos.txt.gz	Weighted mode	21	-0.00346727	0.0211213	0.871253	0.996539	0.956126	1.03866	1.00 (0.96-1.04)
M17799.metal.pos.txt.gz	Inverse variance weighted	20	-0.0163039	0.0196294	0.406208	0.983828	0.946696	1.02242	0.98 (0.95-1.02)
M17799.metal.pos.txt.gz	Weighted median	20	-0.0347718	0.0258376	0.178372	0.965826	0.918132	1.016	0.97 (0.92-1.02)
M17799.metal.pos.txt.gz	MR Egger	20	-0.0171414	0.05686	0.766514	0.983005	0.879337	1.09889	0.98 (0.88-1.10)
M17799.metal.pos.txt.gz	Weighted mode	20	-0.0449485	0.0294662	0.143626	0.956047	0.902396	1.01289	0.96 (0.90-1.01)
M17805.metal.pos.txt.gz	Inverse variance weighted	21	-0.0049013	0.00457764	0.284302	0.995111	0.986222	1.00408	1.00 (0.99-1.00)
M17805.metal.pos.txt.gz	Weighted median	21	-0.0111827	0.00623468	0.0728718	0.98888	0.976869	1.00104	0.99 (0.98-1.00)
M17805.metal.pos.txt.gz	MR Egger	21	-0.0253606	0.0124127	0.0551605	0.974958	0.951525	0.998969	0.97 (0.95-1.00)
M17805.metal.pos.txt.gz	Weighted mode	21	-0.0112708	0.00676441	0.111262	0.988793	0.975769	1.00199	0.99 (0.98-1.00)
M17807.metal.pos.txt.gz	Inverse variance weighted	21	-0.00175324	0.00647105	0.786441	0.998248	0.985667	1.01099	1.00 (0.99-1.01)
M17807.metal.pos.txt.gz	Weighted median	21	-0.00676659	0.00986801	0.492896	0.993256	0.97423	1.01265	0.99 (0.97-1.01)
M17807.metal.pos.txt.gz	MR Egger	21	-0.0324577	0.0184439	0.0945322	0.968063	0.933693	1.0037	0.97 (0.93-1.00)
M17807.metal.pos.txt.gz	Weighted mode	21	-0.00971699	0.0118464	0.421744	0.99033	0.967601	1.01359	0.99 (0.97-1.01)
M17945.metal.pos.txt.gz	Inverse variance weighted	21	0.000826991	0.00244061	0.734726	1.00083	0.996051	1.00563	1.00 (1.00-1.01)
M17945.metal.pos.txt.gz	Weighted median	21	0.00321874	0.00350025	0.357795	1.00322	0.996365	1.01013	1.00 (1.00-1.01)
M17945.metal.pos.txt.gz	MR Egger	21	0.00222965	0.00676445	0.745299	1.00223	0.989032	1.01561	1.00 (0.99-1.02)
M17945.metal.pos.txt.gz	Weighted mode	21	0.00344582	0.00401475	0.400902	1.00345	0.995587	1.01138	1.00 (1.00-1.01)
M18254.metal.pos.txt.gz	Inverse variance weighted	21	-0.0127533	0.0086932	0.142363	0.987328	0.970647	1.00429	0.99 (0.97-1.00)
M18254.metal.pos.txt.gz	Weighted median	21	-0.0250853	0.0125029	0.0448174	0.975227	0.951619	0.99942	0.98 (0.95-1.00)
M18254.metal.pos.txt.gz	MR Egger	21	-0.035951	0.0249197	0.165395	0.964688	0.918702	1.01297	0.96 (0.92-1.01)
M18254.metal.pos.txt.gz	Weighted mode	21	-0.0275615	0.0150687	0.0823421	0.972815	0.944503	1.00198	0.97 (0.94-1.00)
M18281.metal.pos.txt.gz	Inverse variance weighted	21	0.0149488	0.0244485	0.540907	1.01506	0.967567	1.06489	1.02 (0.97-1.06)
M18281.metal.pos.txt.gz	Weighted median	21	-0.0181803	0.03399	0.592739	0.981984	0.918695	1.04963	0.98 (0.92-1.05)
M18281.metal.pos.txt.gz	MR Egger	21	-0.00860589	0.069472	0.902715	0.991431	0.86522	1.13605	0.99 (0.87-1.14)
M18281.metal.pos.txt.gz	Weighted mode	21	-0.0218695	0.0418964	0.60741	0.978368	0.901238	1.0621	0.98 (0.90-1.06)
M18283.metal.pos.txt.gz	Inverse variance weighted	21	-0.0102182	0.00783447	0.192144	0.989834	0.97475	1.00515	0.99 (0.97-1.01)
M18283.metal.pos.txt.gz	Weighted median	21	-0.00767349	0.00999817	0.44279	0.992356	0.973099	1.01199	0.99 (0.97-1.01)
M18283.metal.pos.txt.gz	MR Egger	21	-0.0382273	0.0217048	0.0942839	0.962494	0.922407	1.00432	0.96 (0.92-1.00)
M18283.metal.pos.txt.gz	Weighted mode	21	-0.00791087	0.0118876	0.51335	0.99212	0.969271	1.01551	0.99 (0.97-1.02)
M18335.metal.pos.txt.gz	Inverse variance weighted	21	0.00638204	0.0101924	0.531213	1.0064	0.986497	1.02671	1.01 (0.99-1.03)
M18335.metal.pos.txt.gz	Weighted median	21	0.0006715	0.015079	0.96448	1.00067	0.97153	1.03069	1.00 (0.97-1.03)
M18335.metal.pos.txt.gz	MR Egger	21	-0.00883507	0.0287164	0.761683	0.991204	0.936956	1.04859	0.99 (0.94-1.05)
M18335.metal.pos.txt.gz	Weighted mode	21	-0.00342645	0.0173126	0.845108	0.996579	0.96333	1.03098	1.00 (0.96-1.03)
M18349.metal.pos.txt.gz	Inverse variance weighted	21	0.00261426	0.0033877	0.440298	1.00262	0.995982	1.0093	1.00 (1.00-1.01)
M18349.metal.pos.txt.gz	Weighted median	21	0.0019273	0.00487157	0.692385	1.00193	0.992408	1.01154	1.00 (0.99-1.01)
M18349.metal.pos.txt.gz	MR Egger	21	-0.0106322	0.00960181	0.28198	0.989424	0.970978	1.00822	0.99 (0.97-1.01)
M18349.metal.pos.txt.gz	Weighted mode	21	0.0151549	0.0063288	0.0265494	1.01527	1.00275	1.02794	1.02 (1.00-1.03)
M18357.metal.pos.txt.gz	Inverse variance weighted	21	-0.00288615	0.0107921	0.789136	0.997118	0.976248	1.01843	1.00 (0.98-1.02)
M18357.metal.pos.txt.gz	Weighted median	21	-0.00890017	0.0140659	0.526899	0.991139	0.964188	1.01884	0.99 (0.96-1.02)
M18357.metal.pos.txt.gz	MR Egger	21	-0.0473153	0.0293828	0.123819	0.953787	0.90041	1.01033	0.95 (0.90-1.01)
M18357.metal.pos.txt.gz	Weighted mode	21	-0.0156329	0.0156225	0.328944	0.984489	0.9548	1.0151	0.98 (0.95-1.02)
M18369.metal.pos.txt.gz	Inverse variance weighted	21	0.00425697	0.00237404	0.072951	1.00427	0.999604	1.00895	1.00 (1.00-1.01)
M18369.metal.pos.txt.gz	Weighted median	21	0.00301694	0.00356846	0.397862	1.00302	0.996031	1.01006	1.00 (1.00-1.01)
M18369.metal.pos.txt.gz	MR Egger	21	0.0130859	0.00637433	0.0541122	1.01317	1.00059	1.02591	1.01 (1.00-1.03)
M18369.metal.pos.txt.gz	Weighted mode	21	0.00269094	0.0040424	0.513221	1.00269	0.994781	1.01067	1.00 (0.99-1.01)
M18392.metal.pos.txt.gz	Inverse variance weighted	21	-0.00845799	0.00805812	0.293892	0.991578	0.97604	1.00736	0.99 (0.98-1.01)
M18392.metal.pos.txt.gz	Weighted median	21	-0.00740414	0.011472	0.518662	0.992623	0.970553	1.0152	0.99 (0.97-1.02)
M18392.metal.pos.txt.gz	MR Egger	21	-0.00319542	0.0229478	0.89072	0.99681	0.952969	1.04267	1.00 (0.95-1.04)
M18392.metal.pos.txt.gz	Weighted mode	21	-0.00936815	0.012317	0.455779	0.990676	0.967046	1.01488	0.99 (0.97-1.01)
M18394.metal.pos.txt.gz	Inverse variance weighted	21	-0.0102508	0.00710262	0.148952	0.989802	0.976118	1.00368	0.99 (0.98-1.00)
M18394.metal.pos.txt.gz	Weighted median	21	-0.0148009	0.00970526	0.127249	0.985308	0.966742	1.00423	0.99 (0.97-1.00)
M18394.metal.pos.txt.gz	MR Egger	21	-0.041542	0.0198862	0.050401	0.959309	0.922637	0.997438	0.96 (0.92-1.00)
M18394.metal.pos.txt.gz	Weighted mode	21	-0.0140624	0.0112072	0.224029	0.986036	0.964613	1.00794	0.99 (0.96-1.01)
M18467.metal.pos.txt.gz	Inverse variance weighted	21	-0.00836124	0.00476089	0.0790483	0.991674	0.982463	1.00097	0.99 (0.98-1.00)
M18467.metal.pos.txt.gz	Weighted median	21	-0.010948	0.00677731	0.106226	0.989112	0.97606	1.00234	0.99 (0.98-1.00)
M18467.metal.pos.txt.gz	MR Egger	21	-0.0254405	0.0133311	0.0715715	0.97488	0.949738	1.00069	0.97 (0.95-1.00)
M18467.metal.pos.txt.gz	Weighted mode	21	-0.0101623	0.00747851	0.189316	0.989889	0.975485	1.00451	0.99 (0.98-1.00)
M18474.metal.pos.txt.gz	Inverse variance weighted	21	-0.008791	0.0149517	0.556558	0.991248	0.96262	1.02073	0.99 (0.96-1.02)
M18474.metal.pos.txt.gz	Weighted median	21	-0.00633804	0.0212989	0.766027	0.993682	0.953054	1.03604	0.99 (0.95-1.04)
M18474.metal.pos.txt.gz	MR Egger	21	0.0123459	0.0424149	0.774149	1.01242	0.93166	1.10019	1.01 (0.93-1.10)
M18474.metal.pos.txt.gz	Weighted mode	21	-0.00531309	0.0243717	0.829636	0.994701	0.948303	1.04337	0.99 (0.95-1.04)
M18476.metal.pos.txt.gz	Inverse variance weighted	21	0.00573344	0.00726538	0.430027	1.00575	0.991529	1.02017	1.01 (0.99-1.02)
M18476.metal.pos.txt.gz	Weighted median	21	0.0025786	0.0106798	0.809208	1.00258	0.981814	1.02379	1.00 (0.98-1.02)
M18476.metal.pos.txt.gz	MR Egger	21	0.00352803	0.0203281	0.864052	1.00353	0.964336	1.04433	1.00 (0.96-1.04)
M18476.metal.pos.txt.gz	Weighted mode	21	0.00238065	0.0120917	0.845906	1.00238	0.978907	1.02642	1.00 (0.98-1.03)
M18477.metal.pos.txt.gz	Inverse variance weighted	21	-0.0168213	0.0173787	0.333081	0.983319	0.950389	1.01739	0.98 (0.95-1.02)
M18477.metal.pos.txt.gz	Weighted median	21	0.000480013	0.0241464	0.98414	1.00048	0.954233	1.04897	1.00 (0.95-1.05)
M18477.metal.pos.txt.gz	MR Egger	21	0.0809347	0.0489757	0.114852	1.0843	0.985055	1.19354	1.08 (0.99-1.19)
M18477.metal.pos.txt.gz	Weighted mode	21	0.0186437	0.0292645	0.531302	1.01882	0.962025	1.07896	1.02 (0.96-1.08)
M18494.metal.pos.txt.gz	Inverse variance weighted	21	0.00246676	0.00966225	0.798493	1.00247	0.983664	1.02164	1.00 (0.98-1.02)
M18494.metal.pos.txt.gz	Weighted median	21	0.00831487	0.0123732	0.501578	1.00835	0.98419	1.0331	1.01 (0.98-1.03)
M18494.metal.pos.txt.gz	MR Egger	21	0.00524855	0.0286148	0.856411	1.00526	0.950434	1.06325	1.01 (0.95-1.06)
M18494.metal.pos.txt.gz	Weighted mode	21	0.0135591	0.0131418	0.314505	1.01365	0.987875	1.0401	1.01 (0.99-1.04)
M18497.metal.pos.txt.gz	Inverse variance weighted	21	0.00543348	0.0117194	0.642913	1.00545	0.982616	1.02881	1.01 (0.98-1.03)
M18497.metal.pos.txt.gz	Weighted median	21	0.0110863	0.0154576	0.473246	1.01115	0.980973	1.04225	1.01 (0.98-1.04)
M18497.metal.pos.txt.gz	MR Egger	21	0.016386	0.0338297	0.633662	1.01652	0.951305	1.08621	1.02 (0.95-1.09)
M18497.metal.pos.txt.gz	Weighted mode	21	0.0161329	0.0174183	0.365381	1.01626	0.982154	1.05156	1.02 (0.98-1.05)
M18929.metal.pos.txt.gz	Inverse variance weighted	21	-0.00283342	0.00307837	0.357349	0.997171	0.991172	1.00321	1.00 (0.99-1.00)
M18929.metal.pos.txt.gz	Weighted median	21	-0.00334182	0.00433207	0.440461	0.996664	0.988237	1.00516	1.00 (0.99-1.01)
M18929.metal.pos.txt.gz	MR Egger	21	-0.0140547	0.00888351	0.130127	0.986044	0.969024	1.00336	0.99 (0.97-1.00)
M18929.metal.pos.txt.gz	Weighted mode	21	-0.00714046	0.00646438	0.282452	0.992885	0.980384	1.00555	0.99 (0.98-1.01)
M19323.metal.pos.txt.gz	Inverse variance weighted	21	-0.00838042	0.00456035	0.0661108	0.991655	0.98283	1.00056	0.99 (0.98-1.00)
M19323.metal.pos.txt.gz	Weighted median	21	-0.0134482	0.00642448	0.0363242	0.986642	0.974296	0.999144	0.99 (0.97-1.00)
M19323.metal.pos.txt.gz	MR Egger	21	-0.0236138	0.0128518	0.0818446	0.976663	0.952368	1.00158	0.98 (0.95-1.00)
M19323.metal.pos.txt.gz	Weighted mode	21	-0.0165904	0.00701387	0.0282286	0.983546	0.970118	0.997161	0.98 (0.97-1.00)
M19324.metal.pos.txt.gz	Inverse variance weighted	21	-0.00115369	0.00444644	0.795277	0.998847	0.99018	1.00759	1.00 (0.99-1.01)
M19324.metal.pos.txt.gz	Weighted median	21	0.00369326	0.00618473	0.550402	1.0037	0.991607	1.01594	1.00 (0.99-1.02)
M19324.metal.pos.txt.gz	MR Egger	21	0.00762078	0.0128909	0.56137	1.00765	0.982509	1.03343	1.01 (0.98-1.03)
M19324.metal.pos.txt.gz	Weighted mode	21	0.00494332	0.00766673	0.5264	1.00496	0.989967	1.02017	1.00 (0.99-1.02)
M19362.metal.pos.txt.gz	Inverse variance weighted	21	0.00111613	0.00249037	0.654025	1.00112	0.996242	1.00602	1.00 (1.00-1.01)
M19362.metal.pos.txt.gz	Weighted median	21	-0.0033593	0.00355629	0.344859	0.996646	0.989724	1.00362	1.00 (0.99-1.00)
M19362.metal.pos.txt.gz	MR Egger	21	-0.0152391	0.00653835	0.0309372	0.984876	0.972336	0.997579	0.98 (0.97-1.00)
M19362.metal.pos.txt.gz	Weighted mode	21	-0.00660344	0.00414886	0.127151	0.993418	0.985373	1.00153	0.99 (0.99-1.00)
M19364.metal.pos.txt.gz	Inverse variance weighted	21	0.00381602	0.00338204	0.259186	1.00382	0.997191	1.0105	1.00 (1.00-1.01)
M19364.metal.pos.txt.gz	Weighted median	21	0.00368642	0.00494996	0.456431	1.00369	0.994003	1.01348	1.00 (0.99-1.01)
M19364.metal.pos.txt.gz	MR Egger	21	0.000300214	0.00955213	0.975255	1.0003	0.981747	1.0192	1.00 (0.98-1.02)
M19364.metal.pos.txt.gz	Weighted mode	21	0.00400295	0.00526899	0.456285	1.00401	0.993696	1.01443	1.00 (0.99-1.01)
M19368.metal.pos.txt.gz	Inverse variance weighted	19	-0.000801399	0.00443552	0.856621	0.999199	0.99055	1.00792	1.00 (0.99-1.01)
M19368.metal.pos.txt.gz	Weighted median	19	0.0028058	0.00554455	0.612823	1.00281	0.991971	1.01377	1.00 (0.99-1.01)
M19368.metal.pos.txt.gz	MR Egger	19	0.00149607	0.0122835	0.904489	1.0015	0.977673	1.0259	1.00 (0.98-1.03)
M19368.metal.pos.txt.gz	Weighted mode	19	0.00327796	0.00654772	0.6227	1.00328	0.99049	1.01624	1.00 (0.99-1.02)
M19396.metal.pos.txt.gz	Inverse variance weighted	21	0.0035761	0.00462298	0.439198	1.00358	0.99453	1.01272	1.00 (0.99-1.01)
M19396.metal.pos.txt.gz	Weighted median	21	-0.00307315	0.00657186	0.640054	0.996932	0.984173	1.00986	1.00 (0.98-1.01)
M19396.metal.pos.txt.gz	MR Egger	21	-0.0171332	0.012849	0.198161	0.983013	0.958566	1.00808	0.98 (0.96-1.01)
M19396.metal.pos.txt.gz	Weighted mode	21	-0.00374172	0.00735958	0.616725	0.996265	0.981998	1.01074	1.00 (0.98-1.01)
M19414.metal.pos.txt.gz	Inverse variance weighted	21	0.00204507	0.00416624	0.623521	1.00205	0.993898	1.01026	1.00 (0.99-1.01)
M19414.metal.pos.txt.gz	Weighted median	21	0.00519178	0.00530868	0.328085	1.00521	0.9948	1.01572	1.01 (0.99-1.02)
M19414.metal.pos.txt.gz	MR Egger	21	0.00211334	0.0115845	0.857179	1.00212	0.979618	1.02513	1.00 (0.98-1.03)
M19414.metal.pos.txt.gz	Weighted mode	21	0.00564049	0.00619007	0.373034	1.00566	0.993529	1.01793	1.01 (0.99-1.02)
M19415.metal.pos.txt.gz	Inverse variance weighted	21	-0.00306642	0.00474089	0.517759	0.996938	0.987717	1.00625	1.00 (0.99-1.01)
M19415.metal.pos.txt.gz	Weighted median	21	-0.00600224	0.00667354	0.368435	0.994016	0.981099	1.0071	0.99 (0.98-1.01)
M19415.metal.pos.txt.gz	MR Egger	21	-0.0139303	0.0136448	0.320115	0.986166	0.960142	1.0129	0.99 (0.96-1.01)
M19415.metal.pos.txt.gz	Weighted mode	21	-0.0114779	0.00803182	0.168423	0.988588	0.973147	1.00427	0.99 (0.97-1.00)
M19934.metal.pos.txt.gz	Inverse variance weighted	21	-0.00017493	0.0031558	0.955795	0.999825	0.99366	1.00603	1.00 (0.99-1.01)
M19934.metal.pos.txt.gz	Weighted median	21	-0.00212224	0.00343234	0.536373	0.99788	0.991189	1.00462	1.00 (0.99-1.00)
M19934.metal.pos.txt.gz	MR Egger	21	-0.00580168	0.00888074	0.521398	0.994215	0.977059	1.01167	0.99 (0.98-1.01)
M19934.metal.pos.txt.gz	Weighted mode	21	-0.00194892	0.00390517	0.623181	0.998053	0.990443	1.00572	1.00 (0.99-1.01)
M20489.metal.pos.txt.gz	Inverse variance weighted	21	0.00114533	0.00220711	0.60381	1.00115	0.996824	1.00549	1.00 (1.00-1.01)
M20489.metal.pos.txt.gz	Weighted median	21	-0.00346921	0.00306358	0.257465	0.996537	0.990571	1.00254	1.00 (0.99-1.00)
M20489.metal.pos.txt.gz	MR Egger	21	-0.00818688	0.00626199	0.20668	0.991847	0.979748	1.00409	0.99 (0.98-1.00)
M20489.metal.pos.txt.gz	Weighted mode	21	-0.00528639	0.00346988	0.143288	0.994728	0.987985	1.00152	0.99 (0.99-1.00)
M20675.metal.pos.txt.gz	Inverse variance weighted	21	-0.000692193	0.00349568	0.843034	0.999308	0.992485	1.00618	1.00 (0.99-1.01)
M20675.metal.pos.txt.gz	Weighted median	21	0.00108035	0.00508391	0.831714	1.00108	0.991155	1.01111	1.00 (0.99-1.01)
M20675.metal.pos.txt.gz	MR Egger	21	0.011125	0.00988107	0.274233	1.01119	0.991792	1.03096	1.01 (0.99-1.03)
M20675.metal.pos.txt.gz	Weighted mode	21	0.000846445	0.00590807	0.887511	1.00085	0.989324	1.0125	1.00 (0.99-1.01)
M20699.metal.pos.txt.gz	Inverse variance weighted	20	0.00124818	0.00350903	0.72206	1.00125	0.994386	1.00816	1.00 (0.99-1.01)
M20699.metal.pos.txt.gz	Weighted median	20	-0.00118841	0.00453106	0.793106	0.998812	0.989981	1.00772	1.00 (0.99-1.01)
M20699.metal.pos.txt.gz	MR Egger	20	-0.00408884	0.010633	0.705083	0.99592	0.975379	1.01689	1.00 (0.98-1.02)
M20699.metal.pos.txt.gz	Weighted mode	20	-0.000390931	0.00533953	0.942401	0.999609	0.989202	1.01013	1.00 (0.99-1.01)
M21044.metal.pos.txt.gz	Inverse variance weighted	21	0.00576565	0.00366829	0.116007	1.00578	0.998577	1.01304	1.01 (1.00-1.01)
M21044.metal.pos.txt.gz	Weighted median	21	-0.000235181	0.00517118	0.963725	0.999765	0.989683	1.00995	1.00 (0.99-1.01)
M21044.metal.pos.txt.gz	MR Egger	21	-0.00612611	0.0100831	0.550671	0.993893	0.974443	1.01373	0.99 (0.97-1.01)
M21044.metal.pos.txt.gz	Weighted mode	21	0.000782235	0.005588	0.890072	1.00078	0.989881	1.0118	1.00 (0.99-1.01)
M21047.metal.pos.txt.gz	Inverse variance weighted	21	0.00260239	0.00266454	0.328731	1.00261	0.997383	1.00786	1.00 (1.00-1.01)
M21047.metal.pos.txt.gz	Weighted median	21	0.00348787	0.00378698	0.357043	1.00349	0.996073	1.01097	1.00 (1.00-1.01)
M21047.metal.pos.txt.gz	MR Egger	21	-0.0019878	0.00776918	0.800811	0.998014	0.982932	1.01333	1.00 (0.98-1.01)
M21047.metal.pos.txt.gz	Weighted mode	21	0.00317484	0.00412207	0.450181	1.00318	0.995108	1.01132	1.00 (1.00-1.01)
M21049.metal.pos.txt.gz	Inverse variance weighted	21	-0.00198979	0.010693	0.852379	0.998012	0.977313	1.01915	1.00 (0.98-1.02)
M21049.metal.pos.txt.gz	Weighted median	21	-0.00526665	0.0137954	0.702634	0.994747	0.968211	1.02201	0.99 (0.97-1.02)
M21049.metal.pos.txt.gz	MR Egger	21	-0.0531646	0.0283161	0.0758834	0.948224	0.897032	1.00234	0.95 (0.90-1.00)
M21049.metal.pos.txt.gz	Weighted mode	21	-0.00598411	0.0159159	0.710888	0.994034	0.963503	1.02553	0.99 (0.96-1.03)
M21127.metal.pos.txt.gz	Inverse variance weighted	21	0.00127688	0.00433134	0.768147	1.00128	0.992813	1.00981	1.00 (0.99-1.01)
M21127.metal.pos.txt.gz	Weighted median	21	0.00318717	0.0051398	0.535195	1.00319	0.993137	1.01335	1.00 (0.99-1.01)
M21127.metal.pos.txt.gz	MR Egger	21	-0.00527043	0.0123944	0.675448	0.994743	0.970869	1.0192	0.99 (0.97-1.02)
M21127.metal.pos.txt.gz	Weighted mode	21	0.00301733	0.00534228	0.57849	1.00302	0.992574	1.01358	1.00 (0.99-1.01)
M21151.metal.pos.txt.gz	Inverse variance weighted	21	-0.0165969	0.0160156	0.300063	0.98354	0.953146	1.0149	0.98 (0.95-1.01)
M21151.metal.pos.txt.gz	Weighted median	21	-0.0168553	0.0207313	0.416196	0.983286	0.944133	1.02406	0.98 (0.94-1.02)
M21151.metal.pos.txt.gz	MR Egger	21	-0.0515819	0.0457096	0.27317	0.949726	0.868339	1.03874	0.95 (0.87-1.04)
M21151.metal.pos.txt.gz	Weighted mode	21	-0.0211789	0.0234403	0.377003	0.979044	0.935081	1.02507	0.98 (0.94-1.03)
M21184.metal.pos.txt.gz	Inverse variance weighted	21	0.000941834	0.00854526	0.912237	1.00094	0.984317	1.01785	1.00 (0.98-1.02)
M21184.metal.pos.txt.gz	Weighted median	21	-0.00486101	0.00991242	0.623854	0.995151	0.976003	1.01467	1.00 (0.98-1.01)
M21184.metal.pos.txt.gz	MR Egger	21	-0.0205299	0.0239305	0.401642	0.979679	0.93479	1.02672	0.98 (0.93-1.03)
M21184.metal.pos.txt.gz	Weighted mode	21	-0.00498334	0.0102944	0.633586	0.995029	0.975154	1.01531	1.00 (0.98-1.02)
M21188.metal.pos.txt.gz	Inverse variance weighted	21	0.00120504	0.00348132	0.729233	1.00121	0.994397	1.00806	1.00 (0.99-1.01)
M21188.metal.pos.txt.gz	Weighted median	21	0.00179998	0.00497983	0.71776	1.0018	0.992071	1.01163	1.00 (0.99-1.01)
M21188.metal.pos.txt.gz	MR Egger	21	-0.000860403	0.0099904	0.93227	0.99914	0.979766	1.0189	1.00 (0.98-1.02)
M21188.metal.pos.txt.gz	Weighted mode	21	0.00371089	0.00553138	0.509971	1.00372	0.992895	1.01466	1.00 (0.99-1.01)
M21630.metal.pos.txt.gz	Inverse variance weighted	21	-0.000535817	0.00389065	0.890463	0.999464	0.991872	1.00712	1.00 (0.99-1.01)
M21630.metal.pos.txt.gz	Weighted median	21	0.000449972	0.00487076	0.926394	1.00045	0.990945	1.01005	1.00 (0.99-1.01)
M21630.metal.pos.txt.gz	MR Egger	21	0.00477822	0.0113921	0.679603	1.00479	0.982603	1.02748	1.00 (0.98-1.03)
M21630.metal.pos.txt.gz	Weighted mode	21	-0.000625386	0.00605463	0.918761	0.999375	0.987585	1.01131	1.00 (0.99-1.01)
M22030.metal.pos.txt.gz	Inverse variance weighted	21	0.00177315	0.00332666	0.594026	1.00177	0.995264	1.00833	1.00 (1.00-1.01)
M22030.metal.pos.txt.gz	Weighted median	21	0.00743228	0.00458787	0.105236	1.00746	0.998441	1.01656	1.01 (1.00-1.02)
M22030.metal.pos.txt.gz	MR Egger	21	0.01672	0.00947043	0.0935475	1.01686	0.99816	1.03591	1.02 (1.00-1.04)
M22030.metal.pos.txt.gz	Weighted mode	21	0.00741915	0.00586165	0.220164	1.00745	0.995939	1.01909	1.01 (1.00-1.02)
M22032.metal.pos.txt.gz	Inverse variance weighted	21	-0.000397274	0.0044299	0.928541	0.999603	0.990961	1.00832	1.00 (0.99-1.01)
M22032.metal.pos.txt.gz	Weighted median	21	-0.00301767	0.00558976	0.589295	0.996987	0.986124	1.00797	1.00 (0.99-1.01)
M22032.metal.pos.txt.gz	MR Egger	21	-0.0131953	0.0120689	0.287915	0.986891	0.96382	1.01051	0.99 (0.96-1.01)
M22032.metal.pos.txt.gz	Weighted mode	21	-0.00325956	0.00588138	0.585575	0.996746	0.985322	1.0083	1.00 (0.99-1.01)
M22116.metal.pos.txt.gz	Inverse variance weighted	21	0.00259794	0.00278465	0.350845	1.0026	0.997144	1.00809	1.00 (1.00-1.01)
M22116.metal.pos.txt.gz	Weighted median	21	-0.000625302	0.00397042	0.874859	0.999375	0.991628	1.00718	1.00 (0.99-1.01)
M22116.metal.pos.txt.gz	MR Egger	21	-0.0024311	0.00819876	0.77005	0.997572	0.981669	1.01373	1.00 (0.98-1.01)
M22116.metal.pos.txt.gz	Weighted mode	21	0.00203135	0.00480549	0.677014	1.00203	0.99264	1.01152	1.00 (0.99-1.01)
M22130.metal.pos.txt.gz	Inverse variance weighted	21	0.000563625	0.00356373	0.874334	1.00056	0.993599	1.00758	1.00 (0.99-1.01)
M22130.metal.pos.txt.gz	Weighted median	21	-0.00470933	0.00502069	0.348252	0.995302	0.985555	1.00514	1.00 (0.99-1.01)
M22130.metal.pos.txt.gz	MR Egger	21	-0.0103804	0.0101922	0.32125	0.989673	0.970099	1.00964	0.99 (0.97-1.01)
M22130.metal.pos.txt.gz	Weighted mode	21	-0.00863769	0.00604432	0.168421	0.9914	0.979724	1.00321	0.99 (0.98-1.00)
M22138.metal.pos.txt.gz	Inverse variance weighted	21	-0.0019658	0.00536968	0.714296	0.998036	0.987587	1.0086	1.00 (0.99-1.01)
M22138.metal.pos.txt.gz	Weighted median	21	0.00239896	0.00730412	0.742579	1.0024	0.988154	1.01686	1.00 (0.99-1.02)
M22138.metal.pos.txt.gz	MR Egger	21	0.00284871	0.0157287	0.858195	1.00285	0.972408	1.03425	1.00 (0.97-1.03)
M22138.metal.pos.txt.gz	Weighted mode	21	0.00411773	0.007897	0.607794	1.00413	0.988704	1.01979	1.00 (0.99-1.02)
M22175.metal.pos.txt.gz	Inverse variance weighted	21	-0.000877611	0.00675519	0.896632	0.999123	0.985981	1.01244	1.00 (0.99-1.01)
M22175.metal.pos.txt.gz	Weighted median	21	-0.00838875	0.00956636	0.38054	0.991646	0.973226	1.01042	0.99 (0.97-1.01)
M22175.metal.pos.txt.gz	MR Egger	21	-0.0158811	0.0192372	0.419312	0.984244	0.947824	1.02206	0.98 (0.95-1.02)
M22175.metal.pos.txt.gz	Weighted mode	21	-0.0112063	0.0108252	0.31293	0.988856	0.968096	1.01006	0.99 (0.97-1.01)
M22177.metal.pos.txt.gz	Inverse variance weighted	21	-0.00113462	0.00263086	0.666269	0.998866	0.993729	1.00403	1.00 (0.99-1.00)
M22177.metal.pos.txt.gz	Weighted median	21	-0.00403111	0.00373807	0.280858	0.995977	0.988707	1.0033	1.00 (0.99-1.00)
M22177.metal.pos.txt.gz	MR Egger	21	-0.00718251	0.00734914	0.340688	0.992843	0.978645	1.00725	0.99 (0.98-1.01)
M22177.metal.pos.txt.gz	Weighted mode	21	-0.0043076	0.00412645	0.308986	0.995702	0.987681	1.00379	1.00 (0.99-1.00)
M22189.metal.pos.txt.gz	Inverse variance weighted	21	-0.00475127	0.00414582	0.251779	0.99526	0.987205	1.00338	1.00 (0.99-1.00)
M22189.metal.pos.txt.gz	Weighted median	21	-0.00990725	0.00576003	0.0854322	0.990142	0.979026	1.00138	0.99 (0.98-1.00)
M22189.metal.pos.txt.gz	MR Egger	21	-0.00552358	0.0120766	0.652587	0.994492	0.971228	1.01831	0.99 (0.97-1.02)
M22189.metal.pos.txt.gz	Weighted mode	21	-0.0147525	0.007344	0.0582525	0.985356	0.971274	0.999642	0.99 (0.97-1.00)
M22481.metal.pos.txt.gz	Inverse variance weighted	21	-0.00218713	0.00309266	0.479441	0.997815	0.991785	1.00388	1.00 (0.99-1.00)
M22481.metal.pos.txt.gz	Weighted median	21	1.44e-05	0.00443432	0.99741	1.00001	0.991361	1.00874	1.00 (0.99-1.01)
M22481.metal.pos.txt.gz	MR Egger	21	-0.00635516	0.00905717	0.49139	0.993665	0.976181	1.01146	0.99 (0.98-1.01)
M22481.metal.pos.txt.gz	Weighted mode	21	0.00172054	0.00589724	0.77348	1.00172	0.99021	1.01337	1.00 (0.99-1.01)
M22548.metal.pos.txt.gz	Inverse variance weighted	21	0.00463464	0.00313645	0.139496	1.00465	0.998488	1.01084	1.00 (1.00-1.01)
M22548.metal.pos.txt.gz	Weighted median	21	0.00462808	0.00448046	0.301628	1.00464	0.995855	1.0135	1.00 (1.00-1.01)
M22548.metal.pos.txt.gz	MR Egger	21	-0.00675561	0.00916174	0.469905	0.993267	0.97559	1.01126	0.99 (0.98-1.01)
M22548.metal.pos.txt.gz	Weighted mode	21	-0.0022752	0.0061917	0.717136	0.997727	0.985692	1.00991	1.00 (0.99-1.01)
M22649.metal.pos.txt.gz	Inverse variance weighted	21	-0.00364245	0.0030565	0.233377	0.996364	0.990413	1.00235	1.00 (0.99-1.00)
M22649.metal.pos.txt.gz	Weighted median	21	-0.00374605	0.00439809	0.394356	0.996261	0.98771	1.00489	1.00 (0.99-1.00)
M22649.metal.pos.txt.gz	MR Egger	21	-0.0141725	0.00906564	0.134479	0.985927	0.968564	1.0036	0.99 (0.97-1.00)
M22649.metal.pos.txt.gz	Weighted mode	21	-0.00792863	0.0057391	0.182362	0.992103	0.981005	1.00333	0.99 (0.98-1.00)
M22842.metal.pos.txt.gz	Inverse variance weighted	21	0.00836405	0.0132804	0.528822	1.0084	0.98249	1.03499	1.01 (0.98-1.03)
M22842.metal.pos.txt.gz	Weighted median	21	0.000948645	0.0186	0.959324	1.00095	0.965116	1.03811	1.00 (0.97-1.04)
M22842.metal.pos.txt.gz	MR Egger	21	0.0317573	0.0385564	0.420354	1.03227	0.957133	1.1133	1.03 (0.96-1.11)
M22842.metal.pos.txt.gz	Weighted mode	21	0.0183047	0.0254747	0.480735	1.01847	0.968869	1.07062	1.02 (0.97-1.07)
M24074.metal.pos.txt.gz	Inverse variance weighted	21	0.00172719	0.00362717	0.633946	1.00173	0.994632	1.00888	1.00 (0.99-1.01)
M24074.metal.pos.txt.gz	Weighted median	21	0.00489885	0.00460717	0.287641	1.00491	0.995877	1.01403	1.00 (1.00-1.01)
M24074.metal.pos.txt.gz	MR Egger	21	0.00966389	0.0104893	0.368438	1.00971	0.989164	1.03068	1.01 (0.99-1.03)
M24074.metal.pos.txt.gz	Weighted mode	21	0.00416947	0.00602261	0.496707	1.00418	0.992394	1.0161	1.00 (0.99-1.02)
M25459.metal.pos.txt.gz	Inverse variance weighted	21	0.00141277	0.00257091	0.582648	1.00141	0.99638	1.00647	1.00 (1.00-1.01)
M25459.metal.pos.txt.gz	Weighted median	21	-0.00427653	0.0035833	0.232688	0.995733	0.988764	1.00275	1.00 (0.99-1.00)
M25459.metal.pos.txt.gz	MR Egger	21	-0.0119618	0.00681621	0.0953887	0.988109	0.974996	1.0014	0.99 (0.97-1.00)
M25459.metal.pos.txt.gz	Weighted mode	21	-0.00204338	0.00385768	0.602158	0.997959	0.990442	1.00553	1.00 (0.99-1.01)
M25599.metal.pos.txt.gz	Inverse variance weighted	21	-0.00106976	0.00344331	0.756046	0.998931	0.992212	1.0057	1.00 (0.99-1.01)
M25599.metal.pos.txt.gz	Weighted median	21	-0.0023165	0.00518309	0.654922	0.997686	0.987602	1.00787	1.00 (0.99-1.01)
M25599.metal.pos.txt.gz	MR Egger	21	-0.00271298	0.00996269	0.788317	0.997291	0.978006	1.01696	1.00 (0.98-1.02)
M25599.metal.pos.txt.gz	Weighted mode	21	-0.00408946	0.00620216	0.517185	0.995919	0.983886	1.0081	1.00 (0.98-1.01)
M27256.metal.pos.txt.gz	Inverse variance weighted	21	-0.00287778	0.00238576	0.227728	0.997126	0.992475	1.0018	1.00 (0.99-1.00)
M27256.metal.pos.txt.gz	Weighted median	21	-0.00310572	0.00310186	0.316709	0.996899	0.990857	1.00298	1.00 (0.99-1.00)
M27256.metal.pos.txt.gz	MR Egger	21	-0.013877	0.00663651	0.0502001	0.986219	0.973474	0.999131	0.99 (0.97-1.00)
M27256.metal.pos.txt.gz	Weighted mode	21	-0.00306044	0.00347425	0.38884	0.996944	0.990179	1.00376	1.00 (0.99-1.00)
M27273.metal.pos.txt.gz	Inverse variance weighted	21	-0.00268681	0.0029236	0.35809	0.997317	0.991618	1.00305	1.00 (0.99-1.00)
M27273.metal.pos.txt.gz	Weighted median	21	-0.00399112	0.00421725	0.343955	0.996017	0.987818	1.00428	1.00 (0.99-1.00)
M27273.metal.pos.txt.gz	MR Egger	21	-0.0100526	0.00852391	0.252818	0.989998	0.973595	1.00668	0.99 (0.97-1.01)
M27273.metal.pos.txt.gz	Weighted mode	21	-0.00378485	0.00489478	0.448422	0.996222	0.98671	1.00583	1.00 (0.99-1.01)
M27278.metal.pos.txt.gz	Inverse variance weighted	21	-0.000531299	0.00328425	0.871486	0.999469	0.993056	1.00592	1.00 (0.99-1.01)
M27278.metal.pos.txt.gz	Weighted median	21	0.00344372	0.00444826	0.438828	1.00345	0.994739	1.01224	1.00 (0.99-1.01)
M27278.metal.pos.txt.gz	MR Egger	21	-0.000133161	0.00981302	0.989315	0.999867	0.98082	1.01928	1.00 (0.98-1.02)
M27278.metal.pos.txt.gz	Weighted mode	21	0.00104558	0.00561008	0.854027	1.00105	0.990099	1.01211	1.00 (0.99-1.01)
M27447.metal.pos.txt.gz	Inverse variance weighted	21	0.0104262	0.00831797	0.210041	1.01048	0.99414	1.02709	1.01 (0.99-1.03)
M27447.metal.pos.txt.gz	Weighted median	21	0.00321124	0.0120926	0.790583	1.00322	0.979718	1.02728	1.00 (0.98-1.03)
M27447.metal.pos.txt.gz	MR Egger	21	0.00157916	0.0236393	0.947437	1.00158	0.956233	1.04908	1.00 (0.96-1.05)
M27447.metal.pos.txt.gz	Weighted mode	21	0.00859928	0.0134863	0.530948	1.00864	0.982324	1.03565	1.01 (0.98-1.04)
M27513.metal.pos.txt.gz	Inverse variance weighted	21	0.00128168	0.00380542	0.736265	1.00128	0.993842	1.00878	1.00 (0.99-1.01)
M27513.metal.pos.txt.gz	Weighted median	21	0.00742163	0.00523474	0.156259	1.00745	0.997166	1.01784	1.01 (1.00-1.02)
M27513.metal.pos.txt.gz	MR Egger	21	0.0130713	0.0103896	0.223594	1.01316	0.992734	1.034	1.01 (0.99-1.03)
M27513.metal.pos.txt.gz	Weighted mode	21	0.0085147	0.00571196	0.151649	1.00855	0.997323	1.01991	1.01 (1.00-1.02)
M27531.metal.pos.txt.gz	Inverse variance weighted	21	0.0116565	0.0088298	0.186791	1.01172	0.994366	1.02939	1.01 (0.99-1.03)
M27531.metal.pos.txt.gz	Weighted median	21	0.0236972	0.0121788	0.0516812	1.02398	0.999827	1.04872	1.02 (1.00-1.05)
M27531.metal.pos.txt.gz	MR Egger	21	0.0232202	0.0258671	0.380593	1.02349	0.972895	1.07672	1.02 (0.97-1.08)
M27531.metal.pos.txt.gz	Weighted mode	21	0.0228471	0.0148005	0.138344	1.02311	0.993857	1.05322	1.02 (0.99-1.05)
M27672.metal.pos.txt.gz	Inverse variance weighted	21	0.00366849	0.00467316	0.432445	1.00368	0.994524	1.01291	1.00 (0.99-1.01)
M27672.metal.pos.txt.gz	Weighted median	21	0.00662797	0.00666583	0.320067	1.00665	0.993584	1.01989	1.01 (0.99-1.02)
M27672.metal.pos.txt.gz	MR Egger	21	0.00663727	0.0131335	0.619111	1.00666	0.981077	1.03291	1.01 (0.98-1.03)
M27672.metal.pos.txt.gz	Weighted mode	21	0.00656389	0.00770746	0.404503	1.00659	0.991494	1.02191	1.01 (0.99-1.02)
M27710.metal.pos.txt.gz	Inverse variance weighted	21	-0.0087082	0.00586575	0.137654	0.99133	0.979998	1.00279	0.99 (0.98-1.00)
M27710.metal.pos.txt.gz	Weighted median	21	-0.0126825	0.00834317	0.128485	0.987398	0.971382	1.00368	0.99 (0.97-1.00)
M27710.metal.pos.txt.gz	MR Egger	21	-0.0197591	0.0162435	0.238717	0.980435	0.949712	1.01215	0.98 (0.95-1.01)
M27710.metal.pos.txt.gz	Weighted mode	21	-0.0117251	0.00967513	0.239682	0.988343	0.969778	1.00726	0.99 (0.97-1.01)
M27716.metal.pos.txt.gz	Inverse variance weighted	21	-0.00557656	0.00865962	0.519593	0.994439	0.977703	1.01146	0.99 (0.98-1.01)
M27716.metal.pos.txt.gz	Weighted median	21	-0.0059751	0.0115823	0.605936	0.994043	0.971731	1.01687	0.99 (0.97-1.02)
M27716.metal.pos.txt.gz	MR Egger	21	-0.0209595	0.0246044	0.404903	0.979259	0.933155	1.02764	0.98 (0.93-1.03)
M27716.metal.pos.txt.gz	Weighted mode	21	-0.00421678	0.0125966	0.741296	0.995792	0.971508	1.02068	1.00 (0.97-1.02)
M27718.metal.pos.txt.gz	Inverse variance weighted	21	0.00358198	0.00506577	0.479507	1.00359	0.993673	1.0136	1.00 (0.99-1.01)
M27718.metal.pos.txt.gz	Weighted median	21	0.00551571	0.00690482	0.424394	1.00553	0.992014	1.01923	1.01 (0.99-1.02)
M27718.metal.pos.txt.gz	MR Egger	21	0.00144208	0.0149514	0.924172	1.00144	0.972522	1.03122	1.00 (0.97-1.03)
M27718.metal.pos.txt.gz	Weighted mode	21	0.00614368	0.00753216	0.424302	1.00616	0.991418	1.02113	1.01 (0.99-1.02)
M27722.metal.pos.txt.gz	Inverse variance weighted	21	-0.00180419	0.00470526	0.701392	0.998197	0.989034	1.00745	1.00 (0.99-1.01)
M27722.metal.pos.txt.gz	Weighted median	21	-0.00887285	0.00680505	0.19228	0.991166	0.978034	1.00448	0.99 (0.98-1.00)
M27722.metal.pos.txt.gz	MR Egger	21	-0.00781873	0.0134204	0.567012	0.992212	0.966453	1.01866	0.99 (0.97-1.02)
M27722.metal.pos.txt.gz	Weighted mode	21	-0.00967456	0.0088243	0.28595	0.990372	0.97339	1.00765	0.99 (0.97-1.01)
M27728.metal.pos.txt.gz	Inverse variance weighted	21	-0.00408314	0.00370627	0.2706	0.995925	0.988717	1.00319	1.00 (0.99-1.00)
M27728.metal.pos.txt.gz	Weighted median	21	-0.00707475	0.00522459	0.175697	0.99295	0.982834	1.00317	0.99 (0.98-1.00)
M27728.metal.pos.txt.gz	MR Egger	21	-0.01355	0.0104742	0.211294	0.986541	0.966495	1.007	0.99 (0.97-1.01)
M27728.metal.pos.txt.gz	Weighted mode	21	-0.00690835	0.00568762	0.238654	0.993115	0.982106	1.00425	0.99 (0.98-1.00)
M27738.metal.pos.txt.gz	Inverse variance weighted	21	-0.00101531	0.00501113	0.839439	0.998985	0.989221	1.00885	1.00 (0.99-1.01)
M27738.metal.pos.txt.gz	Weighted median	21	0.00234393	0.00651056	0.718832	1.00235	0.989637	1.01522	1.00 (0.99-1.02)
M27738.metal.pos.txt.gz	MR Egger	21	0.0123131	0.0142995	0.399927	1.01239	0.984409	1.04116	1.01 (0.98-1.04)
M27738.metal.pos.txt.gz	Weighted mode	21	0.00188269	0.00798944	0.816102	1.00188	0.986318	1.0177	1.00 (0.99-1.02)
M30805.metal.pos.txt.gz	Inverse variance weighted	21	-0.00507035	0.00429564	0.237862	0.994942	0.986601	1.00335	0.99 (0.99-1.00)
M30805.metal.pos.txt.gz	Weighted median	21	-0.0012256	0.00485341	0.800637	0.998775	0.989319	1.00832	1.00 (0.99-1.01)
M30805.metal.pos.txt.gz	MR Egger	21	0.00794908	0.0127195	0.539435	1.00798	0.983162	1.03343	1.01 (0.98-1.03)
M30805.metal.pos.txt.gz	Weighted mode	21	-0.000575658	0.00527887	0.91425	0.999425	0.989137	1.00982	1.00 (0.99-1.01)
M31453.metal.pos.txt.gz	Inverse variance weighted	21	-0.00202224	0.00303391	0.505063	0.99798	0.992063	1.00393	1.00 (0.99-1.00)
M31453.metal.pos.txt.gz	Weighted median	21	0.0031795	0.00445393	0.475311	1.00318	0.994465	1.01198	1.00 (0.99-1.01)
M31453.metal.pos.txt.gz	MR Egger	21	-0.00164169	0.0088733	0.855178	0.99836	0.981147	1.01587	1.00 (0.98-1.02)
M31453.metal.pos.txt.gz	Weighted mode	21	0.00382742	0.00574329	0.51276	1.00383	0.992598	1.0152	1.00 (0.99-1.02)
M31522.metal.pos.txt.gz	Inverse variance weighted	21	-0.00445438	0.0128924	0.729716	0.995556	0.970714	1.02103	1.00 (0.97-1.02)
M31522.metal.pos.txt.gz	Weighted median	21	-0.00264507	0.0157492	0.866623	0.997358	0.967042	1.02863	1.00 (0.97-1.03)
M31522.metal.pos.txt.gz	MR Egger	21	-0.0242234	0.0374326	0.525296	0.976068	0.907019	1.05037	0.98 (0.91-1.05)
M31522.metal.pos.txt.gz	Weighted mode	21	-0.000114205	0.0170967	0.994736	0.999886	0.966935	1.03396	1.00 (0.97-1.03)
M31536.metal.pos.txt.gz	Inverse variance weighted	21	0.0232999	0.0240455	0.332549	1.02357	0.976452	1.07297	1.02 (0.98-1.07)
M31536.metal.pos.txt.gz	Weighted median	21	0.0683314	0.0266993	0.0104885	1.07072	1.01613	1.12824	1.07 (1.02-1.13)
M31536.metal.pos.txt.gz	MR Egger	21	0.0696209	0.0678828	0.31796	1.0721	0.93854	1.22467	1.07 (0.94-1.22)
M31536.metal.pos.txt.gz	Weighted mode	21	0.0682574	0.0281621	0.0249674	1.07064	1.01315	1.1314	1.07 (1.01-1.13)
M31548.metal.pos.txt.gz	Inverse variance weighted	21	-0.000397482	0.00845114	0.962487	0.999603	0.983181	1.0163	1.00 (0.98-1.02)
M31548.metal.pos.txt.gz	Weighted median	21	0.00200871	0.012311	0.870389	1.00201	0.978122	1.02648	1.00 (0.98-1.03)
M31548.metal.pos.txt.gz	MR Egger	21	0.0298794	0.0240073	0.228414	1.03033	0.982972	1.07997	1.03 (0.98-1.08)
M31548.metal.pos.txt.gz	Weighted mode	21	0.0106076	0.0142266	0.464571	1.01066	0.982872	1.03924	1.01 (0.98-1.04)
M31555.metal.pos.txt.gz	Inverse variance weighted	21	0.0113567	0.00571016	0.0467165	1.01142	1.00016	1.0228	1.01 (1.00-1.02)
M31555.metal.pos.txt.gz	Weighted median	21	0.0105247	0.00701374	0.133465	1.01058	0.996783	1.02457	1.01 (1.00-1.02)
M31555.metal.pos.txt.gz	MR Egger	21	-0.00357155	0.0164517	0.83045	0.996435	0.964817	1.02909	1.00 (0.96-1.03)
M31555.metal.pos.txt.gz	Weighted mode	21	0.00961618	0.0081481	0.251777	1.00966	0.993666	1.02592	1.01 (0.99-1.03)
M31591.metal.pos.txt.gz	Inverse variance weighted	21	-0.00330603	0.00886044	0.709057	0.996699	0.97954	1.01416	1.00 (0.98-1.01)
M31591.metal.pos.txt.gz	Weighted median	21	-0.00517977	0.0118856	0.662981	0.994834	0.971926	1.01828	0.99 (0.97-1.02)
M31591.metal.pos.txt.gz	MR Egger	21	-0.00962993	0.0260459	0.715673	0.990416	0.941124	1.04229	0.99 (0.94-1.04)
M31591.metal.pos.txt.gz	Weighted mode	21	-0.00197362	0.0137777	0.887528	0.998028	0.971438	1.02535	1.00 (0.97-1.03)
M31787.metal.pos.txt.gz	Inverse variance weighted	21	-0.0300855	0.0124086	0.0153269	0.970363	0.947047	0.994252	0.97 (0.95-0.99)
M31787.metal.pos.txt.gz	Weighted median	21	-0.0394843	0.0149305	0.00818009	0.961285	0.933562	0.989831	0.96 (0.93-0.99)
M31787.metal.pos.txt.gz	MR Egger	21	-0.05944	0.0357411	0.112706	0.942292	0.878541	1.01067	0.94 (0.88-1.01)
M31787.metal.pos.txt.gz	Weighted mode	21	-0.0472089	0.0164028	0.00929711	0.953888	0.923709	0.985053	0.95 (0.92-0.99)
M32197.metal.pos.txt.gz	Inverse variance weighted	21	0.00422559	0.00332308	0.20352	1.00423	0.997715	1.0108	1.00 (1.00-1.01)
M32197.metal.pos.txt.gz	Weighted median	21	-0.002308	0.00463883	0.618809	0.997695	0.988665	1.00681	1.00 (0.99-1.01)
M32197.metal.pos.txt.gz	MR Egger	21	-0.00863897	0.00942734	0.370956	0.991398	0.973248	1.00989	0.99 (0.97-1.01)
M32197.metal.pos.txt.gz	Weighted mode	21	-0.0024041	0.00495512	0.632824	0.997599	0.987957	1.00733	1.00 (0.99-1.01)
M32198.metal.pos.txt.gz	Inverse variance weighted	21	-0.00111209	0.00306442	0.716677	0.998889	0.992907	1.00491	1.00 (0.99-1.00)
M32198.metal.pos.txt.gz	Weighted median	21	-0.0011772	0.00434778	0.786577	0.998823	0.990348	1.00737	1.00 (0.99-1.01)
M32198.metal.pos.txt.gz	MR Egger	21	-0.00804091	0.00907969	0.386907	0.991991	0.974494	1.0098	0.99 (0.97-1.01)
M32198.metal.pos.txt.gz	Weighted mode	21	-0.0101939	0.00652061	0.133659	0.989858	0.977288	1.00259	0.99 (0.98-1.00)
M32315.metal.pos.txt.gz	Inverse variance weighted	21	-0.00188683	0.00276065	0.494309	0.998115	0.992729	1.00353	1.00 (0.99-1.00)
M32315.metal.pos.txt.gz	Weighted median	21	-0.00308272	0.00413717	0.456195	0.996922	0.988871	1.00504	1.00 (0.99-1.01)
M32315.metal.pos.txt.gz	MR Egger	21	-0.00222804	0.00823592	0.789671	0.997774	0.981797	1.01401	1.00 (0.98-1.01)
M32315.metal.pos.txt.gz	Weighted mode	21	-0.00366777	0.00466045	0.440509	0.996339	0.987279	1.00548	1.00 (0.99-1.01)
M32319.metal.pos.txt.gz	Inverse variance weighted	21	0.00605892	0.00463393	0.191039	1.00608	0.996981	1.01526	1.01 (1.00-1.02)
M32319.metal.pos.txt.gz	Weighted median	21	0.00992311	0.00654859	0.129695	1.00997	0.997092	1.02302	1.01 (1.00-1.02)
M32319.metal.pos.txt.gz	MR Egger	21	0.00647509	0.0132917	0.631723	1.0065	0.980614	1.03306	1.01 (0.98-1.03)
M32319.metal.pos.txt.gz	Weighted mode	21	0.00901308	0.00710519	0.219179	1.00905	0.995099	1.0232	1.01 (1.00-1.02)
M32322.metal.pos.txt.gz	Inverse variance weighted	21	0.00207419	0.00446215	0.642045	1.00208	0.993351	1.01088	1.00 (0.99-1.01)
M32322.metal.pos.txt.gz	Weighted median	21	-0.000760751	0.0066278	0.908618	0.99924	0.986343	1.0123	1.00 (0.99-1.01)
M32322.metal.pos.txt.gz	MR Egger	21	-0.0013659	0.012711	0.915552	0.998635	0.974063	1.02383	1.00 (0.97-1.02)
M32322.metal.pos.txt.gz	Weighted mode	21	-0.00203065	0.00792515	0.800392	0.997971	0.982589	1.01359	1.00 (0.98-1.01)
M32328.metal.pos.txt.gz	Inverse variance weighted	21	-0.000466017	0.00409921	0.909488	0.999534	0.991536	1.0076	1.00 (0.99-1.01)
M32328.metal.pos.txt.gz	Weighted median	21	0.00207721	0.00576623	0.71867	1.00208	0.990818	1.01347	1.00 (0.99-1.01)
M32328.metal.pos.txt.gz	MR Egger	21	-0.0108269	0.0120184	0.378939	0.989231	0.966201	1.01281	0.99 (0.97-1.01)
M32328.metal.pos.txt.gz	Weighted mode	21	0.0109098	0.00854545	0.216341	1.01097	0.994178	1.02804	1.01 (0.99-1.03)
M32338.metal.pos.txt.gz	Inverse variance weighted	21	0.00143383	0.00339487	0.672768	1.00143	0.994793	1.00812	1.00 (0.99-1.01)
M32338.metal.pos.txt.gz	Weighted median	21	-0.00104693	0.00476245	0.826003	0.998954	0.989672	1.00832	1.00 (0.99-1.01)
M32338.metal.pos.txt.gz	MR Egger	21	-0.0083897	0.00960804	0.393459	0.991645	0.973146	1.0105	0.99 (0.97-1.01)
M32338.metal.pos.txt.gz	Weighted mode	21	-0.00461299	0.00557965	0.418132	0.995398	0.984571	1.00634	1.00 (0.98-1.01)
M32339.metal.pos.txt.gz	Inverse variance weighted	21	0.00416063	0.00302341	0.168779	1.00417	0.998236	1.01014	1.00 (1.00-1.01)
M32339.metal.pos.txt.gz	Weighted median	21	0.00589108	0.00360731	0.10245	1.00591	0.998821	1.01305	1.01 (1.00-1.01)
M32339.metal.pos.txt.gz	MR Egger	21	0.00592644	0.00850706	0.494458	1.00594	0.98931	1.02286	1.01 (0.99-1.02)
M32339.metal.pos.txt.gz	Weighted mode	21	0.00615608	0.00373818	0.11522	1.00618	0.99883	1.01357	1.01 (1.00-1.01)
M32346.metal.pos.txt.gz	Inverse variance weighted	21	0.00767267	0.00953367	0.420937	1.0077	0.989047	1.02671	1.01 (0.99-1.03)
M32346.metal.pos.txt.gz	Weighted median	21	0.0199241	0.0128226	0.120226	1.02012	0.994805	1.04609	1.02 (0.99-1.05)
M32346.metal.pos.txt.gz	MR Egger	21	0.0346996	0.02684	0.211571	1.03531	0.982252	1.09123	1.04 (0.98-1.09)
M32346.metal.pos.txt.gz	Weighted mode	21	0.0197499	0.0142751	0.181754	1.01995	0.991805	1.04889	1.02 (0.99-1.05)
M32348.metal.pos.txt.gz	Inverse variance weighted	21	0.00421378	0.00251552	0.0939129	1.00422	0.999284	1.00919	1.00 (1.00-1.01)
M32348.metal.pos.txt.gz	Weighted median	21	0.00269247	0.00358873	0.453099	1.0027	0.995668	1.00977	1.00 (1.00-1.01)
M32348.metal.pos.txt.gz	MR Egger	21	-0.00360609	0.00675151	0.599456	0.9964	0.983302	1.00967	1.00 (0.98-1.01)
M32348.metal.pos.txt.gz	Weighted mode	21	0.00268802	0.00378943	0.486297	1.00269	0.995272	1.01017	1.00 (1.00-1.01)
M32379.metal.pos.txt.gz	Inverse variance weighted	21	-0.00601782	0.00531835	0.257836	0.994	0.983693	1.00442	0.99 (0.98-1.00)
M32379.metal.pos.txt.gz	Weighted median	21	-0.011055	0.0075262	0.141868	0.989006	0.974524	1.0037	0.99 (0.97-1.00)
M32379.metal.pos.txt.gz	MR Egger	21	-0.0112458	0.015613	0.480119	0.988817	0.959016	1.01954	0.99 (0.96-1.02)
M32379.metal.pos.txt.gz	Weighted mode	21	-0.00951506	0.0083399	0.267386	0.99053	0.97447	1.00685	0.99 (0.97-1.01)
M32388.metal.pos.txt.gz	Inverse variance weighted	21	-0.00851375	0.00484232	0.0787141	0.991522	0.982156	1.00098	0.99 (0.98-1.00)
M32388.metal.pos.txt.gz	Weighted median	21	-0.0132519	0.00681792	0.0519328	0.986835	0.973736	1.00011	0.99 (0.97-1.00)
M32388.metal.pos.txt.gz	MR Egger	21	-0.0198308	0.0139515	0.171405	0.980365	0.95392	1.00754	0.98 (0.95-1.01)
M32388.metal.pos.txt.gz	Weighted mode	21	-0.0159489	0.00816635	0.0649557	0.984178	0.96855	1.00006	0.98 (0.97-1.00)
M32393.metal.pos.txt.gz	Inverse variance weighted	21	0.00431884	0.00298719	0.148237	1.00433	0.998465	1.01023	1.00 (1.00-1.01)
M32393.metal.pos.txt.gz	Weighted median	21	0.00403509	0.00418825	0.335331	1.00404	0.995835	1.01232	1.00 (1.00-1.01)
M32393.metal.pos.txt.gz	MR Egger	21	0.00360918	0.00857856	0.678679	1.00362	0.986882	1.02063	1.00 (0.99-1.02)
M32393.metal.pos.txt.gz	Weighted mode	21	0.00128472	0.00511115	0.804103	1.00129	0.991305	1.01137	1.00 (0.99-1.01)
M32405.metal.pos.txt.gz	Inverse variance weighted	21	-0.00621838	0.00484122	0.198979	0.993801	0.984416	1.00328	0.99 (0.98-1.00)
M32405.metal.pos.txt.gz	Weighted median	21	-0.00922578	0.00716457	0.197852	0.990817	0.977	1.00483	0.99 (0.98-1.00)
M32405.metal.pos.txt.gz	MR Egger	21	-0.0103524	0.0138133	0.462764	0.989701	0.963265	1.01686	0.99 (0.96-1.02)
M32405.metal.pos.txt.gz	Weighted mode	21	-0.00855551	0.008479	0.325016	0.991481	0.97514	1.0081	0.99 (0.98-1.01)
M32412.metal.pos.txt.gz	Inverse variance weighted	21	0.00215053	0.00647695	0.739868	1.00215	0.989511	1.01496	1.00 (0.99-1.01)
M32412.metal.pos.txt.gz	Weighted median	21	-0.0105186	0.00693733	0.129459	0.989536	0.976173	1.00308	0.99 (0.98-1.00)
M32412.metal.pos.txt.gz	MR Egger	21	-0.0153799	0.017707	0.395918	0.984738	0.951148	1.01951	0.98 (0.95-1.02)
M32412.metal.pos.txt.gz	Weighted mode	21	-0.00849624	0.00824582	0.315137	0.99154	0.975643	1.0077	0.99 (0.98-1.01)
M32418.metal.pos.txt.gz	Inverse variance weighted	21	-0.00292704	0.00477937	0.540252	0.997077	0.987781	1.00646	1.00 (0.99-1.01)
M32418.metal.pos.txt.gz	Weighted median	21	-0.00451056	0.0065479	0.490914	0.9955	0.982805	1.00836	1.00 (0.98-1.01)
M32418.metal.pos.txt.gz	MR Egger	21	-0.0239706	0.0136775	0.0958013	0.976314	0.950489	1.00284	0.98 (0.95-1.00)
M32418.metal.pos.txt.gz	Weighted mode	21	-0.00692251	0.00787141	0.389602	0.993101	0.977897	1.00854	0.99 (0.98-1.01)
M32425.metal.pos.txt.gz	Inverse variance weighted	21	-0.00509116	0.00621101	0.412387	0.994922	0.982883	1.00711	0.99 (0.98-1.01)
M32425.metal.pos.txt.gz	Weighted median	21	-0.0102475	0.00918534	0.264578	0.989805	0.972145	1.00779	0.99 (0.97-1.01)
M32425.metal.pos.txt.gz	MR Egger	21	-0.0226022	0.0179578	0.223412	0.977651	0.943839	1.01267	0.98 (0.94-1.01)
M32425.metal.pos.txt.gz	Weighted mode	21	-0.0107929	0.0106048	0.320959	0.989265	0.968915	1.01004	0.99 (0.97-1.01)
M32445.metal.pos.txt.gz	Inverse variance weighted	21	-0.00688464	0.00664458	0.300142	0.993139	0.980289	1.00616	0.99 (0.98-1.01)
M32445.metal.pos.txt.gz	Weighted median	21	-0.0076066	0.00955962	0.426206	0.992422	0.974001	1.01119	0.99 (0.97-1.01)
M32445.metal.pos.txt.gz	MR Egger	21	-0.00811392	0.0196576	0.684402	0.991919	0.954428	1.03088	0.99 (0.95-1.03)
M32445.metal.pos.txt.gz	Weighted mode	21	-0.00950605	0.0112042	0.406236	0.990539	0.969024	1.01253	0.99 (0.97-1.01)
M32452.metal.pos.txt.gz	Inverse variance weighted	21	0.000518404	0.00265592	0.845246	1.00052	0.995324	1.00574	1.00 (1.00-1.01)
M32452.metal.pos.txt.gz	Weighted median	21	0.00355215	0.00372315	0.340047	1.00356	0.996262	1.01091	1.00 (1.00-1.01)
M32452.metal.pos.txt.gz	MR Egger	21	0.0117042	0.00714633	0.117919	1.01177	0.9977	1.02604	1.01 (1.00-1.03)
M32452.metal.pos.txt.gz	Weighted mode	21	0.00646092	0.00392077	0.115001	1.00648	0.998777	1.01425	1.01 (1.00-1.01)
M32489.metal.pos.txt.gz	Inverse variance weighted	21	-0.00166253	0.0025433	0.513311	0.998339	0.993375	1.00333	1.00 (0.99-1.00)
M32489.metal.pos.txt.gz	Weighted median	21	-0.0028038	0.0035396	0.428288	0.9972	0.990306	1.00414	1.00 (0.99-1.00)
M32489.metal.pos.txt.gz	MR Egger	21	-0.00108176	0.00728608	0.883536	0.998919	0.984755	1.01329	1.00 (0.98-1.01)
M32489.metal.pos.txt.gz	Weighted mode	21	-0.00300636	0.00390633	0.450524	0.996998	0.989394	1.00466	1.00 (0.99-1.00)
M32492.metal.pos.txt.gz	Inverse variance weighted	21	0.00254031	0.00290894	0.382511	1.00254	0.996844	1.00828	1.00 (1.00-1.01)
M32492.metal.pos.txt.gz	Weighted median	21	-0.00458173	0.00346078	0.185536	0.995429	0.988699	1.0022	1.00 (0.99-1.00)
M32492.metal.pos.txt.gz	MR Egger	21	-0.0058107	0.00810066	0.481908	0.994206	0.978546	1.01012	0.99 (0.98-1.01)
M32492.metal.pos.txt.gz	Weighted mode	21	-0.00372593	0.00395861	0.357821	0.996281	0.988581	1.00404	1.00 (0.99-1.00)
M32497.metal.pos.txt.gz	Inverse variance weighted	21	-0.00190404	0.0035552	0.59226	0.998098	0.991167	1.00508	1.00 (0.99-1.01)
M32497.metal.pos.txt.gz	Weighted median	21	-0.00929571	0.00498901	0.0624291	0.990747	0.981107	1.00048	0.99 (0.98-1.00)
M32497.metal.pos.txt.gz	MR Egger	21	-0.0186388	0.0097303	0.0705972	0.981534	0.962992	1.00043	0.98 (0.96-1.00)
M32497.metal.pos.txt.gz	Weighted mode	21	-0.0102608	0.00562445	0.0830817	0.989792	0.97894	1.00076	0.99 (0.98-1.00)
M32504.metal.pos.txt.gz	Inverse variance weighted	21	-0.00445991	0.00444582	0.31578	0.99555	0.986913	1.00426	1.00 (0.99-1.00)
M32504.metal.pos.txt.gz	Weighted median	21	-0.00970444	0.00621694	0.118532	0.990342	0.978348	1.00248	0.99 (0.98-1.00)
M32504.metal.pos.txt.gz	MR Egger	21	-0.0234691	0.0126802	0.0798036	0.976804	0.952827	1.00139	0.98 (0.95-1.00)
M32504.metal.pos.txt.gz	Weighted mode	21	-0.00949669	0.00679421	0.177497	0.990548	0.977445	1.00383	0.99 (0.98-1.00)
M32518.metal.pos.txt.gz	Inverse variance weighted	21	3.37e-05	0.00215664	0.987528	1.00003	0.995815	1.00427	1.00 (1.00-1.00)
M32518.metal.pos.txt.gz	Weighted median	21	-0.00140257	0.0030322	0.643682	0.998598	0.992681	1.00455	1.00 (0.99-1.00)
M32518.metal.pos.txt.gz	MR Egger	21	-0.00597378	0.0063374	0.357706	0.994044	0.981773	1.00647	0.99 (0.98-1.01)
M32518.metal.pos.txt.gz	Weighted mode	21	-0.000253645	0.00349071	0.942796	0.999746	0.99293	1.00661	1.00 (0.99-1.01)
M32549.metal.pos.txt.gz	Inverse variance weighted	21	-0.0250846	0.00849843	0.00316051	0.975227	0.959118	0.991608	0.98 (0.96-0.99)
M32549.metal.pos.txt.gz	Weighted median	21	-0.0266795	0.0124921	0.0327027	0.973673	0.950123	0.997807	0.97 (0.95-1.00)
M32549.metal.pos.txt.gz	MR Egger	21	-0.0370358	0.0243694	0.145036	0.963642	0.918696	1.01079	0.96 (0.92-1.01)
M32549.metal.pos.txt.gz	Weighted mode	21	-0.029882	0.0147182	0.0558402	0.97056	0.942962	0.998966	0.97 (0.94-1.00)
M32553.metal.pos.txt.gz	Inverse variance weighted	21	0.0104811	0.00695426	0.131773	1.01054	0.996856	1.0244	1.01 (1.00-1.02)
M32553.metal.pos.txt.gz	Weighted median	21	0.00910809	0.00969269	0.347379	1.00915	0.990159	1.0285	1.01 (0.99-1.03)
M32553.metal.pos.txt.gz	MR Egger	21	-0.00531089	0.0202645	0.796081	0.994703	0.955969	1.03501	0.99 (0.96-1.04)
M32553.metal.pos.txt.gz	Weighted mode	21	0.00901395	0.0115712	0.445102	1.00905	0.986427	1.0322	1.01 (0.99-1.03)
M32557.metal.pos.txt.gz	Inverse variance weighted	21	0.00111938	0.00701352	0.873194	1.00112	0.987452	1.01498	1.00 (0.99-1.01)
M32557.metal.pos.txt.gz	Weighted median	21	-0.00783037	0.00972329	0.420635	0.9922	0.97347	1.01129	0.99 (0.97-1.01)
M32557.metal.pos.txt.gz	MR Egger	21	-0.0192041	0.020037	0.349883	0.980979	0.9432	1.02027	0.98 (0.94-1.02)
M32557.metal.pos.txt.gz	Weighted mode	21	-0.0145088	0.0116122	0.225927	0.985596	0.963417	1.00829	0.99 (0.96-1.01)
M32560.metal.pos.txt.gz	Inverse variance weighted	21	0.00950317	0.0143042	0.506458	1.00955	0.981638	1.03825	1.01 (0.98-1.04)
M32560.metal.pos.txt.gz	Weighted median	21	0.00895082	0.0161564	0.579571	1.00899	0.97754	1.04145	1.01 (0.98-1.04)
M32560.metal.pos.txt.gz	MR Egger	21	0.0101838	0.0413257	0.807994	1.01024	0.931635	1.09547	1.01 (0.93-1.10)
M32560.metal.pos.txt.gz	Weighted mode	21	0.0101924	0.0181369	0.580382	1.01024	0.974963	1.0468	1.01 (0.97-1.05)
M32564.metal.pos.txt.gz	Inverse variance weighted	21	-0.00169634	0.00923959	0.854331	0.998305	0.980389	1.01655	1.00 (0.98-1.02)
M32564.metal.pos.txt.gz	Weighted median	21	-0.0101291	0.0130194	0.436567	0.989922	0.964981	1.01551	0.99 (0.96-1.02)
M32564.metal.pos.txt.gz	MR Egger	21	-0.0250771	0.0258962	0.345026	0.975235	0.92697	1.02601	0.98 (0.93-1.03)
M32564.metal.pos.txt.gz	Weighted mode	21	-0.0139791	0.0150371	0.363642	0.986118	0.957479	1.01561	0.99 (0.96-1.02)
M32578.metal.pos.txt.gz	Inverse variance weighted	21	-0.00349358	0.00615567	0.570348	0.996513	0.984562	1.00861	1.00 (0.98-1.01)
M32578.metal.pos.txt.gz	Weighted median	21	-0.0100509	0.00819732	0.220156	0.989999	0.974221	1.00603	0.99 (0.97-1.01)
M32578.metal.pos.txt.gz	MR Egger	21	-0.01699	0.0179081	0.354668	0.983154	0.949244	1.01827	0.98 (0.95-1.02)
M32578.metal.pos.txt.gz	Weighted mode	21	-0.00932765	0.00920105	0.322805	0.990716	0.973009	1.00874	0.99 (0.97-1.01)
M32586.metal.pos.txt.gz	Inverse variance weighted	21	-0.0022696	0.0073692	0.758094	0.997733	0.983426	1.01225	1.00 (0.98-1.01)
M32586.metal.pos.txt.gz	Weighted median	21	-0.00674345	0.0106456	0.526438	0.993279	0.972769	1.01422	0.99 (0.97-1.01)
M32586.metal.pos.txt.gz	MR Egger	21	-0.030083	0.0209778	0.167814	0.970365	0.931276	1.01109	0.97 (0.93-1.01)
M32586.metal.pos.txt.gz	Weighted mode	21	-0.00780881	0.0145719	0.59795	0.992222	0.964284	1.02097	0.99 (0.96-1.02)
M32587.metal.pos.txt.gz	Inverse variance weighted	21	-0.00819543	0.00461103	0.0755101	0.991838	0.982915	1.00084	0.99 (0.98-1.00)
M32587.metal.pos.txt.gz	Weighted median	21	-0.0136367	0.00658766	0.0384494	0.986456	0.973801	0.999275	0.99 (0.97-1.00)
M32587.metal.pos.txt.gz	MR Egger	21	-0.0179109	0.0133032	0.194031	0.982249	0.956968	1.0082	0.98 (0.96-1.01)
M32587.metal.pos.txt.gz	Weighted mode	21	-0.0139365	0.00728424	0.0701422	0.98616	0.972181	1.00034	0.99 (0.97-1.00)
M32593.metal.pos.txt.gz	Inverse variance weighted	21	0.00928778	0.0058352	0.111456	1.00933	0.997853	1.02094	1.01 (1.00-1.02)
M32593.metal.pos.txt.gz	Weighted median	21	0.0112622	0.0083992	0.179964	1.01133	0.994813	1.02811	1.01 (0.99-1.03)
M32593.metal.pos.txt.gz	MR Egger	21	0.0174171	0.0164015	0.301583	1.01757	0.985378	1.05081	1.02 (0.99-1.05)
M32593.metal.pos.txt.gz	Weighted mode	21	0.0118063	0.00999337	0.251296	1.01188	0.992249	1.03189	1.01 (0.99-1.03)
M32616.metal.pos.txt.gz	Inverse variance weighted	21	-0.0025144	0.0161261	0.876095	0.997489	0.966454	1.02952	1.00 (0.97-1.03)
M32616.metal.pos.txt.gz	Weighted median	21	0.0240941	0.0170201	0.156886	1.02439	0.990777	1.05914	1.02 (0.99-1.06)
M32616.metal.pos.txt.gz	MR Egger	21	0.0403889	0.0451354	0.38207	1.04122	0.953061	1.13752	1.04 (0.95-1.14)
M32616.metal.pos.txt.gz	Weighted mode	21	0.0232122	0.0178762	0.20889	1.02348	0.988245	1.05998	1.02 (0.99-1.06)
M32632.metal.pos.txt.gz	Inverse variance weighted	21	-0.00469625	0.00367805	0.201662	0.995315	0.988165	1.00252	1.00 (0.99-1.00)
M32632.metal.pos.txt.gz	Weighted median	21	-0.00305709	0.0051344	0.551567	0.996948	0.986965	1.00703	1.00 (0.99-1.01)
M32632.metal.pos.txt.gz	MR Egger	21	0.0016303	0.0100939	0.873394	1.00163	0.98201	1.02165	1.00 (0.98-1.02)
M32632.metal.pos.txt.gz	Weighted mode	21	-0.00359782	0.00574736	0.538397	0.996409	0.985247	1.0077	1.00 (0.99-1.01)
M32634.metal.pos.txt.gz	Inverse variance weighted	21	0.000282672	0.00254347	0.911508	1.00028	0.995309	1.00528	1.00 (1.00-1.01)
M32634.metal.pos.txt.gz	Weighted median	21	-0.000503644	0.00340716	0.882485	0.999496	0.992844	1.00619	1.00 (0.99-1.01)
M32634.metal.pos.txt.gz	MR Egger	21	-0.00387528	0.00728795	0.60107	0.996132	0.982004	1.01046	1.00 (0.98-1.01)
M32634.metal.pos.txt.gz	Weighted mode	21	0.000281163	0.00415313	0.946697	1.00028	0.992172	1.00846	1.00 (0.99-1.01)
M32635.metal.pos.txt.gz	Inverse variance weighted	21	0.00127592	0.00437037	0.770327	1.00128	0.992737	1.00989	1.00 (0.99-1.01)
M32635.metal.pos.txt.gz	Weighted median	21	0.00251877	0.00630455	0.689512	1.00252	0.99021	1.01499	1.00 (0.99-1.01)
M32635.metal.pos.txt.gz	MR Egger	21	-0.00351004	0.0126023	0.783619	0.996496	0.972184	1.02142	1.00 (0.97-1.02)
M32635.metal.pos.txt.gz	Weighted mode	21	0.00129586	0.00786458	0.870777	1.0013	0.98598	1.01685	1.00 (0.99-1.02)
M32644.metal.pos.txt.gz	Inverse variance weighted	21	0.000199395	0.00242524	0.934474	1.0002	0.995456	1.00497	1.00 (1.00-1.00)
M32644.metal.pos.txt.gz	Weighted median	21	0.00402871	0.00333523	0.227076	1.00404	0.997495	1.01062	1.00 (1.00-1.01)
M32644.metal.pos.txt.gz	MR Egger	21	0.00484244	0.00676425	0.482767	1.00485	0.99162	1.01827	1.00 (0.99-1.02)
M32644.metal.pos.txt.gz	Weighted mode	21	0.00350155	0.00386532	0.375779	1.00351	0.995934	1.01114	1.00 (1.00-1.01)
M32651.metal.pos.txt.gz	Inverse variance weighted	21	-0.0013789	0.00367973	0.707862	0.998622	0.991446	1.00585	1.00 (0.99-1.01)
M32651.metal.pos.txt.gz	Weighted median	21	-0.00141051	0.00517825	0.785322	0.99859	0.988507	1.00878	1.00 (0.99-1.01)
M32651.metal.pos.txt.gz	MR Egger	21	-0.0039275	0.0105821	0.714636	0.99608	0.975633	1.01696	1.00 (0.98-1.02)
M32651.metal.pos.txt.gz	Weighted mode	21	-0.00284981	0.00619714	0.650577	0.997154	0.985116	1.00934	1.00 (0.99-1.01)
M32654.metal.pos.txt.gz	Inverse variance weighted	21	0.00322308	0.00342065	0.346069	1.00323	0.996525	1.00998	1.00 (1.00-1.01)
M32654.metal.pos.txt.gz	Weighted median	21	0.00528454	0.00458201	0.248778	1.0053	0.996311	1.01437	1.01 (1.00-1.01)
M32654.metal.pos.txt.gz	MR Egger	21	0.00236055	0.0103078	0.821312	1.00236	0.982315	1.02282	1.00 (0.98-1.02)
M32654.metal.pos.txt.gz	Weighted mode	21	0.00694239	0.0059391	0.256176	1.00697	0.995313	1.01876	1.01 (1.00-1.02)
M32672.metal.pos.txt.gz	Inverse variance weighted	21	-0.000555117	0.00618278	0.928459	0.999445	0.987407	1.01163	1.00 (0.99-1.01)
M32672.metal.pos.txt.gz	Weighted median	21	-0.000118717	0.00694947	0.98637	0.999881	0.986354	1.01359	1.00 (0.99-1.01)
M32672.metal.pos.txt.gz	MR Egger	21	0.00541923	0.0180104	0.766764	1.00543	0.970561	1.04156	1.01 (0.97-1.04)
M32672.metal.pos.txt.gz	Weighted mode	21	0.000633887	0.00752421	0.933698	1.00063	0.985986	1.0155	1.00 (0.99-1.02)
M32675.metal.pos.txt.gz	Inverse variance weighted	21	0.00276432	0.00196411	0.159303	1.00277	0.998915	1.00664	1.00 (1.00-1.01)
M32675.metal.pos.txt.gz	Weighted median	21	0.000580972	0.00277719	0.834296	1.00058	0.995149	1.00604	1.00 (1.00-1.01)
M32675.metal.pos.txt.gz	MR Egger	21	-0.00256925	0.00590584	0.668438	0.997434	0.985955	1.00905	1.00 (0.99-1.01)
M32675.metal.pos.txt.gz	Weighted mode	21	0.000967302	0.00330583	0.772838	1.00097	0.994503	1.00747	1.00 (0.99-1.01)
M32691.metal.pos.txt.gz	Inverse variance weighted	21	-0.0130219	0.00804156	0.105376	0.987062	0.971627	1.00274	0.99 (0.97-1.00)
M32691.metal.pos.txt.gz	Weighted median	21	-0.0051592	0.0112036	0.645162	0.994854	0.973246	1.01694	0.99 (0.97-1.02)
M32691.metal.pos.txt.gz	MR Egger	21	-0.0138372	0.0227614	0.550435	0.986258	0.943226	1.03125	0.99 (0.94-1.03)
M32691.metal.pos.txt.gz	Weighted mode	21	-0.00510063	0.0124285	0.685876	0.994912	0.970969	1.01945	0.99 (0.97-1.02)
M32698.metal.pos.txt.gz	Inverse variance weighted	21	0.00444436	0.00329929	0.177959	1.00445	0.99798	1.01097	1.00 (1.00-1.01)
M32698.metal.pos.txt.gz	Weighted median	21	0.00678472	0.00425305	0.110655	1.00681	0.99845	1.01524	1.01 (1.00-1.02)
M32698.metal.pos.txt.gz	MR Egger	21	0.0153886	0.00957991	0.124691	1.01551	0.996618	1.03476	1.02 (1.00-1.03)
M32698.metal.pos.txt.gz	Weighted mode	21	0.0123975	0.00543075	0.0335175	1.01247	1.00175	1.02331	1.01 (1.00-1.02)
M32709.metal.pos.txt.gz	Inverse variance weighted	21	0.00165511	0.00409363	0.685982	1.00166	0.993652	1.00973	1.00 (0.99-1.01)
M32709.metal.pos.txt.gz	Weighted median	21	0.00259542	0.00495215	0.600209	1.0026	0.992914	1.01238	1.00 (0.99-1.01)
M32709.metal.pos.txt.gz	MR Egger	21	0.00972267	0.0116641	0.414887	1.00977	0.986947	1.03312	1.01 (0.99-1.03)
M32709.metal.pos.txt.gz	Weighted mode	21	0.00208693	0.00524961	0.69518	1.00209	0.991831	1.01245	1.00 (0.99-1.01)
M32729.metal.pos.txt.gz	Inverse variance weighted	21	0.000103198	0.00257107	0.967983	1.0001	0.995076	1.00516	1.00 (1.00-1.01)
M32729.metal.pos.txt.gz	Weighted median	21	0.00132419	0.00371947	0.721828	1.00133	0.994052	1.00865	1.00 (0.99-1.01)
M32729.metal.pos.txt.gz	MR Egger	21	-0.00153589	0.00736463	0.83702	0.998465	0.984156	1.01298	1.00 (0.98-1.01)
M32729.metal.pos.txt.gz	Weighted mode	21	0.000513634	0.00409223	0.90137	1.00051	0.992521	1.00857	1.00 (0.99-1.01)
M32735.metal.pos.txt.gz	Inverse variance weighted	21	-0.000894532	0.00828976	0.914069	0.999106	0.983004	1.01547	1.00 (0.98-1.02)
M32735.metal.pos.txt.gz	Weighted median	21	-0.0116706	0.0112478	0.299461	0.988397	0.966846	1.01043	0.99 (0.97-1.01)
M32735.metal.pos.txt.gz	MR Egger	21	-0.0254601	0.0231439	0.285042	0.974861	0.931627	1.0201	0.97 (0.93-1.02)
M32735.metal.pos.txt.gz	Weighted mode	21	-0.0113084	0.0134097	0.409036	0.988755	0.963106	1.01509	0.99 (0.96-1.02)
M32739.metal.pos.txt.gz	Inverse variance weighted	21	-0.000429502	0.0041652	0.91787	0.999571	0.991444	1.00776	1.00 (0.99-1.01)
M32739.metal.pos.txt.gz	Weighted median	21	-0.00257121	0.00537097	0.632135	0.997432	0.986987	1.00799	1.00 (0.99-1.01)
M32739.metal.pos.txt.gz	MR Egger	21	0.00461082	0.0122865	0.711613	1.00462	0.980718	1.02911	1.00 (0.98-1.03)
M32739.metal.pos.txt.gz	Weighted mode	21	-0.000170212	0.00648149	0.979309	0.99983	0.987209	1.01261	1.00 (0.99-1.01)
M32740.metal.pos.txt.gz	Inverse variance weighted	21	-0.000870643	0.00283088	0.758423	0.99913	0.993601	1.00469	1.00 (0.99-1.00)
M32740.metal.pos.txt.gz	Weighted median	21	-0.00468168	0.00336007	0.16352	0.995329	0.988796	1.00191	1.00 (0.99-1.00)
M32740.metal.pos.txt.gz	MR Egger	21	-0.00747787	0.00790189	0.355857	0.99255	0.977296	1.00804	0.99 (0.98-1.01)
M32740.metal.pos.txt.gz	Weighted mode	21	-0.0046155	0.00361897	0.216796	0.995395	0.98836	1.00248	1.00 (0.99-1.00)
M32753.metal.pos.txt.gz	Inverse variance weighted	21	-0.00652703	0.00877739	0.457108	0.993494	0.976549	1.01073	0.99 (0.98-1.01)
M32753.metal.pos.txt.gz	Weighted median	21	-0.00997487	0.0106171	0.34747	0.990075	0.969685	1.01089	0.99 (0.97-1.01)
M32753.metal.pos.txt.gz	MR Egger	21	-0.0180457	0.0250642	0.480302	0.982116	0.935035	1.03157	0.98 (0.94-1.03)
M32753.metal.pos.txt.gz	Weighted mode	21	-0.0110757	0.0119937	0.366773	0.988985	0.966008	1.01251	0.99 (0.97-1.01)
M32754.metal.pos.txt.gz	Inverse variance weighted	21	-0.00533475	0.011253	0.635447	0.994679	0.972981	1.01686	0.99 (0.97-1.02)
M32754.metal.pos.txt.gz	Weighted median	21	-0.000138943	0.0163195	0.993207	0.999861	0.968385	1.03236	1.00 (0.97-1.03)
M32754.metal.pos.txt.gz	MR Egger	21	-0.0235865	0.0323446	0.474758	0.976689	0.916694	1.04061	0.98 (0.92-1.04)
M32754.metal.pos.txt.gz	Weighted mode	21	0.000808734	0.0199882	0.968127	1.00081	0.962359	1.0408	1.00 (0.96-1.04)
M32755.metal.pos.txt.gz	Inverse variance weighted	21	0.00135622	0.00460336	0.768288	1.00136	0.992363	1.01043	1.00 (0.99-1.01)
M32755.metal.pos.txt.gz	Weighted median	21	-0.00041849	0.00636166	0.947551	0.999582	0.987195	1.01212	1.00 (0.99-1.01)
M32755.metal.pos.txt.gz	MR Egger	21	-0.00292298	0.0128661	0.822707	0.997081	0.972252	1.02254	1.00 (0.97-1.02)
M32755.metal.pos.txt.gz	Weighted mode	21	-0.00236351	0.007451	0.754374	0.997639	0.983176	1.01232	1.00 (0.98-1.01)
M32757.metal.pos.txt.gz	Inverse variance weighted	21	0.00704988	0.00639585	0.27035	1.00707	0.994529	1.01978	1.01 (0.99-1.02)
M32757.metal.pos.txt.gz	Weighted median	21	-0.00287536	0.0089605	0.748292	0.997129	0.97977	1.0148	1.00 (0.98-1.01)
M32757.metal.pos.txt.gz	MR Egger	21	-0.0200956	0.0181571	0.282213	0.980105	0.945838	1.01561	0.98 (0.95-1.02)
M32757.metal.pos.txt.gz	Weighted mode	21	-0.00327263	0.00992495	0.745027	0.996733	0.977531	1.01631	1.00 (0.98-1.02)
M32758.metal.pos.txt.gz	Inverse variance weighted	21	-0.00104262	0.0062883	0.868312	0.998958	0.986721	1.01135	1.00 (0.99-1.01)
M32758.metal.pos.txt.gz	Weighted median	21	-0.0114129	0.00816133	0.16199	0.988652	0.972963	1.00459	0.99 (0.97-1.00)
M32758.metal.pos.txt.gz	MR Egger	21	-0.0102807	0.0177676	0.569643	0.989772	0.955897	1.02485	0.99 (0.96-1.02)
M32758.metal.pos.txt.gz	Weighted mode	21	-0.0124459	0.00858049	0.162424	0.987631	0.97116	1.00438	0.99 (0.97-1.00)
M32759.metal.pos.txt.gz	Inverse variance weighted	21	-0.00180257	0.00609189	0.76731	0.998199	0.986351	1.01019	1.00 (0.99-1.01)
M32759.metal.pos.txt.gz	Weighted median	21	-0.0102485	0.00806452	0.203796	0.989804	0.974282	1.00557	0.99 (0.97-1.01)
M32759.metal.pos.txt.gz	MR Egger	21	-0.0110651	0.0172327	0.528482	0.988996	0.956149	1.02297	0.99 (0.96-1.02)
M32759.metal.pos.txt.gz	Weighted mode	21	-0.011014	0.00856857	0.213341	0.989046	0.972575	1.0058	0.99 (0.97-1.01)
M32761.metal.pos.txt.gz	Inverse variance weighted	21	-0.00341371	0.00436618	0.434301	0.996592	0.9881	1.00516	1.00 (0.99-1.01)
M32761.metal.pos.txt.gz	Weighted median	21	-0.00774794	0.00638224	0.224753	0.992282	0.979947	1.00477	0.99 (0.98-1.00)
M32761.metal.pos.txt.gz	MR Egger	21	-0.00247979	0.0124315	0.84401	0.997523	0.973512	1.02213	1.00 (0.97-1.02)
M32761.metal.pos.txt.gz	Weighted mode	21	-0.00960785	0.00757897	0.219467	0.990438	0.975834	1.00526	0.99 (0.98-1.01)
M32762.metal.pos.txt.gz	Inverse variance weighted	21	0.00959022	0.0124186	0.439967	1.00964	0.985358	1.03451	1.01 (0.99-1.03)
M32762.metal.pos.txt.gz	Weighted median	21	0.00813654	0.0165594	0.623176	1.00817	0.975973	1.04143	1.01 (0.98-1.04)
M32762.metal.pos.txt.gz	MR Egger	21	0.0549584	0.0345719	0.128407	1.0565	0.987279	1.13057	1.06 (0.99-1.13)
M32762.metal.pos.txt.gz	Weighted mode	21	0.0138862	0.0193502	0.481286	1.01398	0.976246	1.05318	1.01 (0.98-1.05)
M32769.metal.pos.txt.gz	Inverse variance weighted	21	0.00201688	0.00915844	0.825699	1.00202	0.984193	1.02017	1.00 (0.98-1.02)
M32769.metal.pos.txt.gz	Weighted median	21	0.000374739	0.011553	0.974124	1.00037	0.977977	1.02329	1.00 (0.98-1.02)
M32769.metal.pos.txt.gz	MR Egger	21	-0.0209408	0.026298	0.435701	0.979277	0.93008	1.03108	0.98 (0.93-1.03)
M32769.metal.pos.txt.gz	Weighted mode	21	0.00155855	0.013878	0.911702	1.00156	0.974684	1.02918	1.00 (0.97-1.03)
M32786.metal.pos.txt.gz	Inverse variance weighted	21	-0.0202293	0.00794259	0.0108672	0.979974	0.964836	0.995349	0.98 (0.96-1.00)
M32786.metal.pos.txt.gz	Weighted median	21	-0.0279697	0.0115149	0.0151403	0.972418	0.950717	0.994614	0.97 (0.95-0.99)
M32786.metal.pos.txt.gz	MR Egger	21	-0.0419681	0.0227167	0.0803125	0.9589	0.917142	1.00256	0.96 (0.92-1.00)
M32786.metal.pos.txt.gz	Weighted mode	21	-0.0324589	0.0123795	0.0163301	0.968062	0.944856	0.991838	0.97 (0.94-0.99)
M32787.metal.pos.txt.gz	Inverse variance weighted	21	0.00337134	0.00524074	0.520033	1.00338	0.993123	1.01374	1.00 (0.99-1.01)
M32787.metal.pos.txt.gz	Weighted median	21	-0.00404365	0.00659854	0.540002	0.995965	0.983167	1.00893	1.00 (0.98-1.01)
M32787.metal.pos.txt.gz	MR Egger	21	-9.72e-05	0.0152936	0.994995	0.999903	0.970375	1.03033	1.00 (0.97-1.03)
M32787.metal.pos.txt.gz	Weighted mode	21	-0.00948441	0.00731239	0.209383	0.99056	0.976465	1.00486	0.99 (0.98-1.00)
M32795.metal.pos.txt.gz	Inverse variance weighted	21	-0.00105522	0.00668443	0.874565	0.998945	0.985943	1.01212	1.00 (0.99-1.01)
M32795.metal.pos.txt.gz	Weighted median	21	-0.0156697	0.00837954	0.0614853	0.984452	0.968416	1.00075	0.98 (0.97-1.00)
M32795.metal.pos.txt.gz	MR Egger	21	-0.0399814	0.0172945	0.0321649	0.960807	0.928784	0.993934	0.96 (0.93-0.99)
M32795.metal.pos.txt.gz	Weighted mode	21	-0.0187632	0.00946076	0.0612379	0.981412	0.963381	0.99978	0.98 (0.96-1.00)
M32800.metal.pos.txt.gz	Inverse variance weighted	21	0.0063149	0.00821237	0.441923	1.00633	0.990266	1.02266	1.01 (0.99-1.02)
M32800.metal.pos.txt.gz	Weighted median	21	0.0101319	0.0112766	0.368927	1.01018	0.988101	1.03276	1.01 (0.99-1.03)
M32800.metal.pos.txt.gz	MR Egger	21	0.0215878	0.0230163	0.360049	1.02182	0.97675	1.06897	1.02 (0.98-1.07)
M32800.metal.pos.txt.gz	Weighted mode	21	0.0104708	0.0127711	0.421946	1.01053	0.985545	1.03614	1.01 (0.99-1.04)
M32802.metal.pos.txt.gz	Inverse variance weighted	21	0.0134067	0.00702087	0.0561919	1.0135	0.999646	1.02754	1.01 (1.00-1.03)
M32802.metal.pos.txt.gz	Weighted median	21	0.0141406	0.00976349	0.147529	1.01424	0.995017	1.03384	1.01 (1.00-1.03)
M32802.metal.pos.txt.gz	MR Egger	21	-0.0160092	0.0201726	0.437222	0.984118	0.945967	1.02381	0.98 (0.95-1.02)
M32802.metal.pos.txt.gz	Weighted mode	21	0.00927766	0.0115078	0.429605	1.00932	0.98681	1.03234	1.01 (0.99-1.03)
M32808.metal.pos.txt.gz	Inverse variance weighted	21	-0.00103111	0.00758468	0.891864	0.998969	0.984229	1.01393	1.00 (0.98-1.01)
M32808.metal.pos.txt.gz	Weighted median	21	-0.00210897	0.0108049	0.845248	0.997893	0.976982	1.01925	1.00 (0.98-1.02)
M32808.metal.pos.txt.gz	MR Egger	21	-0.0137641	0.0217184	0.533797	0.98633	0.945225	1.02922	0.99 (0.95-1.03)
M32808.metal.pos.txt.gz	Weighted mode	21	-0.00429905	0.0119803	0.723471	0.99571	0.972602	1.01937	1.00 (0.97-1.02)
M32814.metal.pos.txt.gz	Inverse variance weighted	21	0.000562765	0.00340135	0.868587	1.00056	0.993915	1.00726	1.00 (0.99-1.01)
M32814.metal.pos.txt.gz	Weighted median	21	-0.00342327	0.00486725	0.481852	0.996583	0.987121	1.00614	1.00 (0.99-1.01)
M32814.metal.pos.txt.gz	MR Egger	21	-0.0116037	0.00948626	0.236206	0.988463	0.970255	1.00701	0.99 (0.97-1.01)
M32814.metal.pos.txt.gz	Weighted mode	21	-0.00341312	0.00574214	0.558911	0.996593	0.985439	1.00787	1.00 (0.99-1.01)
M32836.metal.pos.txt.gz	Inverse variance weighted	20	0.00371359	0.00808178	0.645874	1.00372	0.987947	1.01975	1.00 (0.99-1.02)
M32836.metal.pos.txt.gz	Weighted median	20	0.00979031	0.0106817	0.359376	1.00984	0.988916	1.0312	1.01 (0.99-1.03)
M32836.metal.pos.txt.gz	MR Egger	20	0.00239502	0.0232914	0.919236	1.0024	0.957666	1.04922	1.00 (0.96-1.05)
M32836.metal.pos.txt.gz	Weighted mode	20	0.0127966	0.0127253	0.327244	1.01288	0.987928	1.03846	1.01 (0.99-1.04)
M32838.metal.pos.txt.gz	Inverse variance weighted	21	-0.00496569	0.00486766	0.307663	0.995047	0.985598	1.00459	1.00 (0.99-1.00)
M32838.metal.pos.txt.gz	Weighted median	21	-0.00586342	0.00696989	0.400207	0.994154	0.980665	1.00783	0.99 (0.98-1.01)
M32838.metal.pos.txt.gz	MR Egger	21	-0.0181681	0.0138691	0.205824	0.981996	0.955661	1.00906	0.98 (0.96-1.01)
M32838.metal.pos.txt.gz	Weighted mode	21	-0.00706204	0.0075295	0.359477	0.992963	0.978416	1.00773	0.99 (0.98-1.01)
M32846.metal.pos.txt.gz	Inverse variance weighted	21	-0.00284837	0.00853953	0.738719	0.997156	0.980605	1.01399	1.00 (0.98-1.01)
M32846.metal.pos.txt.gz	Weighted median	21	-0.00182482	0.0123135	0.882187	0.998177	0.974375	1.02256	1.00 (0.97-1.02)
M32846.metal.pos.txt.gz	MR Egger	21	-0.00123532	0.0245542	0.960401	0.998765	0.951837	1.04801	1.00 (0.95-1.05)
M32846.metal.pos.txt.gz	Weighted mode	21	0.000470087	0.0143867	0.974258	1.00047	0.972653	1.02908	1.00 (0.97-1.03)
M32847.metal.pos.txt.gz	Inverse variance weighted	21	-0.000226658	0.00566367	0.968077	0.999773	0.988736	1.01093	1.00 (0.99-1.01)
M32847.metal.pos.txt.gz	Weighted median	21	-0.00796779	0.00784929	0.31006	0.992064	0.976918	1.00744	0.99 (0.98-1.01)
M32847.metal.pos.txt.gz	MR Egger	21	-0.0144862	0.0162352	0.383409	0.985618	0.954749	1.01749	0.99 (0.95-1.02)
M32847.metal.pos.txt.gz	Weighted mode	21	-0.0102593	0.00941524	0.288822	0.989793	0.971695	1.00823	0.99 (0.97-1.01)
M32854.metal.pos.txt.gz	Inverse variance weighted	21	0.00242849	0.00904296	0.788276	1.00243	0.984821	1.02036	1.00 (0.98-1.02)
M32854.metal.pos.txt.gz	Weighted median	21	0.000806448	0.0126902	0.94933	1.00081	0.976221	1.02601	1.00 (0.98-1.03)
M32854.metal.pos.txt.gz	MR Egger	21	-0.00703271	0.0261284	0.790708	0.992992	0.943419	1.04517	0.99 (0.94-1.05)
M32854.metal.pos.txt.gz	Weighted mode	21	-0.00102066	0.0138463	0.941971	0.99898	0.972233	1.02646	1.00 (0.97-1.03)
M32855.metal.pos.txt.gz	Inverse variance weighted	21	-0.0020282	0.00526418	0.700027	0.997974	0.98773	1.00832	1.00 (0.99-1.01)
M32855.metal.pos.txt.gz	Weighted median	21	0.00177917	0.00748055	0.812006	1.00178	0.9872	1.01658	1.00 (0.99-1.02)
M32855.metal.pos.txt.gz	MR Egger	21	0.0124394	0.0151491	0.421756	1.01252	0.982895	1.04303	1.01 (0.98-1.04)
M32855.metal.pos.txt.gz	Weighted mode	21	0.00450249	0.00827899	0.59256	1.00451	0.988344	1.02095	1.00 (0.99-1.02)
M32857.metal.pos.txt.gz	Inverse variance weighted	21	0.00186914	0.00834982	0.822871	1.00187	0.985608	1.0184	1.00 (0.99-1.02)
M32857.metal.pos.txt.gz	Weighted median	21	-0.00383982	0.0123156	0.755203	0.996168	0.972409	1.02051	1.00 (0.97-1.02)
M32857.metal.pos.txt.gz	MR Egger	21	-0.0144561	0.0236599	0.548442	0.985648	0.940984	1.03243	0.99 (0.94-1.03)
M32857.metal.pos.txt.gz	Weighted mode	21	-0.00283936	0.0139073	0.84029	0.997165	0.970351	1.02472	1.00 (0.97-1.02)
M32863.metal.pos.txt.gz	Inverse variance weighted	19	-0.00818556	0.0164115	0.617942	0.991848	0.960451	1.02427	0.99 (0.96-1.02)
M32863.metal.pos.txt.gz	Weighted median	19	-0.000453627	0.023293	0.984462	0.999546	0.954939	1.04624	1.00 (0.95-1.05)
M32863.metal.pos.txt.gz	MR Egger	19	0.0265485	0.0461888	0.572968	1.0269	0.938022	1.12421	1.03 (0.94-1.12)
M32863.metal.pos.txt.gz	Weighted mode	19	0.00335906	0.0260698	0.898906	1.00336	0.953384	1.05597	1.00 (0.95-1.06)
M32867.metal.pos.txt.gz	Inverse variance weighted	21	0.00229762	0.00174595	0.188184	1.0023	0.998876	1.00574	1.00 (1.00-1.01)
M32867.metal.pos.txt.gz	Weighted median	21	0.00146594	0.00238245	0.53835	1.00147	0.996801	1.00615	1.00 (1.00-1.01)
M32867.metal.pos.txt.gz	MR Egger	21	0.000762173	0.00505669	0.881781	1.00076	0.990893	1.01073	1.00 (0.99-1.01)
M32867.metal.pos.txt.gz	Weighted mode	21	0.00143472	0.00311846	0.650426	1.00144	0.995333	1.00758	1.00 (1.00-1.01)
M32869.metal.pos.txt.gz	Inverse variance weighted	21	-0.00523614	0.00639782	0.413115	0.994778	0.982381	1.00733	0.99 (0.98-1.01)
M32869.metal.pos.txt.gz	Weighted median	21	-0.000218875	0.00855037	0.979578	0.999781	0.983166	1.01668	1.00 (0.98-1.02)
M32869.metal.pos.txt.gz	MR Egger	21	-0.00613034	0.0186608	0.746115	0.993888	0.958194	1.03091	0.99 (0.96-1.03)
M32869.metal.pos.txt.gz	Weighted mode	21	-0.000204422	0.0101282	0.984097	0.999796	0.980144	1.01984	1.00 (0.98-1.02)
M32910.metal.pos.txt.gz	Inverse variance weighted	21	0.00139811	0.00255298	0.583941	1.0014	0.996401	1.00642	1.00 (1.00-1.01)
M32910.metal.pos.txt.gz	Weighted median	21	0.00212946	0.00333186	0.522744	1.00213	0.995609	1.0087	1.00 (1.00-1.01)
M32910.metal.pos.txt.gz	MR Egger	21	-0.000586509	0.00723398	0.936229	0.999414	0.985343	1.01368	1.00 (0.99-1.01)
M32910.metal.pos.txt.gz	Weighted mode	21	0.00272592	0.00361699	0.459845	1.00273	0.995646	1.00986	1.00 (1.00-1.01)
M32980.metal.pos.txt.gz	Inverse variance weighted	21	-0.00271	0.00463274	0.55857	0.997294	0.988279	1.00639	1.00 (0.99-1.01)
M32980.metal.pos.txt.gz	Weighted median	21	-0.00695075	0.00586872	0.236266	0.993073	0.981716	1.00456	0.99 (0.98-1.00)
M32980.metal.pos.txt.gz	MR Egger	21	-0.0163446	0.0134119	0.237888	0.983788	0.958264	1.00999	0.98 (0.96-1.01)
M32980.metal.pos.txt.gz	Weighted mode	21	-0.0085833	0.00700754	0.234857	0.991453	0.977929	1.00516	0.99 (0.98-1.01)
M33009.metal.pos.txt.gz	Inverse variance weighted	21	-0.0139445	0.00864752	0.106844	0.986152	0.969579	1.00301	0.99 (0.97-1.00)
M33009.metal.pos.txt.gz	Weighted median	21	-0.0243441	0.012557	0.0525392	0.97595	0.952223	1.00027	0.98 (0.95-1.00)
M33009.metal.pos.txt.gz	MR Egger	21	0.0178289	0.0244351	0.474508	1.01799	0.970384	1.06793	1.02 (0.97-1.07)
M33009.metal.pos.txt.gz	Weighted mode	21	-0.0222523	0.0145428	0.141648	0.977993	0.95051	1.00627	0.98 (0.95-1.01)
M33084.metal.pos.txt.gz	Inverse variance weighted	21	-0.00207592	0.00601264	0.729899	0.997926	0.986235	1.00976	1.00 (0.99-1.01)
M33084.metal.pos.txt.gz	Weighted median	21	-0.00356293	0.00875842	0.684154	0.996443	0.979484	1.0137	1.00 (0.98-1.01)
M33084.metal.pos.txt.gz	MR Egger	21	-0.00513146	0.016955	0.765444	0.994882	0.962363	1.0285	0.99 (0.96-1.03)
M33084.metal.pos.txt.gz	Weighted mode	21	-0.00212931	0.00975318	0.829392	0.997873	0.978979	1.01713	1.00 (0.98-1.02)
M33131.metal.pos.txt.gz	Inverse variance weighted	21	0.00918106	0.00657298	0.162477	1.00922	0.996305	1.02231	1.01 (1.00-1.02)
M33131.metal.pos.txt.gz	Weighted median	21	0.00456787	0.00965003	0.635961	1.00458	0.985756	1.02376	1.00 (0.99-1.02)
M33131.metal.pos.txt.gz	MR Egger	21	0.00822862	0.0190869	0.671237	1.00826	0.97124	1.0467	1.01 (0.97-1.05)
M33131.metal.pos.txt.gz	Weighted mode	21	0.00522335	0.0119019	0.665462	1.00524	0.982059	1.02896	1.01 (0.98-1.03)
M33132.metal.pos.txt.gz	Inverse variance weighted	21	0.00102917	0.0020446	0.614711	1.00103	0.997026	1.00505	1.00 (1.00-1.01)
M33132.metal.pos.txt.gz	Weighted median	21	0.000756219	0.00279918	0.787039	1.00076	0.995281	1.00626	1.00 (1.00-1.01)
M33132.metal.pos.txt.gz	MR Egger	21	0.00184594	0.00617703	0.768307	1.00185	0.989791	1.01405	1.00 (0.99-1.01)
M33132.metal.pos.txt.gz	Weighted mode	21	0.00105219	0.00331785	0.754432	1.00105	0.994564	1.00758	1.00 (0.99-1.01)
M33137.metal.pos.txt.gz	Inverse variance weighted	21	-0.00588333	0.0120183	0.624466	0.994134	0.97099	1.01783	0.99 (0.97-1.02)
M33137.metal.pos.txt.gz	Weighted median	21	-0.00344063	0.0170463	0.840041	0.996565	0.963819	1.03042	1.00 (0.96-1.03)
M33137.metal.pos.txt.gz	MR Egger	21	0.00505396	0.0341111	0.883776	1.00507	0.940067	1.07456	1.01 (0.94-1.07)
M33137.metal.pos.txt.gz	Weighted mode	21	-0.00528547	0.0200783	0.795056	0.994728	0.956343	1.03465	0.99 (0.96-1.03)
M33138.metal.pos.txt.gz	Inverse variance weighted	21	-0.00268609	0.00516262	0.602858	0.997318	0.987277	1.00746	1.00 (0.99-1.01)
M33138.metal.pos.txt.gz	Weighted median	21	-0.0041781	0.00716579	0.559852	0.995831	0.981942	1.00992	1.00 (0.98-1.01)
M33138.metal.pos.txt.gz	MR Egger	21	-0.000701831	0.0148013	0.962676	0.999298	0.970725	1.02871	1.00 (0.97-1.03)
M33138.metal.pos.txt.gz	Weighted mode	21	-0.0101097	0.0084567	0.245888	0.989941	0.973668	1.00649	0.99 (0.97-1.01)
M33140.metal.pos.txt.gz	Inverse variance weighted	21	-0.000561721	0.00440824	0.898604	0.999438	0.99084	1.00811	1.00 (0.99-1.01)
M33140.metal.pos.txt.gz	Weighted median	21	0.000360973	0.00597986	0.951865	1.00036	0.988705	1.01215	1.00 (0.99-1.01)
M33140.metal.pos.txt.gz	MR Egger	21	0.00176207	0.0129144	0.892907	1.00176	0.976725	1.02744	1.00 (0.98-1.03)
M33140.metal.pos.txt.gz	Weighted mode	21	-0.00216541	0.00699352	0.760044	0.997837	0.984253	1.01161	1.00 (0.98-1.01)
M33144.metal.pos.txt.gz	Inverse variance weighted	21	-0.00732154	0.0127397	0.565493	0.992705	0.968224	1.0178	0.99 (0.97-1.02)
M33144.metal.pos.txt.gz	Weighted median	21	-0.00476456	0.0158836	0.764202	0.995247	0.96474	1.02672	1.00 (0.96-1.03)
M33144.metal.pos.txt.gz	MR Egger	21	-0.0294058	0.0370781	0.437524	0.971022	0.902958	1.04422	0.97 (0.90-1.04)
M33144.metal.pos.txt.gz	Weighted mode	21	-0.000523841	0.0192356	0.978544	0.999476	0.962496	1.03788	1.00 (0.96-1.04)
M33150.metal.pos.txt.gz	Inverse variance weighted	21	-0.00489924	0.0104062	0.637785	0.995113	0.975022	1.01562	1.00 (0.98-1.02)
M33150.metal.pos.txt.gz	Weighted median	21	-0.014819	0.0143042	0.300206	0.98529	0.95805	1.0133	0.99 (0.96-1.01)
M33150.metal.pos.txt.gz	MR Egger	21	-0.0543954	0.0293688	0.0796066	0.947058	0.894082	1.00317	0.95 (0.89-1.00)
M33150.metal.pos.txt.gz	Weighted mode	21	-0.0261736	0.0163168	0.124371	0.974166	0.943504	1.00582	0.97 (0.94-1.01)
M33163.metal.pos.txt.gz	Inverse variance weighted	21	-0.000572342	0.0035757	0.87283	0.999428	0.992448	1.00646	1.00 (0.99-1.01)
M33163.metal.pos.txt.gz	Weighted median	21	-0.00421561	0.00510227	0.408678	0.995793	0.985885	1.0058	1.00 (0.99-1.01)
M33163.metal.pos.txt.gz	MR Egger	21	-0.00230914	0.00975075	0.815334	0.997694	0.978807	1.01694	1.00 (0.98-1.02)
M33163.metal.pos.txt.gz	Weighted mode	21	-0.00616603	0.00570485	0.292629	0.993853	0.982802	1.00503	0.99 (0.98-1.01)
M33165.metal.pos.txt.gz	Inverse variance weighted	21	-0.00392747	0.0047516	0.408488	0.99608	0.986847	1.0054	1.00 (0.99-1.01)
M33165.metal.pos.txt.gz	Weighted median	21	-0.00370065	0.00658046	0.573865	0.996306	0.983539	1.00924	1.00 (0.98-1.01)
M33165.metal.pos.txt.gz	MR Egger	21	-0.0131279	0.01353	0.344098	0.986958	0.961129	1.01348	0.99 (0.96-1.01)
M33165.metal.pos.txt.gz	Weighted mode	21	0.00497321	0.00883349	0.579695	1.00499	0.987735	1.02254	1.00 (0.99-1.02)
M33173.metal.pos.txt.gz	Inverse variance weighted	21	-0.0154385	0.0289317	0.593606	0.98468	0.930396	1.04213	0.98 (0.93-1.04)
M33173.metal.pos.txt.gz	Weighted median	21	-0.03348	0.0378708	0.376664	0.967074	0.897891	1.04159	0.97 (0.90-1.04)
M33173.metal.pos.txt.gz	MR Egger	21	-0.053166	0.082763	0.528297	0.948223	0.806234	1.11522	0.95 (0.81-1.12)
M33173.metal.pos.txt.gz	Weighted mode	21	-0.0392545	0.0439183	0.382055	0.961506	0.882202	1.04794	0.96 (0.88-1.05)
M33178.metal.pos.txt.gz	Inverse variance weighted	20	-0.0296683	0.0228691	0.194526	0.970768	0.928215	1.01527	0.97 (0.93-1.02)
M33178.metal.pos.txt.gz	Weighted median	20	0.000103179	0.0357264	0.997696	1.0001	0.932468	1.07264	1.00 (0.93-1.07)
M33178.metal.pos.txt.gz	MR Egger	20	0.0408393	0.0644081	0.534011	1.04168	0.918144	1.18185	1.04 (0.92-1.18)
M33178.metal.pos.txt.gz	Weighted mode	20	0.0107541	0.0382521	0.781643	1.01081	0.937799	1.08951	1.01 (0.94-1.09)
M33188.metal.pos.txt.gz	Inverse variance weighted	21	0.0138363	0.01266	0.274431	1.01393	0.989083	1.03941	1.01 (0.99-1.04)
M33188.metal.pos.txt.gz	Weighted median	21	0.0194635	0.0160828	0.226201	1.01965	0.988014	1.05231	1.02 (0.99-1.05)
M33188.metal.pos.txt.gz	MR Egger	21	0.081396	0.0335964	0.0255638	1.0848	1.01567	1.15864	1.08 (1.02-1.16)
M33188.metal.pos.txt.gz	Weighted mode	21	0.0283963	0.0186029	0.142559	1.0288	0.991967	1.06701	1.03 (0.99-1.07)
M33190.metal.pos.txt.gz	Inverse variance weighted	21	-0.00634537	0.0157371	0.686793	0.993675	0.963493	1.0248	0.99 (0.96-1.02)
M33190.metal.pos.txt.gz	Weighted median	21	-0.0131187	0.0209215	0.53063	0.986967	0.947314	1.02828	0.99 (0.95-1.03)
M33190.metal.pos.txt.gz	MR Egger	21	0.0185516	0.0457055	0.689354	1.01872	0.931433	1.1142	1.02 (0.93-1.11)
M33190.metal.pos.txt.gz	Weighted mode	21	-0.0121478	0.0240499	0.619004	0.987926	0.942438	1.03561	0.99 (0.94-1.04)
M33192.metal.pos.txt.gz	Inverse variance weighted	21	-0.00570519	0.0131497	0.664387	0.994311	0.969012	1.02027	0.99 (0.97-1.02)
M33192.metal.pos.txt.gz	Weighted median	21	-0.0161538	0.0186531	0.386485	0.983976	0.948651	1.02062	0.98 (0.95-1.02)
M33192.metal.pos.txt.gz	MR Egger	21	-0.0390414	0.0373285	0.308738	0.961711	0.893861	1.03471	0.96 (0.89-1.03)
M33192.metal.pos.txt.gz	Weighted mode	21	-0.0137342	0.022081	0.540973	0.98636	0.944582	1.02999	0.99 (0.94-1.03)
M33194.metal.pos.txt.gz	Inverse variance weighted	21	0.00175905	0.0128862	0.891421	1.00176	0.976776	1.02738	1.00 (0.98-1.03)
M33194.metal.pos.txt.gz	Weighted median	21	0.00694271	0.0188315	0.712369	1.00697	0.970478	1.04483	1.01 (0.97-1.04)
M33194.metal.pos.txt.gz	MR Egger	21	-0.0155243	0.037018	0.679649	0.984596	0.915688	1.05869	0.98 (0.92-1.06)
M33194.metal.pos.txt.gz	Weighted mode	21	0.00427171	0.0235936	0.858148	1.00428	0.958897	1.05181	1.00 (0.96-1.05)
M33195.metal.pos.txt.gz	Inverse variance weighted	21	0.0166138	0.0120062	0.166431	1.01675	0.993105	1.04096	1.02 (0.99-1.04)
M33195.metal.pos.txt.gz	Weighted median	21	0.0267195	0.016697	0.109542	1.02708	0.994011	1.06125	1.03 (0.99-1.06)
M33195.metal.pos.txt.gz	MR Egger	21	0.072139	0.0339325	0.0468373	1.0748	1.00565	1.14872	1.07 (1.01-1.15)
M33195.metal.pos.txt.gz	Weighted mode	21	0.0310502	0.0194649	0.126351	1.03154	0.992924	1.07165	1.03 (0.99-1.07)
M33197.metal.pos.txt.gz	Inverse variance weighted	21	0.0187974	0.0159394	0.238276	1.01898	0.987633	1.05131	1.02 (0.99-1.05)
M33197.metal.pos.txt.gz	Weighted median	21	0.0362552	0.0193074	0.06041	1.03692	0.998414	1.07691	1.04 (1.00-1.08)
M33197.metal.pos.txt.gz	MR Egger	21	0.0318922	0.0460047	0.496548	1.03241	0.943389	1.12982	1.03 (0.94-1.13)
M33197.metal.pos.txt.gz	Weighted mode	21	0.0357796	0.0221378	0.121711	1.03643	0.992418	1.08239	1.04 (0.99-1.08)
M33203.metal.pos.txt.gz	Inverse variance weighted	21	-0.00948697	0.0154406	0.538941	0.990558	0.961029	1.02099	0.99 (0.96-1.02)
M33203.metal.pos.txt.gz	Weighted median	21	-0.00801936	0.0227747	0.72475	0.992013	0.948705	1.0373	0.99 (0.95-1.04)
M33203.metal.pos.txt.gz	MR Egger	21	-0.0388809	0.0434691	0.382273	0.961865	0.883309	1.04741	0.96 (0.88-1.05)
M33203.metal.pos.txt.gz	Weighted mode	21	-0.0123879	0.0272007	0.653708	0.987688	0.936411	1.04177	0.99 (0.94-1.04)
M33204.metal.pos.txt.gz	Inverse variance weighted	21	0.00608749	0.00395816	0.124058	1.00611	0.998331	1.01394	1.01 (1.00-1.01)
M33204.metal.pos.txt.gz	Weighted median	21	0.0019143	0.00601113	0.750137	1.00192	0.990181	1.01379	1.00 (0.99-1.01)
M33204.metal.pos.txt.gz	MR Egger	21	-0.00119693	0.0111972	0.915992	0.998804	0.977122	1.02097	1.00 (0.98-1.02)
M33204.metal.pos.txt.gz	Weighted mode	21	0.00403102	0.00738905	0.591415	1.00404	0.989603	1.01869	1.00 (0.99-1.02)
M33221.metal.pos.txt.gz	Inverse variance weighted	21	-0.0032791	0.00570341	0.565334	0.996726	0.985646	1.00793	1.00 (0.99-1.01)
M33221.metal.pos.txt.gz	Weighted median	21	-0.00459045	0.00782638	0.557515	0.99542	0.980267	1.01081	1.00 (0.98-1.01)
M33221.metal.pos.txt.gz	MR Egger	21	0.00179165	0.0168147	0.916261	1.00179	0.969315	1.03536	1.00 (0.97-1.04)
M33221.metal.pos.txt.gz	Weighted mode	21	-0.00231728	0.00934106	0.806606	0.997685	0.979585	1.01612	1.00 (0.98-1.02)
M33228.metal.pos.txt.gz	Inverse variance weighted	21	-0.00140971	0.00354272	0.690692	0.998591	0.991681	1.00555	1.00 (0.99-1.01)
M33228.metal.pos.txt.gz	Weighted median	21	-0.00545083	0.00494667	0.270497	0.994564	0.984968	1.00425	0.99 (0.98-1.00)
M33228.metal.pos.txt.gz	MR Egger	21	-0.0180203	0.00997969	0.0868357	0.982141	0.963117	1.00154	0.98 (0.96-1.00)
M33228.metal.pos.txt.gz	Weighted mode	21	-0.00637705	0.00556487	0.265343	0.993643	0.982864	1.00454	0.99 (0.98-1.00)
M33230.metal.pos.txt.gz	Inverse variance weighted	21	-0.000980338	0.00445	0.825637	0.99902	0.990345	1.00777	1.00 (0.99-1.01)
M33230.metal.pos.txt.gz	Weighted median	21	-0.00544817	0.00596963	0.361428	0.994567	0.982998	1.00627	0.99 (0.98-1.01)
M33230.metal.pos.txt.gz	MR Egger	21	-0.0308799	0.0105413	0.00860352	0.969592	0.949765	0.989833	0.97 (0.95-0.99)
M33230.metal.pos.txt.gz	Weighted mode	21	-0.0150261	0.00659699	0.0338734	0.985086	0.972431	0.997906	0.99 (0.97-1.00)
M33250.metal.pos.txt.gz	Inverse variance weighted	21	0.00122986	0.00597731	0.836983	1.00123	0.989569	1.01303	1.00 (0.99-1.01)
M33250.metal.pos.txt.gz	Weighted median	21	-0.00429386	0.00853236	0.614793	0.995715	0.979202	1.01251	1.00 (0.98-1.01)
M33250.metal.pos.txt.gz	MR Egger	21	-0.0185932	0.017287	0.295593	0.981579	0.948877	1.01541	0.98 (0.95-1.02)
M33250.metal.pos.txt.gz	Weighted mode	21	-0.0149496	0.0121341	0.232226	0.985162	0.962008	1.00887	0.99 (0.96-1.01)
M33353.metal.pos.txt.gz	Inverse variance weighted	21	-0.0205416	0.0118627	0.0833409	0.979668	0.957153	1.00271	0.98 (0.96-1.00)
M33353.metal.pos.txt.gz	Weighted median	21	-0.00696761	0.0166122	0.674904	0.993057	0.961243	1.02592	0.99 (0.96-1.03)
M33353.metal.pos.txt.gz	MR Egger	21	-0.00720756	0.0338962	0.833875	0.992818	0.929002	1.06102	0.99 (0.93-1.06)
M33353.metal.pos.txt.gz	Weighted mode	21	-0.0127626	0.0182917	0.493382	0.987319	0.952549	1.02336	0.99 (0.95-1.02)
M33359.metal.pos.txt.gz	Inverse variance weighted	21	0.0190366	0.0114604	0.0966965	1.01922	0.99658	1.04237	1.02 (1.00-1.04)
M33359.metal.pos.txt.gz	Weighted median	21	0.0178495	0.0165391	0.280483	1.01801	0.985539	1.05155	1.02 (0.99-1.05)
M33359.metal.pos.txt.gz	MR Egger	21	0.0244079	0.0330249	0.468895	1.02471	0.960481	1.09323	1.02 (0.96-1.09)
M33359.metal.pos.txt.gz	Weighted mode	21	0.0198938	0.0188145	0.302949	1.02009	0.983161	1.05841	1.02 (0.98-1.06)
M33363.metal.pos.txt.gz	Inverse variance weighted	21	-0.00389906	0.0049339	0.429377	0.996109	0.986522	1.00579	1.00 (0.99-1.01)
M33363.metal.pos.txt.gz	Weighted median	21	-0.00339487	0.0070387	0.629582	0.996611	0.982956	1.01046	1.00 (0.98-1.01)
M33363.metal.pos.txt.gz	MR Egger	21	-0.00397338	0.0139858	0.779405	0.996035	0.969102	1.02372	1.00 (0.97-1.02)
M33363.metal.pos.txt.gz	Weighted mode	21	-0.00501503	0.00844306	0.559183	0.994998	0.978667	1.0116	0.99 (0.98-1.01)
M33364.metal.pos.txt.gz	Inverse variance weighted	21	0.00335789	0.00493099	0.495885	1.00336	0.993713	1.01311	1.00 (0.99-1.01)
M33364.metal.pos.txt.gz	Weighted median	21	-0.00167705	0.00628996	0.78976	0.998324	0.986092	1.01071	1.00 (0.99-1.01)
M33364.metal.pos.txt.gz	MR Egger	21	-1.56e-05	0.0144812	0.999153	0.999984	0.972001	1.02877	1.00 (0.97-1.03)
M33364.metal.pos.txt.gz	Weighted mode	21	-0.00214708	0.0075062	0.777789	0.997855	0.983282	1.01264	1.00 (0.98-1.01)
M33380.metal.pos.txt.gz	Inverse variance weighted	21	-0.00112405	0.00207382	0.587806	0.998877	0.994825	1.00294	1.00 (0.99-1.00)
M33380.metal.pos.txt.gz	Weighted median	21	0.000991718	0.00279893	0.723099	1.00099	0.995516	1.0065	1.00 (1.00-1.01)
M33380.metal.pos.txt.gz	MR Egger	21	-0.00102382	0.00602099	0.866775	0.998977	0.987257	1.01084	1.00 (0.99-1.01)
M33380.metal.pos.txt.gz	Weighted mode	21	0.000549254	0.00342268	0.874117	1.00055	0.99386	1.00728	1.00 (0.99-1.01)
M33384.metal.pos.txt.gz	Inverse variance weighted	21	0.000787541	0.0298548	0.978955	1.00079	0.943907	1.0611	1.00 (0.94-1.06)
M33384.metal.pos.txt.gz	Weighted median	21	-0.0162088	0.0401203	0.686209	0.983922	0.909514	1.06442	0.98 (0.91-1.06)
M33384.metal.pos.txt.gz	MR Egger	21	-0.0715945	0.0848406	0.409242	0.930908	0.788296	1.09932	0.93 (0.79-1.10)
M33384.metal.pos.txt.gz	Weighted mode	21	-0.00443156	0.0427716	0.918511	0.995578	0.915519	1.08264	1.00 (0.92-1.08)
M33389.metal.pos.txt.gz	Inverse variance weighted	21	0.000524805	0.00296137	0.859338	1.00052	0.994734	1.00635	1.00 (0.99-1.01)
M33389.metal.pos.txt.gz	Weighted median	21	-0.00394188	0.00360989	0.274848	0.996066	0.989043	1.00314	1.00 (0.99-1.00)
M33389.metal.pos.txt.gz	MR Egger	21	-0.0100197	0.00817323	0.235209	0.99003	0.974297	1.00602	0.99 (0.97-1.01)
M33389.metal.pos.txt.gz	Weighted mode	21	-0.0033545	0.00422675	0.436722	0.996651	0.988429	1.00494	1.00 (0.99-1.00)
M33390.metal.pos.txt.gz	Inverse variance weighted	21	0.000988775	0.00946629	0.91681	1.00099	0.982588	1.01973	1.00 (0.98-1.02)
M33390.metal.pos.txt.gz	Weighted median	21	-0.00391756	0.01317	0.766116	0.99609	0.970707	1.02214	1.00 (0.97-1.02)
M33390.metal.pos.txt.gz	MR Egger	21	-0.0424636	0.0260834	0.119996	0.958425	0.910659	1.0087	0.96 (0.91-1.01)
M33390.metal.pos.txt.gz	Weighted mode	21	-0.0169344	0.0165326	0.317922	0.983208	0.951859	1.01559	0.98 (0.95-1.02)
M33391.metal.pos.txt.gz	Inverse variance weighted	21	0.00529584	0.0179603	0.768098	1.00531	0.970536	1.04133	1.01 (0.97-1.04)
M33391.metal.pos.txt.gz	Weighted median	21	-0.00553566	0.0256535	0.829155	0.99448	0.945713	1.04576	0.99 (0.95-1.05)
M33391.metal.pos.txt.gz	MR Egger	21	0.0186265	0.0515714	0.721951	1.0188	0.920854	1.12717	1.02 (0.92-1.13)
M33391.metal.pos.txt.gz	Weighted mode	21	-0.0202183	0.0340865	0.559731	0.979985	0.916652	1.04769	0.98 (0.92-1.05)
M33408.metal.pos.txt.gz	Inverse variance weighted	21	0.00189716	0.00895029	0.832133	1.0019	0.984476	1.01963	1.00 (0.98-1.02)
M33408.metal.pos.txt.gz	Weighted median	21	-0.00632319	0.0122986	0.607154	0.993697	0.97003	1.01794	0.99 (0.97-1.02)
M33408.metal.pos.txt.gz	MR Egger	21	-0.0248795	0.025203	0.335968	0.975427	0.928414	1.02482	0.98 (0.93-1.02)
M33408.metal.pos.txt.gz	Weighted mode	21	-0.0159098	0.0146817	0.291415	0.984216	0.956298	1.01295	0.98 (0.96-1.01)
M33415.metal.pos.txt.gz	Inverse variance weighted	21	0.00676362	0.0080284	0.399529	1.00679	0.991068	1.02275	1.01 (0.99-1.02)
M33415.metal.pos.txt.gz	Weighted median	21	0.00774416	0.00979398	0.429116	1.00777	0.988613	1.02731	1.01 (0.99-1.03)
M33415.metal.pos.txt.gz	MR Egger	21	0.0218065	0.0232489	0.360035	1.02205	0.976519	1.0697	1.02 (0.98-1.07)
M33415.metal.pos.txt.gz	Weighted mode	21	0.0128881	0.0109927	0.254804	1.01297	0.99138	1.03503	1.01 (0.99-1.04)
M33420.metal.pos.txt.gz	Inverse variance weighted	21	-0.0017326	0.00610304	0.776493	0.998269	0.986399	1.01028	1.00 (0.99-1.01)
M33420.metal.pos.txt.gz	Weighted median	21	-0.00591536	0.00897087	0.509641	0.994102	0.976776	1.01174	0.99 (0.98-1.01)
M33420.metal.pos.txt.gz	MR Egger	21	-0.0218497	0.0167624	0.207981	0.978387	0.946765	1.01107	0.98 (0.95-1.01)
M33420.metal.pos.txt.gz	Weighted mode	21	-0.00869041	0.00988793	0.389898	0.991347	0.97232	1.01075	0.99 (0.97-1.01)
M33422.metal.pos.txt.gz	Inverse variance weighted	21	0.000588787	0.00227483	0.795769	1.00059	0.996138	1.00506	1.00 (1.00-1.01)
M33422.metal.pos.txt.gz	Weighted median	21	0	0.00324363	1	1	0.993663	1.00638	1.00 (0.99-1.01)
M33422.metal.pos.txt.gz	MR Egger	21	-0.00223686	0.00685957	0.747918	0.997766	0.984441	1.01127	1.00 (0.98-1.01)
M33422.metal.pos.txt.gz	Weighted mode	21	-0.00642761	0.00460624	0.178194	0.993593	0.984663	1.0026	0.99 (0.98-1.00)
M33423.metal.pos.txt.gz	Inverse variance weighted	20	-0.0689165	0.0438214	0.115796	0.933405	0.856581	1.01712	0.93 (0.86-1.02)
M33423.metal.pos.txt.gz	Weighted median	20	-0.101259	0.0586963	0.0845042	0.903699	0.805491	1.01388	0.90 (0.81-1.01)
M33423.metal.pos.txt.gz	MR Egger	20	-0.159855	0.123842	0.213108	0.852267	0.668589	1.08641	0.85 (0.67-1.09)
M33423.metal.pos.txt.gz	Weighted mode	20	-0.116839	0.0656039	0.0909105	0.889728	0.782374	1.01181	0.89 (0.78-1.01)
M33441.metal.pos.txt.gz	Inverse variance weighted	21	0.00171096	0.00473482	0.717832	1.00171	0.992459	1.01105	1.00 (0.99-1.01)
M33441.metal.pos.txt.gz	Weighted median	21	0.0054229	0.006617	0.412478	1.00544	0.992482	1.01856	1.01 (0.99-1.02)
M33441.metal.pos.txt.gz	MR Egger	21	0.00955913	0.0136475	0.492146	1.0096	0.982957	1.03698	1.01 (0.98-1.04)
M33441.metal.pos.txt.gz	Weighted mode	21	0.00475653	0.00799596	0.558604	1.00477	0.989144	1.02064	1.00 (0.99-1.02)
M33442.metal.pos.txt.gz	Inverse variance weighted	21	0.00141713	0.0020737	0.494365	1.00142	0.997356	1.0055	1.00 (1.00-1.01)
M33442.metal.pos.txt.gz	Weighted median	21	-0.00204964	0.00286869	0.474926	0.997952	0.992357	1.00358	1.00 (0.99-1.00)
M33442.metal.pos.txt.gz	MR Egger	21	-0.00559034	0.00591536	0.356495	0.994425	0.982962	1.00602	0.99 (0.98-1.01)
M33442.metal.pos.txt.gz	Weighted mode	21	-0.00188105	0.00363818	0.610805	0.998121	0.991029	1.00526	1.00 (0.99-1.01)
M33443.metal.pos.txt.gz	Inverse variance weighted	21	-0.00176328	0.00415261	0.671115	0.998238	0.990146	1.0064	1.00 (0.99-1.01)
M33443.metal.pos.txt.gz	Weighted median	21	-0.00609675	0.00607621	0.315677	0.993922	0.982155	1.00583	0.99 (0.98-1.01)
M33443.metal.pos.txt.gz	MR Egger	21	-0.0125875	0.0118677	0.302142	0.987491	0.964787	1.01073	0.99 (0.96-1.01)
M33443.metal.pos.txt.gz	Weighted mode	21	-0.00463027	0.0076754	0.553115	0.99538	0.980518	1.01047	1.00 (0.98-1.01)
M33447.metal.pos.txt.gz	Inverse variance weighted	21	-0.00473274	0.0050492	0.348592	0.995278	0.985477	1.00518	1.00 (0.99-1.01)
M33447.metal.pos.txt.gz	Weighted median	21	-0.00767636	0.00628574	0.221998	0.992353	0.980202	1.00465	0.99 (0.98-1.00)
M33447.metal.pos.txt.gz	MR Egger	21	-0.0275628	0.013502	0.0553488	0.972814	0.947407	0.998902	0.97 (0.95-1.00)
M33447.metal.pos.txt.gz	Weighted mode	21	-0.00979308	0.00718387	0.187969	0.990255	0.976409	1.0043	0.99 (0.98-1.00)
M33453.metal.pos.txt.gz	Inverse variance weighted	21	-0.000191179	0.0057294	0.973381	0.999809	0.988644	1.0111	1.00 (0.99-1.01)
M33453.metal.pos.txt.gz	Weighted median	21	-0.00497324	0.00693599	0.473362	0.995039	0.981604	1.00866	1.00 (0.98-1.01)
M33453.metal.pos.txt.gz	MR Egger	21	-0.00666689	0.0163281	0.687613	0.993355	0.962068	1.02566	0.99 (0.96-1.03)
M33453.metal.pos.txt.gz	Weighted mode	21	-0.00426505	0.00738074	0.569807	0.995744	0.981443	1.01025	1.00 (0.98-1.01)
M33477.metal.pos.txt.gz	Inverse variance weighted	21	-0.000492582	0.00283008	0.861824	0.999508	0.993979	1.00507	1.00 (0.99-1.01)
M33477.metal.pos.txt.gz	Weighted median	21	0.00059014	0.00335688	0.860451	1.00059	0.994029	1.0072	1.00 (0.99-1.01)
M33477.metal.pos.txt.gz	MR Egger	21	-0.00191226	0.00816711	0.817379	0.99809	0.98224	1.0142	1.00 (0.98-1.01)
M33477.metal.pos.txt.gz	Weighted mode	21	0.000695301	0.00345097	0.842358	1.0007	0.99395	1.00749	1.00 (0.99-1.01)
M33488.metal.pos.txt.gz	Inverse variance weighted	21	-0.00770387	0.00567501	0.17462	0.992326	0.981349	1.00342	0.99 (0.98-1.00)
M33488.metal.pos.txt.gz	Weighted median	21	-0.0121828	0.00831001	0.142639	0.987891	0.971931	1.00411	0.99 (0.97-1.00)
M33488.metal.pos.txt.gz	MR Egger	21	-0.0104209	0.0163329	0.531069	0.989633	0.958454	1.02183	0.99 (0.96-1.02)
M33488.metal.pos.txt.gz	Weighted mode	21	-0.0116633	0.0102601	0.269073	0.988404	0.968726	1.00848	0.99 (0.97-1.01)
M33507.metal.pos.txt.gz	Inverse variance weighted	21	0.00630347	0.00712746	0.376484	1.00632	0.992363	1.02048	1.01 (0.99-1.02)
M33507.metal.pos.txt.gz	Weighted median	21	0.0021202	0.00898241	0.813403	1.00212	0.984634	1.01992	1.00 (0.98-1.02)
M33507.metal.pos.txt.gz	MR Egger	21	-0.0163648	0.0203679	0.431645	0.983768	0.945269	1.02384	0.98 (0.95-1.02)
M33507.metal.pos.txt.gz	Weighted mode	21	0.0034629	0.0113123	0.76268	1.00347	0.981465	1.02597	1.00 (0.98-1.03)
M33508.metal.pos.txt.gz	Inverse variance weighted	21	-0.00689822	0.00784841	0.379438	0.993126	0.977965	1.00852	0.99 (0.98-1.01)
M33508.metal.pos.txt.gz	Weighted median	21	-0.0221399	0.0109009	0.042253	0.978103	0.957427	0.999226	0.98 (0.96-1.00)
M33508.metal.pos.txt.gz	MR Egger	21	-0.0453852	0.0220807	0.0538462	0.955629	0.915154	0.997895	0.96 (0.92-1.00)
M33508.metal.pos.txt.gz	Weighted mode	21	-0.0219293	0.0129081	0.104844	0.978309	0.953869	1.00338	0.98 (0.95-1.00)
M33509.metal.pos.txt.gz	Inverse variance weighted	21	0.0102133	0.00451215	0.0236041	1.01027	1.00137	1.01924	1.01 (1.00-1.02)
M33509.metal.pos.txt.gz	Weighted median	21	0.0100773	0.00658164	0.125737	1.01013	0.997181	1.02324	1.01 (1.00-1.02)
M33509.metal.pos.txt.gz	MR Egger	21	0.00526591	0.0127951	0.685271	1.00528	0.980382	1.03081	1.01 (0.98-1.03)
M33509.metal.pos.txt.gz	Weighted mode	21	0.0105362	0.00746157	0.173301	1.01059	0.99592	1.02548	1.01 (1.00-1.03)
M33510.metal.pos.txt.gz	Inverse variance weighted	21	0.00754049	0.00354182	0.0332552	1.00757	1.0006	1.01459	1.01 (1.00-1.01)
M33510.metal.pos.txt.gz	Weighted median	21	0.0081188	0.00516594	0.116043	1.00815	0.997996	1.01841	1.01 (1.00-1.02)
M33510.metal.pos.txt.gz	MR Egger	21	0.00657897	0.0098567	0.512503	1.0066	0.987341	1.02624	1.01 (0.99-1.03)
M33510.metal.pos.txt.gz	Weighted mode	21	0.00787042	0.00585944	0.19425	1.0079	0.996392	1.01954	1.01 (1.00-1.02)
M33515.metal.pos.txt.gz	Inverse variance weighted	21	0.00261563	0.00284216	0.357418	1.00262	0.997049	1.00822	1.00 (1.00-1.01)
M33515.metal.pos.txt.gz	Weighted median	21	-0.00197957	0.0039144	0.613056	0.998022	0.990395	1.00571	1.00 (0.99-1.01)
M33515.metal.pos.txt.gz	MR Egger	21	-0.0048373	0.00768729	0.536672	0.995174	0.980292	1.01028	1.00 (0.98-1.01)
M33515.metal.pos.txt.gz	Weighted mode	21	-0.00675113	0.00432325	0.134071	0.993272	0.984891	1.00172	0.99 (0.98-1.00)
M33531.metal.pos.txt.gz	Inverse variance weighted	21	-0.00221895	0.00887043	0.80247	0.997784	0.980586	1.01528	1.00 (0.98-1.02)
M33531.metal.pos.txt.gz	Weighted median	21	0.00174627	0.0116973	0.881326	1.00175	0.979042	1.02498	1.00 (0.98-1.02)
M33531.metal.pos.txt.gz	MR Egger	21	0.0294002	0.0251309	0.256515	1.02984	0.980339	1.08183	1.03 (0.98-1.08)
M33531.metal.pos.txt.gz	Weighted mode	21	0.0233111	0.0144724	0.12291	1.02358	0.994958	1.05304	1.02 (0.99-1.05)
M33587.metal.pos.txt.gz	Inverse variance weighted	21	-0.00823875	0.00496772	0.097225	0.991795	0.982185	1.0015	0.99 (0.98-1.00)
M33587.metal.pos.txt.gz	Weighted median	21	-0.0128502	0.00717746	0.073398	0.987232	0.973441	1.00122	0.99 (0.97-1.00)
M33587.metal.pos.txt.gz	MR Egger	21	-0.0314841	0.0143107	0.0403779	0.969006	0.942204	0.996571	0.97 (0.94-1.00)
M33587.metal.pos.txt.gz	Weighted mode	21	-0.014327	0.00803482	0.0897525	0.985775	0.970373	1.00142	0.99 (0.97-1.00)
M33609.metal.pos.txt.gz	Inverse variance weighted	21	-0.000975808	0.0134148	0.942012	0.999025	0.9731	1.02564	1.00 (0.97-1.03)
M33609.metal.pos.txt.gz	Weighted median	21	-0.0225124	0.019363	0.244971	0.977739	0.941328	1.01556	0.98 (0.94-1.02)
M33609.metal.pos.txt.gz	MR Egger	21	-0.105064	0.0380408	0.0124111	0.900267	0.835585	0.969957	0.90 (0.84-0.97)
M33609.metal.pos.txt.gz	Weighted mode	21	-0.029522	0.0225692	0.205688	0.97091	0.928897	1.01482	0.97 (0.93-1.01)
M33610.metal.pos.txt.gz	Inverse variance weighted	21	-0.0169397	0.0142586	0.23482	0.983203	0.956106	1.01107	0.98 (0.96-1.01)
M33610.metal.pos.txt.gz	Weighted median	21	0.00528331	0.019443	0.785827	1.0053	0.967708	1.04435	1.01 (0.97-1.04)
M33610.metal.pos.txt.gz	MR Egger	21	0.043952	0.0396018	0.280914	1.04493	0.966893	1.12927	1.04 (0.97-1.13)
M33610.metal.pos.txt.gz	Weighted mode	21	0.010245	0.0210656	0.632014	1.0103	0.969433	1.05288	1.01 (0.97-1.05)
M33627.metal.pos.txt.gz	Inverse variance weighted	21	0.0029052	0.00455343	0.523459	1.00291	0.993999	1.0119	1.00 (0.99-1.01)
M33627.metal.pos.txt.gz	Weighted median	21	0.00127971	0.00689473	0.852754	1.00128	0.987841	1.0149	1.00 (0.99-1.01)
M33627.metal.pos.txt.gz	MR Egger	21	0.00232506	0.0129405	0.859311	1.00233	0.977225	1.02808	1.00 (0.98-1.03)
M33627.metal.pos.txt.gz	Weighted mode	21	-0.0027082	0.00823568	0.745697	0.997295	0.981326	1.01352	1.00 (0.98-1.01)
M33633.metal.pos.txt.gz	Inverse variance weighted	21	-0.00590257	0.00849801	0.487317	0.994115	0.977694	1.01081	0.99 (0.98-1.01)
M33633.metal.pos.txt.gz	Weighted median	21	-0.0189532	0.0118795	0.110612	0.981225	0.958643	1.00434	0.98 (0.96-1.00)
M33633.metal.pos.txt.gz	MR Egger	21	-0.0583112	0.0227075	0.0188285	0.943356	0.902291	0.98629	0.94 (0.90-0.99)
M33633.metal.pos.txt.gz	Weighted mode	21	-0.0222109	0.0129411	0.101555	0.978034	0.953539	1.00316	0.98 (0.95-1.00)
M33637.metal.pos.txt.gz	Inverse variance weighted	21	0.00413842	0.00569179	0.467174	1.00415	0.993007	1.01541	1.00 (0.99-1.02)
M33637.metal.pos.txt.gz	Weighted median	21	0.0115961	0.00799754	0.147071	1.01166	0.995929	1.02765	1.01 (1.00-1.03)
M33637.metal.pos.txt.gz	MR Egger	21	0.0167987	0.016356	0.31729	1.01694	0.984857	1.05007	1.02 (0.98-1.05)
M33637.metal.pos.txt.gz	Weighted mode	21	0.0123023	0.00902397	0.187942	1.01238	0.99463	1.03044	1.01 (0.99-1.03)
M33638.metal.pos.txt.gz	Inverse variance weighted	21	0.00109982	0.00559877	0.844267	1.0011	0.990175	1.01215	1.00 (0.99-1.01)
M33638.metal.pos.txt.gz	Weighted median	21	-0.00217871	0.00821526	0.790853	0.997824	0.981885	1.01402	1.00 (0.98-1.01)
M33638.metal.pos.txt.gz	MR Egger	21	-0.00143176	0.0160282	0.929757	0.998569	0.967687	1.03044	1.00 (0.97-1.03)
M33638.metal.pos.txt.gz	Weighted mode	21	-0.0033702	0.00948674	0.726118	0.996635	0.978275	1.01534	1.00 (0.98-1.02)
M33652.metal.pos.txt.gz	Inverse variance weighted	21	-0.00476084	0.00873605	0.585778	0.99525	0.978354	1.01244	1.00 (0.98-1.01)
M33652.metal.pos.txt.gz	Weighted median	21	-0.0069447	0.0116582	0.551381	0.993079	0.970645	1.01603	0.99 (0.97-1.02)
M33652.metal.pos.txt.gz	MR Egger	21	0.0203412	0.0249261	0.424577	1.02055	0.971889	1.07165	1.02 (0.97-1.07)
M33652.metal.pos.txt.gz	Weighted mode	21	0.000177453	0.0140864	0.990074	1.00018	0.972941	1.02818	1.00 (0.97-1.03)
M33653.metal.pos.txt.gz	Inverse variance weighted	21	0.00994436	0.00753556	0.186949	1.00999	0.995186	1.02502	1.01 (1.00-1.03)
M33653.metal.pos.txt.gz	Weighted median	21	0.00827675	0.00997261	0.406568	1.00831	0.988794	1.02821	1.01 (0.99-1.03)
M33653.metal.pos.txt.gz	MR Egger	21	-0.00761918	0.0211939	0.723186	0.99241	0.95203	1.0345	0.99 (0.95-1.03)
M33653.metal.pos.txt.gz	Weighted mode	21	0.0063066	0.0116406	0.593959	1.00633	0.983626	1.02955	1.01 (0.98-1.03)
M33658.metal.pos.txt.gz	Inverse variance weighted	21	-0.00355636	0.00954813	0.709545	0.99645	0.977975	1.01527	1.00 (0.98-1.02)
M33658.metal.pos.txt.gz	Weighted median	21	-0.00838738	0.0137878	0.542976	0.991648	0.965208	1.01881	0.99 (0.97-1.02)
M33658.metal.pos.txt.gz	MR Egger	21	-0.0109441	0.0273576	0.693589	0.989116	0.937475	1.0436	0.99 (0.94-1.04)
M33658.metal.pos.txt.gz	Weighted mode	21	-0.0179644	0.01657	0.291196	0.982196	0.950809	1.01462	0.98 (0.95-1.01)
M33666.metal.pos.txt.gz	Inverse variance weighted	21	5.85e-05	0.00297489	0.984302	1.00006	0.994244	1.00591	1.00 (0.99-1.01)
M33666.metal.pos.txt.gz	Weighted median	21	-6.8e-05	0.00447561	0.987879	0.999932	0.991199	1.00874	1.00 (0.99-1.01)
M33666.metal.pos.txt.gz	MR Egger	21	-0.0053538	0.00873168	0.547049	0.994661	0.977783	1.01183	0.99 (0.98-1.01)
M33666.metal.pos.txt.gz	Weighted mode	21	0.00101945	0.00549242	0.85462	1.00102	0.990302	1.01185	1.00 (0.99-1.01)
M33675.metal.pos.txt.gz	Inverse variance weighted	21	0.00464378	0.00755386	0.538716	1.00465	0.98989	1.01964	1.00 (0.99-1.02)
M33675.metal.pos.txt.gz	Weighted median	21	0.00181438	0.0104275	0.861866	1.00182	0.981549	1.0225	1.00 (0.98-1.02)
M33675.metal.pos.txt.gz	MR Egger	21	-0.0218647	0.0217908	0.328281	0.978373	0.937466	1.02106	0.98 (0.94-1.02)
M33675.metal.pos.txt.gz	Weighted mode	21	-0.00187969	0.012217	0.879263	0.998122	0.974506	1.02231	1.00 (0.97-1.02)
M33683.metal.pos.txt.gz	Inverse variance weighted	21	0.0288582	0.0125277	0.021248	1.02928	1.00431	1.05486	1.03 (1.00-1.05)
M33683.metal.pos.txt.gz	Weighted median	21	0.0171698	0.0182199	0.346005	1.01732	0.98163	1.0543	1.02 (0.98-1.05)
M33683.metal.pos.txt.gz	MR Egger	21	0.00399011	0.0350674	0.910603	1.004	0.937309	1.07543	1.00 (0.94-1.08)
M33683.metal.pos.txt.gz	Weighted mode	21	0.0175243	0.0205773	0.4045	1.01768	0.977451	1.05956	1.02 (0.98-1.06)
M33751.metal.pos.txt.gz	Inverse variance weighted	21	0.0126691	0.0192222	0.509841	1.01275	0.975304	1.05163	1.01 (0.98-1.05)
M33751.metal.pos.txt.gz	Weighted median	21	0.0455192	0.0247769	0.0661859	1.04657	0.996961	1.09865	1.05 (1.00-1.10)
M33751.metal.pos.txt.gz	MR Egger	21	0.106797	0.0512965	0.051106	1.11271	1.00628	1.2304	1.11 (1.01-1.23)
M33751.metal.pos.txt.gz	Weighted mode	21	0.0619599	0.0297499	0.0503269	1.06392	1.00366	1.1278	1.06 (1.00-1.13)
M33782.metal.pos.txt.gz	Inverse variance weighted	21	-0.00230936	0.0135895	0.86506	0.997693	0.97147	1.02462	1.00 (0.97-1.02)
M33782.metal.pos.txt.gz	Weighted median	21	0.0319316	0.0161101	0.0474697	1.03245	1.00036	1.06557	1.03 (1.00-1.07)
M33782.metal.pos.txt.gz	MR Egger	21	0.0661723	0.0353249	0.0765016	1.06841	0.99694	1.145	1.07 (1.00-1.15)
M33782.metal.pos.txt.gz	Weighted mode	21	0.0343073	0.0181936	0.0739476	1.0349	0.998649	1.07247	1.03 (1.00-1.07)
M33801.metal.pos.txt.gz	Inverse variance weighted	21	0.00365436	0.00770632	0.635355	1.00366	0.988615	1.01894	1.00 (0.99-1.02)
M33801.metal.pos.txt.gz	Weighted median	21	5.15e-05	0.0108853	0.996228	1.00005	0.978941	1.02162	1.00 (0.98-1.02)
M33801.metal.pos.txt.gz	MR Egger	21	0.0153867	0.0218716	0.490274	1.01551	0.972893	1.05999	1.02 (0.97-1.06)
M33801.metal.pos.txt.gz	Weighted mode	21	-0.0011241	0.0126112	0.929861	0.998877	0.974489	1.02387	1.00 (0.97-1.02)
M33821.metal.pos.txt.gz	Inverse variance weighted	21	-0.00430219	0.0042519	0.31162	0.995707	0.987444	1.00404	1.00 (0.99-1.00)
M33821.metal.pos.txt.gz	Weighted median	21	-0.00671419	0.00628777	0.285603	0.993308	0.981142	1.00563	0.99 (0.98-1.01)
M33821.metal.pos.txt.gz	MR Egger	21	-0.0128097	0.0124271	0.315583	0.987272	0.963515	1.01161	0.99 (0.96-1.01)
M33821.metal.pos.txt.gz	Weighted mode	21	-0.00694437	0.00766253	0.37558	0.99308	0.978276	1.00811	0.99 (0.98-1.01)
M33822.metal.pos.txt.gz	Inverse variance weighted	21	-0.00960913	0.00443742	0.030351	0.990437	0.98186	0.999089	0.99 (0.98-1.00)
M33822.metal.pos.txt.gz	Weighted median	21	-0.0145075	0.00640929	0.023604	0.985597	0.973293	0.998057	0.99 (0.97-1.00)
M33822.metal.pos.txt.gz	MR Egger	21	-0.0303857	0.0128332	0.0286605	0.970071	0.945975	0.994781	0.97 (0.95-0.99)
M33822.metal.pos.txt.gz	Weighted mode	21	-0.0151669	0.0069548	0.041312	0.984948	0.971612	0.998466	0.98 (0.97-1.00)
M33833.metal.pos.txt.gz	Inverse variance weighted	21	0.00119282	0.00532662	0.822807	1.00119	0.990795	1.0117	1.00 (0.99-1.01)
M33833.metal.pos.txt.gz	Weighted median	21	0.00233594	0.00706622	0.740963	1.00234	0.988552	1.01632	1.00 (0.99-1.02)
M33833.metal.pos.txt.gz	MR Egger	21	-0.0105424	0.0153554	0.500653	0.989513	0.960176	1.01975	0.99 (0.96-1.02)
M33833.metal.pos.txt.gz	Weighted mode	21	0.00351024	0.00809871	0.66934	1.00352	0.987713	1.01957	1.00 (0.99-1.02)
M33835.metal.pos.txt.gz	Inverse variance weighted	21	-0.00368597	0.00994692	0.710963	0.996321	0.977085	1.01594	1.00 (0.98-1.02)
M33835.metal.pos.txt.gz	Weighted median	21	0.00194535	0.0144894	0.893197	1.00195	0.973893	1.03081	1.00 (0.97-1.03)
M33835.metal.pos.txt.gz	MR Egger	21	0.00387838	0.0284995	0.893185	1.00389	0.949347	1.06156	1.00 (0.95-1.06)
M33835.metal.pos.txt.gz	Weighted mode	21	0.00616344	0.0165247	0.713084	1.00618	0.974116	1.0393	1.01 (0.97-1.04)
M33864.metal.pos.txt.gz	Inverse variance weighted	21	0.0075777	0.0124188	0.541743	1.00761	0.983377	1.03243	1.01 (0.98-1.03)
M33864.metal.pos.txt.gz	Weighted median	21	0.0165513	0.0151454	0.274469	1.01669	0.986952	1.04732	1.02 (0.99-1.05)
M33864.metal.pos.txt.gz	MR Egger	21	0.0210633	0.0360524	0.56593	1.02129	0.951611	1.09606	1.02 (0.95-1.10)
M33864.metal.pos.txt.gz	Weighted mode	21	0.00787156	0.0188247	0.680293	1.0079	0.971392	1.04579	1.01 (0.97-1.05)
M33871.metal.pos.txt.gz	Inverse variance weighted	21	-0.00260069	0.00456983	0.569289	0.997403	0.988509	1.00638	1.00 (0.99-1.01)
M33871.metal.pos.txt.gz	Weighted median	21	-0.0104507	0.00620309	0.0920367	0.989604	0.977645	1.00171	0.99 (0.98-1.00)
M33871.metal.pos.txt.gz	MR Egger	21	-0.0208658	0.0127815	0.119038	0.97935	0.955121	1.00419	0.98 (0.96-1.00)
M33871.metal.pos.txt.gz	Weighted mode	21	-0.0112643	0.00736368	0.141751	0.988799	0.97463	1.00317	0.99 (0.97-1.00)
M33877.metal.pos.txt.gz	Inverse variance weighted	20	0.0410844	0.0255622	0.108004	1.04194	0.991023	1.09547	1.04 (0.99-1.10)
M33877.metal.pos.txt.gz	Weighted median	20	0.0672931	0.0376122	0.0735934	1.06961	0.993594	1.15144	1.07 (0.99-1.15)
M33877.metal.pos.txt.gz	MR Egger	20	0.179528	0.0734292	0.0250048	1.19665	1.03625	1.38189	1.20 (1.04-1.38)
M33877.metal.pos.txt.gz	Weighted mode	20	0.0541412	0.0437872	0.231354	1.05563	0.968815	1.15023	1.06 (0.97-1.15)
M33883.metal.pos.txt.gz	Inverse variance weighted	21	0.00811962	0.0141398	0.565805	1.00815	0.980596	1.03648	1.01 (0.98-1.04)
M33883.metal.pos.txt.gz	Weighted median	21	0.0115848	0.0201172	0.564705	1.01165	0.972539	1.05234	1.01 (0.97-1.05)
M33883.metal.pos.txt.gz	MR Egger	21	0.0370649	0.0401326	0.367296	1.03776	0.959258	1.12269	1.04 (0.96-1.12)
M33883.metal.pos.txt.gz	Weighted mode	21	0.019771	0.0254253	0.4459	1.01997	0.970385	1.07208	1.02 (0.97-1.07)
M33884.metal.pos.txt.gz	Inverse variance weighted	21	-0.00750379	0.00549656	0.172196	0.992524	0.981889	1.00327	0.99 (0.98-1.00)
M33884.metal.pos.txt.gz	Weighted median	21	-0.00596788	0.0080331	0.457535	0.99405	0.978521	1.00982	0.99 (0.98-1.01)
M33884.metal.pos.txt.gz	MR Egger	21	-0.036338	0.0151491	0.0268785	0.964314	0.936103	0.993376	0.96 (0.94-0.99)
M33884.metal.pos.txt.gz	Weighted mode	21	-0.00304174	0.0103721	0.772344	0.996963	0.9769	1.01744	1.00 (0.98-1.02)
M33885.metal.pos.txt.gz	Inverse variance weighted	21	0.00426496	0.011006	0.698376	1.00427	0.982842	1.02617	1.00 (0.98-1.03)
M33885.metal.pos.txt.gz	Weighted median	21	-0.00169957	0.0144246	0.906207	0.998302	0.970473	1.02693	1.00 (0.97-1.03)
M33885.metal.pos.txt.gz	MR Egger	21	-0.0156344	0.0319229	0.629915	0.984487	0.924776	1.04805	0.98 (0.92-1.05)
M33885.metal.pos.txt.gz	Weighted mode	21	-0.00278028	0.0160203	0.863965	0.997224	0.966398	1.02903	1.00 (0.97-1.03)
M33892.metal.pos.txt.gz	Inverse variance weighted	21	-0.00426459	0.00396794	0.282482	0.995744	0.98803	1.00352	1.00 (0.99-1.00)
M33892.metal.pos.txt.gz	Weighted median	21	-0.0104819	0.00544409	0.0541821	0.989573	0.97907	1.00019	0.99 (0.98-1.00)
M33892.metal.pos.txt.gz	MR Egger	21	-0.0209617	0.0107405	0.0658789	0.979257	0.958857	1.00009	0.98 (0.96-1.00)
M33892.metal.pos.txt.gz	Weighted mode	21	-0.0117921	0.00631534	0.0766005	0.988277	0.97612	1.00059	0.99 (0.98-1.00)
M33901.metal.pos.txt.gz	Inverse variance weighted	21	0.00484936	0.00584171	0.406467	1.00486	0.993421	1.01643	1.00 (0.99-1.02)
M33901.metal.pos.txt.gz	Weighted median	21	0.00217467	0.00850939	0.79829	1.00218	0.985601	1.01903	1.00 (0.99-1.02)
M33901.metal.pos.txt.gz	MR Egger	21	0.00564758	0.016184	0.730957	1.00566	0.974264	1.03808	1.01 (0.97-1.04)
M33901.metal.pos.txt.gz	Weighted mode	21	0.0021047	0.00961786	0.828998	1.00211	0.983393	1.02118	1.00 (0.98-1.02)
M33910.metal.pos.txt.gz	Inverse variance weighted	21	0.00547041	0.00605555	0.366329	1.00549	0.993622	1.01749	1.01 (0.99-1.02)
M33910.metal.pos.txt.gz	Weighted median	21	-0.00191435	0.00876245	0.827062	0.998087	0.981092	1.01538	1.00 (0.98-1.02)
M33910.metal.pos.txt.gz	MR Egger	21	-0.00733334	0.0169664	0.670442	0.992693	0.960225	1.02626	0.99 (0.96-1.03)
M33910.metal.pos.txt.gz	Weighted mode	21	-0.0109035	0.0109451	0.331053	0.989156	0.968162	1.0106	0.99 (0.97-1.01)
M33935.metal.pos.txt.gz	Inverse variance weighted	21	-0.00303147	0.00976634	0.756257	0.996973	0.978071	1.01624	1.00 (0.98-1.02)
M33935.metal.pos.txt.gz	Weighted median	21	-0.0126362	0.0137489	0.358058	0.987443	0.961189	1.01441	0.99 (0.96-1.01)
M33935.metal.pos.txt.gz	MR Egger	21	-0.0307336	0.0274368	0.276606	0.969734	0.918963	1.02331	0.97 (0.92-1.02)
M33935.metal.pos.txt.gz	Weighted mode	21	-0.0147099	0.0155353	0.355006	0.985398	0.955845	1.01586	0.99 (0.96-1.02)
M33936.metal.pos.txt.gz	Inverse variance weighted	21	-9.94e-05	0.00459897	0.982754	0.999901	0.990928	1.00895	1.00 (0.99-1.01)
M33936.metal.pos.txt.gz	Weighted median	21	-0.00802025	0.00650353	0.217495	0.992012	0.979447	1.00474	0.99 (0.98-1.00)
M33936.metal.pos.txt.gz	MR Egger	21	-0.0114364	0.0128188	0.383469	0.988629	0.964099	1.01378	0.99 (0.96-1.01)
M33936.metal.pos.txt.gz	Weighted mode	21	-0.00918265	0.00792808	0.260409	0.990859	0.975581	1.00638	0.99 (0.98-1.01)
M33937.metal.pos.txt.gz	Inverse variance weighted	21	0.00370512	0.00525145	0.480473	1.00371	0.993434	1.0141	1.00 (0.99-1.01)
M33937.metal.pos.txt.gz	Weighted median	21	-0.00156474	0.00661156	0.812915	0.998436	0.985582	1.01146	1.00 (0.99-1.01)
M33937.metal.pos.txt.gz	MR Egger	21	-0.00723797	0.0152292	0.640014	0.992788	0.963592	1.02287	0.99 (0.96-1.02)
M33937.metal.pos.txt.gz	Weighted mode	21	-0.00471989	0.00715329	0.516895	0.995291	0.981434	1.00934	1.00 (0.98-1.01)
M33939.metal.pos.txt.gz	Inverse variance weighted	21	0.00350155	0.00306974	0.254008	1.00351	0.997488	1.00956	1.00 (1.00-1.01)
M33939.metal.pos.txt.gz	Weighted median	21	0.00647228	0.00433936	0.135823	1.00649	0.997969	1.01509	1.01 (1.00-1.02)
M33939.metal.pos.txt.gz	MR Egger	21	0.00320772	0.00908683	0.727969	1.00321	0.985504	1.02124	1.00 (0.99-1.02)
M33939.metal.pos.txt.gz	Weighted mode	21	0.00498544	0.00516406	0.345869	1.005	0.994877	1.01522	1.00 (0.99-1.02)
M33941.metal.pos.txt.gz	Inverse variance weighted	21	-0.00161784	0.00513009	0.752485	0.998383	0.988395	1.00847	1.00 (0.99-1.01)
M33941.metal.pos.txt.gz	Weighted median	21	0.000623091	0.00713787	0.930438	1.00062	0.986722	1.01472	1.00 (0.99-1.01)
M33941.metal.pos.txt.gz	MR Egger	21	-0.00888022	0.0147287	0.553692	0.991159	0.962955	1.02019	0.99 (0.96-1.02)
M33941.metal.pos.txt.gz	Weighted mode	21	0.0102218	0.00985882	0.312194	1.01027	0.99094	1.02999	1.01 (0.99-1.03)
M33955.metal.pos.txt.gz	Inverse variance weighted	21	-0.00368228	0.00224753	0.101345	0.996324	0.991945	1.00072	1.00 (0.99-1.00)
M33955.metal.pos.txt.gz	Weighted median	21	-0.00732758	0.0033067	0.0266929	0.992699	0.986286	0.999154	0.99 (0.99-1.00)
M33955.metal.pos.txt.gz	MR Egger	21	-0.0117019	0.0064263	0.0844022	0.988366	0.975995	1.00089	0.99 (0.98-1.00)
M33955.metal.pos.txt.gz	Weighted mode	21	-0.0103164	0.00407425	0.0198237	0.989737	0.981864	0.997672	0.99 (0.98-1.00)
M33957.metal.pos.txt.gz	Inverse variance weighted	21	-0.00342776	0.00492948	0.486829	0.996578	0.986996	1.00625	1.00 (0.99-1.01)
M33957.metal.pos.txt.gz	Weighted median	21	-0.00455616	0.00677076	0.501	0.995454	0.982331	1.00875	1.00 (0.98-1.01)
M33957.metal.pos.txt.gz	MR Egger	21	-0.0154631	0.0141103	0.28683	0.984656	0.957797	1.01227	0.98 (0.96-1.01)
M33957.metal.pos.txt.gz	Weighted mode	21	-0.00732318	0.00789726	0.364823	0.992704	0.977456	1.00819	0.99 (0.98-1.01)
M33960.metal.pos.txt.gz	Inverse variance weighted	21	-0.00408826	0.00352747	0.246465	0.99592	0.989058	1.00283	1.00 (0.99-1.00)
M33960.metal.pos.txt.gz	Weighted median	21	-0.00628526	0.00524056	0.230392	0.993734	0.98358	1.00399	0.99 (0.98-1.00)
M33960.metal.pos.txt.gz	MR Egger	21	-0.0230814	0.00957922	0.0262787	0.977183	0.959007	0.995703	0.98 (0.96-1.00)
M33960.metal.pos.txt.gz	Weighted mode	21	-0.0151841	0.00624392	0.0245443	0.984931	0.97295	0.997058	0.98 (0.97-1.00)
M33961.metal.pos.txt.gz	Inverse variance weighted	21	-0.00657437	0.00441551	0.136506	0.993447	0.984887	1.00208	0.99 (0.98-1.00)
M33961.metal.pos.txt.gz	Weighted median	21	-0.00725637	0.0060369	0.229362	0.99277	0.981092	1.00459	0.99 (0.98-1.00)
M33961.metal.pos.txt.gz	MR Egger	21	-0.0268898	0.0126176	0.0463577	0.973468	0.949689	0.997843	0.97 (0.95-1.00)
M33961.metal.pos.txt.gz	Weighted mode	21	-0.00263891	0.0072806	0.720812	0.997365	0.983233	1.0117	1.00 (0.98-1.01)
M33968.metal.pos.txt.gz	Inverse variance weighted	21	-0.00393331	0.00514128	0.444245	0.996074	0.986087	1.00616	1.00 (0.99-1.01)
M33968.metal.pos.txt.gz	Weighted median	21	-0.00472086	0.00726062	0.515563	0.99529	0.981227	1.00956	1.00 (0.98-1.01)
M33968.metal.pos.txt.gz	MR Egger	21	-0.0308208	0.0147501	0.0503459	0.969649	0.942018	0.998091	0.97 (0.94-1.00)
M33968.metal.pos.txt.gz	Weighted mode	21	-0.0172161	0.00914925	0.0745138	0.982931	0.965462	1.00072	0.98 (0.97-1.00)
M33969.metal.pos.txt.gz	Inverse variance weighted	21	-0.00891005	0.00475804	0.0611196	0.99113	0.981929	1.00042	0.99 (0.98-1.00)
M33969.metal.pos.txt.gz	Weighted median	21	-0.0134019	0.00692247	0.0528671	0.986687	0.97339	1.00017	0.99 (0.97-1.00)
M33969.metal.pos.txt.gz	MR Egger	21	-0.0284263	0.0130396	0.0420394	0.971974	0.947447	0.997135	0.97 (0.95-1.00)
M33969.metal.pos.txt.gz	Weighted mode	21	-0.0153355	0.00727301	0.0477924	0.984781	0.970843	0.99892	0.98 (0.97-1.00)
M33971.metal.pos.txt.gz	Inverse variance weighted	21	-0.00311331	0.0042421	0.463006	0.996892	0.988637	1.00521	1.00 (0.99-1.01)
M33971.metal.pos.txt.gz	Weighted median	21	-0.00287901	0.00589931	0.625533	0.997125	0.985662	1.00872	1.00 (0.99-1.01)
M33971.metal.pos.txt.gz	MR Egger	21	-0.0121877	0.0120335	0.323874	0.987886	0.964859	1.01146	0.99 (0.96-1.01)
M33971.metal.pos.txt.gz	Weighted mode	21	-0.00340535	0.00682285	0.623148	0.9966	0.983362	1.01002	1.00 (0.98-1.01)
M33972.metal.pos.txt.gz	Inverse variance weighted	21	-0.00251223	0.00443678	0.571239	0.997491	0.988854	1.0062	1.00 (0.99-1.01)
M33972.metal.pos.txt.gz	Weighted median	21	-0.00800683	0.00617147	0.194495	0.992025	0.980098	1.0041	0.99 (0.98-1.00)
M33972.metal.pos.txt.gz	MR Egger	21	-0.0193292	0.0124287	0.136396	0.980856	0.957251	1.00504	0.98 (0.96-1.01)
M33972.metal.pos.txt.gz	Weighted mode	21	-0.00681345	0.00716607	0.353059	0.99321	0.979357	1.00726	0.99 (0.98-1.01)
M33973.metal.pos.txt.gz	Inverse variance weighted	21	-0.00670164	0.00770497	0.384419	0.993321	0.978433	1.00844	0.99 (0.98-1.01)
M33973.metal.pos.txt.gz	Weighted median	21	-0.0112212	0.0107413	0.296175	0.988842	0.968241	1.00988	0.99 (0.97-1.01)
M33973.metal.pos.txt.gz	MR Egger	21	-0.0100157	0.0226009	0.662659	0.990034	0.947135	1.03488	0.99 (0.95-1.03)
M33973.metal.pos.txt.gz	Weighted mode	21	-0.0113923	0.012395	0.368995	0.988672	0.964943	1.01299	0.99 (0.96-1.01)
M34035.metal.pos.txt.gz	Inverse variance weighted	21	-0.00781596	0.00441115	0.0764167	0.992215	0.983673	1.00083	0.99 (0.98-1.00)
M34035.metal.pos.txt.gz	Weighted median	21	-0.00815279	0.00654955	0.213211	0.99188	0.979229	1.0047	0.99 (0.98-1.00)
M34035.metal.pos.txt.gz	MR Egger	21	-0.0286603	0.0126104	0.0348409	0.971746	0.948023	0.996064	0.97 (0.95-1.00)
M34035.metal.pos.txt.gz	Weighted mode	21	-0.0152564	0.00770088	0.0614952	0.984859	0.970106	0.999837	0.98 (0.97-1.00)
M34040.metal.pos.txt.gz	Inverse variance weighted	21	-0.000791226	0.00472804	0.867097	0.999209	0.989992	1.00851	1.00 (0.99-1.01)
M34040.metal.pos.txt.gz	Weighted median	21	0.0039551	0.00627991	0.528824	1.00396	0.991681	1.0164	1.00 (0.99-1.02)
M34040.metal.pos.txt.gz	MR Egger	21	0.0136136	0.0134667	0.324761	1.01371	0.9873	1.04082	1.01 (0.99-1.04)
M34040.metal.pos.txt.gz	Weighted mode	21	0.00380536	0.00804054	0.641144	1.00381	0.988117	1.01976	1.00 (0.99-1.02)
M34062.metal.pos.txt.gz	Inverse variance weighted	21	-0.000219296	0.00237795	0.926523	0.999781	0.995132	1.00445	1.00 (1.00-1.00)
M34062.metal.pos.txt.gz	Weighted median	21	0.00284731	0.00302486	0.346551	1.00285	0.996923	1.00881	1.00 (1.00-1.01)
M34062.metal.pos.txt.gz	MR Egger	21	0.00631111	0.00712831	0.387032	1.00633	0.992369	1.02049	1.01 (0.99-1.02)
M34062.metal.pos.txt.gz	Weighted mode	21	0.00417955	0.00350709	0.247313	1.00419	0.997309	1.01111	1.00 (1.00-1.01)
M34106.metal.pos.txt.gz	Inverse variance weighted	21	7.33e-05	0.00649901	0.990996	1.00007	0.987415	1.01289	1.00 (0.99-1.01)
M34106.metal.pos.txt.gz	Weighted median	21	0.00796236	0.00906305	0.379644	1.00799	0.990247	1.02606	1.01 (0.99-1.03)
M34106.metal.pos.txt.gz	MR Egger	21	0.00903808	0.0185331	0.631363	1.00908	0.973082	1.04641	1.01 (0.97-1.05)
M34106.metal.pos.txt.gz	Weighted mode	21	0.00496919	0.0106077	0.644528	1.00498	0.984303	1.0261	1.00 (0.98-1.03)
M34109.metal.pos.txt.gz	Inverse variance weighted	21	0.0202785	0.0304052	0.504809	1.02049	0.961447	1.08315	1.02 (0.96-1.08)
M34109.metal.pos.txt.gz	Weighted median	21	0.014576	0.0432055	0.735842	1.01468	0.932294	1.10435	1.01 (0.93-1.10)
M34109.metal.pos.txt.gz	MR Egger	21	-0.0176174	0.087697	0.84292	0.982537	0.82737	1.1668	0.98 (0.83-1.17)
M34109.metal.pos.txt.gz	Weighted mode	21	0.0263905	0.0503495	0.605938	1.02674	0.930257	1.13323	1.03 (0.93-1.13)
M34112.metal.pos.txt.gz	Inverse variance weighted	21	0.0022343	0.0083403	0.788782	1.00224	0.985986	1.01875	1.00 (0.99-1.02)
M34112.metal.pos.txt.gz	Weighted median	21	-0.0120595	0.0102145	0.237752	0.988013	0.968429	1.00799	0.99 (0.97-1.01)
M34112.metal.pos.txt.gz	MR Egger	21	-0.0305295	0.0231203	0.202367	0.969932	0.926959	1.0149	0.97 (0.93-1.01)
M34112.metal.pos.txt.gz	Weighted mode	21	-0.00612962	0.0113284	0.594426	0.993889	0.972064	1.0162	0.99 (0.97-1.02)
M34123.metal.pos.txt.gz	Inverse variance weighted	21	0.00236853	0.00381091	0.534262	1.00237	0.994912	1.00989	1.00 (0.99-1.01)
M34123.metal.pos.txt.gz	Weighted median	21	0.0036013	0.00510964	0.480931	1.00361	0.993607	1.01371	1.00 (0.99-1.01)
M34123.metal.pos.txt.gz	MR Egger	21	-0.00260052	0.0112107	0.819043	0.997403	0.975726	1.01956	1.00 (0.98-1.02)
M34123.metal.pos.txt.gz	Weighted mode	21	0.00403753	0.00639616	0.53503	1.00405	0.991537	1.01671	1.00 (0.99-1.02)
M34214.metal.pos.txt.gz	Inverse variance weighted	21	-0.000961447	0.00344321	0.780069	0.999039	0.99232	1.0058	1.00 (0.99-1.01)
M34214.metal.pos.txt.gz	Weighted median	21	-0.0065024	0.0047691	0.172742	0.993519	0.984275	1.00285	0.99 (0.98-1.00)
M34214.metal.pos.txt.gz	MR Egger	21	-0.0158699	0.00957884	0.113989	0.984255	0.965949	1.00291	0.98 (0.97-1.00)
M34214.metal.pos.txt.gz	Weighted mode	21	-0.00666379	0.0055408	0.243147	0.993358	0.982629	1.0042	0.99 (0.98-1.00)
M34221.metal.pos.txt.gz	Inverse variance weighted	21	-0.00577653	0.00538065	0.283014	0.99424	0.98381	1.00478	0.99 (0.98-1.00)
M34221.metal.pos.txt.gz	Weighted median	21	-0.00840436	0.00769053	0.274473	0.991631	0.976796	1.00669	0.99 (0.98-1.01)
M34221.metal.pos.txt.gz	MR Egger	21	-0.0186656	0.0154945	0.243127	0.981508	0.952148	1.01177	0.98 (0.95-1.01)
M34221.metal.pos.txt.gz	Weighted mode	21	-0.00930903	0.00838689	0.280188	0.990734	0.974581	1.00715	0.99 (0.97-1.01)
M34244.metal.pos.txt.gz	Inverse variance weighted	21	-0.00491616	0.00384175	0.200663	0.995096	0.987631	1.00262	1.00 (0.99-1.00)
M34244.metal.pos.txt.gz	Weighted median	21	-0.0101096	0.00525149	0.054218	0.989941	0.979804	1.00018	0.99 (0.98-1.00)
M34244.metal.pos.txt.gz	MR Egger	21	-0.0257854	0.00993464	0.0177546	0.974544	0.955752	0.993706	0.97 (0.96-0.99)
M34244.metal.pos.txt.gz	Weighted mode	21	-0.0127219	0.00571807	0.0377626	0.987359	0.976355	0.998487	0.99 (0.98-1.00)
M34245.metal.pos.txt.gz	Inverse variance weighted	21	-0.00311375	0.00563343	0.58045	0.996891	0.985944	1.00796	1.00 (0.99-1.01)
M34245.metal.pos.txt.gz	Weighted median	21	-6.84e-05	0.0077655	0.992977	0.999932	0.984828	1.01527	1.00 (0.98-1.02)
M34245.metal.pos.txt.gz	MR Egger	21	-0.012753	0.0162223	0.441481	0.987328	0.956429	1.01923	0.99 (0.96-1.02)
M34245.metal.pos.txt.gz	Weighted mode	21	-0.00242872	0.00952396	0.801318	0.997574	0.979125	1.01637	1.00 (0.98-1.02)
M34283.metal.pos.txt.gz	Inverse variance weighted	20	0.000491162	0.00295215	0.867862	1.00049	0.994719	1.0063	1.00 (0.99-1.01)
M34283.metal.pos.txt.gz	Weighted median	20	-0.00175015	0.00364078	0.630725	0.998251	0.991153	1.0054	1.00 (0.99-1.01)
M34283.metal.pos.txt.gz	MR Egger	20	-0.0120142	0.0077562	0.13879	0.988058	0.973151	1.00319	0.99 (0.97-1.00)
M34283.metal.pos.txt.gz	Weighted mode	20	-0.00422679	0.00408477	0.313768	0.995782	0.987842	1.00379	1.00 (0.99-1.00)
M34289.metal.pos.txt.gz	Inverse variance weighted	21	-0.00293127	0.00554437	0.597018	0.997073	0.986297	1.00797	1.00 (0.99-1.01)
M34289.metal.pos.txt.gz	Weighted median	21	-0.00205264	0.00774553	0.791002	0.997949	0.982914	1.01322	1.00 (0.98-1.01)
M34289.metal.pos.txt.gz	MR Egger	21	-0.00137373	0.0157611	0.931457	0.998627	0.968249	1.02996	1.00 (0.97-1.03)
M34289.metal.pos.txt.gz	Weighted mode	21	-0.00139863	0.00900239	0.878093	0.998602	0.981137	1.01638	1.00 (0.98-1.02)
M34306.metal.pos.txt.gz	Inverse variance weighted	21	-0.00212062	0.00336419	0.528465	0.997882	0.991323	1.00448	1.00 (0.99-1.00)
M34306.metal.pos.txt.gz	Weighted median	21	-0.00598896	0.00486338	0.218158	0.994029	0.984599	1.00355	0.99 (0.98-1.00)
M34306.metal.pos.txt.gz	MR Egger	21	-0.00440448	0.00998273	0.66404	0.995605	0.976314	1.01528	1.00 (0.98-1.02)
M34306.metal.pos.txt.gz	Weighted mode	21	-0.00746141	0.00582005	0.214499	0.992566	0.981308	1.00395	0.99 (0.98-1.00)
M34314.metal.pos.txt.gz	Inverse variance weighted	21	0.0108787	0.0105809	0.303881	1.01094	0.990189	1.03212	1.01 (0.99-1.03)
M34314.metal.pos.txt.gz	Weighted median	21	0.0083915	0.0157505	0.594188	1.00843	0.977771	1.04004	1.01 (0.98-1.04)
M34314.metal.pos.txt.gz	MR Egger	21	-0.0238186	0.0295912	0.430823	0.976463	0.92144	1.03477	0.98 (0.92-1.03)
M34314.metal.pos.txt.gz	Weighted mode	21	-0.0210337	0.0195585	0.294988	0.979186	0.94236	1.01745	0.98 (0.94-1.02)
M34322.metal.pos.txt.gz	Inverse variance weighted	21	-0.0189515	0.0166406	0.254757	0.981227	0.94974	1.01376	0.98 (0.95-1.01)
M34322.metal.pos.txt.gz	Weighted median	21	-0.0341501	0.0236536	0.148806	0.966426	0.922645	1.01229	0.97 (0.92-1.01)
M34322.metal.pos.txt.gz	MR Egger	21	-0.071458	0.0463162	0.139364	0.931035	0.850239	1.01951	0.93 (0.85-1.02)
M34322.metal.pos.txt.gz	Weighted mode	21	-0.0448244	0.0267426	0.109274	0.956165	0.907338	1.00762	0.96 (0.91-1.01)
M34327.metal.pos.txt.gz	Inverse variance weighted	21	-0.00289861	0.0169017	0.863832	0.997106	0.964615	1.03069	1.00 (0.96-1.03)
M34327.metal.pos.txt.gz	Weighted median	21	-0.00425243	0.0217839	0.845229	0.995757	0.954136	1.03919	1.00 (0.95-1.04)
M34327.metal.pos.txt.gz	MR Egger	21	0.0219599	0.0489833	0.658998	1.0222	0.928628	1.12521	1.02 (0.93-1.13)
M34327.metal.pos.txt.gz	Weighted mode	21	-0.0135517	0.0256295	0.602794	0.98654	0.938206	1.03736	0.99 (0.94-1.04)
M34329.metal.pos.txt.gz	Inverse variance weighted	21	0.00261388	0.0126935	0.836851	1.00262	0.977981	1.02787	1.00 (0.98-1.03)
M34329.metal.pos.txt.gz	Weighted median	21	0.0107306	0.0170156	0.528282	1.01079	0.977634	1.04507	1.01 (0.98-1.05)
M34329.metal.pos.txt.gz	MR Egger	21	0.00466628	0.0373092	0.901782	1.00468	0.933831	1.0809	1.00 (0.93-1.08)
M34329.metal.pos.txt.gz	Weighted mode	21	0.00753059	0.0192338	0.699547	1.00756	0.970283	1.04627	1.01 (0.97-1.05)
M34336.metal.pos.txt.gz	Inverse variance weighted	21	0.00281576	0.00377759	0.456039	1.00282	0.995422	1.01027	1.00 (1.00-1.01)
M34336.metal.pos.txt.gz	Weighted median	21	0.000370695	0.00555343	0.94678	1.00037	0.989541	1.01132	1.00 (0.99-1.01)
M34336.metal.pos.txt.gz	MR Egger	21	0.00622489	0.0110789	0.580774	1.00624	0.98463	1.02833	1.01 (0.98-1.03)
M34336.metal.pos.txt.gz	Weighted mode	21	-0.000174325	0.00606149	0.977341	0.999826	0.988018	1.01177	1.00 (0.99-1.01)
M34338.metal.pos.txt.gz	Inverse variance weighted	21	0.0234075	0.0241519	0.332456	1.02368	0.976354	1.07331	1.02 (0.98-1.07)
M34338.metal.pos.txt.gz	Weighted median	21	0.0359375	0.0336023	0.284847	1.03659	0.97052	1.10716	1.04 (0.97-1.11)
M34338.metal.pos.txt.gz	MR Egger	21	0.0851815	0.0689573	0.231784	1.08891	0.951253	1.2465	1.09 (0.95-1.25)
M34338.metal.pos.txt.gz	Weighted mode	21	0.0404887	0.0378503	0.297492	1.04132	0.966864	1.12151	1.04 (0.97-1.12)
M34339.metal.pos.txt.gz	Inverse variance weighted	21	-0.00384306	0.0132573	0.771906	0.996164	0.970613	1.02239	1.00 (0.97-1.02)
M34339.metal.pos.txt.gz	Weighted median	21	-0.0170896	0.0189128	0.366209	0.983056	0.947282	1.02018	0.98 (0.95-1.02)
M34339.metal.pos.txt.gz	MR Egger	21	-0.0417833	0.0376632	0.281105	0.959078	0.890829	1.03256	0.96 (0.89-1.03)
M34339.metal.pos.txt.gz	Weighted mode	21	-0.0167717	0.0210667	0.435308	0.983368	0.943591	1.02482	0.98 (0.94-1.02)
M34344.metal.pos.txt.gz	Inverse variance weighted	21	-0.013184	0.0102338	0.19765	0.986903	0.967304	1.0069	0.99 (0.97-1.01)
M34344.metal.pos.txt.gz	Weighted median	21	-0.00897661	0.0147678	0.543286	0.991064	0.962789	1.02017	0.99 (0.96-1.02)
M34344.metal.pos.txt.gz	MR Egger	21	0.0134617	0.0293318	0.651481	1.01355	0.956927	1.07353	1.01 (0.96-1.07)
M34344.metal.pos.txt.gz	Weighted mode	21	-0.00637424	0.016762	0.707747	0.993646	0.961532	1.02683	0.99 (0.96-1.03)
M34350.metal.pos.txt.gz	Inverse variance weighted	21	-0.012055	0.0115313	0.295828	0.988017	0.965937	1.0106	0.99 (0.97-1.01)
M34350.metal.pos.txt.gz	Weighted median	21	-0.0344113	0.0167047	0.0394011	0.966174	0.935053	0.998331	0.97 (0.94-1.00)
M34350.metal.pos.txt.gz	MR Egger	21	-0.0332823	0.0329644	0.325353	0.967265	0.906746	1.03182	0.97 (0.91-1.03)
M34350.metal.pos.txt.gz	Weighted mode	21	-0.0310676	0.0189343	0.11647	0.96941	0.934093	1.00606	0.97 (0.93-1.01)
M34359.metal.pos.txt.gz	Inverse variance weighted	21	0.000849286	0.00284422	0.765245	1.00085	0.995286	1.00644	1.00 (1.00-1.01)
M34359.metal.pos.txt.gz	Weighted median	21	-0.00451768	0.00346943	0.192868	0.995493	0.988746	1.00229	1.00 (0.99-1.00)
M34359.metal.pos.txt.gz	MR Egger	21	-0.00732361	0.00791878	0.366647	0.992703	0.977415	1.00823	0.99 (0.98-1.01)
M34359.metal.pos.txt.gz	Weighted mode	21	-0.00507605	0.00387268	0.2048	0.994937	0.987413	1.00252	0.99 (0.99-1.00)
M34365.metal.pos.txt.gz	Inverse variance weighted	20	-0.039978	0.0306031	0.191438	0.960811	0.904873	1.02021	0.96 (0.90-1.02)
M34365.metal.pos.txt.gz	Weighted median	20	-0.0500265	0.0390803	0.200512	0.951204	0.881065	1.02693	0.95 (0.88-1.03)
M34365.metal.pos.txt.gz	MR Egger	20	-0.0801518	0.0896741	0.383217	0.922976	0.774209	1.10033	0.92 (0.77-1.10)
M34365.metal.pos.txt.gz	Weighted mode	20	-0.0610244	0.047446	0.213831	0.9408	0.857256	1.03249	0.94 (0.86-1.03)
M34384.metal.pos.txt.gz	Inverse variance weighted	21	-0.0101855	0.0168944	0.546579	0.989866	0.957626	1.02319	0.99 (0.96-1.02)
M34384.metal.pos.txt.gz	Weighted median	21	-0.000978244	0.0245699	0.968241	0.999022	0.952052	1.04831	1.00 (0.95-1.05)
M34384.metal.pos.txt.gz	MR Egger	21	0.0184706	0.0480033	0.704676	1.01864	0.927172	1.11914	1.02 (0.93-1.12)
M34384.metal.pos.txt.gz	Weighted mode	21	-0.00369545	0.0308064	0.905714	0.996311	0.937934	1.05832	1.00 (0.94-1.06)
M34389.metal.pos.txt.gz	Inverse variance weighted	21	-0.0110492	0.00616874	0.0732665	0.989012	0.977126	1.00104	0.99 (0.98-1.00)
M34389.metal.pos.txt.gz	Weighted median	21	-0.0131878	0.00819172	0.10742	0.986899	0.97118	1.00287	0.99 (0.97-1.00)
M34389.metal.pos.txt.gz	MR Egger	21	-0.0190962	0.0181735	0.306544	0.981085	0.946754	1.01666	0.98 (0.95-1.02)
M34389.metal.pos.txt.gz	Weighted mode	21	-0.0123622	0.00927094	0.197377	0.987714	0.969928	1.00583	0.99 (0.97-1.01)
M34390.metal.pos.txt.gz	Inverse variance weighted	21	-0.00296567	0.00660819	0.653586	0.997039	0.984208	1.01004	1.00 (0.98-1.01)
M34390.metal.pos.txt.gz	Weighted median	21	-0.00138916	0.00944663	0.88309	0.998612	0.980292	1.01727	1.00 (0.98-1.02)
M34390.metal.pos.txt.gz	MR Egger	21	0.0078397	0.0191221	0.686406	1.00787	0.970795	1.04636	1.01 (0.97-1.05)
M34390.metal.pos.txt.gz	Weighted mode	21	-0.00452225	0.0106358	0.675238	0.995488	0.974951	1.01646	1.00 (0.97-1.02)
M34395.metal.pos.txt.gz	Inverse variance weighted	21	-0.00307447	0.00586166	0.599928	0.99693	0.985542	1.00845	1.00 (0.99-1.01)
M34395.metal.pos.txt.gz	Weighted median	21	-0.0129773	0.0078598	0.0987178	0.987107	0.972016	1.00243	0.99 (0.97-1.00)
M34395.metal.pos.txt.gz	MR Egger	21	-0.000309243	0.017401	0.986006	0.999691	0.96617	1.03437	1.00 (0.97-1.03)
M34395.metal.pos.txt.gz	Weighted mode	21	-0.0143509	0.0098974	0.162569	0.985752	0.966813	1.00506	0.99 (0.97-1.01)
M34400.metal.pos.txt.gz	Inverse variance weighted	21	-0.0133113	0.00558526	0.0171585	0.986777	0.976033	0.997639	0.99 (0.98-1.00)
M34400.metal.pos.txt.gz	Weighted median	21	-0.0171931	0.0081114	0.0340378	0.982954	0.96745	0.998706	0.98 (0.97-1.00)
M34400.metal.pos.txt.gz	MR Egger	21	-0.0153556	0.0160026	0.349326	0.984762	0.954354	1.01614	0.98 (0.95-1.02)
M34400.metal.pos.txt.gz	Weighted mode	21	-0.019191	0.0102601	0.0761295	0.980992	0.961461	1.00092	0.98 (0.96-1.00)
M34404.metal.pos.txt.gz	Inverse variance weighted	21	-0.0201507	0.0158727	0.204256	0.980051	0.950031	1.01102	0.98 (0.95-1.01)
M34404.metal.pos.txt.gz	Weighted median	21	-0.033747	0.0224248	0.132351	0.966816	0.925242	1.01026	0.97 (0.93-1.01)
M34404.metal.pos.txt.gz	MR Egger	21	-0.0451986	0.0448145	0.325853	0.955808	0.875434	1.04356	0.96 (0.88-1.04)
M34404.metal.pos.txt.gz	Weighted mode	21	-0.0406871	0.0278968	0.160234	0.96013	0.909041	1.01409	0.96 (0.91-1.01)
M34407.metal.pos.txt.gz	Inverse variance weighted	21	0.00360418	0.00372217	0.332895	1.00361	0.996316	1.01096	1.00 (1.00-1.01)
M34407.metal.pos.txt.gz	Weighted median	21	0.00477712	0.00530855	0.368178	1.00479	0.994388	1.0153	1.00 (0.99-1.02)
M34407.metal.pos.txt.gz	MR Egger	21	0.00805959	0.0101004	0.43476	1.00809	0.988331	1.02825	1.01 (0.99-1.03)
M34407.metal.pos.txt.gz	Weighted mode	21	0.00457449	0.00598411	0.453531	1.00458	0.992871	1.01644	1.00 (0.99-1.02)
M34409.metal.pos.txt.gz	Inverse variance weighted	21	-0.00342322	0.00436301	0.432688	0.996583	0.988097	1.00514	1.00 (0.99-1.01)
M34409.metal.pos.txt.gz	Weighted median	21	-0.0071914	0.00594065	0.226071	0.992834	0.981341	1.00446	0.99 (0.98-1.00)
M34409.metal.pos.txt.gz	MR Egger	21	-0.00125824	0.0128992	0.923316	0.998743	0.973808	1.02432	1.00 (0.97-1.02)
M34409.metal.pos.txt.gz	Weighted mode	21	-0.00848755	0.00667299	0.217991	0.991548	0.978664	1.0046	0.99 (0.98-1.00)
M34416.metal.pos.txt.gz	Inverse variance weighted	21	-0.00408066	0.00448908	0.363341	0.995928	0.987203	1.00473	1.00 (0.99-1.00)
M34416.metal.pos.txt.gz	Weighted median	21	0.000165514	0.0062619	0.978913	1.00017	0.987965	1.01252	1.00 (0.99-1.01)
M34416.metal.pos.txt.gz	MR Egger	21	0.000299442	0.0127519	0.981511	1.0003	0.975608	1.02562	1.00 (0.98-1.03)
M34416.metal.pos.txt.gz	Weighted mode	21	0.00109047	0.00747377	0.885456	1.00109	0.986533	1.01586	1.00 (0.99-1.02)
M34419.metal.pos.txt.gz	Inverse variance weighted	21	-0.0042665	0.00306087	0.163352	0.995743	0.989787	1.00173	1.00 (0.99-1.00)
M34419.metal.pos.txt.gz	Weighted median	21	-0.00565041	0.00431978	0.190863	0.994366	0.985982	1.00282	0.99 (0.99-1.00)
M34419.metal.pos.txt.gz	MR Egger	21	-0.0103049	0.00907159	0.270102	0.989748	0.972306	1.0075	0.99 (0.97-1.01)
M34419.metal.pos.txt.gz	Weighted mode	21	-0.00623767	0.00528442	0.251694	0.993782	0.983542	1.00413	0.99 (0.98-1.00)
M34420.metal.pos.txt.gz	Inverse variance weighted	21	0.0102659	0.0136645	0.452484	1.01032	0.983619	1.03774	1.01 (0.98-1.04)
M34420.metal.pos.txt.gz	Weighted median	21	0.0108836	0.0190101	0.566972	1.01094	0.973969	1.04932	1.01 (0.97-1.05)
M34420.metal.pos.txt.gz	MR Egger	21	0.0316509	0.0393886	0.431592	1.03216	0.955471	1.115	1.03 (0.96-1.11)
M34420.metal.pos.txt.gz	Weighted mode	21	0.0131945	0.020783	0.53271	1.01328	0.972836	1.05541	1.01 (0.97-1.06)
M34441.metal.pos.txt.gz	Inverse variance weighted	21	0.00963679	0.00557358	0.0838066	1.00968	0.998713	1.02077	1.01 (1.00-1.02)
M34441.metal.pos.txt.gz	Weighted median	21	0.00536099	0.00791768	0.498349	1.00538	0.989894	1.0211	1.01 (0.99-1.02)
M34441.metal.pos.txt.gz	MR Egger	21	0.00213962	0.0159999	0.895024	1.00214	0.971203	1.03407	1.00 (0.97-1.03)
M34441.metal.pos.txt.gz	Weighted mode	21	0.00379291	0.00905316	0.679711	1.0038	0.986146	1.02177	1.00 (0.99-1.02)
M34453.metal.pos.txt.gz	Inverse variance weighted	21	-0.000890816	0.00147812	0.546729	0.99911	0.996219	1.00201	1.00 (1.00-1.00)
M34453.metal.pos.txt.gz	Weighted median	21	6.27e-05	0.00203176	0.975366	1.00006	0.996088	1.00405	1.00 (1.00-1.00)
M34453.metal.pos.txt.gz	MR Egger	21	0.00446297	0.00426034	0.307984	1.00447	0.99612	1.0129	1.00 (1.00-1.01)
M34453.metal.pos.txt.gz	Weighted mode	21	0.00114205	0.00248799	0.651166	1.00114	0.996273	1.00604	1.00 (1.00-1.01)
M34456.metal.pos.txt.gz	Inverse variance weighted	21	0.00374314	0.00362362	0.301611	1.00375	0.996646	1.0109	1.00 (1.00-1.01)
M34456.metal.pos.txt.gz	Weighted median	21	0.00498217	0.00520006	0.338013	1.00499	0.994804	1.01529	1.00 (0.99-1.02)
M34456.metal.pos.txt.gz	MR Egger	21	0.0121265	0.0102447	0.251136	1.0122	0.992078	1.03273	1.01 (0.99-1.03)
M34456.metal.pos.txt.gz	Weighted mode	21	0.00459352	0.00623458	0.469811	1.0046	0.992403	1.01696	1.00 (0.99-1.02)
M34469.metal.pos.txt.gz	Inverse variance weighted	21	8.41e-05	0.00530858	0.987357	1.00008	0.989732	1.01054	1.00 (0.99-1.01)
M34469.metal.pos.txt.gz	Weighted median	21	0.00194225	0.00736935	0.792121	1.00194	0.987576	1.01652	1.00 (0.99-1.02)
M34469.metal.pos.txt.gz	MR Egger	21	-0.00851176	0.015218	0.582475	0.991524	0.962387	1.02154	0.99 (0.96-1.02)
M34469.metal.pos.txt.gz	Weighted mode	21	0.00114809	0.00845488	0.893344	1.00115	0.984695	1.01788	1.00 (0.98-1.02)
M34481.metal.pos.txt.gz	Inverse variance weighted	21	0.00211015	0.00488731	0.665915	1.00211	0.992559	1.01176	1.00 (0.99-1.01)
M34481.metal.pos.txt.gz	Weighted median	21	0.000233041	0.00660608	0.971859	1.00023	0.987366	1.01327	1.00 (0.99-1.01)
M34481.metal.pos.txt.gz	MR Egger	21	0.00440616	0.0144752	0.764138	1.00442	0.97632	1.03332	1.00 (0.98-1.03)
M34481.metal.pos.txt.gz	Weighted mode	21	0.00208268	0.00818207	0.801675	1.00208	0.986143	1.01828	1.00 (0.99-1.02)
M34499.metal.pos.txt.gz	Inverse variance weighted	21	0.00135793	0.0102468	0.894571	1.00136	0.981449	1.02167	1.00 (0.98-1.02)
M34499.metal.pos.txt.gz	Weighted median	21	-0.010267	0.0144604	0.4777	0.989786	0.962126	1.01824	0.99 (0.96-1.02)
M34499.metal.pos.txt.gz	MR Egger	21	-0.0272112	0.0294517	0.367111	0.973156	0.918571	1.03098	0.97 (0.92-1.03)
M34499.metal.pos.txt.gz	Weighted mode	21	-0.0153173	0.0183482	0.413685	0.984799	0.950013	1.02086	0.98 (0.95-1.02)
M34513.metal.pos.txt.gz	Inverse variance weighted	21	0.00284457	0.00756859	0.707037	1.00285	0.988082	1.01784	1.00 (0.99-1.02)
M34513.metal.pos.txt.gz	Weighted median	21	-0.00229879	0.0108195	0.831742	0.997704	0.976769	1.01909	1.00 (0.98-1.02)
M34513.metal.pos.txt.gz	MR Egger	21	-0.0376986	0.0216584	0.0979242	0.963003	0.922979	1.00476	0.96 (0.92-1.00)
M34513.metal.pos.txt.gz	Weighted mode	21	-0.00514711	0.0122098	0.677845	0.994866	0.97134	1.01896	0.99 (0.97-1.02)
M34516.metal.pos.txt.gz	Inverse variance weighted	21	0.0132575	0.0295178	0.653333	1.01335	0.956383	1.0737	1.01 (0.96-1.07)
M34516.metal.pos.txt.gz	Weighted median	21	-0.0151979	0.0418597	0.716554	0.984917	0.907336	1.06913	0.98 (0.91-1.07)
M34516.metal.pos.txt.gz	MR Egger	21	-0.0841807	0.082935	0.322848	0.919265	0.781349	1.08152	0.92 (0.78-1.08)
M34516.metal.pos.txt.gz	Weighted mode	21	-0.0267726	0.0471102	0.576159	0.973583	0.887711	1.06776	0.97 (0.89-1.07)
M34527.metal.pos.txt.gz	Inverse variance weighted	21	-0.00313837	0.00402861	0.435967	0.996867	0.989026	1.00477	1.00 (0.99-1.00)
M34527.metal.pos.txt.gz	Weighted median	21	-0.00401555	0.00579171	0.488105	0.995993	0.98475	1.00736	1.00 (0.98-1.01)
M34527.metal.pos.txt.gz	MR Egger	21	0.0023166	0.0117196	0.845404	1.00232	0.979558	1.02561	1.00 (0.98-1.03)
M34527.metal.pos.txt.gz	Weighted mode	21	-0.00420059	0.00713226	0.562484	0.995808	0.981984	1.00983	1.00 (0.98-1.01)
M34530.metal.pos.txt.gz	Inverse variance weighted	21	0.00807811	0.00806934	0.316785	1.00811	0.992292	1.02418	1.01 (0.99-1.02)
M34530.metal.pos.txt.gz	Weighted median	21	0.00381353	0.0120065	0.750773	1.00382	0.980474	1.02772	1.00 (0.98-1.03)
M34530.metal.pos.txt.gz	MR Egger	21	-0.00225593	0.0231603	0.923425	0.997747	0.953467	1.04408	1.00 (0.95-1.04)
M34530.metal.pos.txt.gz	Weighted mode	21	0.00426623	0.0138927	0.761954	1.00428	0.977298	1.032	1.00 (0.98-1.03)
M34533.metal.pos.txt.gz	Inverse variance weighted	21	0.0145556	0.00853364	0.0880678	1.01466	0.997832	1.03178	1.01 (1.00-1.03)
M34533.metal.pos.txt.gz	Weighted median	21	0.0149598	0.0102961	0.146234	1.01507	0.994793	1.03576	1.02 (0.99-1.04)
M34533.metal.pos.txt.gz	MR Egger	21	0.0277473	0.0247747	0.276679	1.02814	0.979404	1.07929	1.03 (0.98-1.08)
M34533.metal.pos.txt.gz	Weighted mode	21	0.0221061	0.0116378	0.0720153	1.02235	0.999296	1.04594	1.02 (1.00-1.05)
M34534.metal.pos.txt.gz	Inverse variance weighted	21	-0.00351515	0.006158	0.568117	0.996491	0.984536	1.00859	1.00 (0.98-1.01)
M34534.metal.pos.txt.gz	Weighted median	21	-0.00715293	0.00873933	0.413086	0.992873	0.97601	1.01003	0.99 (0.98-1.01)
M34534.metal.pos.txt.gz	MR Egger	21	-0.00262045	0.0176447	0.883503	0.997383	0.96348	1.03248	1.00 (0.96-1.03)
M34534.metal.pos.txt.gz	Weighted mode	21	-0.00749511	0.0101189	0.467481	0.992533	0.973042	1.01241	0.99 (0.97-1.01)
M34535.metal.pos.txt.gz	Inverse variance weighted	21	-0.00834226	0.0118656	0.482015	0.991692	0.968895	1.01503	0.99 (0.97-1.02)
M34535.metal.pos.txt.gz	Weighted median	21	-0.0112462	0.0171605	0.512239	0.988817	0.956111	1.02264	0.99 (0.96-1.02)
M34535.metal.pos.txt.gz	MR Egger	21	-0.0159242	0.0335507	0.640459	0.984202	0.921564	1.0511	0.98 (0.92-1.05)
M34535.metal.pos.txt.gz	Weighted mode	21	-0.00672464	0.02041	0.74522	0.993298	0.954347	1.03384	0.99 (0.95-1.03)
M34539.metal.pos.txt.gz	Inverse variance weighted	21	0.00271506	0.0053682	0.61302	1.00272	0.992224	1.01332	1.00 (0.99-1.01)
M34539.metal.pos.txt.gz	Weighted median	21	0.00222118	0.00736793	0.76306	1.00222	0.987854	1.0168	1.00 (0.99-1.02)
M34539.metal.pos.txt.gz	MR Egger	21	0.00596925	0.0154395	0.703332	1.00599	0.976	1.0369	1.01 (0.98-1.04)
M34539.metal.pos.txt.gz	Weighted mode	21	-0.00155433	0.010471	0.88348	0.998447	0.978164	1.01915	1.00 (0.98-1.02)
M34674.metal.pos.txt.gz	Inverse variance weighted	21	0.00583253	0.00684402	0.394099	1.00585	0.992447	1.01943	1.01 (0.99-1.02)
M34674.metal.pos.txt.gz	Weighted median	21	-9.13e-05	0.0103089	0.99293	0.999909	0.979908	1.02032	1.00 (0.98-1.02)
M34674.metal.pos.txt.gz	MR Egger	21	0.00978088	0.019621	0.62386	1.00983	0.971731	1.04942	1.01 (0.97-1.05)
M34674.metal.pos.txt.gz	Weighted mode	21	0.00464776	0.0115734	0.692245	1.00466	0.982126	1.02771	1.00 (0.98-1.03)
M34732.metal.pos.txt.gz	Inverse variance weighted	21	0.0042624	0.0042761	0.318864	1.00427	0.99589	1.01272	1.00 (1.00-1.01)
M34732.metal.pos.txt.gz	Weighted median	21	-0.00184371	0.00549996	0.737457	0.998158	0.987456	1.00898	1.00 (0.99-1.01)
M34732.metal.pos.txt.gz	MR Egger	21	0.00442947	0.0123417	0.723626	1.00444	0.980434	1.02903	1.00 (0.98-1.03)
M34732.metal.pos.txt.gz	Weighted mode	21	-0.000991136	0.00610963	0.872756	0.999009	0.987118	1.01104	1.00 (0.99-1.01)
M34761.metal.pos.txt.gz	Inverse variance weighted	21	-0.00730894	0.00598205	0.221778	0.992718	0.981146	1.00443	0.99 (0.98-1.00)
M34761.metal.pos.txt.gz	Weighted median	21	-0.00917161	0.00750919	0.22194	0.99087	0.976393	1.00556	0.99 (0.98-1.01)
M34761.metal.pos.txt.gz	MR Egger	21	-0.0375064	0.0160084	0.0301693	0.963188	0.933436	0.993889	0.96 (0.93-0.99)
M34761.metal.pos.txt.gz	Weighted mode	21	-0.01251	0.00858382	0.16053	0.987568	0.971092	1.00432	0.99 (0.97-1.00)
M34878.metal.pos.txt.gz	Inverse variance weighted	21	-0.0122068	0.00972657	0.20948	0.987867	0.969213	1.00688	0.99 (0.97-1.01)
M34878.metal.pos.txt.gz	Weighted median	21	-0.0205323	0.0112974	0.0691513	0.979677	0.958223	1.00161	0.98 (0.96-1.00)
M34878.metal.pos.txt.gz	MR Egger	21	-0.0279595	0.0282235	0.334308	0.972428	0.920096	1.02774	0.97 (0.92-1.03)
M34878.metal.pos.txt.gz	Weighted mode	21	-0.0262774	0.0147715	0.0904554	0.974065	0.946268	1.00268	0.97 (0.95-1.00)
M34912.metal.pos.txt.gz	Inverse variance weighted	21	-0.00199458	0.00262306	0.447014	0.998007	0.99289	1.00315	1.00 (0.99-1.00)
M34912.metal.pos.txt.gz	Weighted median	21	-0.00358705	0.00372616	0.335714	0.996419	0.989169	1.00372	1.00 (0.99-1.00)
M34912.metal.pos.txt.gz	MR Egger	21	-0.0131857	0.00713121	0.0800778	0.986901	0.973203	1.00079	0.99 (0.97-1.00)
M34912.metal.pos.txt.gz	Weighted mode	21	-0.00542169	0.00428891	0.220722	0.994593	0.986267	1.00299	0.99 (0.99-1.00)
M35114.metal.pos.txt.gz	Inverse variance weighted	21	-0.00243238	0.00415623	0.558389	0.997571	0.989477	1.00573	1.00 (0.99-1.01)
M35114.metal.pos.txt.gz	Weighted median	21	-0.00596123	0.00587954	0.310634	0.994057	0.982667	1.00558	0.99 (0.98-1.01)
M35114.metal.pos.txt.gz	MR Egger	21	-0.00700827	0.0118793	0.562172	0.993016	0.970162	1.01641	0.99 (0.97-1.02)
M35114.metal.pos.txt.gz	Weighted mode	21	-0.0058339	0.00768685	0.456737	0.994183	0.979317	1.00928	0.99 (0.98-1.01)
M35126.metal.pos.txt.gz	Inverse variance weighted	21	0.00478577	0.00630887	0.448105	1.0048	0.992449	1.0173	1.00 (0.99-1.02)
M35126.metal.pos.txt.gz	Weighted median	21	0.00343973	0.00872047	0.693254	1.00345	0.98644	1.02074	1.00 (0.99-1.02)
M35126.metal.pos.txt.gz	MR Egger	21	0.0303546	0.0181994	0.111736	1.03082	0.994698	1.06825	1.03 (0.99-1.07)
M35126.metal.pos.txt.gz	Weighted mode	21	0.00442375	0.0109979	0.691777	1.00443	0.983014	1.02632	1.00 (0.98-1.03)
M35127.metal.pos.txt.gz	Inverse variance weighted	21	-0.000115511	0.00357079	0.974194	0.999884	0.992911	1.00691	1.00 (0.99-1.01)
M35127.metal.pos.txt.gz	Weighted median	21	-0.00420774	0.00505506	0.405194	0.995801	0.985984	1.00572	1.00 (0.99-1.01)
M35127.metal.pos.txt.gz	MR Egger	21	-0.00538836	0.00994356	0.59419	0.994626	0.975429	1.0142	0.99 (0.98-1.01)
M35127.metal.pos.txt.gz	Weighted mode	21	-0.00344513	0.00568892	0.551601	0.996561	0.985511	1.00773	1.00 (0.99-1.01)
M35137.metal.pos.txt.gz	Inverse variance weighted	21	0.00385806	0.00291348	0.185433	1.00387	0.998149	1.00961	1.00 (1.00-1.01)
M35137.metal.pos.txt.gz	Weighted median	21	0.0042373	0.00373472	0.256556	1.00425	0.996922	1.01162	1.00 (1.00-1.01)
M35137.metal.pos.txt.gz	MR Egger	21	0.007922	0.00827848	0.350616	1.00795	0.991731	1.02444	1.01 (0.99-1.02)
M35137.metal.pos.txt.gz	Weighted mode	21	0.00460557	0.00444459	0.312466	1.00462	0.995903	1.01341	1.00 (1.00-1.01)
M35159.metal.pos.txt.gz	Inverse variance weighted	21	0.0117803	0.00774127	0.12807	1.01185	0.996613	1.02732	1.01 (1.00-1.03)
M35159.metal.pos.txt.gz	Weighted median	21	0.00798727	0.0111292	0.47295	1.00802	0.986269	1.03025	1.01 (0.99-1.03)
M35159.metal.pos.txt.gz	MR Egger	21	0.00958768	0.0217772	0.664715	1.00963	0.967446	1.05366	1.01 (0.97-1.05)
M35159.metal.pos.txt.gz	Weighted mode	21	0.00597882	0.0123673	0.634035	1.006	0.981905	1.03068	1.01 (0.98-1.03)
M35160.metal.pos.txt.gz	Inverse variance weighted	19	0.0014642	0.00541862	0.786994	1.00147	0.990885	1.01216	1.00 (0.99-1.01)
M35160.metal.pos.txt.gz	Weighted median	19	0.00282786	0.0079139	0.720846	1.00283	0.987397	1.01851	1.00 (0.99-1.02)
M35160.metal.pos.txt.gz	MR Egger	19	0.00923219	0.0234525	0.698729	1.00927	0.963932	1.05675	1.01 (0.96-1.06)
M35160.metal.pos.txt.gz	Weighted mode	19	0.00107964	0.0111954	0.92424	1.00108	0.979353	1.02329	1.00 (0.98-1.02)
M35186.metal.pos.txt.gz	Inverse variance weighted	21	0.00291581	0.00364833	0.424164	1.00292	0.995774	1.01012	1.00 (1.00-1.01)
M35186.metal.pos.txt.gz	Weighted median	21	-0.00111432	0.00480735	0.816698	0.998886	0.989519	1.00834	1.00 (0.99-1.01)
M35186.metal.pos.txt.gz	MR Egger	21	-0.0107301	0.0101537	0.303867	0.989327	0.969833	1.00921	0.99 (0.97-1.01)
M35186.metal.pos.txt.gz	Weighted mode	21	-0.00172077	0.00574471	0.767619	0.998281	0.987103	1.00958	1.00 (0.99-1.01)
M35187.metal.pos.txt.gz	Inverse variance weighted	21	0.00736438	0.00939799	0.433268	1.00739	0.989005	1.02612	1.01 (0.99-1.03)
M35187.metal.pos.txt.gz	Weighted median	21	4.88e-05	0.0118641	0.996718	1.00005	0.977062	1.02358	1.00 (0.98-1.02)
M35187.metal.pos.txt.gz	MR Egger	21	-0.0133644	0.02728	0.629814	0.986724	0.935351	1.04092	0.99 (0.94-1.04)
M35187.metal.pos.txt.gz	Weighted mode	21	-0.0104101	0.0151645	0.500294	0.989644	0.960662	1.0195	0.99 (0.96-1.02)
M35189.metal.pos.txt.gz	Inverse variance weighted	21	0.00434529	0.0063114	0.491149	1.00435	0.992007	1.01686	1.00 (0.99-1.02)
M35189.metal.pos.txt.gz	Weighted median	21	0.00697247	0.0081761	0.393778	1.007	0.990988	1.02326	1.01 (0.99-1.02)
M35189.metal.pos.txt.gz	MR Egger	21	0.0232561	0.0173894	0.196893	1.02353	0.989231	1.05902	1.02 (0.99-1.06)
M35189.metal.pos.txt.gz	Weighted mode	21	0.0112531	0.00886277	0.218766	1.01132	0.993901	1.02904	1.01 (0.99-1.03)
M35193.metal.pos.txt.gz	Inverse variance weighted	21	-0.00115688	0.0040661	0.776014	0.998844	0.990915	1.00684	1.00 (0.99-1.01)
M35193.metal.pos.txt.gz	Weighted median	21	-0.00282453	0.00506342	0.57696	0.997179	0.987332	1.00713	1.00 (0.99-1.01)
M35193.metal.pos.txt.gz	MR Egger	21	-0.00256075	0.0113523	0.823943	0.997443	0.975494	1.01988	1.00 (0.98-1.02)
M35193.metal.pos.txt.gz	Weighted mode	21	-0.00505236	0.00580675	0.394578	0.99496	0.983701	1.00635	0.99 (0.98-1.01)
M35240.metal.pos.txt.gz	Inverse variance weighted	21	0.0027862	0.00377579	0.460568	1.00279	0.995396	1.01024	1.00 (1.00-1.01)
M35240.metal.pos.txt.gz	Weighted median	21	0.0012426	0.00528014	0.813949	1.00124	0.990935	1.01166	1.00 (0.99-1.01)
M35240.metal.pos.txt.gz	MR Egger	21	-0.00287009	0.0109698	0.796418	0.997134	0.975924	1.01881	1.00 (0.98-1.02)
M35240.metal.pos.txt.gz	Weighted mode	21	0.00118432	0.00584442	0.841462	1.00119	0.989782	1.01272	1.00 (0.99-1.01)
M35253.metal.pos.txt.gz	Inverse variance weighted	21	-0.00440548	0.00342207	0.197965	0.995604	0.988949	1.0023	1.00 (0.99-1.00)
M35253.metal.pos.txt.gz	Weighted median	21	-0.0106528	0.00473627	0.0245	0.989404	0.980262	0.998631	0.99 (0.98-1.00)
M35253.metal.pos.txt.gz	MR Egger	21	-0.0196024	0.00960526	0.0554129	0.980588	0.9623	0.999224	0.98 (0.96-1.00)
M35253.metal.pos.txt.gz	Weighted mode	21	-0.010883	0.0055988	0.0661236	0.989176	0.97838	1.00009	0.99 (0.98-1.00)
M35254.metal.pos.txt.gz	Inverse variance weighted	21	-0.00252634	0.00402253	0.529973	0.997477	0.989643	1.00537	1.00 (0.99-1.01)
M35254.metal.pos.txt.gz	Weighted median	21	-0.00863083	0.00519772	0.0968129	0.991406	0.981358	1.00156	0.99 (0.98-1.00)
M35254.metal.pos.txt.gz	MR Egger	21	-0.019574	0.0109151	0.0888587	0.980616	0.95986	1.00182	0.98 (0.96-1.00)
M35254.metal.pos.txt.gz	Weighted mode	21	-0.013619	0.00567126	0.0261717	0.986473	0.975569	0.9975	0.99 (0.98-1.00)
M35255.metal.pos.txt.gz	Inverse variance weighted	21	-0.00780845	0.00465625	0.0935458	0.992222	0.983208	1.00132	0.99 (0.98-1.00)
M35255.metal.pos.txt.gz	Weighted median	21	-0.00514306	0.00673081	0.444803	0.99487	0.981832	1.00808	0.99 (0.98-1.01)
M35255.metal.pos.txt.gz	MR Egger	21	-0.038144	0.0133298	0.00998605	0.962574	0.937751	0.988054	0.96 (0.94-0.99)
M35255.metal.pos.txt.gz	Weighted mode	21	-0.00257739	0.00888622	0.774769	0.997426	0.980204	1.01495	1.00 (0.98-1.01)
M35257.metal.pos.txt.gz	Inverse variance weighted	21	-0.00883619	0.00366825	0.0160037	0.991203	0.984102	0.998355	0.99 (0.98-1.00)
M35257.metal.pos.txt.gz	Weighted median	21	-0.0142951	0.00518494	0.00583265	0.985807	0.975839	0.995876	0.99 (0.98-1.00)
M35257.metal.pos.txt.gz	MR Egger	21	-0.0234198	0.0100828	0.031449	0.976852	0.957737	0.996349	0.98 (0.96-1.00)
M35257.metal.pos.txt.gz	Weighted mode	21	-0.01509	0.0055817	0.0136734	0.985023	0.974306	0.995859	0.99 (0.97-1.00)
M35270.metal.pos.txt.gz	Inverse variance weighted	21	0.000429941	0.00214564	0.841185	1.00043	0.996232	1.00465	1.00 (1.00-1.00)
M35270.metal.pos.txt.gz	Weighted median	21	0.00173881	0.0029385	0.554028	1.00174	0.995987	1.00753	1.00 (1.00-1.01)
M35270.metal.pos.txt.gz	MR Egger	21	7.58e-06	0.00632343	0.999057	1.00001	0.98769	1.01248	1.00 (0.99-1.01)
M35270.metal.pos.txt.gz	Weighted mode	21	0.00183683	0.00339014	0.593932	1.00184	0.995204	1.00852	1.00 (1.00-1.01)
M35305.metal.pos.txt.gz	Inverse variance weighted	21	0.00431177	0.00456488	0.344887	1.00432	0.995375	1.01335	1.00 (1.00-1.01)
M35305.metal.pos.txt.gz	Weighted median	21	-0.00154765	0.00639121	0.808662	0.998454	0.986024	1.01104	1.00 (0.99-1.01)
M35305.metal.pos.txt.gz	MR Egger	21	-0.00969053	0.0130587	0.467118	0.990356	0.96533	1.01603	0.99 (0.97-1.02)
M35305.metal.pos.txt.gz	Weighted mode	21	-0.00392396	0.00725307	0.594478	0.996084	0.982024	1.01035	1.00 (0.98-1.01)
M35320.metal.pos.txt.gz	Inverse variance weighted	21	-0.00411675	0.00496257	0.406788	0.995892	0.986252	1.00563	1.00 (0.99-1.01)
M35320.metal.pos.txt.gz	Weighted median	21	-0.0057644	0.00722799	0.425155	0.994252	0.980266	1.00844	0.99 (0.98-1.01)
M35320.metal.pos.txt.gz	MR Egger	21	-0.0054485	0.0141758	0.704985	0.994566	0.967313	1.02259	0.99 (0.97-1.02)
M35320.metal.pos.txt.gz	Weighted mode	21	-0.00672548	0.00850855	0.438545	0.993297	0.976869	1.01	0.99 (0.98-1.01)
M35322.metal.pos.txt.gz	Inverse variance weighted	21	0.0117495	0.014512	0.41815	1.01182	0.983444	1.04101	1.01 (0.98-1.04)
M35322.metal.pos.txt.gz	Weighted median	21	0.00265163	0.0200888	0.894988	1.00266	0.963944	1.04292	1.00 (0.96-1.04)
M35322.metal.pos.txt.gz	MR Egger	21	-0.0145361	0.0413239	0.728888	0.985569	0.90889	1.06872	0.99 (0.91-1.07)
M35322.metal.pos.txt.gz	Weighted mode	21	0.00421955	0.023227	0.857674	1.00423	0.959536	1.051	1.00 (0.96-1.05)
M35326.metal.pos.txt.gz	Inverse variance weighted	21	-0.00177444	0.00282452	0.529854	0.998227	0.992716	1.00377	1.00 (0.99-1.00)
M35326.metal.pos.txt.gz	Weighted median	21	0.00234644	0.00337487	0.486887	1.00235	0.995741	1.009	1.00 (1.00-1.01)
M35326.metal.pos.txt.gz	MR Egger	21	0.00336522	0.00814964	0.684281	1.00337	0.987471	1.01953	1.00 (0.99-1.02)
M35326.metal.pos.txt.gz	Weighted mode	21	-0.00134179	0.00381987	0.729062	0.998659	0.99121	1.00616	1.00 (0.99-1.01)
M35327.metal.pos.txt.gz	Inverse variance weighted	21	0.00114915	0.00205639	0.576283	1.00115	0.997123	1.00519	1.00 (1.00-1.01)
M35327.metal.pos.txt.gz	Weighted median	21	-0.000225622	0.00283878	0.936652	0.999774	0.994227	1.00535	1.00 (0.99-1.01)
M35327.metal.pos.txt.gz	MR Egger	21	-0.000711503	0.00601484	0.907078	0.999289	0.987577	1.01114	1.00 (0.99-1.01)
M35327.metal.pos.txt.gz	Weighted mode	21	-0.0023114	0.00351531	0.518341	0.997691	0.990841	1.00459	1.00 (0.99-1.00)
M35331.metal.pos.txt.gz	Inverse variance weighted	20	0.0057119	0.00496339	0.249812	1.00573	0.995992	1.01556	1.01 (1.00-1.02)
M35331.metal.pos.txt.gz	Weighted median	20	0.00481206	0.0063599	0.449274	1.00482	0.992376	1.01743	1.00 (0.99-1.02)
M35331.metal.pos.txt.gz	MR Egger	20	0.000520336	0.0143256	0.971425	1.00052	0.972818	1.02901	1.00 (0.97-1.03)
M35331.metal.pos.txt.gz	Weighted mode	20	0.00766616	0.00725626	0.303994	1.0077	0.993465	1.02213	1.01 (0.99-1.02)
M35397.metal.pos.txt.gz	Inverse variance weighted	21	0.000946172	0.00260644	0.716595	1.00095	0.995846	1.00607	1.00 (1.00-1.01)
M35397.metal.pos.txt.gz	Weighted median	21	-0.00199256	0.00317282	0.529997	0.998009	0.991822	1.00424	1.00 (0.99-1.00)
M35397.metal.pos.txt.gz	MR Egger	21	0.000543601	0.00768145	0.944322	1.00054	0.985593	1.01572	1.00 (0.99-1.02)
M35397.metal.pos.txt.gz	Weighted mode	21	-0.00158223	0.00375094	0.677655	0.998419	0.991106	1.00579	1.00 (0.99-1.01)
M35431.metal.pos.txt.gz	Inverse variance weighted	21	0.00548638	0.0030958	0.0763614	1.0055	0.999419	1.01162	1.01 (1.00-1.01)
M35431.metal.pos.txt.gz	Weighted median	21	0.0055393	0.0046101	0.229535	1.00555	0.99651	1.01468	1.01 (1.00-1.01)
M35431.metal.pos.txt.gz	MR Egger	21	0.015058	0.00908673	0.11391	1.01517	0.997252	1.03341	1.02 (1.00-1.03)
M35431.metal.pos.txt.gz	Weighted mode	21	0.0058331	0.00587693	0.332791	1.00585	0.99433	1.0175	1.01 (0.99-1.02)
M35433.metal.pos.txt.gz	Inverse variance weighted	21	-0.000721954	0.00464032	0.876362	0.999278	0.990231	1.00841	1.00 (0.99-1.01)
M35433.metal.pos.txt.gz	Weighted median	21	0.00571479	0.00637388	0.369935	1.00573	0.993245	1.01837	1.01 (0.99-1.02)
M35433.metal.pos.txt.gz	MR Egger	21	0.0246594	0.0132935	0.0791809	1.02497	0.998605	1.05202	1.02 (1.00-1.05)
M35433.metal.pos.txt.gz	Weighted mode	21	0.00689049	0.00792224	0.394748	1.00691	0.9914	1.02267	1.01 (0.99-1.02)
M35439.metal.pos.txt.gz	Inverse variance weighted	21	0.00255995	0.00371193	0.490413	1.00256	0.995296	1.00988	1.00 (1.00-1.01)
M35439.metal.pos.txt.gz	Weighted median	21	-0.000555845	0.00466782	0.905212	0.999444	0.990342	1.00863	1.00 (0.99-1.01)
M35439.metal.pos.txt.gz	MR Egger	21	-0.00621082	0.0108626	0.574186	0.993808	0.972873	1.01519	0.99 (0.97-1.02)
M35439.metal.pos.txt.gz	Weighted mode	21	4.04e-05	0.00566473	0.994382	1.00004	0.988998	1.01121	1.00 (0.99-1.01)
M35451.metal.pos.txt.gz	Inverse variance weighted	20	0.00181996	0.0128182	0.887094	1.00182	0.976966	1.02731	1.00 (0.98-1.03)
M35451.metal.pos.txt.gz	Weighted median	20	-0.00281488	0.0189347	0.88182	0.997189	0.96086	1.03489	1.00 (0.96-1.03)
M35451.metal.pos.txt.gz	MR Egger	20	-0.0469369	0.0367852	0.218186	0.954148	0.887776	1.02548	0.95 (0.89-1.03)
M35451.metal.pos.txt.gz	Weighted mode	20	-0.0210526	0.0241224	0.393701	0.979167	0.93395	1.02657	0.98 (0.93-1.03)
M35464.metal.pos.txt.gz	Inverse variance weighted	21	0.000250189	0.00357691	0.944237	1.00025	0.993262	1.00729	1.00 (0.99-1.01)
M35464.metal.pos.txt.gz	Weighted median	21	0.000876607	0.00497093	0.860022	1.00088	0.991173	1.01068	1.00 (0.99-1.01)
M35464.metal.pos.txt.gz	MR Egger	21	-0.00268562	0.0103446	0.797953	0.997318	0.977301	1.01775	1.00 (0.98-1.02)
M35464.metal.pos.txt.gz	Weighted mode	21	0.000294292	0.00573985	0.959618	1.00029	0.989104	1.01161	1.00 (0.99-1.01)
M35472.metal.pos.txt.gz	Inverse variance weighted	21	0.000420409	0.00566079	0.940798	1.00042	0.989382	1.01158	1.00 (0.99-1.01)
M35472.metal.pos.txt.gz	Weighted median	21	-0.00468417	0.00784891	0.550646	0.995327	0.980132	1.01076	1.00 (0.98-1.01)
M35472.metal.pos.txt.gz	MR Egger	21	-0.00944837	0.0157304	0.555176	0.990596	0.96052	1.02161	0.99 (0.96-1.02)
M35472.metal.pos.txt.gz	Weighted mode	21	-0.00860262	0.0093704	0.369525	0.991434	0.973392	1.00981	0.99 (0.97-1.01)
M35527.metal.pos.txt.gz	Inverse variance weighted	21	0.00298122	0.00996406	0.76479	1.00299	0.983588	1.02277	1.00 (0.98-1.02)
M35527.metal.pos.txt.gz	Weighted median	21	0.00304386	0.0139251	0.826971	1.00305	0.976042	1.0308	1.00 (0.98-1.03)
M35527.metal.pos.txt.gz	MR Egger	21	-0.00554889	0.0279631	0.844812	0.994466	0.941429	1.05049	0.99 (0.94-1.05)
M35527.metal.pos.txt.gz	Weighted mode	21	0.00163842	0.0154743	0.916733	1.00164	0.971716	1.03248	1.00 (0.97-1.03)
M35551.metal.pos.txt.gz	Inverse variance weighted	21	0.00825773	0.00953544	0.386488	1.00829	0.989622	1.02731	1.01 (0.99-1.03)
M35551.metal.pos.txt.gz	Weighted median	21	0.0112502	0.0129842	0.386241	1.01131	0.985902	1.03738	1.01 (0.99-1.04)
M35551.metal.pos.txt.gz	MR Egger	21	-0.0222057	0.0269808	0.420708	0.978039	0.927662	1.03115	0.98 (0.93-1.03)
M35551.metal.pos.txt.gz	Weighted mode	21	-0.0013874	0.0172036	0.936525	0.998614	0.965503	1.03286	1.00 (0.97-1.03)
M35626.metal.pos.txt.gz	Inverse variance weighted	21	-0.00205054	0.00459287	0.655264	0.997952	0.989008	1.00698	1.00 (0.99-1.01)
M35626.metal.pos.txt.gz	Weighted median	21	-0.00437165	0.00641863	0.495815	0.995638	0.983191	1.00824	1.00 (0.98-1.01)
M35626.metal.pos.txt.gz	MR Egger	21	-0.0139868	0.0132673	0.305001	0.986111	0.960798	1.01209	0.99 (0.96-1.01)
M35626.metal.pos.txt.gz	Weighted mode	21	-0.00656883	0.00762956	0.399458	0.993453	0.978707	1.00842	0.99 (0.98-1.01)
M35628.metal.pos.txt.gz	Inverse variance weighted	21	-0.00380474	0.00452512	0.400458	0.996202	0.987406	1.00508	1.00 (0.99-1.01)
M35628.metal.pos.txt.gz	Weighted median	21	-0.00257404	0.0063423	0.684851	0.997429	0.985107	1.00991	1.00 (0.99-1.01)
M35628.metal.pos.txt.gz	MR Egger	21	-0.0182417	0.0129699	0.175732	0.981924	0.957277	1.00721	0.98 (0.96-1.01)
M35628.metal.pos.txt.gz	Weighted mode	21	-0.00579372	0.00787133	0.470244	0.994223	0.979002	1.00968	0.99 (0.98-1.01)
M35631.metal.pos.txt.gz	Inverse variance weighted	21	-0.00589939	0.00376603	0.117238	0.994118	0.986807	1.00148	0.99 (0.99-1.00)
M35631.metal.pos.txt.gz	Weighted median	21	-0.00941689	0.00495328	0.0572833	0.990627	0.981056	1.00029	0.99 (0.98-1.00)
M35631.metal.pos.txt.gz	MR Egger	21	-0.0138915	0.0106759	0.208748	0.986205	0.965783	1.00706	0.99 (0.97-1.01)
M35631.metal.pos.txt.gz	Weighted mode	21	-0.00795501	0.00535817	0.153228	0.992077	0.981712	1.00255	0.99 (0.98-1.00)
M35635.metal.pos.txt.gz	Inverse variance weighted	21	-0.011025	0.0134881	0.413706	0.989036	0.963231	1.01553	0.99 (0.96-1.02)
M35635.metal.pos.txt.gz	Weighted median	21	-0.00168049	0.0191392	0.930033	0.998321	0.961565	1.03648	1.00 (0.96-1.04)
M35635.metal.pos.txt.gz	MR Egger	21	0.00460592	0.0383645	0.905699	1.00462	0.931845	1.08307	1.00 (0.93-1.08)
M35635.metal.pos.txt.gz	Weighted mode	21	0.00224377	0.0215181	0.917991	1.00225	0.960855	1.04542	1.00 (0.96-1.05)
M35669.metal.pos.txt.gz	Inverse variance weighted	21	-0.0157654	0.00610615	0.00982618	0.984358	0.972648	0.99621	0.98 (0.97-1.00)
M35669.metal.pos.txt.gz	Weighted median	21	-0.0122815	0.00869225	0.157679	0.987794	0.971107	1.00477	0.99 (0.97-1.00)
M35669.metal.pos.txt.gz	MR Egger	21	-0.0404298	0.0169395	0.0275556	0.960377	0.929014	0.992798	0.96 (0.93-0.99)
M35669.metal.pos.txt.gz	Weighted mode	21	-0.0326241	0.0106412	0.00609902	0.967902	0.947924	0.988302	0.97 (0.95-0.99)
M35675.metal.pos.txt.gz	Inverse variance weighted	21	-0.000969096	0.00236936	0.682532	0.999031	0.994403	1.00368	1.00 (0.99-1.00)
M35675.metal.pos.txt.gz	Weighted median	21	-0.00121923	0.00335067	0.715951	0.998782	0.992244	1.00536	1.00 (0.99-1.01)
M35675.metal.pos.txt.gz	MR Egger	21	-0.00288398	0.00664368	0.66911	0.99712	0.98422	1.01019	1.00 (0.98-1.01)
M35675.metal.pos.txt.gz	Weighted mode	21	-0.00173304	0.00368415	0.643157	0.998268	0.991086	1.0055	1.00 (0.99-1.01)
M35678.metal.pos.txt.gz	Inverse variance weighted	21	-0.00832972	0.00568217	0.142665	0.991705	0.980721	1.00281	0.99 (0.98-1.00)
M35678.metal.pos.txt.gz	Weighted median	21	-0.013875	0.00789383	0.0787979	0.986221	0.97108	1.0016	0.99 (0.97-1.00)
M35678.metal.pos.txt.gz	MR Egger	21	-0.0218878	0.0160466	0.188505	0.97835	0.948058	1.00961	0.98 (0.95-1.01)
M35678.metal.pos.txt.gz	Weighted mode	21	-0.0144652	0.00957516	0.146504	0.985639	0.967314	1.00431	0.99 (0.97-1.00)
M35718.metal.pos.txt.gz	Inverse variance weighted	21	-0.00108377	0.00321249	0.735844	0.998917	0.992647	1.00523	1.00 (0.99-1.01)
M35718.metal.pos.txt.gz	Weighted median	21	-0.00371667	0.00450424	0.409287	0.99629	0.987533	1.00512	1.00 (0.99-1.01)
M35718.metal.pos.txt.gz	MR Egger	21	-0.012998	0.00925542	0.176345	0.987086	0.969341	1.00516	0.99 (0.97-1.01)
M35718.metal.pos.txt.gz	Weighted mode	21	-0.00399771	0.00518122	0.449386	0.99601	0.985947	1.00618	1.00 (0.99-1.01)
M35754.metal.pos.txt.gz	Inverse variance weighted	21	-0.00111178	0.00283046	0.694475	0.998889	0.993363	1.00445	1.00 (0.99-1.00)
M35754.metal.pos.txt.gz	Weighted median	21	0.00151007	0.00400029	0.70581	1.00151	0.993689	1.00939	1.00 (0.99-1.01)
M35754.metal.pos.txt.gz	MR Egger	21	0.00347781	0.0076088	0.652799	1.00348	0.98863	1.01856	1.00 (0.99-1.02)
M35754.metal.pos.txt.gz	Weighted mode	21	0.00086246	0.00453163	0.850977	1.00086	0.992013	1.00979	1.00 (0.99-1.01)
M35854.metal.pos.txt.gz	Inverse variance weighted	21	-0.00613326	0.00464382	0.186589	0.993886	0.98488	1.00297	0.99 (0.98-1.00)
M35854.metal.pos.txt.gz	Weighted median	21	-0.00755763	0.00665413	0.256049	0.992471	0.979611	1.0055	0.99 (0.98-1.01)
M35854.metal.pos.txt.gz	MR Egger	21	-0.0217679	0.0133201	0.118675	0.978467	0.953253	1.00435	0.98 (0.95-1.00)
M35854.metal.pos.txt.gz	Weighted mode	21	-0.00885274	0.0075616	0.255461	0.991186	0.976605	1.00599	0.99 (0.98-1.01)
M35977.metal.pos.txt.gz	Inverse variance weighted	21	0.00813894	0.00501001	0.104261	1.00817	0.998321	1.01812	1.01 (1.00-1.02)
M35977.metal.pos.txt.gz	Weighted median	21	0.00868725	0.00664193	0.190893	1.00873	0.995678	1.02194	1.01 (1.00-1.02)
M35977.metal.pos.txt.gz	MR Egger	21	0.0106126	0.0146414	0.477387	1.01067	0.982078	1.04009	1.01 (0.98-1.04)
M35977.metal.pos.txt.gz	Weighted mode	21	0.00997983	0.00766242	0.207566	1.01003	0.994974	1.02531	1.01 (0.99-1.03)
M35978.metal.pos.txt.gz	Inverse variance weighted	21	0.0054695	0.00582489	0.347737	1.00548	0.99407	1.01703	1.01 (0.99-1.02)
M35978.metal.pos.txt.gz	Weighted median	21	0.000554246	0.00805825	0.945165	1.00055	0.984876	1.01648	1.00 (0.98-1.02)
M35978.metal.pos.txt.gz	MR Egger	21	-0.0107456	0.0163334	0.5185	0.989312	0.958142	1.0215	0.99 (0.96-1.02)
M35978.metal.pos.txt.gz	Weighted mode	21	-0.00191071	0.00999228	0.850282	0.998091	0.978734	1.01783	1.00 (0.98-1.02)
M36009.metal.pos.txt.gz	Inverse variance weighted	21	0.00150638	0.00771107	0.845117	1.00151	0.986485	1.01676	1.00 (0.99-1.02)
M36009.metal.pos.txt.gz	Weighted median	21	-0.00333228	0.0110017	0.761976	0.996673	0.975412	1.0184	1.00 (0.98-1.02)
M36009.metal.pos.txt.gz	MR Egger	21	-0.0171827	0.0219645	0.443683	0.982964	0.941545	1.02621	0.98 (0.94-1.03)
M36009.metal.pos.txt.gz	Weighted mode	21	-0.0044974	0.014038	0.752009	0.995513	0.968495	1.02328	1.00 (0.97-1.02)
M36095.metal.pos.txt.gz	Inverse variance weighted	21	-0.0100146	0.0144811	0.489211	0.990035	0.96233	1.01854	0.99 (0.96-1.02)
M36095.metal.pos.txt.gz	Weighted median	21	-0.00836855	0.021205	0.693101	0.991666	0.951296	1.03375	0.99 (0.95-1.03)
M36095.metal.pos.txt.gz	MR Egger	21	-0.0254685	0.041247	0.544258	0.974853	0.899144	1.05694	0.97 (0.90-1.06)
M36095.metal.pos.txt.gz	Weighted mode	21	-0.00877649	0.0259868	0.739086	0.991262	0.942037	1.04306	0.99 (0.94-1.04)
M36097.metal.pos.txt.gz	Inverse variance weighted	21	-0.00892772	0.0809633	0.912196	0.991112	0.845679	1.16156	0.99 (0.85-1.16)
M36097.metal.pos.txt.gz	Weighted median	21	-0.145255	0.0984681	0.140174	0.864802	0.713015	1.0489	0.86 (0.71-1.05)
M36097.metal.pos.txt.gz	MR Egger	21	-0.456945	0.205881	0.0388245	0.633215	0.422963	0.947983	0.63 (0.42-0.95)
M36097.metal.pos.txt.gz	Weighted mode	21	-0.210802	0.11279	0.0763428	0.809934	0.649293	1.01032	0.81 (0.65-1.01)
M36098.metal.pos.txt.gz	Inverse variance weighted	21	0.000446435	0.008623	0.95871	1.00045	0.98368	1.0175	1.00 (0.98-1.02)
M36098.metal.pos.txt.gz	Weighted median	21	0.000131402	0.0116795	0.991023	1.00013	0.977497	1.02329	1.00 (0.98-1.02)
M36098.metal.pos.txt.gz	MR Egger	21	0.00495025	0.0249431	0.844792	1.00496	0.957013	1.05531	1.00 (0.96-1.06)
M36098.metal.pos.txt.gz	Weighted mode	21	0.00081824	0.0135227	0.952351	1.00082	0.974641	1.0277	1.00 (0.97-1.03)
M36099.metal.pos.txt.gz	Inverse variance weighted	21	-0.00418808	0.0102314	0.682293	0.995821	0.97605	1.01599	1.00 (0.98-1.02)
M36099.metal.pos.txt.gz	Weighted median	21	-0.00722606	0.0140271	0.606449	0.9928	0.965877	1.02047	0.99 (0.97-1.02)
M36099.metal.pos.txt.gz	MR Egger	21	0.0133747	0.0295416	0.655861	1.01346	0.95645	1.07388	1.01 (0.96-1.07)
M36099.metal.pos.txt.gz	Weighted mode	21	0.00134091	0.0155244	0.932027	1.00134	0.971332	1.03228	1.00 (0.97-1.03)
M36103.metal.pos.txt.gz	Inverse variance weighted	21	0.00673341	0.00694696	0.332415	1.00676	0.993141	1.02056	1.01 (0.99-1.02)
M36103.metal.pos.txt.gz	Weighted median	21	0.0185487	0.0100639	0.0653156	1.01872	0.998824	1.03902	1.02 (1.00-1.04)
M36103.metal.pos.txt.gz	MR Egger	21	0.0358269	0.0194651	0.0813572	1.03648	0.997678	1.07678	1.04 (1.00-1.08)
M36103.metal.pos.txt.gz	Weighted mode	21	0.0187121	0.0124901	0.14971	1.01889	0.994248	1.04414	1.02 (0.99-1.04)
M36115.metal.pos.txt.gz	Inverse variance weighted	21	0.000694171	0.00797621	0.930647	1.00069	0.985172	1.01646	1.00 (0.99-1.02)
M36115.metal.pos.txt.gz	Weighted median	21	0.00040355	0.0121132	0.973424	1.0004	0.976932	1.02444	1.00 (0.98-1.02)
M36115.metal.pos.txt.gz	MR Egger	21	-0.00466253	0.022626	0.838928	0.995348	0.952172	1.04048	1.00 (0.95-1.04)
M36115.metal.pos.txt.gz	Weighted mode	21	-2.78e-06	0.0144277	0.999848	0.999997	0.972115	1.02868	1.00 (0.97-1.03)
M36131.metal.pos.txt.gz	Inverse variance weighted	21	0.00470817	0.00749226	0.529739	1.00472	0.990073	1.01958	1.00 (0.99-1.02)
M36131.metal.pos.txt.gz	Weighted median	21	0.00937448	0.0105539	0.374408	1.00942	0.988753	1.03052	1.01 (0.99-1.03)
M36131.metal.pos.txt.gz	MR Egger	21	0.021196	0.0211937	0.329826	1.02142	0.979862	1.06475	1.02 (0.98-1.06)
M36131.metal.pos.txt.gz	Weighted mode	21	0.0107409	0.0119668	0.3801	1.0108	0.987366	1.03479	1.01 (0.99-1.03)
M36134.metal.pos.txt.gz	Inverse variance weighted	21	0.0163222	0.0087818	0.0630785	1.01646	0.99911	1.0341	1.02 (1.00-1.03)
M36134.metal.pos.txt.gz	Weighted median	21	0.0029671	0.0123591	0.810273	1.00297	0.978968	1.02756	1.00 (0.98-1.03)
M36134.metal.pos.txt.gz	MR Egger	21	-0.0194883	0.0239687	0.426247	0.9807	0.935694	1.02787	0.98 (0.94-1.03)
M36134.metal.pos.txt.gz	Weighted mode	21	0.00570854	0.0144589	0.697161	1.00572	0.977623	1.03463	1.01 (0.98-1.03)
M36230.metal.pos.txt.gz	Inverse variance weighted	21	9.72e-05	0.00828634	0.990645	1.0001	0.983986	1.01647	1.00 (0.98-1.02)
M36230.metal.pos.txt.gz	Weighted median	21	-0.00804969	0.0115794	0.486946	0.991983	0.969723	1.01475	0.99 (0.97-1.01)
M36230.metal.pos.txt.gz	MR Egger	21	-0.00363161	0.0234435	0.878527	0.996375	0.951628	1.04323	1.00 (0.95-1.04)
M36230.metal.pos.txt.gz	Weighted mode	21	-0.0036714	0.0137129	0.791646	0.996335	0.969913	1.02348	1.00 (0.97-1.02)
M36300.metal.pos.txt.gz	Inverse variance weighted	21	-0.00166119	0.00427738	0.697744	0.99834	0.990005	1.00675	1.00 (0.99-1.01)
M36300.metal.pos.txt.gz	Weighted median	21	-0.00381679	0.00615728	0.535335	0.99619	0.98424	1.00829	1.00 (0.98-1.01)
M36300.metal.pos.txt.gz	MR Egger	21	0.0114177	0.0123442	0.366597	1.01148	0.987304	1.03625	1.01 (0.99-1.04)
M36300.metal.pos.txt.gz	Weighted mode	21	-0.00329544	0.00702025	0.643847	0.99671	0.983089	1.01052	1.00 (0.98-1.01)
M36376.metal.pos.txt.gz	Inverse variance weighted	21	-0.00223018	0.00996696	0.822947	0.997772	0.97847	1.01746	1.00 (0.98-1.02)
M36376.metal.pos.txt.gz	Weighted median	21	0.00718015	0.0135699	0.59672	1.00721	0.98077	1.03435	1.01 (0.98-1.03)
M36376.metal.pos.txt.gz	MR Egger	21	-0.0606416	0.025195	0.0264236	0.941161	0.895813	0.988804	0.94 (0.90-0.99)
M36376.metal.pos.txt.gz	Weighted mode	21	0.0138228	0.0215639	0.52879	1.01392	0.971958	1.05769	1.01 (0.97-1.06)
M36399.metal.pos.txt.gz	Inverse variance weighted	21	-0.00346559	0.00594294	0.559797	0.99654	0.985	1.00822	1.00 (0.98-1.01)
M36399.metal.pos.txt.gz	Weighted median	21	-0.00906952	0.00858751	0.290909	0.990971	0.974432	1.00779	0.99 (0.97-1.01)
M36399.metal.pos.txt.gz	MR Egger	21	-0.0186864	0.0169582	0.284263	0.981487	0.949401	1.01466	0.98 (0.95-1.01)
M36399.metal.pos.txt.gz	Weighted mode	21	-0.0175268	0.0113256	0.137411	0.982626	0.961054	1.00468	0.98 (0.96-1.00)
M36468.metal.pos.txt.gz	Inverse variance weighted	21	0.00554843	0.00988259	0.574501	1.00556	0.986274	1.02523	1.01 (0.99-1.03)
M36468.metal.pos.txt.gz	Weighted median	21	0.00301951	0.0129633	0.815818	1.00302	0.97786	1.02884	1.00 (0.98-1.03)
M36468.metal.pos.txt.gz	MR Egger	21	-0.0216697	0.028007	0.448613	0.978563	0.926294	1.03378	0.98 (0.93-1.03)
M36468.metal.pos.txt.gz	Weighted mode	21	-0.00280226	0.0160628	0.863261	0.997202	0.966296	1.0291	1.00 (0.97-1.03)
M36515.metal.pos.txt.gz	Inverse variance weighted	21	-0.000727955	0.00119313	0.541781	0.999272	0.996938	1.00161	1.00 (1.00-1.00)
M36515.metal.pos.txt.gz	Weighted median	21	0.000142918	0.00173912	0.934505	1.00014	0.99674	1.00356	1.00 (1.00-1.00)
M36515.metal.pos.txt.gz	MR Egger	21	0.000709455	0.00331081	0.832608	1.00071	0.994237	1.00722	1.00 (0.99-1.01)
M36515.metal.pos.txt.gz	Weighted mode	21	0.000907401	0.00200742	0.656117	1.00091	0.996977	1.00485	1.00 (1.00-1.00)
M36552.metal.pos.txt.gz	Inverse variance weighted	21	-0.00224513	0.0026798	0.402145	0.997757	0.992531	1.00301	1.00 (0.99-1.00)
M36552.metal.pos.txt.gz	Weighted median	21	-0.00203711	0.00369353	0.581267	0.997965	0.990766	1.00522	1.00 (0.99-1.01)
M36552.metal.pos.txt.gz	MR Egger	21	-0.000460799	0.00780303	0.953526	0.999539	0.984369	1.01494	1.00 (0.98-1.01)
M36552.metal.pos.txt.gz	Weighted mode	21	-0.00139604	0.00470891	0.76993	0.998605	0.989431	1.00786	1.00 (0.99-1.01)
M36553.metal.pos.txt.gz	Inverse variance weighted	21	0.00451959	0.00451028	0.316312	1.00453	0.995689	1.01345	1.00 (1.00-1.01)
M36553.metal.pos.txt.gz	Weighted median	21	0.000419055	0.00561652	0.940524	1.00042	0.989467	1.01149	1.00 (0.99-1.01)
M36553.metal.pos.txt.gz	MR Egger	21	-0.0169115	0.0119556	0.173386	0.983231	0.960459	1.00654	0.98 (0.96-1.01)
M36553.metal.pos.txt.gz	Weighted mode	21	-0.00661375	0.00657554	0.326521	0.993408	0.980687	1.00629	0.99 (0.98-1.01)
M36559.metal.pos.txt.gz	Inverse variance weighted	21	0.00940269	0.00780919	0.228569	1.00945	0.994114	1.02502	1.01 (0.99-1.03)
M36559.metal.pos.txt.gz	Weighted median	21	0.00293176	0.0100121	0.769658	1.00294	0.983447	1.02281	1.00 (0.98-1.02)
M36559.metal.pos.txt.gz	MR Egger	21	0.00300162	0.0224452	0.895021	1.00301	0.959838	1.04812	1.00 (0.96-1.05)
M36559.metal.pos.txt.gz	Weighted mode	21	0.00232084	0.0107905	0.831882	1.00232	0.981348	1.02375	1.00 (0.98-1.02)
M36585.metal.pos.txt.gz	Inverse variance weighted	21	0.0125345	0.00897905	0.162724	1.01261	0.994948	1.03059	1.01 (0.99-1.03)
M36585.metal.pos.txt.gz	Weighted median	21	0.00814583	0.0122799	0.507108	1.00818	0.984203	1.03274	1.01 (0.98-1.03)
M36585.metal.pos.txt.gz	MR Egger	21	0.0347016	0.0258574	0.195402	1.03531	0.984148	1.08913	1.04 (0.98-1.09)
M36585.metal.pos.txt.gz	Weighted mode	21	0.0089212	0.0141708	0.536117	1.00896	0.981323	1.03738	1.01 (0.98-1.04)
M36589.metal.pos.txt.gz	Inverse variance weighted	20	0.0100168	0.0100343	0.318156	1.01007	0.990396	1.03013	1.01 (0.99-1.03)
M36589.metal.pos.txt.gz	Weighted median	20	-0.009711	0.013159	0.46053	0.990336	0.96512	1.01621	0.99 (0.97-1.02)
M36589.metal.pos.txt.gz	MR Egger	20	-0.0175705	0.0288366	0.549931	0.982583	0.928588	1.03972	0.98 (0.93-1.04)
M36589.metal.pos.txt.gz	Weighted mode	20	-0.00721279	0.0145689	0.62622	0.992813	0.964864	1.02157	0.99 (0.96-1.02)
M36673.metal.pos.txt.gz	Inverse variance weighted	21	-0.00662397	0.00485	0.172012	0.993398	0.983999	1.00289	0.99 (0.98-1.00)
M36673.metal.pos.txt.gz	Weighted median	21	-0.0098641	0.00695655	0.156203	0.990184	0.976775	1.00378	0.99 (0.98-1.00)
M36673.metal.pos.txt.gz	MR Egger	21	-0.0167403	0.0138222	0.2407	0.983399	0.957115	1.0104	0.98 (0.96-1.01)
M36673.metal.pos.txt.gz	Weighted mode	21	-0.0110734	0.00812514	0.188079	0.988988	0.973363	1.00486	0.99 (0.97-1.00)
M36738.metal.pos.txt.gz	Inverse variance weighted	21	0.004583	0.0103481	0.657851	1.00459	0.984423	1.02518	1.00 (0.98-1.03)
M36738.metal.pos.txt.gz	Weighted median	21	-0.00257065	0.0120341	0.830848	0.997433	0.974182	1.02124	1.00 (0.97-1.02)
M36738.metal.pos.txt.gz	MR Egger	21	-0.00999694	0.0297288	0.740352	0.990053	0.934013	1.04946	0.99 (0.93-1.05)
M36738.metal.pos.txt.gz	Weighted mode	21	-0.00536208	0.0132865	0.690809	0.994652	0.969084	1.02089	0.99 (0.97-1.02)
M36754.metal.pos.txt.gz	Inverse variance weighted	21	0.00267518	0.00459366	0.560322	1.00268	0.993692	1.01175	1.00 (0.99-1.01)
M36754.metal.pos.txt.gz	Weighted median	21	0.00492663	0.00650139	0.448582	1.00494	0.992214	1.01783	1.00 (0.99-1.02)
M36754.metal.pos.txt.gz	MR Egger	21	0.011733	0.013086	0.381148	1.0118	0.986181	1.03809	1.01 (0.99-1.04)
M36754.metal.pos.txt.gz	Weighted mode	21	0.00612171	0.00774429	0.43852	1.00614	0.990984	1.02153	1.01 (0.99-1.02)
M36756.metal.pos.txt.gz	Inverse variance weighted	21	-0.00194327	0.00645273	0.763297	0.998059	0.985515	1.01076	1.00 (0.99-1.01)
M36756.metal.pos.txt.gz	Weighted median	21	-0.00783346	0.00857335	0.360875	0.992197	0.975664	1.00901	0.99 (0.98-1.01)
M36756.metal.pos.txt.gz	MR Egger	21	-0.0210463	0.0178917	0.253996	0.979174	0.945431	1.01412	0.98 (0.95-1.01)
M36756.metal.pos.txt.gz	Weighted mode	21	-0.00827429	0.0102413	0.428635	0.99176	0.972051	1.01187	0.99 (0.97-1.01)
M36776.metal.pos.txt.gz	Inverse variance weighted	21	-0.00218205	0.00375807	0.56149	0.99782	0.990498	1.0052	1.00 (0.99-1.01)
M36776.metal.pos.txt.gz	Weighted median	21	-0.00505542	0.00448004	0.259137	0.994957	0.986259	1.00373	0.99 (0.99-1.00)
M36776.metal.pos.txt.gz	MR Egger	21	-0.00781361	0.0111149	0.49059	0.992217	0.970835	1.01407	0.99 (0.97-1.01)
M36776.metal.pos.txt.gz	Weighted mode	21	-0.0060767	0.00519402	0.255778	0.993942	0.983874	1.00411	0.99 (0.98-1.00)
M36802.metal.pos.txt.gz	Inverse variance weighted	21	-0.000228612	0.0047085	0.961276	0.999771	0.990587	1.00904	1.00 (0.99-1.01)
M36802.metal.pos.txt.gz	Weighted median	21	0.00286202	0.00582809	0.623375	1.00287	0.991476	1.01439	1.00 (0.99-1.01)
M36802.metal.pos.txt.gz	MR Egger	21	0.00452169	0.0135687	0.7426	1.00453	0.978169	1.03161	1.00 (0.98-1.03)
M36802.metal.pos.txt.gz	Weighted mode	21	0.00274645	0.00592395	0.647927	1.00275	0.991175	1.01446	1.00 (0.99-1.01)
M36808.metal.pos.txt.gz	Inverse variance weighted	21	0.00192901	0.00206744	0.350798	1.00193	0.997879	1.006	1.00 (1.00-1.01)
M36808.metal.pos.txt.gz	Weighted median	21	0.00365509	0.00287786	0.204059	1.00366	0.998016	1.00934	1.00 (1.00-1.01)
M36808.metal.pos.txt.gz	MR Egger	21	0.00543067	0.00603883	0.379754	1.00545	0.993615	1.01742	1.01 (0.99-1.02)
M36808.metal.pos.txt.gz	Weighted mode	21	0.00359223	0.00340146	0.303521	1.0036	0.99693	1.01031	1.00 (1.00-1.01)
M36850.metal.pos.txt.gz	Inverse variance weighted	21	0.0093914	0.00783228	0.230503	1.00944	0.994058	1.02505	1.01 (0.99-1.03)
M36850.metal.pos.txt.gz	Weighted median	21	0.0100171	0.0113675	0.378208	1.01007	0.987812	1.03282	1.01 (0.99-1.03)
M36850.metal.pos.txt.gz	MR Egger	21	0.00442919	0.022452	0.845708	1.00444	0.961196	1.04963	1.00 (0.96-1.05)
M36850.metal.pos.txt.gz	Weighted mode	21	0.0104365	0.0122168	0.403067	1.01049	0.986583	1.03498	1.01 (0.99-1.03)
M37004.metal.pos.txt.gz	Inverse variance weighted	21	-0.0110755	0.00738426	0.133644	0.988986	0.974775	1.0034	0.99 (0.97-1.00)
M37004.metal.pos.txt.gz	Weighted median	21	-0.0156602	0.00912879	0.0862584	0.984462	0.967004	1.00223	0.98 (0.97-1.00)
M37004.metal.pos.txt.gz	MR Egger	21	-0.00950893	0.021551	0.664027	0.990536	0.949567	1.03327	0.99 (0.95-1.03)
M37004.metal.pos.txt.gz	Weighted mode	21	-0.0128494	0.0101234	0.218913	0.987233	0.967837	1.00702	0.99 (0.97-1.01)
M37058.metal.pos.txt.gz	Inverse variance weighted	21	-0.000696115	0.00260036	0.788931	0.999304	0.994224	1.00441	1.00 (0.99-1.00)
M37058.metal.pos.txt.gz	Weighted median	21	-0.00169085	0.00371342	0.648868	0.998311	0.991071	1.0056	1.00 (0.99-1.01)
M37058.metal.pos.txt.gz	MR Egger	21	0.00336235	0.00706827	0.639715	1.00337	0.989563	1.01737	1.00 (0.99-1.02)
M37058.metal.pos.txt.gz	Weighted mode	21	-0.00143642	0.0040349	0.725568	0.998565	0.990699	1.00649	1.00 (0.99-1.01)
M37097.metal.pos.txt.gz	Inverse variance weighted	20	0.0238173	0.013429	0.0761336	1.0241	0.9975	1.05142	1.02 (1.00-1.05)
M37097.metal.pos.txt.gz	Weighted median	20	0.00554646	0.0170644	0.745157	1.00556	0.972486	1.03976	1.01 (0.97-1.04)
M37097.metal.pos.txt.gz	MR Egger	20	0.0117063	0.039856	0.772336	1.01178	0.935746	1.09398	1.01 (0.94-1.09)
M37097.metal.pos.txt.gz	Weighted mode	20	0.00658555	0.0195228	0.739569	1.00661	0.968817	1.04587	1.01 (0.97-1.05)
M37104.metal.pos.txt.gz	Inverse variance weighted	21	0.00369919	0.00726699	0.610724	1.00371	0.989511	1.0181	1.00 (0.99-1.02)
M37104.metal.pos.txt.gz	Weighted median	21	-0.00401897	0.0100574	0.689449	0.995989	0.976548	1.01582	1.00 (0.98-1.02)
M37104.metal.pos.txt.gz	MR Egger	21	-0.00806124	0.0201723	0.693893	0.991971	0.953516	1.03198	0.99 (0.95-1.03)
M37104.metal.pos.txt.gz	Weighted mode	21	-0.0032966	0.0118294	0.783352	0.996709	0.973865	1.02009	1.00 (0.97-1.02)
M37112.metal.pos.txt.gz	Inverse variance weighted	21	0.000470023	0.018432	0.979656	1.00047	0.964971	1.03727	1.00 (0.96-1.04)
M37112.metal.pos.txt.gz	Weighted median	21	0.0138564	0.0235464	0.556215	1.01395	0.968221	1.06184	1.01 (0.97-1.06)
M37112.metal.pos.txt.gz	MR Egger	21	0.0161368	0.05413	0.768854	1.01627	0.91397	1.13002	1.02 (0.91-1.13)
M37112.metal.pos.txt.gz	Weighted mode	21	0.017387	0.0252053	0.498235	1.01754	0.968492	1.06907	1.02 (0.97-1.07)
M37190.metal.pos.txt.gz	Inverse variance weighted	21	-0.00178976	0.00937441	0.848588	0.998212	0.980038	1.01672	1.00 (0.98-1.02)
M37190.metal.pos.txt.gz	Weighted median	21	-0.00448404	0.0119874	0.708358	0.995526	0.972408	1.01919	1.00 (0.97-1.02)
M37190.metal.pos.txt.gz	MR Egger	21	-0.0176183	0.0272777	0.526076	0.982536	0.931385	1.0365	0.98 (0.93-1.04)
M37190.metal.pos.txt.gz	Weighted mode	21	-0.00365496	0.0133888	0.787663	0.996352	0.970545	1.02284	1.00 (0.97-1.02)
M37202.metal.pos.txt.gz	Inverse variance weighted	21	0.00233095	0.00826361	0.777887	1.00233	0.98623	1.0187	1.00 (0.99-1.02)
M37202.metal.pos.txt.gz	Weighted median	21	-0.00662611	0.0112914	0.557319	0.993396	0.971652	1.01563	0.99 (0.97-1.02)
M37202.metal.pos.txt.gz	MR Egger	21	-0.0258733	0.0235446	0.285539	0.974459	0.930512	1.02048	0.97 (0.93-1.02)
M37202.metal.pos.txt.gz	Weighted mode	21	-0.00588501	0.0133755	0.664667	0.994132	0.968409	1.02054	0.99 (0.97-1.02)
M37203.metal.pos.txt.gz	Inverse variance weighted	21	0.00272402	0.00548848	0.619672	1.00273	0.991999	1.01357	1.00 (0.99-1.01)
M37203.metal.pos.txt.gz	Weighted median	21	-0.00471447	0.00782298	0.546746	0.995297	0.980152	1.01068	1.00 (0.98-1.01)
M37203.metal.pos.txt.gz	MR Egger	21	-0.022476	0.0152964	0.158099	0.977775	0.948895	1.00753	0.98 (0.95-1.01)
M37203.metal.pos.txt.gz	Weighted mode	21	-0.0073058	0.00905196	0.429106	0.992721	0.975263	1.01049	0.99 (0.98-1.01)
M37253.metal.pos.txt.gz	Inverse variance weighted	21	0.00421521	0.00419306	0.314762	1.00422	0.996005	1.01251	1.00 (1.00-1.01)
M37253.metal.pos.txt.gz	Weighted median	21	-0.00086442	0.00593451	0.88419	0.999136	0.987582	1.01083	1.00 (0.99-1.01)
M37253.metal.pos.txt.gz	MR Egger	21	-0.0028108	0.0119374	0.816369	0.997193	0.974132	1.0208	1.00 (0.97-1.02)
M37253.metal.pos.txt.gz	Weighted mode	21	-0.00130276	0.0068572	0.851237	0.998698	0.985365	1.01221	1.00 (0.99-1.01)
M37459.metal.pos.txt.gz	Inverse variance weighted	21	0.0237052	0.0107275	0.0271215	1.02399	1.00268	1.04575	1.02 (1.00-1.05)
M37459.metal.pos.txt.gz	Weighted median	21	0.0394998	0.0141177	0.00514368	1.04029	1.0119	1.06948	1.04 (1.01-1.07)
M37459.metal.pos.txt.gz	MR Egger	21	0.061933	0.0299137	0.0522841	1.06389	1.00331	1.12813	1.06 (1.00-1.13)
M37459.metal.pos.txt.gz	Weighted mode	21	0.0508369	0.0174062	0.00845525	1.05215	1.01686	1.08867	1.05 (1.02-1.09)
M37506.metal.pos.txt.gz	Inverse variance weighted	21	-0.00374417	0.0027224	0.169033	0.996263	0.990961	1.00159	1.00 (0.99-1.00)
M37506.metal.pos.txt.gz	Weighted median	21	-0.00346525	0.00368869	0.347512	0.996541	0.989362	1.00377	1.00 (0.99-1.00)
M37506.metal.pos.txt.gz	MR Egger	21	-0.00819102	0.00776703	0.30484	0.991842	0.976858	1.00706	0.99 (0.98-1.01)
M37506.metal.pos.txt.gz	Weighted mode	21	-0.00319416	0.00431233	0.467481	0.996811	0.988421	1.00527	1.00 (0.99-1.01)
M38150.metal.pos.txt.gz	Inverse variance weighted	21	-0.00382304	0.00468413	0.414403	0.996184	0.98708	1.00537	1.00 (0.99-1.01)
M38150.metal.pos.txt.gz	Weighted median	21	-0.00502633	0.00689665	0.46612	0.994986	0.981627	1.00853	0.99 (0.98-1.01)
M38150.metal.pos.txt.gz	MR Egger	21	-0.0163644	0.0134054	0.237119	0.983769	0.958257	1.00996	0.98 (0.96-1.01)
M38150.metal.pos.txt.gz	Weighted mode	21	-0.00332702	0.00797663	0.681051	0.996679	0.981217	1.01238	1.00 (0.98-1.01)
M38178.metal.pos.txt.gz	Inverse variance weighted	21	-0.00292102	0.00464613	0.529546	0.997083	0.988045	1.0062	1.00 (0.99-1.01)
M38178.metal.pos.txt.gz	Weighted median	21	-0.0146431	0.00641292	0.0224081	0.985464	0.973154	0.997928	0.99 (0.97-1.00)
M38178.metal.pos.txt.gz	MR Egger	21	-0.0153338	0.0131762	0.25893	0.984783	0.959676	1.01055	0.98 (0.96-1.01)
M38178.metal.pos.txt.gz	Weighted mode	21	-0.0161474	0.0078197	0.0521343	0.983982	0.969016	0.99918	0.98 (0.97-1.00)
M38768.metal.pos.txt.gz	Inverse variance weighted	21	-0.000417152	0.00329187	0.89916	0.999583	0.993154	1.00605	1.00 (0.99-1.01)
M38768.metal.pos.txt.gz	Weighted median	21	0.00352433	0.00457238	0.440832	1.00353	0.994577	1.01256	1.00 (0.99-1.01)
M38768.metal.pos.txt.gz	MR Egger	21	0.00513758	0.00912773	0.580116	1.00515	0.987328	1.0233	1.01 (0.99-1.02)
M38768.metal.pos.txt.gz	Weighted mode	21	0.00388909	0.00551294	0.488667	1.0039	0.993108	1.0148	1.00 (0.99-1.01)
