# Supplementary material for: The causal relationship between genetically predicted blood metabolites and idiopathic pulmonary fibrosis: A bidirectional two-sample Mendelian randomization study
Source: PLoS One. 2024 Apr 16;19(4):e0300423. doi: 10.1371/journal.pone.0300423 (PMC11020755; doi:10.1371/journal.pone.0300423)
Supplement: S13 Table — (XLSX) [file pone.0300423.s019.xlsx]

## Sheet: Sheet1
Supplementary Table S13: Sensitivity analysis results of the MR analyses for the effect of IPF on blood metabolites (P < 5.00E-06, IPF GWAS from Allen et al.)
	Metabolite ID	outcome	exposure	nsnp	Q_Inverse.variance.weighted	Q_df_Inverse.variance.weighted	Q_pval_Inverse.variance.weighted	egger_intercept	se_egger_intercept	pval_egger_intercept	steiger_pval
1	glutamine	M00053	exposure	21	18.5452	20	0.551541	-0.0016382	0.000792936	0.0527389	2.3e-23
2	tryptophan	M00054	exposure	21	17.2418	20	0.63722	0.000287383	0.000683964	0.679073	5.08e-26
3	histidine	M00059	exposure	21	16.564	20	0.681077	-0.000738177	0.000839656	0.390308	5.87e-26
4	leucine	M00060	exposure	21	15.5416	20	0.744627	-0.00085875	0.000670688	0.215815	1.56e-21
5	cholesterol	M00063	exposure	20	23.5988	19	0.211995	0.00130401	0.00130416	0.330621	2.91e-18
6	phenylalanine	M00064	exposure	21	13.2687	20	0.865562	0.000909376	0.000824045	0.283569	3.75e-27
7	creatinine	M00513	exposure	21	32.7542	20	0.0358954	0.00288435	0.00138609	0.0512093	6.33e-15
8	lactate	M00527	exposure	21	28.8846	20	0.0900562	-0.00154771	0.00192817	0.432086	1.73e-18
9	3-hydroxybutyrate (BHBA)	M00542	exposure	21	13.7831	20	0.841323	0.00507208	0.00480945	0.304832	1.51e-26
10	cotinine	M00553	exposure	21	26.8267	20	0.140211	-0.00243686	0.0141133	0.864742	0.185552
11	caffeine	M00569	exposure	21	14.6451	20	0.79634	0.00476926	0.0060429	0.439714	1.43e-22
12	arabinose	M00575	exposure	21	11.4077	20	0.934957	-0.00106377	0.00259064	0.685945	1.07e-21
13	fructose	M00577	exposure	21	16.347	20	0.694877	-0.000755128	0.00266497	0.77997	3.23e-25
14	mannose	M00584	exposure	21	26.6985	20	0.143962	0.00154462	0.00194502	0.436922	1.35e-21
15	pyruvate	M00599	exposure	21	20.4493	20	0.430157	0.00129738	0.00261072	0.62493	1.52e-21
16	uridine	M00606	exposure	21	15.1581	20	0.767293	0.00130575	0.00117359	0.279755	2.47e-26
17	linoleate (18:2n6)	M01105	exposure	21	17.6274	20	0.611939	0.00172432	0.00168701	0.319564	6.17e-23
18	allantoin	M01107	exposure	21	17.1832	20	0.641045	-0.00219221	0.00309992	0.488038	2.38e-17
19	arachidonate (20:4n6)	M01110	exposure	21	9.86083	20	0.970626	0.00130901	0.00164223	0.435244	2.09e-29
20	deoxycholate	M01114	exposure	21	21.1623	20	0.387636	-0.00179196	0.00494186	0.720899	3.76e-15
21	margarate (17:0)	M01121	exposure	21	17.7236	20	0.605613	-0.000906711	0.00215599	0.678798	4.61e-22
22	inosine	M01123	exposure	21	16.2214	20	0.702798	-0.00749248	0.00751893	0.331538	1.21e-07
23	isoleucine	M01125	exposure	21	12.8561	20	0.88347	-0.00191368	0.00109001	0.0952559	2.59e-24
24	threonine	M01284	exposure	21	15.2356	20	0.762771	-0.00244984	0.00166468	0.157485	7.04e-20
25	tyrosine	M01299	exposure	21	12.897	20	0.881758	0.000810867	0.00110862	0.473449	5.38e-26
26	lysine	M01301	exposure	21	10.8806	20	0.94926	8.91e-06	0.00114843	0.99389	8.65e-28
27	methionine	M01302	exposure	21	22.4557	20	0.316302	0.000239406	0.00109471	0.829221	8.18e-21
28	malate	M01303	exposure	21	30.9524	20	0.0558225	0.000832067	0.002355	0.727739	1.56e-18
29	palmitate (16:0)	M01336	exposure	21	25.2393	20	0.192429	0.00139288	0.00138657	0.327737	1.56e-21
30	nonadecanoate (19:0)	M01356	exposure	21	22.1182	20	0.334133	0.000885572	0.00190008	0.646464	5.14e-21
31	stearate (18:0)	M01358	exposure	21	17.7957	20	0.600866	0.00117239	0.00122009	0.348667	1.7e-23
32	oleate (18:1n9)	M01359	exposure	21	21.1642	20	0.387527	0.00259099	0.00166318	0.135768	1.25e-22
33	pentadecanoate (15:0)	M01361	exposure	21	21.6619	20	0.359135	0.000710531	0.00185667	0.706196	3.44e-21
34	myristate (14:0)	M01365	exposure	21	18.5833	20	0.549043	0.000612551	0.0017702	0.733118	5.97e-24
35	pipecolate	M01444	exposure	21	12.1596	20	0.910474	0.000855088	0.00272458	0.75706	5.84e-28
36	ornithine	M01493	exposure	21	10.4126	20	0.960059	0.000148763	0.00167008	0.929955	1.02e-27
37	5-oxoproline	M01494	exposure	21	28.9547	20	0.0886555	-0.0010162	0.00134755	0.460026	5.07e-21
38	pantothenate	M01508	exposure	19	26.0491	18	0.0986397	0.00176592	0.00230807	0.454698	2.03e-15
39	salicylate	M01515	exposure	21	26.4965	20	0.150034	0.00370363	0.0138037	0.791353	0.00191891
40	4-acetamidobutanoate	M01558	exposure	21	21.741	20	0.35473	0.00275704	0.00128653	0.0452734	8.24e-20
41	alpha-tocopherol	M01561	exposure	21	28.0188	20	0.108956	0.00244842	0.00255935	0.350756	6.83e-21
42	citrate	M01564	exposure	21	19.245	20	0.505957	0.00191112	0.00129181	0.155419	3.16e-23
43	glycerate	M01572	exposure	21	19.1115	20	0.514593	-0.00156733	0.00167045	0.359881	4.34e-23
44	guanosine	M01573	exposure	21	14.4408	20	0.807461	-0.00217957	0.00507298	0.672289	3.34e-05
45	N-acetylalanine	M01585	exposure	21	16.6934	20	0.672785	0.00105712	0.00111031	0.353005	1.71e-24
46	urate	M01604	exposure	21	16.001	20	0.716564	0.0002282	0.00111205	0.839594	3.06e-26
47	ursodeoxycholate	M01605	exposure	21	28.2656	20	0.10326	-0.00215192	0.00546342	0.698057	6.81e-14
48	arginine	M01638	exposure	20	26.9081	19	0.106812	1.52e-05	0.00201286	0.994066	8.93e-18
49	ascorbate (Vitamin C)	M01640	exposure	21	22.693	20	0.30412	0.000622706	0.00831236	0.941067	0.00023288
50	#N/A	M01642	exposure	21	17.3877	20	0.627672	0.00153836	0.00118545	0.209924	6.19e-26
51	heptanoate (7:0)	M01644	exposure	21	25.8767	20	0.169922	0.00154101	0.00151841	0.32291	1.07e-21
52	laurate (12:0)	M01645	exposure	21	16.3404	20	0.695294	0.00179349	0.00128674	0.179462	1.18e-24
53	valine	M01649	exposure	21	11.2809	20	0.938609	-0.000683534	0.000864888	0.439097	1.14e-27
54	urea	M01670	exposure	21	19.4435	20	0.493188	-0.00170474	0.00172678	0.335934	1.33e-23
55	cortisol	M01712	exposure	21	20.3263	20	0.43769	0.00160196	0.0022891	0.492518	7.54e-24
56	cortisone	M01769	exposure	21	26.6571	20	0.14519	9.99e-05	0.00148726	0.947169	3.79e-21
57	proline	M01898	exposure	21	22.9719	20	0.290179	0.000237126	0.00140143	0.867425	1.81e-22
58	citrulline	M02132	exposure	21	26.1898	20	0.159633	0.00117468	0.00140709	0.414188	2.09e-20
59	biliverdin	M02137	exposure	21	20.1472	20	0.448754	0.00245033	0.00259524	0.356939	1.23e-18
60	serotonin (5HT)	M02342	exposure	21	22.1946	20	0.330045	0.0012121	0.00255863	0.64109	4.99e-18
61	gamma-glutamylglutamine	M02730	exposure	21	27.8567	20	0.112835	-0.00288373	0.00164769	0.096223	2.06e-20
62	gamma-glutamyltyrosine	M02734	exposure	21	23.6139	20	0.259666	0.00115238	0.00137893	0.413709	3.93e-20
63	hypoxanthine	M03127	exposure	20	24.636	19	0.172874	-0.00277055	0.00308223	0.380586	3.47e-17
64	betaine	M03141	exposure	21	11.7273	20	0.925143	-0.000649813	0.00165941	0.699717	4.02e-28
65	xanthine	M03147	exposure	21	15.6617	20	0.737376	0.00257375	0.00205833	0.226333	2.94e-21
66	phosphate	M11438	exposure	21	10.6376	20	0.955086	0.000608336	0.000895931	0.505326	3.68e-28
67	3-methoxytyrosine	M12017	exposure	21	18.3311	20	0.56561	-0.00183457	0.00184276	0.331979	8.79e-19
68	pelargonate (9:0)	M12035	exposure	21	21.8801	20	0.34705	0.00155964	0.00136538	0.267528	2.22e-23
69	undecanoate (11:0)	M12067	exposure	20	21.7937	19	0.294642	-0.000106609	0.00177032	0.952644	1.13e-17
70	beta-hydroxyisovalerate	M12129	exposure	21	27.297	20	0.127114	-0.00150961	0.00224333	0.509092	1.79e-18
71	taurodeoxycholate	M12261	exposure	21	15.9245	20	0.721295	0.00620231	0.00727097	0.404272	0.00210358
72	X-02973	M12593	exposure	21	17.5284	20	0.618442	-0.000373437	0.00111041	0.740327	3.44e-24
73	X-03003	M12626	exposure	21	22.7506	20	0.301206	-0.000836984	0.00189142	0.663112	7.59e-23
74	X-03088	M12768	exposure	21	27.6347	20	0.118332	0.000653988	0.00227245	0.776623	8.41e-20
75	X-03094	M12774	exposure	20	23.5094	19	0.215649	0.000488606	0.00183284	0.792819	3.35e-18
76	glycerol	M15122	exposure	21	23.5161	20	0.264169	0.00184376	0.00188236	0.339644	3.19e-23
77	kynurenine	M15140	exposure	21	22.1892	20	0.330331	0.00184808	0.001251	0.155985	1.86e-19
78	mannitol	M15335	exposure	21	13.1743	20	0.869782	0.00160095	0.00644665	0.806537	1.2e-19
79	glycerol 3-phosphate (G3P)	M15365	exposure	21	24.4287	20	0.224166	0.000960475	0.00203215	0.641855	2.63e-22
80	acetylphosphate	M15488	exposure	21	22.6562	20	0.305991	0.000524675	0.00120419	0.66796	1.5e-21
81	carnitine	M15500	exposure	21	29.1756	20	0.0843594	0.000366938	0.00081771	0.658696	1.91e-20
82	choline	M15506	exposure	21	9.27634	20	0.97948	0.000670331	0.000979297	0.501924	2.7e-30
83	N-acetylornithine	M15630	exposure	20	29.1125	19	0.0642366	-0.00221759	0.00372063	0.55858	1.47e-15
84	N1-methyladenosine	M15650	exposure	21	22.9583	20	0.290844	0.00121419	0.000901536	0.193891	1.82e-23
85	3-methyl-2-oxovalerate	M15676	exposure	21	17.9779	20	0.588865	-0.000735863	0.00125566	0.564747	3.39e-22
86	3-methylhistidine	M15677	exposure	21	21.8894	20	0.346542	0.00531232	0.00611632	0.395932	2.29e-15
87	3-phenylpropionate (hydrocinnamate)	M15749	exposure	21	24.733	20	0.211839	-0.00343971	0.00352125	0.340922	5.47e-16
88	hippurate	M15753	exposure	21	18.0878	20	0.581625	-0.00182415	0.00364166	0.622187	7.36e-22
89	benzoate	M15778	exposure	20	26.3515	19	0.12069	0.00173847	0.00149696	0.260675	2.03e-17
90	phenylacetate	M15958	exposure	21	16.3677	20	0.693565	0.000670678	0.00269683	0.806268	3.57e-11
91	glycerophosphorylcholine (GPC)	M15990	exposure	21	16.5652	20	0.681002	0.00208482	0.00203906	0.319414	3.27e-23
92	aspartate	M15996	exposure	21	18.0507	20	0.58407	-0.000108962	0.00267581	0.967943	1.69e-24
93	X-04357	M16634	exposure	21	16.183	20	0.705207	0.00314917	0.00308098	0.319557	1.3e-23
94	X-04494	M16816	exposure	21	24.5127	20	0.220714	-0.000639904	0.00246769	0.798183	3.36e-12
95	X-04495	M16818	exposure	21	22.7499	20	0.30124	0.00238466	0.00260742	0.37188	3.49e-20
96	X-04498	M16821	exposure	21	12.0732	20	0.913532	0.00139157	0.00190523	0.474059	4.06e-25
97	X-04499--3,4-dihydroxybutyrate	M16822	exposure	21	8.17066	20	0.990677	0.00147245	0.00176764	0.415191	1.08e-25
98	X-04500	M16823	exposure	21	13.3113	20	0.863633	-0.0078158	0.00743534	0.306368	1.68e-11
99	ibuprofen	M17799	exposure	20	27.6965	19	0.0894456	0.000174122	0.0110536	0.987605	0.0157361
100	dihomo-linoleate (20:2n6)	M17805	exposure	21	21.8672	20	0.347757	0.00423232	0.00240274	0.0942456	1.88e-23
101	X-18601	M17807	exposure	21	18.9558	20	0.524703	0.00634265	0.00356778	0.0914537	4.17e-24
102	2-hydroxystearate	M17945	exposure	21	12.4075	20	0.901338	-0.00028886	0.00129922	0.826427	5.01e-27
103	paraxanthine	M18254	exposure	21	14.6563	20	0.795725	0.00480806	0.0048405	0.333047	9.73e-25
104	2-hydroxyhippurate (salicylurate)	M18281	exposure	21	14.0873	20	0.82604	0.00491578	0.0135711	0.721182	1.55e-05
105	X-05426	M18283	exposure	21	24.611	20	0.216718	0.00580434	0.00420821	0.183826	3.66e-15
106	quinate	M18335	exposure	21	19.3168	20	0.501327	0.00315877	0.00557285	0.577476	5.22e-15
107	indolelactate	M18349	exposure	21	16.3018	20	0.697734	0.00273373	0.00185413	0.156752	1.21e-24
108	glycylvaline	M18357	exposure	21	23.2195	20	0.278145	0.00916449	0.00566992	0.122505	0.000587473
109	gamma-glutamylleucine	M18369	exposure	21	19.8538	20	0.467106	-0.00186346	0.00124859	0.152	4.59e-22
110	theobromine	M18392	exposure	21	18.4787	20	0.555903	-0.00108954	0.00444846	0.809141	9.54e-25
111	theophylline	M18394	exposure	21	16.0759	20	0.711905	0.00655528	0.00389124	0.108417	3.15e-23
112	eicosapentaenoate (EPA; 20:5n3)	M18467	exposure	21	22.0378	20	0.338465	0.00354218	0.00259036	0.187446	1e-22
113	estrone 3-sulfate	M18474	exposure	21	17.1775	20	0.641419	-0.00439642	0.00825589	0.60054	0.468519
114	glycocholate	M18476	exposure	21	17.7434	20	0.604306	0.000463765	0.00399237	0.908742	2.02e-17
115	glycodeoxycholate	M18477	exposure	21	20.3789	20	0.434464	-0.0202419	0.00949391	0.046269	0.0122096
116	taurochenodeoxycholate	M18494	exposure	21	28.2713	20	0.103131	-0.000577395	0.00557176	0.91855	4.94e-13
117	taurocholate	M18497	exposure	21	24.5344	20	0.219827	-0.0022886	0.00661038	0.732987	1.75e-09
118	X-05907	M18929	exposure	21	20.9837	20	0.398094	0.00233213	0.00173643	0.195077	1.18e-22
119	docosahexaenoate (DHA; 22:6n3)	M19323	exposure	21	22.6628	20	0.305654	0.00315478	0.00249359	0.221113	4.93e-22
120	1-stearoylglycerophosphoinositol	M19324	exposure	21	12.0884	20	0.913	-0.00181113	0.0024975	0.47718	3.11e-28
121	X-06226	M19362	exposure	21	17.0337	20	0.650783	0.00355564	0.0013143	0.0140263	3.94e-25
122	X-06246	M19364	exposure	21	17.8906	20	0.594614	0.000725813	0.00184423	0.698288	8.51e-22
123	X-06267	M19368	exposure	19	26.5048	18	0.0887644	-0.000489244	0.00242895	0.842759	1.37e-13
124	X-06307	M19396	exposure	21	21.6731	20	0.35851	0.004318	0.00251399	0.102127	9.17e-18
125	X-06350	M19414	exposure	21	24.7415	20	0.211499	-1.46e-05	0.00230948	0.995007	4.76e-13
126	X-06351	M19415	exposure	21	12.4752	20	0.898751	0.00224934	0.00264911	0.406403	2.27e-16
127	myo-inositol	M19934	exposure	21	37.8881	20	0.00913839	0.00115827	0.00170537	0.505207	7.81e-17
128	glucose	M20489	exposure	21	24.1159	20	0.237365	0.00192991	0.0012179	0.129557	4.01e-21
129	1,5-anhydroglucitol (1,5-AG)	M20675	exposure	21	19.8184	20	0.469343	-0.00242902	0.00189971	0.216425	1.16e-24
130	erythritol	M20699	exposure	20	25.1572	19	0.155433	0.00112811	0.00211655	0.600557	4.07e-19
131	2-hydroxybutyrate (AHB)	M21044	exposure	21	17.4186	20	0.625652	0.00252162	0.00199159	0.220769	4.56e-24
132	3-methyl-2-oxobutyrate	M21047	exposure	21	16.8242	20	0.664355	0.000949498	0.00150961	0.53686	5.41e-25
133	1,6-anhydroglucose	M21049	exposure	21	27.9551	20	0.110467	0.0106637	0.00551793	0.0683389	7.56e-08
134	1-palmitoylglycerol (1-monopalmitin)	M21127	exposure	21	29.8031	20	0.073107	0.00135225	0.00239259	0.578564	1.85e-17
135	saccharin	M21151	exposure	21	25.9608	20	0.167109	0.00728286	0.00890173	0.42342	0.000312225
136	1-oleoylglycerol (1-monoolein)	M21184	exposure	21	34.0297	20	0.0259242	0.00447978	0.00466228	0.348694	6.53e-13
137	1-stearoylglycerol (1-monostearin)	M21188	exposure	21	19.2963	20	0.502648	0.000425804	0.00192875	0.827629	6.82e-22
138	X-08402	M21630	exposure	21	28.5181	20	0.0976909	-0.00109603	0.00220265	0.624479	3.6e-20
139	2-hydroxyisobutyrate	M22030	exposure	21	18.9008	20	0.528285	-0.00306388	0.00181759	0.10821	1.53e-19
140	X-08766	M22032	exposure	21	26.5398	20	0.148715	0.0027417	0.00240776	0.268984	1.58e-15
141	4-methyl-2-oxopentanoate	M22116	exposure	21	19.7381	20	0.474418	0.00104276	0.00159727	0.52168	3.67e-22
142	phenyllactate (PLA)	M22130	exposure	21	22.7259	20	0.302452	0.00228166	0.0019929	0.266472	1.84e-17
143	homocitrulline	M22138	exposure	21	22.6638	20	0.305602	-0.000993661	0.00304178	0.747488	2.07e-09
144	aspartylphenylalanine	M22175	exposure	21	21.2887	20	0.380321	0.00311812	0.00373934	0.414716	1e-10
145	levulinate (4-oxovalerate)	M22177	exposure	21	20.7778	20	0.410314	0.00124313	0.00140933	0.38876	2.52e-19
146	palmitoylcarnitine	M22189	exposure	21	18.7771	20	0.536357	0.000160193	0.00235273	0.946427	1.77e-23
147	X-08988	M22481	exposure	21	11.4205	20	0.93458	0.000856759	0.00174985	0.630009	1.06e-28
148	X-09026	M22548	exposure	21	14.4938	20	0.804601	0.00235539	0.00178008	0.201475	5.04e-25
149	X-09108	M22649	exposure	21	17.2939	20	0.633813	0.00217651	0.00176411	0.232332	2.21e-16
150	cholate	M22842	exposure	21	21.3928	20	0.374348	-0.00485358	0.00749498	0.525006	1.94e-17
151	X-09706	M24074	exposure	21	26.7947	20	0.14114	-0.00163791	0.0020287	0.429445	2.21e-21
152	X-10395	M25459	exposure	21	17.8829	20	0.595125	0.0028354	0.0013383	0.0475234	4.51e-24
153	X-10429	M25599	exposure	21	19.4897	20	0.490232	0.000341173	0.00193784	0.862111	8.4e-20
154	X-10500	M27256	exposure	21	26.921	20	0.137502	0.00229344	0.00130039	0.0938635	2.34e-20
155	X-10506	M27273	exposure	21	12.9668	20	0.878804	0.00153638	0.00167008	0.369137	3.27e-27
156	X-10510	M27278	exposure	21	21.6126	20	0.361894	-8.28e-05	0.00191568	0.965994	7.45e-23
157	1-linoleoylglycerol (1-monolinolein)	M27447	exposure	21	14.6513	20	0.796001	0.00181897	0.00454947	0.693749	7.73e-08
158	indoleacetate	M27513	exposure	21	15.4456	20	0.750368	-0.00249743	0.00204792	0.23758	4.52e-24
159	hyodeoxycholate	M27531	exposure	21	20.0341	20	0.455798	-0.00239008	0.00501194	0.638888	1.48e-14
160	3-indoxyl sulfate	M27672	exposure	21	17.8792	20	0.595367	-0.000616589	0.00254919	0.811468	2.99e-24
161	N-acetylglycine	M27710	exposure	21	15.0017	20	0.776308	0.0023125	0.00316974	0.47456	1.6e-21
162	bilirubin (Z,Z)	M27716	exposure	21	25.2245	20	0.192978	0.00321688	0.00480641	0.511362	7.01e-18
163	creatine	M27718	exposure	21	23.7694	20	0.252611	0.000443924	0.00290849	0.880299	1.3e-22
164	erythrose	M27722	exposure	21	16.8168	20	0.664838	0.00125223	0.00261677	0.637725	8.78e-24
165	glycerol 2-phosphate	M27728	exposure	21	22.0315	20	0.338804	0.00195607	0.00202373	0.345904	1.23e-16
166	threonate	M27738	exposure	21	23.9196	20	0.24592	-0.00274748	0.00276064	0.33213	7.26e-23
167	X-10810	M30805	exposure	21	33.7441	20	0.0279089	-0.00271589	0.00249887	0.2907	1.69e-15
168	cysteine	M31453	exposure	21	17.4447	20	0.623938	-7.94e-05	0.00173955	0.964075	7.34e-25
169	pyroglutamylglycine	M31522	exposure	21	28.8612	20	0.0905286	0.0040873	0.00724849	0.57943	0.0807547
170	N-(2-furoyl)glycine	M31536	exposure	21	32.721	20	0.0361962	-0.00963489	0.0131817	0.473741	0.0451677
171	DSGEGDFXAEGGGVR*	M31548	exposure	21	19.292	20	0.502922	-0.00622856	0.00462265	0.193701	9.62e-17
172	pyridoxate	M31555	exposure	21	26.2077	20	0.15906	0.00309104	0.00319401	0.345322	7.48e-18
173	androsterone sulfate	M31591	exposure	21	22.9635	20	0.290592	0.00130713	0.00504627	0.798399	3.64e-23
174	3-carboxy-4-methyl-5-propyl-2-furanpropanoate (CMPF)	M31787	exposure	21	31.7055	20	0.0465396	0.00607916	0.00693579	0.391711	2.02e-17
175	3-(4-hydroxyphenyl)lactate	M32197	exposure	21	20.3552	20	0.435918	0.00267207	0.00183472	0.161611	8.48e-21
176	acetylcarnitine	M32198	exposure	21	16.9435	20	0.656639	0.00143481	0.00176988	0.427588	4.02e-25
177	serine	M32315	exposure	21	20.0015	20	0.457835	7e-05	0.00158631	0.965269	8.25e-24
178	trans-4-hydroxyproline	M32319	exposure	21	9.74138	20	0.972623	-8.62e-05	0.00257933	0.973699	5.51e-27
179	glutamate	M32322	exposure	21	16.4758	20	0.6867	0.000710034	0.00245657	0.775685	2.17e-26
180	hexanoylcarnitine	M32328	exposure	21	14.9573	20	0.778846	0.00214506	0.00233901	0.370596	3.57e-27
181	glycine	M32338	exposure	21	22.6181	20	0.307935	0.00200978	0.00184015	0.288409	1.39e-23
182	alanine	M32339	exposure	21	30.9653	20	0.0556499	-0.0003647	0.00163635	0.826013	7.67e-19
183	glycochenodeoxycholate	M32346	exposure	21	21.7594	20	0.353708	-0.00563189	0.00523121	0.295142	1.17e-20
184	2-aminobutyrate	M32348	exposure	21	18.018	20	0.586223	0.00165139	0.00132312	0.227155	1.28e-21
185	scyllo-inositol	M32379	exposure	21	20.3378	20	0.436983	0.00108685	0.00304257	0.724867	4.29e-19
186	dodecanedioate	M32388	exposure	21	21.4284	20	0.372313	0.00235228	0.00271723	0.397461	1.72e-17
187	gamma-glutamylvaline	M32393	exposure	21	13.0486	20	0.87529	0.000147387	0.00167016	0.930604	4.31e-25
188	indolepropionate	M32405	exposure	21	13.4756	20	0.856059	0.000852831	0.00266888	0.752799	2.5e-26
189	butyrylcarnitine	M32412	exposure	21	35.3112	20	0.0185081	0.00372815	0.00350649	0.301013	2.17e-19
190	myristoleate (14:1n5)	M32418	exposure	21	15.9481	20	0.719842	0.00436773	0.00265991	0.117025	1.45e-26
191	dehydroisoandrosterone sulfate (DHEA-S)	M32425	exposure	21	16.8599	20	0.662052	0.00361227	0.00347582	0.311731	5.27e-25
192	3-methylxanthine	M32445	exposure	21	19.947	20	0.46125	0.000254329	0.00381537	0.94755	3.38e-14
193	propionylcarnitine	M32452	exposure	21	19.4904	20	0.490188	-0.00236652	0.00140361	0.108144	4.08e-23
194	caproate (6:0)	M32489	exposure	21	22.3129	20	0.323776	-0.000119539	0.00140025	0.932861	4.87e-23
195	caprylate (8:0)	M32492	exposure	21	29.3772	20	0.0805933	0.00171834	0.00155689	0.283506	8.92e-21
196	10-undecenoate (11:1n1)	M32497	exposure	21	18.5712	20	0.549833	0.00355227	0.00192264	0.0802905	3.73e-25
197	docosapentaenoate (n3 DPA; 22:5n3)	M32504	exposure	21	15.1678	20	0.766729	0.00391368	0.00244494	0.125933	5.4e-26
198	X-11204	M32518	exposure	21	17.1771	20	0.641445	0.0012563	0.00124619	0.326068	3.01e-24
199	X-02269	M32549	exposure	21	19.4425	20	0.493256	0.00247078	0.00471897	0.606622	2.82e-21
200	phenol sulfate	M32553	exposure	21	24.1338	20	0.236595	0.00328157	0.00395107	0.416542	3.93e-22
201	X-06126	M32557	exposure	21	12.6263	20	0.892834	0.00421401	0.00389179	0.29245	4.95e-28
202	X-07765	M32560	exposure	21	32.8228	20	0.0352824	-0.000141864	0.00805255	0.986128	0.0317414
203	X-11247	M32564	exposure	21	15.3672	20	0.755023	0.00490386	0.00507396	0.345948	6.41e-25
204	X-11261	M32578	exposure	21	23.8256	20	0.250094	0.00278317	0.0034637	0.43161	1.43e-22
205	bilirubin (E,E)*	M32586	exposure	21	12.4538	20	0.899571	0.00574594	0.00405758	0.172931	3.2e-28
206	X-02249	M32587	exposure	21	19.7147	20	0.475899	0.00201108	0.00258206	0.445651	2.27e-23
207	heme*	M32593	exposure	21	19.0652	20	0.517591	-0.00169021	0.003187	0.602016	7.2e-19
208	X-11299	M32616	exposure	21	39.7472	20	0.00537599	-0.00898777	0.00883243	0.321658	1.59e-13
209	X-11315	M32632	exposure	21	18.0539	20	0.583861	-0.00134396	0.00199684	0.509025	1.73e-24
210	X-11317	M32634	exposure	21	23.6618	20	0.257476	0.000864784	0.00141727	0.548975	2.57e-22
211	1-linoleoylglycerophosphoethanolamine*	M32635	exposure	21	18.9317	20	0.526271	0.000990445	0.00244618	0.690077	2.26e-23
212	X-11327	M32644	exposure	21	19.5858	20	0.484094	-0.000954779	0.00129828	0.471065	2.1e-22
213	X-11334	M32651	exposure	21	21.4262	20	0.372441	0.000526665	0.0020434	0.799379	2.58e-15
214	3-dehydrocarnitine*	M32654	exposure	21	25.7529	20	0.174127	0.000179502	0.00201708	0.93002	4.88e-22
215	pyroglutamine*	M32672	exposure	21	34.1967	20	0.0248244	-0.00123344	0.00348172	0.727044	2.29e-17
216	C-glycosyltryptophan*	M32675	exposure	21	16.1798	20	0.705408	0.00109841	0.00114703	0.350287	1.85e-25
217	X-11374	M32691	exposure	21	18.3816	20	0.562288	0.000168791	0.00440845	0.969857	3.04e-06
218	X-11381	M32698	exposure	21	26.5507	20	0.148384	-0.00226349	0.00186302	0.239266	1.52e-20
219	X-03056--N-[3-(2-Oxopyrrolidin-1-yl)propyl]acetamide	M32709	exposure	21	28.9614	20	0.088522	-0.00166669	0.00225275	0.468436	3.55e-20
220	X-11412	M32729	exposure	21	20.3954	20	0.43345	0.000337491	0.0014161	0.814181	1.17e-20
221	X-01911	M32735	exposure	21	22.3911	20	0.319669	0.00516857	0.00455115	0.270221	2.07e-16
222	X-11422--xanthine	M32739	exposure	21	25.3973	20	0.186652	-0.00104298	0.00238531	0.666859	5.99e-18
223	X-11423--O-sulfo-L-tyrosine	M32740	exposure	21	30.5274	20	0.0617464	0.00135984	0.00151724	0.38133	3.87e-20
224	X-09789	M32753	exposure	21	31.8088	20	0.0453783	0.00241434	0.00490728	0.628361	1.19e-19
225	X-11437	M32754	exposure	21	14.3666	20	0.811433	0.00377055	0.0062645	0.554361	2.34e-23
226	X-11438	M32755	exposure	21	10.6325	20	0.955201	0.000896395	0.00251674	0.725636	1.35e-26
227	X-11440	M32757	exposure	21	18.3616	20	0.5636	0.00562361	0.00352043	0.12667	3.16e-24
228	X-11441	M32758	exposure	21	24.4419	20	0.223622	0.0019246	0.00345316	0.583799	2.72e-18
229	X-11442	M32759	exposure	21	22.9096	20	0.293255	0.00193648	0.00336184	0.571363	6.43e-21
230	X-11444	M32761	exposure	21	19.1426	20	0.512574	-0.000193256	0.00240736	0.936856	2.94e-24
231	X-11445--5-alpha-pregnan-3beta,20alpha-disulfate	M32762	exposure	21	23.7106	20	0.255264	-0.00931776	0.00664903	0.177226	0.00259252
232	X-11452	M32769	exposure	21	29.3403	20	0.0812719	0.00474392	0.00509163	0.363175	3.51e-15
233	X-11469	M32786	exposure	21	17.9639	20	0.589789	0.00450115	0.00440676	0.319886	6.08e-23
234	X-11470	M32787	exposure	21	27.5875	20	0.119528	0.000715891	0.00295566	0.811212	1.86e-19
235	X-11478	M32795	exposure	21	25.5145	20	0.182453	0.00806363	0.00335951	0.0267916	2.63e-18
236	X-11483	M32800	exposure	21	10.1967	20	0.964464	-0.00319858	0.004503	0.486132	1.37e-13
237	X-11485	M32802	exposure	21	18.489	20	0.55523	0.00608956	0.00391496	0.136337	1.18e-11
238	X-11491	M32808	exposure	21	17.968	20	0.589519	0.00263489	0.0042113	0.538974	2.45e-21
239	X-11497	M32814	exposure	21	12.8112	20	0.885338	0.00253075	0.00184204	0.18547	1.3e-26
240	HWESASXX*	M32836	exposure	20	26.778	19	0.109932	0.00027248	0.00449696	0.952352	1.03e-18
241	X-11521	M32838	exposure	21	15.0811	20	0.771747	0.00273223	0.00268761	0.322115	1.04e-23
242	X-11529	M32846	exposure	21	12.9803	20	0.878228	-0.000334245	0.00477036	0.944872	1.34e-23
243	X-11530	M32847	exposure	21	16.1182	20	0.709268	0.00294588	0.00314332	0.360424	3.46e-25
244	X-11537	M32854	exposure	21	23.0632	20	0.2857	0.00195395	0.00504729	0.702964	3.85e-06
245	X-11538	M32855	exposure	21	16.8933	20	0.659888	-0.00298248	0.00292836	0.321244	4.48e-20
246	X-11540	M32857	exposure	21	18.9188	20	0.527107	0.00336906	0.00456854	0.46986	1.03e-06
247	X-11546	M32863	exposure	19	22.1827	18	0.223974	-0.00700985	0.0087008	0.431567	0.150024
248	X-11550	M32867	exposure	21	22.4502	20	0.316588	0.00031625	0.000974352	0.749049	8.99e-23
249	X-11552	M32869	exposure	21	21.4292	20	0.372267	0.000184632	0.00360679	0.959708	0.000196713
250	X-11593--O-methylascorbate*	M32910	exposure	21	24.627	20	0.216074	0.000409285	0.0013911	0.771783	1.84e-20
251	adrenate (22:4n6)	M32980	exposure	21	24.6445	20	0.215372	0.00283267	0.0026164	0.29251	1.27e-22
252	homostachydrine*	M33009	exposure	21	18.979	20	0.523192	-0.006539	0.00470333	0.180514	0.0535007
253	ADSGEGDFXAEGGGVR*	M33084	exposure	21	16.475	20	0.686753	0.00063168	0.00327736	0.849207	3.01e-18
254	X-11786--methylcysteine	M33131	exposure	21	19.5626	20	0.485572	0.000195356	0.0036682	0.958083	1.11e-06
255	X-11787	M33132	exposure	21	22.3371	20	0.322502	-0.000170108	0.00121011	0.889687	6.45e-23
256	X-11792	M33137	exposure	21	15.4427	20	0.75054	-0.00225895	0.00659343	0.735655	1.2e-06
257	X-11793--oxidized bilirubin*	M33138	exposure	21	10.7996	20	0.951255	-0.000412887	0.00288646	0.887763	3.18e-28
258	X-11795	M33140	exposure	21	21.2125	20	0.384721	-0.000480817	0.00250325	0.84972	3.15e-20
259	X-11799	M33144	exposure	21	28.5086	20	0.0978968	0.00456739	0.00718667	0.532659	3.19e-10
260	X-11805	M33150	exposure	21	14.0599	20	0.827446	0.0102833	0.00570576	0.0873919	1.15e-08
261	X-11818	M33163	exposure	21	18.9198	20	0.527046	0.000368952	0.00192707	0.850199	4.16e-20
262	X-11820	M33165	exposure	21	13.9751	20	0.831754	0.00190527	0.00262339	0.476531	2.59e-26
263	2-hydroxyacetaminophen sulfate*	M33173	exposure	21	25.4081	20	0.186262	0.00798977	0.0163761	0.631208	0.0639238
264	2-methoxyacetaminophen sulfate*	M33178	exposure	20	17.2169	19	0.575173	-0.0146939	0.0125482	0.256868	0.105735
265	X-11843	M33188	exposure	21	23.5022	20	0.264811	-0.0140192	0.00653676	0.0451225	2.9e-07
266	X-11845	M33190	exposure	21	27.3969	20	0.124462	-0.00515421	0.00886299	0.56771	6.06e-05
267	X-11847	M33192	exposure	21	22.202	20	0.32965	0.00693567	0.00726615	0.351809	1.08e-17
268	X-11849	M33194	exposure	21	14.7733	20	0.78923	0.00357099	0.00717009	0.624172	9.14e-17
269	X-11850	M33195	exposure	21	11.4799	20	0.932817	-0.0115747	0.00661594	0.0963361	8.9e-15
270	X-11852	M33197	exposure	21	30.0346	20	0.0692948	-0.00273181	0.00897372	0.764115	2.43e-05
271	X-11858	M33203	exposure	21	15.3764	20	0.754478	0.00614725	0.00849799	0.47826	2.2e-10
272	X-11859	M33204	exposure	21	18.9784	20	0.523231	0.001506	0.00216547	0.495185	1.85e-06
273	X-11876	M33221	exposure	21	20.4767	20	0.428485	-0.00105523	0.00328168	0.751302	4.64e-14
274	1-arachidonoylglycerophosphocholine*	M33228	exposure	21	17.7803	20	0.601878	0.00342931	0.00192615	0.0910084	1.26e-22
275	1-palmitoleoylglycerophosphocholine*	M33230	exposure	21	26.4854	20	0.150372	0.00641762	0.00210484	0.00660392	4.19e-22
276	X-11905	M33250	exposure	21	17.7455	20	0.604168	0.00413388	0.00338265	0.236622	3.06e-13
277	X-12007	M33353	exposure	21	22.4169	20	0.318326	-0.00278338	0.00660821	0.678336	0.654611
278	X-12013	M33359	exposure	21	17.4073	20	0.62639	-0.00111439	0.00642601	0.864157	0.000890241
279	gamma-glutamylmethionine*	M33363	exposure	21	7.06811	20	0.996456	1.53e-05	0.00269592	0.995528	6.66e-09
280	gamma-glutamylthreonine*	M33364	exposure	21	24.2142	20	0.233159	0.000697675	0.00280682	0.806365	2.43e-10
281	X-12029	M33380	exposure	21	16.7437	20	0.669546	-2.1e-05	0.00118421	0.986038	5.82e-24
282	salicyluric glucuronide*	M33384	exposure	21	23.4768	20	0.265993	0.0150364	0.0164874	0.373198	0.804503
283	X-12038	M33389	exposure	21	28.3251	20	0.101923	0.00214674	0.00155597	0.183707	2.22e-20
284	X-12039	M33390	exposure	21	21.4215	20	0.37271	0.0090015	0.00506025	0.0912668	1.84e-15
285	X-12040	M33391	exposure	21	11.4731	20	0.93302	-0.00277552	0.0100653	0.785716	0.370425
286	X-12056	M33408	exposure	21	16.6243	20	0.677217	0.00560162	0.00492875	0.269871	4.83e-10
287	X-12063	M33415	exposure	21	30.9072	20	0.0564269	-0.00310693	0.00449818	0.498101	2.01e-18
288	gamma-tocopherol	M33420	exposure	21	15.6349	20	0.739003	0.00424945	0.00329779	0.213017	8.57e-21
289	gamma-glutamylphenylalanine	M33422	exposure	21	23.0344	20	0.287109	0.000584663	0.00133553	0.666484	2.59e-22
290	p-acetamidophenylglucuronide	M33423	exposure	20	24.3182	19	0.184228	0.0187399	0.0238342	0.441945	0.721996
291	isobutyrylcarnitine	M33441	exposure	21	20.8447	20	0.406325	-0.00162585	0.0026458	0.546174	1.83e-23
292	pseudouridine	M33442	exposure	21	22.171	20	0.331305	0.00146228	0.00115838	0.222099	1.41e-22
293	valerate	M33443	exposure	21	18.3142	20	0.566719	0.00224164	0.00230235	0.342473	1.99e-12
294	palmitoleate (16:1n7)	M33447	exposure	21	25.2168	20	0.193263	0.00472419	0.00261261	0.0864278	6.81e-22
295	alpha-ketoglutarate	M33453	exposure	21	29.2563	20	0.0828336	0.00135849	0.00319793	0.675752	1.53e-14
296	erythronate*	M33477	exposure	21	29.1591	20	0.0846736	0.000295601	0.00158964	0.854451	3.73e-20
297	lathosterol	M33488	exposure	21	18.7055	20	0.541033	0.000562736	0.00317201	0.861067	3.95e-16
298	X-12092	M33507	exposure	21	24.9849	20	0.202008	0.00468712	0.00395068	0.250085	1.11e-13
299	X-12093	M33508	exposure	21	17.4265	20	0.625131	0.00808538	0.00433582	0.0777341	1.2e-07
300	X-12094	M33509	exposure	21	15.8865	20	0.72364	0.00102387	0.00247787	0.684081	5.35e-23
301	X-12095--N1-methyl-3-pyridone-4-carboxamide	M33510	exposure	21	18.3362	20	0.565275	0.000198954	0.0019033	0.917844	9.13e-23
302	X-12100--hydroxytryptophan*	M33515	exposure	21	25.9319	20	0.168072	0.00154969	0.00148567	0.309998	1.64e-20
303	X-12116	M33531	exposure	21	26.4461	20	0.151577	-0.00654735	0.00488218	0.19571	8.81e-06
304	eicosenoate (20:1n9 or 11)	M33587	exposure	21	18.2237	20	0.572675	0.00480791	0.00277587	0.0994705	1.94e-23
305	X-12188	M33609	exposure	21	16.7828	20	0.667032	0.0215574	0.00737238	0.00870533	0.243877
306	X-12189	M33610	exposure	21	21.9782	20	0.341696	-0.0127032	0.00775214	0.117735	0.403455
307	X-12206	M33627	exposure	21	14.9405	20	0.779802	0.000119365	0.0024923	0.962301	4.47e-08
308	X-12212	M33633	exposure	21	21.9914	20	0.340977	0.010956	0.00443438	0.0231233	4.91e-12
309	X-12216	M33637	exposure	21	18.1544	20	0.577238	-0.00262309	0.00317701	0.419251	1.12e-16
310	X-12217	M33638	exposure	21	16.3963	20	0.691757	0.000524571	0.00311202	0.867922	4.21e-20
311	X-12230	M33652	exposure	21	25.8102	20	0.172172	-0.00519584	0.00483475	0.295974	2.29e-13
312	X-12231	M33653	exposure	21	25.4322	20	0.185393	0.00366479	0.00413011	0.385993	3.99e-11
313	X-12236	M33658	exposure	21	17.7417	20	0.60442	0.00153484	0.00532624	0.77634	0.000226296
314	X-12244--N-acetylcarnosine	M33666	exposure	21	20.1648	20	0.447661	0.00112391	0.00170146	0.516828	1.49e-19
315	X-12253	M33675	exposure	21	14.7563	20	0.79018	0.00549139	0.0042342	0.21019	9.12e-19
316	X-12261	M33683	exposure	21	11.815	20	0.922298	0.00521482	0.00686832	0.457016	0.147825
317	X-12329	M33751	exposure	21	24.7697	20	0.210386	-0.0196514	0.0100293	0.064905	0.219885
318	X-10346	M33782	exposure	21	31.0298	20	0.0547981	-0.0143746	0.00692799	0.051826	4.58e-09
319	ADpSGEGDFXAEGGGVR*	M33801	exposure	21	16.0557	20	0.713164	-0.00241951	0.00422121	0.573246	2.23e-12
320	1-eicosatrienoylglycerophosphocholine*	M33821	exposure	21	17.8963	20	0.594241	0.00176533	0.00242302	0.475152	3.47e-24
321	1-docosahexaenoylglycerophosphocholine*	M33822	exposure	21	13.5237	20	0.853803	0.0043284	0.00250863	0.100683	1.42e-25
322	X-12405	M33833	exposure	21	24.3576	20	0.22712	0.00241809	0.00296412	0.424731	3.67e-17
323	X-12407	M33835	exposure	21	12.3337	20	0.904112	-0.00157231	0.00555133	0.780062	3.95e-09
324	X-12428	M33864	exposure	21	28.4331	20	0.0995374	-0.00277138	0.00693498	0.693891	0.441917
325	1-eicosadienoylglycerophosphocholine*	M33871	exposure	21	11.5971	20	0.929246	0.00382154	0.00249747	0.142455	6.32e-25
326	X-12435	M33877	exposure	20	19.0771	19	0.4519	-0.0286952	0.0142716	0.059588	0.0585848
327	X-12441--12-hydroxyeicosatetraenoate (12-HETE)	M33883	exposure	21	17.9922	20	0.587922	-0.00596287	0.00773737	0.450387	1.85e-07
328	X-12442--5,8-tetradecadienoate	M33884	exposure	21	21.8047	20	0.351201	0.00594413	0.00292836	0.0566124	4.73e-23
329	X-12443	M33885	exposure	21	24.1045	20	0.237859	0.00412653	0.00620198	0.513818	2.85e-14
330	X-12450	M33892	exposure	21	21.7023	20	0.356883	0.00345095	0.00207554	0.112787	7.59e-18
331	X-12456	M33901	exposure	21	13.9026	20	0.8354	-0.000167908	0.00317487	0.958374	4.49e-16
332	X-12465	M33910	exposure	21	21.844	20	0.349037	0.00268333	0.00331725	0.428585	2.21e-14
333	piperine	M33935	exposure	21	14.6589	20	0.795583	0.00577541	0.00534544	0.293472	4.98e-23
334	octanoylcarnitine	M33936	exposure	21	14.4134	20	0.808933	0.0023622	0.00249315	0.355291	1.91e-27
335	alpha-hydroxyisovalerate	M33937	exposure	21	26.7746	20	0.141726	0.00227499	0.00296764	0.45274	6.17e-20
336	N-acetylthreonine	M33939	exposure	21	16.1583	20	0.706759	6.09e-05	0.00177208	0.972952	1.18e-19
337	decanoylcarnitine	M33941	exposure	21	16.2802	20	0.699094	0.0015073	0.00286551	0.604964	8.18e-26
338	1-palmitoylglycerophosphocholine	M33955	exposure	21	19.9915	20	0.458462	0.00167417	0.00125682	0.198597	1.01e-23
339	1-heptadecanoylglycerophosphocholine	M33957	exposure	21	10.9542	20	0.947401	0.00248311	0.00272777	0.374066	1.11e-25
340	1-oleoylglycerophosphocholine	M33960	exposure	21	21.7112	20	0.356385	0.0039192	0.00184908	0.0474391	1.79e-23
341	1-stearoylglycerophosphocholine	M33961	exposure	21	11.4391	20	0.934033	0.00417875	0.00243126	0.10191	6.31e-25
342	5-dodecenoate (12:1n7)	M33968	exposure	21	14.9997	20	0.776424	0.00558747	0.00287297	0.0667467	1.37e-26
343	stearidonate (18:4n3)	M33969	exposure	21	17.6377	20	0.61126	0.00414589	0.00257903	0.124428	1.74e-22
344	10-heptadecenoate (17:1n7)	M33971	exposure	21	17.2014	20	0.639859	0.00187606	0.00232812	0.430314	7.67e-26
345	10-nonadecenoate (19:1n9)	M33972	exposure	21	17.7031	20	0.606957	0.00349923	0.00241573	0.163775	5.73e-25
346	epiandrosterone sulfate	M33973	exposure	21	21.4219	20	0.372685	0.000685272	0.00437858	0.877285	9.35e-23
347	linolenate [alpha or gamma; (18:3n3 or 6)]	M34035	exposure	21	17.2484	20	0.636791	0.00431972	0.00244824	0.0937329	5.49e-24
348	X-12510--2-aminooctanoic acid	M34040	exposure	21	13.6336	20	0.848579	-0.00297416	0.00260346	0.267485	7.18e-26
349	X-12524	M34062	exposure	21	28.3341	20	0.101724	-0.00135958	0.0013988	0.343284	1.42e-19
350	bilirubin (E,Z or Z,E)*	M34106	exposure	21	16.9247	20	0.657858	-0.00185543	0.00359223	0.611456	6.36e-16
351	metoprolol acid metabolite*	M34109	exposure	21	22.7834	20	0.299556	0.00795314	0.0172148	0.649332	0.0864035
352	X-12544	M34112	exposure	21	26.3342	20	0.155055	0.00679591	0.00449294	0.146844	4.68e-15
353	X-12556	M34123	exposure	21	25.6137	20	0.178953	0.00102393	0.00216677	0.64191	7.61e-18
354	1-arachidonoylglycerophosphoinositol*	M34214	exposure	21	20.5194	20	0.425887	0.00308028	0.0018503	0.112368	2.3e-23
355	X-12627	M34221	exposure	21	16.9229	20	0.657974	0.00267888	0.00302	0.386144	3.23e-23
356	X-12644	M34244	exposure	21	23.5402	20	0.263055	0.00432527	0.00192377	0.0366173	3.5e-22
357	X-12645	M34245	exposure	21	11.2909	20	0.938328	0.00200431	0.00316323	0.533877	1.57e-18
358	asparagine	M34283	exposure	20	27.9624	19	0.0841558	0.00258413	0.00149399	0.100797	1.64e-17
359	X-12680	M34289	exposure	21	16.0655	20	0.712554	-0.000320673	0.00303757	0.917031	3.92e-06
360	X-12696	M34306	exposure	21	20.879	20	0.404286	0.000473045	0.00194055	0.810023	1.04e-22
361	X-12704	M34314	exposure	21	20.5685	20	0.422907	0.00721973	0.00576183	0.225398	0.00364887
362	X-12712	M34322	exposure	21	9.98495	20	0.968444	0.0110771	0.00911874	0.239338	0.683774
363	X-12717	M34327	exposure	21	26.7495	20	0.142461	-0.00513835	0.00947969	0.594093	0.06857
364	X-12719	M34329	exposure	21	23.6759	20	0.256836	-0.000425241	0.00724404	0.953802	0.0474006
365	X-12726	M34336	exposure	21	19.8285	20	0.4687	-0.000707122	0.00215492	0.746392	2.68e-14
366	X-12728	M34338	exposure	21	15.292	20	0.759462	-0.0129157	0.0135044	0.350877	0.728968
367	X-12729	M34339	exposure	21	13.6919	20	0.845766	0.00785504	0.00729864	0.2953	0.000161185
368	X-12734	M34344	exposure	21	17.1881	20	0.640726	-0.00552478	0.00569956	0.344557	2.08e-16
369	X-12740	M34350	exposure	21	17.3462	20	0.630393	0.0044155	0.00642374	0.500154	4.25e-10
370	X-12749	M34359	exposure	21	28.0883	20	0.107326	0.00168181	0.00152202	0.28296	2.03e-19
371	3-(cystein-S-yl)acetaminophen*	M34365	exposure	20	28.5142	19	0.07402	0.00830681	0.0173802	0.638441	0.835962
372	stachydrine	M34384	exposure	21	17.5966	20	0.613962	-0.0059003	0.00925156	0.53124	2.72e-07
373	1-methylxanthine	M34389	exposure	21	24.3811	20	0.226143	0.00167102	0.00354045	0.642316	7.71e-13
374	7-methylxanthine	M34390	exposure	21	15.8	20	0.728951	-0.00223223	0.00370696	0.554179	7.72e-19
375	1-methylurate	M34395	exposure	21	23.2461	20	0.276874	-0.000572199	0.0033792	0.867327	3.12e-15
376	1,7-dimethylurate	M34400	exposure	21	15.1748	20	0.766317	0.000423653	0.00310783	0.893004	4.56e-18
377	1,3,7-trimethylurate	M34404	exposure	21	11.4142	20	0.934767	0.00519095	0.00868533	0.557118	0.117107
378	isovalerylcarnitine	M34407	exposure	21	8.20036	20	0.990457	-0.000949571	0.00200116	0.640544	2.43e-28
379	stearoylcarnitine	M34409	exposure	21	21.2806	20	0.380785	-0.000447103	0.00249863	0.85988	5.99e-21
380	1-stearoylglycerophosphoethanolamine	M34416	exposure	21	14.5846	20	0.799665	-0.000905098	0.00246636	0.717691	1.16e-24
381	1-linoleoylglycerophosphocholine	M34419	exposure	21	13.7709	20	0.841917	0.00124913	0.00176655	0.488084	7.02e-25
382	bradykinin, des-arg(9)	M34420	exposure	21	22.9367	20	0.291912	-0.00442993	0.00763467	0.568572	1.8e-12
383	X-12771	M34441	exposure	21	14.8567	20	0.784546	0.00155168	0.00310405	0.622894	6.1e-14
384	X-12776	M34453	exposure	21	13.3352	20	0.862545	-0.00111766	0.000834146	0.196088	4.08e-27
385	gamma-glutamylisoleucine*	M34456	exposure	21	9.7459	20	0.972549	-0.00172639	0.00197332	0.392571	3.36e-17
386	X-12786	M34469	exposure	21	10.9182	20	0.948316	0.00177813	0.00295022	0.553828	4.75e-22
387	X-12798	M34481	exposure	21	25.7759	20	0.173343	-0.000477074	0.0028218	0.867531	1.2e-21
388	X-12816	M34499	exposure	21	13.787	20	0.841127	0.00589811	0.00570046	0.313812	2.9e-15
389	X-12830	M34513	exposure	21	16.1066	20	0.709987	0.00840761	0.00420822	0.060247	3.94e-10
390	X-12833	M34516	exposure	21	20.9442	20	0.400425	0.0202641	0.0161511	0.224817	0.0884233
391	X-12844	M34527	exposure	21	17.5509	20	0.616967	-0.00113125	0.00228231	0.625817	1.56e-25
392	X-12847	M34530	exposure	21	14.6237	20	0.79752	0.00214142	0.00449857	0.639486	1.02e-12
393	X-12850	M34533	exposure	21	30.6889	20	0.0594343	-0.00273515	0.00481107	0.576345	1.63e-14
394	laurylcarnitine	M34534	exposure	21	12.9343	20	0.880184	-0.000185152	0.00342188	0.957414	3.68e-17
395	X-12851	M34535	exposure	21	10.7781	20	0.951774	0.00157649	0.00652521	0.811679	1.45e-17
396	X-12855	M34539	exposure	21	13.3694	20	0.860978	-0.000675535	0.00300511	0.824539	2.1e-17
397	X-12990--docosapentaenoic acid (n6-DPA)	M34674	exposure	21	19.09	20	0.515985	-0.000811115	0.00377701	0.83225	6.05e-06
398	isovalerate	M34732	exposure	21	23.1799	20	0.280049	-3.45e-05	0.00238398	0.988596	4.22e-19
399	X-13069	M34761	exposure	21	25.6225	20	0.178643	0.00622888	0.00309557	0.0585962	1.64e-18
400	X-13183--stearamide	M34878	exposure	21	30.619	20	0.0604257	0.00324371	0.00544335	0.558272	0.000469363
401	X-13215	M34912	exposure	21	18.3244	20	0.566045	0.00233097	0.00138121	0.10783	1.03e-17
402	7-methylguanine	M35114	exposure	21	17.7111	20	0.606436	0.000947996	0.00230552	0.685538	1.89e-19
403	phenylacetylglutamine	M35126	exposure	21	14.0658	20	0.827145	-0.00528861	0.00353093	0.150616	2.12e-26
404	pro-hydroxy-pro	M35127	exposure	21	21.9138	20	0.345208	0.00111748	0.00196169	0.575588	2.88e-23
405	N2,N2-dimethylguanosine	M35137	exposure	21	26.0275	20	0.164907	-0.00083677	0.00159126	0.605074	9.77e-13
406	cysteine-glutathione disulfide	M35159	exposure	21	15.2942	20	0.759335	0.000455667	0.00423007	0.915346	5.25e-05
407	oleoylcarnitine	M35160	exposure	19	15.6358	18	0.617946	-0.00134932	0.00396351	0.7377	1.11e-18
408	1-arachidonoylglycerophosphoethanolamine*	M35186	exposure	21	24.2498	20	0.231652	0.00283397	0.00197519	0.167606	3.82e-22
409	X-13429	M35187	exposure	21	27.3534	20	0.12561	0.00428553	0.00528847	0.42777	8.58e-17
410	X-13431--nonanoylcarnitine*	M35189	exposure	21	23.3397	20	0.272426	-0.00396084	0.00339836	0.258234	1.88e-18
411	X-13435	M35193	exposure	21	24.1571	20	0.235596	0.000296509	0.00223009	0.895625	3.86e-20
412	X-13477	M35240	exposure	21	10.533	20	0.957447	0.00116849	0.0021277	0.589279	3.79e-22
413	2-palmitoylglycerophosphocholine*	M35253	exposure	21	13.7075	20	0.845009	0.00314151	0.00185531	0.10674	6.91e-26
414	2-oleoylglycerophosphocholine*	M35254	exposure	21	26.6513	20	0.145363	0.00349734	0.002095	0.111437	1.55e-20
415	2-stearoylglycerophosphocholine*	M35255	exposure	21	15.3558	20	0.755697	0.0062503	0.00257343	0.0252446	1.13e-22
416	2-linoleoylglycerophosphocholine*	M35257	exposure	21	16.9786	20	0.65436	0.00309246	0.00199154	0.13697	9.64e-20
417	X-13496	M35270	exposure	21	16.7941	20	0.6663	8.82e-05	0.00124209	0.944135	3.88e-23
418	1-palmitoylglycerophosphoinositol*	M35305	exposure	21	15.385	20	0.753968	0.00288298	0.00251908	0.266647	1.51e-20
419	catechol sulfate	M35320	exposure	21	17.6916	20	0.607713	0.000274554	0.00273754	0.921163	4.35e-22
420	hydroquinone sulfate	M35322	exposure	21	10.3019	20	0.962361	0.0053983	0.00794618	0.505105	0.530784
421	X-13548	M35326	exposure	21	30.6303	20	0.0602643	-0.00105415	0.00156488	0.508662	4.17e-14
422	X-13549	M35327	exposure	21	16.5036	20	0.684933	0.000387957	0.00117855	0.74562	2.4e-24
423	X-13553	M35331	exposure	20	27.0408	19	0.103707	0.0010874	0.00280573	0.702883	0.000351121
424	X-13619	M35397	exposure	21	33.8819	20	0.0269351	8.36e-05	0.0014951	0.956001	1.27e-15
425	2-methylbutyroylcarnitine	M35431	exposure	21	16.1544	20	0.706998	-0.00199183	0.00177779	0.276508	7.23e-23
426	hydroxyisovaleroyl carnitine	M35433	exposure	21	14.0958	20	0.825606	-0.00525938	0.00258133	0.0557748	1.14e-18
427	glutaroyl carnitine	M35439	exposure	21	27.1564	20	0.13092	0.00182566	0.00212312	0.400567	3.37e-18
428	X-13658	M35451	exposure	20	18.1468	19	0.512656	0.0100879	0.00713392	0.174403	0.00939613
429	X-13671	M35464	exposure	21	24.2954	20	0.229728	0.000605926	0.00199686	0.764853	2e-20
430	2-tetradecenoyl carnitine	M35472	exposure	21	14.6039	20	0.798609	0.00206416	0.00306977	0.509414	4.66e-24
431	4-hydroxyhippurate	M35527	exposure	21	9.3698	20	0.978215	0.00177725	0.00544372	0.747632	0.0015708
432	X-13741	M35551	exposure	21	21.5828	20	0.363572	0.00631867	0.00524342	0.242973	9.72e-15
433	1-myristoylglycerophosphocholine	M35626	exposure	21	16.4534	20	0.688125	0.00246844	0.00257406	0.349621	4.24e-24
434	1-oleoylglycerophosphoethanolamine	M35628	exposure	21	19.9439	20	0.461446	0.0029936	0.0025204	0.249569	2.76e-21
435	1-palmitoylglycerophosphoethanolamine	M35631	exposure	21	24.2837	20	0.23022	0.00165081	0.00206073	0.432988	9.01e-21
436	3-(3-hydroxyphenyl)propionate	M35635	exposure	21	14.5241	20	0.80296	-0.00325689	0.00748337	0.668308	0.0304904
437	tetradecanedioate	M35669	exposure	21	13.1153	20	0.872381	0.00518349	0.00332069	0.135034	2.31e-18
438	2-hydroxypalmitate	M35675	exposure	21	17.813	20	0.599725	0.000397566	0.00128865	0.761049	4.62e-25
439	hexadecanedioate	M35678	exposure	21	12.5981	20	0.893955	0.00281459	0.00311535	0.377595	2.11e-23
440	dihomo-linolenate (20:3n3 or n6)	M35718	exposure	21	16.017	20	0.715568	0.00247625	0.00180404	0.185861	1.51e-26
441	X-13859	M35754	exposure	21	21.5522	20	0.365296	-0.000977301	0.00150035	0.522601	3.18e-21
442	threitol	M35854	exposure	21	15.6728	20	0.736703	0.00324479	0.002591	0.225646	1.92e-23
443	X-14056	M35977	exposure	21	24.2547	20	0.231442	-0.000513187	0.00284455	0.858741	3.05e-20
444	X-14057	M35978	exposure	21	19.8744	20	0.465813	0.00337572	0.00317677	0.301272	9.18e-14
445	X-14086	M36009	exposure	21	23.6649	20	0.257334	0.0038565	0.00424128	0.374595	4.4e-06
446	thymol sulfate	M36095	exposure	21	10.2359	20	0.963691	0.00320222	0.00800276	0.693517	5.26e-15
447	4-acetaminophen sulfate	M36097	exposure	21	29.0818	20	0.0861608	0.0939791	0.0403596	0.0310765	0.156417
448	4-vinylphenol sulfate	M36098	exposure	21	19.2416	20	0.506178	-0.000929828	0.00482857	0.849341	5.52e-24
449	4-ethylphenylsulfate	M36099	exposure	21	22.1941	20	0.330069	-0.00364434	0.00573853	0.532959	3.17e-17
450	p-cresol sulfate	M36103	exposure	21	19.7353	20	0.474594	-0.00609132	0.00380703	0.126091	1.01e-23
451	X-14189--leucylalanine	M36115	exposure	21	18.9616	20	0.524324	0.00110523	0.00436863	0.802992	3.69e-07
452	X-14205--alpha-glutamyltyrosine	M36131	exposure	21	10.6193	20	0.955505	-0.00340702	0.00409666	0.415932	0.00039105
453	X-14208--phenylalanylserine	M36134	exposure	21	22.6857	20	0.304491	0.00739251	0.00462948	0.126801	6.69e-05
454	X-14304--leucylalanine	M36230	exposure	21	14.9344	20	0.780147	0.000771638	0.00453829	0.866785	2.94e-07
455	X-14374	M36300	exposure	21	22.4895	20	0.31455	-0.00271259	0.00240383	0.273179	4.67e-23
456	X-14450--phenylalanylleucine	M36376	exposure	21	25.8067	20	0.17229	0.0120897	0.00487932	0.0227834	5.15e-05
457	X-14473	M36399	exposure	21	15.6287	20	0.739375	0.00314088	0.00327747	0.349936	2.4e-23
458	X-14541	M36468	exposure	21	24.2874	20	0.230064	0.00561426	0.00540687	0.312138	0.00325612
459	X-14588	M36515	exposure	21	19.1753	20	0.510459	-0.000297162	0.000638468	0.646915	6.16e-25
460	X-14625	M36552	exposure	21	9.54157	20	0.975744	-0.000370582	0.00152202	0.810243	1.46e-28
461	X-14626	M36553	exposure	21	28.1439	20	0.106036	0.00442584	0.00230884	0.0704128	3.27e-17
462	X-14632	M36559	exposure	21	26.949	20	0.136704	0.00133498	0.00437424	0.763538	0.0295684
463	X-14658	M36585	exposure	21	22.7244	20	0.302529	-0.00459817	0.00502702	0.371817	2.89e-08
464	X-14662	M36589	exposure	20	24.1098	19	0.191976	0.00576811	0.00565334	0.321104	1.64e-08
465	X-14745	M36673	exposure	21	17.9064	20	0.593574	0.00209532	0.00268086	0.44409	3.52e-16
466	gamma-glutamylglutamate	M36738	exposure	21	30.4225	20	0.0632915	0.00300691	0.00573281	0.605991	0.840855
467	octadecanedioate	M36754	exposure	21	14.4121	20	0.809004	-0.00187028	0.00253007	0.468808	3.64e-24
468	leucylleucine	M36756	exposure	21	24.9176	20	0.204603	0.00400442	0.00350203	0.267053	2.06e-07
469	7-alpha-hydroxy-3-oxo-4-cholestenoate (7-Hoca)	M36776	exposure	21	29.9134	20	0.0712689	0.00116966	0.00216742	0.595703	2.74e-17
470	n-Butyl Oleate	M36802	exposure	21	27.9805	20	0.109862	-0.000980848	0.0026195	0.712223	8.32e-11
471	dimethylarginine (SDMA + ADMA)	M36808	exposure	21	18.6623	20	0.543865	-0.000728571	0.00118054	0.54446	3.16e-23
472	taurolithocholate 3-sulfate	M36850	exposure	21	17.1175	20	0.645332	0.00102808	0.00435943	0.816088	7.19e-22
473	X-14977--vanillin	M37004	exposure	21	28.6889	20	0.0940691	-0.000321602	0.0041418	0.93892	0.0936673
474	succinylcarnitine	M37058	exposure	21	13.5281	20	0.853595	-0.000845924	0.00136995	0.544245	2.09e-24
475	tryptophan betaine	M37097	exposure	20	27.7238	19	0.0888895	0.0025537	0.00788746	0.749846	1.59e-16
476	cyclo(leu-pro)	M37104	exposure	21	12.689	20	0.890326	0.0025006	0.0040012	0.53943	6.7e-17
477	chiro-inositol	M37112	exposure	21	24.4329	20	0.223995	-0.00323122	0.0104643	0.760846	1.6e-05
478	5alpha-androstan-3beta,17beta-diol disulfate	M37190	exposure	21	25.5044	20	0.18281	0.00327898	0.00529524	0.543118	1.25e-19
479	4-androsten-3beta,17beta-diol disulfate 1*	M37202	exposure	21	12.8822	20	0.882381	0.00583528	0.00456133	0.216197	1.69e-26
480	4-androsten-3beta,17beta-diol disulfate 2*	M37203	exposure	21	20.0554	20	0.45447	0.00526279	0.00298241	0.0936995	2.9e-24
481	2-hydroxyglutarate	M37253	exposure	21	18.1265	20	0.579073	0.00146153	0.00232495	0.537077	1.75e-19
482	ergothioneine	M37459	exposure	21	23.2954	20	0.274522	-0.0078594	0.00575849	0.18825	0.0117732
483	palmitoyl sphingomyelin	M37506	exposure	21	26.4122	20	0.152627	0.000911504	0.00148769	0.547341	3.67e-20
484	phenylalanylphenylalanine	M38150	exposure	21	14.7865	20	0.78849	0.0025805	0.00258441	0.33059	1.6e-16
485	cis-4-decenoyl carnitine	M38178	exposure	21	17.6569	20	0.609997	0.00256961	0.00255243	0.326714	6.33e-25
486	15-methylpalmitate (isobar with 2-methylpalmitate)	M38768	exposure	21	15.7655	20	0.731063	-0.00115538	0.0017708	0.521918	1.32e-24
