# Supplementary material for: The causal relationship between genetically predicted blood metabolites and idiopathic pulmonary fibrosis: A bidirectional two-sample Mendelian randomization study
Source: PLoS One. 2024 Apr 16;19(4):e0300423. doi: 10.1371/journal.pone.0300423 (PMC11020755; doi:10.1371/journal.pone.0300423)
Supplement: S15 Table — (XLSX) [file pone.0300423.s021.xlsx]

## Sheet: Sheet1
Supplementary Table S15. Results of the query in PhenoScanner for positive metabolites after meta-analysis. a1=effect allele; a2=minor allele.
exposure	snp	rsid	hg19_coordinates	hg38_coordinates	a1	a2	trait	efo	study	pmid	ancestry	year	beta	se	p	direction	n	n_cases	n_controls	n_studies	unit	dataset
glucose	rs10828691	rs10828691	chr10:25014006	chr10:24725077	A	G	Impedance of whole body	-	Neale B	UKBB	European	2017	-0.0113	0.002037	2.856e-08	-	331284	0	331284	1	IVNT	Neale-B_UKBB_EUR_2017
	rs10828691	rs10828691	chr10:25014006	chr10:24725077	A	G	Trunk fat-free mass	-	Neale B	UKBB	European	2017	0.01056	0.001682	3.487e-10	+	331030	0	331030	1	IVNT	Neale-B_UKBB_EUR_2017
	rs10828691	rs10828691	chr10:25014006	chr10:24725077	A	G	Trunk predicted mass	-	Neale B	UKBB	European	2017	0.01043	0.001677	5.046e-10	+	330995	0	330995	1	IVNT	Neale-B_UKBB_EUR_2017
	rs10828691	rs10828691	chr10:25014006	chr10:24725077	A	G	Whole body fat-free mass	-	Neale B	UKBB	European	2017	0.009835	0.001689	5.801e-09	+	331291	0	331291	1	IVNT	Neale-B_UKBB_EUR_2017
	rs10828691	rs10828691	chr10:25014006	chr10:24725077	A	G	Whole body water mass	-	Neale B	UKBB	European	2017	0.009983	0.001692	3.604e-09	+	331315	0	331315	1	IVNT	Neale-B_UKBB_EUR_2017
	rs11921640	rs11921640	chr3:27047659	chr3:27006168	A	T	Home area population density: Scotland large urban area	-	Neale B	UKBB	European	2017	-0.003748	0.0006472	6.98e-09	-	333997	18867	315130	1	risk diff	Neale-B_UKBB_EUR_2017
	rs13431652	rs13431652	chr2:169753415	chr2:168896905	C	T	Fasting blood glucose	EFO_0004465	MAGIC	20081858	European	2010	NA	NA	2.887e-63	NA	46186	-	-	-	-	GRASP
	rs13431652	rs13431652	chr2:169753415	chr2:168896905	C	T	HOMA B	EFO_0004469	MAGIC	20081858	European	2010	NA	NA	2.261e-24	NA	46186	-	-	-	-	GRASP
	rs13431652	rs13431652	chr2:169753415	chr2:168896905	C	T	Fasting glucose	EFO_0004465	MAGIC	20081858	European	2010	-0.071	0.0042	2.887e-63	-	46186	0	46186	21	mmol/l	MAGIC_FG_EUR_2010
	rs13431652	rs13431652	chr2:169753415	chr2:168896905	C	T	log HOMA-B	EFO_0004469	MAGIC	20081858	European	2010	0.038	0.0038	2.261e-24	+	46186	0	46186	21	-	MAGIC_HOMA-B_EUR_2010
	rs13431652	rs13431652	chr2:169753415	chr2:168896905	C	T	HbA1C	EFO_0004541;EFO_0001360	MAGIC	20858683	European	2010	-0.0298	0.0038	9.149e-15	-	46368	0	46368	23	%	MAGIC_HbA1C_EUR_2010
	rs13431652	rs13431652	chr2:169753415	chr2:168896905	C	T	HbA1c	EFO_0004541;EFO_0001360	MAGIC	28898252	European	2017	-0.026	0.0021	1.101e-36	-	123665	0	123665	50	%	MAGIC_HbA1c_EUR_2017
	rs13431652	rs13431652	chr2:169753415	chr2:168896905	C	T	HbA1c	EFO_0004541;EFO_0001360	Prins B	28887542	European	2017	-0.05	0.01	3.236e-10	-	9961	0	9961	1	%	Prins-B_HbA1c_EUR_2017
	rs17616642	rs17616642	chr2:59022210	chr2:58795075	A	G	Arm fat mass right	-	Neale B	UKBB	European	2017	-0.01589	0.00275	7.613e-09	-	331226	0	331226	1	IVNT	Neale-B_UKBB_EUR_2017
	rs17616642	rs17616642	chr2:59022210	chr2:58795075	A	G	Body mass index	EFO_0004340	Neale B	UKBB	European	2017	-0.01635	0.002777	3.91e-09	-	336107	0	336107	1	IVNT	Neale-B_UKBB_EUR_2017
	rs17616642	rs17616642	chr2:59022210	chr2:58795075	A	G	Leg fat mass left	-	Neale B	UKBB	European	2017	-0.01219	0.002219	3.948e-08	-	331275	0	331275	1	IVNT	Neale-B_UKBB_EUR_2017
	rs17616642	rs17616642	chr2:59022210	chr2:58795075	A	G	Leg fat mass right	-	Neale B	UKBB	European	2017	-0.01234	0.002244	3.857e-08	-	331293	0	331293	1	IVNT	Neale-B_UKBB_EUR_2017
	rs17616642	rs17616642	chr2:59022210	chr2:58795075	A	G	Trunk fat mass	EFO_0005409	Neale B	UKBB	European	2017	-0.01559	0.002826	3.482e-08	-	331093	0	331093	1	IVNT	Neale-B_UKBB_EUR_2017
	rs17616642	rs17616642	chr2:59022210	chr2:58795075	A	G	Waist circumference	EFO_0004342	Neale B	UKBB	European	2017	-0.0146	0.002486	4.328e-09	-	336639	0	336639	1	IVNT	Neale-B_UKBB_EUR_2017
	rs17616642	rs17616642	chr2:59022210	chr2:58795075	A	G	Whole body fat mass	-	Neale B	UKBB	European	2017	-0.01524	0.002739	2.651e-08	-	330762	0	330762	1	IVNT	Neale-B_UKBB_EUR_2017
	rs1857095	rs1857095	chr1:80246020	chr1:79780335	T	C	Insulin sensitivity index adjusted for BMI interaction	EFO_0004471	Walford GA	27416945	European	2016	0.88	0.25	5.398e-16	+	16753	0	16753	7	-	MAGIC_ISI-JMA_EUR_2016
	rs1857095	rs1857095	chr1:80246020	chr1:79780335	T	C	Modified Stumvoll Insulin Sensitivity Index interaction with BMI	-	Walford GA	27416945	European	2016	0.000282	4.889e-05	8e-09	+	-	-	-	-	unit decrease	NHGRI-EBI_GWAS_Catalog
	rs741160	rs741160	chr2:234705389	chr2:233796743	G	A	Schizophrenia	EFO_0000692	Alkelai	21795503	Mixed	2011	NA	NA	3.42e-08	NA	189	-	-	-	-	GRASP
caprylate (8:0)	rs1576171	rs1576171	chr9:15981144	chr9:15981146	A	T	Arm fat mass left	-	Neale B	UKBB	European	2017	-0.01737	0.002399	4.455e-13	-	331164	0	331164	1	IVNT	Neale-B_UKBB_EUR_2017
	rs1576171	rs1576171	chr9:15981144	chr9:15981146	A	T	Arm fat mass right	-	Neale B	UKBB	European	2017	-0.01697	0.002398	1.496e-12	-	331226	0	331226	1	IVNT	Neale-B_UKBB_EUR_2017
	rs1576171	rs1576171	chr9:15981144	chr9:15981146	A	T	Arm fat percentage left	-	Neale B	UKBB	European	2017	-0.01423	0.001853	1.579e-14	-	331198	0	331198	1	IVNT	Neale-B_UKBB_EUR_2017
	rs1576171	rs1576171	chr9:15981144	chr9:15981146	A	T	Arm fat percentage right	-	Neale B	UKBB	European	2017	-0.01393	0.001861	7.167e-14	-	331249	0	331249	1	IVNT	Neale-B_UKBB_EUR_2017
	rs1576171	rs1576171	chr9:15981144	chr9:15981146	A	T	Body fat percentage	EFO_0007800	Neale B	UKBB	European	2017	-0.01492	0.001877	1.899e-15	-	331117	0	331117	1	IVNT	Neale-B_UKBB_EUR_2017
	rs1576171	rs1576171	chr9:15981144	chr9:15981146	A	T	Body mass index	EFO_0004340	Neale B	UKBB	European	2017	-0.01653	0.002421	8.593e-12	-	336107	0	336107	1	IVNT	Neale-B_UKBB_EUR_2017
	rs1576171	rs1576171	chr9:15981144	chr9:15981146	A	T	Leg fat mass left	-	Neale B	UKBB	European	2017	-0.014	0.001935	4.676e-13	-	331275	0	331275	1	IVNT	Neale-B_UKBB_EUR_2017
	rs1576171	rs1576171	chr9:15981144	chr9:15981146	A	T	Leg fat mass right	-	Neale B	UKBB	European	2017	-0.01398	0.001957	8.997e-13	-	331293	0	331293	1	IVNT	Neale-B_UKBB_EUR_2017
	rs1576171	rs1576171	chr9:15981144	chr9:15981146	A	T	Leg fat percentage left	-	Neale B	UKBB	European	2017	-0.01199	0.001531	4.805e-15	-	331278	0	331278	1	IVNT	Neale-B_UKBB_EUR_2017
	rs1576171	rs1576171	chr9:15981144	chr9:15981146	A	T	Leg fat percentage right	-	Neale B	UKBB	European	2017	-0.01186	0.00155	2e-14	-	331296	0	331296	1	IVNT	Neale-B_UKBB_EUR_2017
	rs1576171	rs1576171	chr9:15981144	chr9:15981146	A	T	Trunk fat mass	EFO_0005409	Neale B	UKBB	European	2017	-0.01771	0.002465	6.742e-13	-	331093	0	331093	1	IVNT	Neale-B_UKBB_EUR_2017
	rs1576171	rs1576171	chr9:15981144	chr9:15981146	A	T	Trunk fat percentage	-	Neale B	UKBB	European	2017	-0.01725	0.00225	1.731e-14	-	331113	0	331113	1	IVNT	Neale-B_UKBB_EUR_2017
	rs1576171	rs1576171	chr9:15981144	chr9:15981146	A	T	Weight	EFO_0004338	Neale B	UKBB	European	2017	-0.01209	0.002139	1.565e-08	-	336227	0	336227	1	IVNT	Neale-B_UKBB_EUR_2017
	rs1576171	rs1576171	chr9:15981144	chr9:15981146	A	T	Whole body fat mass	-	Neale B	UKBB	European	2017	-0.01748	0.002388	2.526e-13	-	330762	0	330762	1	IVNT	Neale-B_UKBB_EUR_2017
	rs351755	rs351755	chr6:109538073	chr6:109216870	A	G	Basophil count	EFO_0004586	Astle W	27863252	European	2016	-0.02587	0.00352	2.001e-13	-	173480	0	173480	2	IVNT	Astle-W_Blood-Cell-Traits_EUR_2016
	rs351755	rs351755	chr6:109538073	chr6:109216870	A	G	Granulocyte count	EFO_0004586	Astle W	27863252	European	2016	-0.0316	0.003611	2.138e-18	-	173480	0	173480	2	IVNT	Astle-W_Blood-Cell-Traits_EUR_2016
	rs351755	rs351755	chr6:109538073	chr6:109216870	A	G	High light scatter percentage of red cells	EFO_0004586	Astle W	27863252	European	2016	-0.02613	0.003606	4.295e-13	-	173480	0	173480	2	IVNT	Astle-W_Blood-Cell-Traits_EUR_2016
	rs351755	rs351755	chr6:109538073	chr6:109216870	A	G	Immature fraction of reticulocytes	EFO_0004586	Astle W	27863252	European	2016	-0.0217	0.003572	1.234e-09	-	173480	0	173480	2	IVNT	Astle-W_Blood-Cell-Traits_EUR_2016
	rs351755	rs351755	chr6:109538073	chr6:109216870	A	G	Lymphocyte percentage of white cells	EFO_0004586	Astle W	27863252	European	2016	0.02251	0.003583	3.337e-10	+	173480	0	173480	2	IVNT	Astle-W_Blood-Cell-Traits_EUR_2016
	rs351755	rs351755	chr6:109538073	chr6:109216870	A	G	Mean corpuscular hemoglobin	EFO_0004586	Astle W	27863252	European	2016	-0.06836	0.003552	1.575e-82	-	173480	0	173480	2	IVNT	Astle-W_Blood-Cell-Traits_EUR_2016
	rs351755	rs351755	chr6:109538073	chr6:109216870	A	G	Mean corpuscular hemoglobin concentration	EFO_0004586	Astle W	27863252	European	2016	-0.02797	0.003484	1.004e-15	-	173480	0	173480	2	IVNT	Astle-W_Blood-Cell-Traits_EUR_2016
	rs351755	rs351755	chr6:109538073	chr6:109216870	A	G	Mean corpuscular volume	EFO_0004586	Astle W	27863252	European	2016	-0.06503	0.003541	2.44e-75	-	173480	0	173480	2	IVNT	Astle-W_Blood-Cell-Traits_EUR_2016
	rs351755	rs351755	chr6:109538073	chr6:109216870	A	G	Myeloid white cell count	EFO_0004586	Astle W	27863252	European	2016	-0.03172	0.00362	1.927e-18	-	173480	0	173480	2	IVNT	Astle-W_Blood-Cell-Traits_EUR_2016
	rs351755	rs351755	chr6:109538073	chr6:109216870	A	G	Neutrophil count	EFO_0004586	Astle W	27863252	European	2016	-0.03058	0.003603	2.108e-17	-	173480	0	173480	2	IVNT	Astle-W_Blood-Cell-Traits_EUR_2016
	rs351755	rs351755	chr6:109538073	chr6:109216870	A	G	Neutrophil percentage of white cells	EFO_0004586	Astle W	27863252	European	2016	-0.02175	0.003589	1.375e-09	-	173480	0	173480	2	IVNT	Astle-W_Blood-Cell-Traits_EUR_2016
	rs351755	rs351755	chr6:109538073	chr6:109216870	A	G	Platelet count	EFO_0004586	Astle W	27863252	European	2016	-0.02344	0.003666	1.624e-10	-	173480	0	173480	2	IVNT	Astle-W_Blood-Cell-Traits_EUR_2016
	rs351755	rs351755	chr6:109538073	chr6:109216870	A	G	Plateletcrit	EFO_0004586	Astle W	27863252	European	2016	-0.02039	0.003676	2.902e-08	-	173480	0	173480	2	IVNT	Astle-W_Blood-Cell-Traits_EUR_2016
	rs351755	rs351755	chr6:109538073	chr6:109216870	A	G	Red blood cell count	EFO_0004586	Astle W	27863252	European	2016	0.04796	0.003573	4.377e-41	+	173480	0	173480	2	IVNT	Astle-W_Blood-Cell-Traits_EUR_2016
	rs351755	rs351755	chr6:109538073	chr6:109216870	A	G	Red cell distribution width	EFO_0004586	Astle W	27863252	European	2016	0.04428	0.003559	1.547e-35	+	173480	0	173480	2	IVNT	Astle-W_Blood-Cell-Traits_EUR_2016
	rs351755	rs351755	chr6:109538073	chr6:109216870	A	G	Reticulocyte fraction of red cells	EFO_0004586	Astle W	27863252	European	2016	-0.02365	0.003612	5.868e-11	-	173480	0	173480	2	IVNT	Astle-W_Blood-Cell-Traits_EUR_2016
	rs351755	rs351755	chr6:109538073	chr6:109216870	A	G	Sum basophil neutrophil counts	EFO_0004586	Astle W	27863252	European	2016	-0.03133	0.003609	3.931e-18	-	173480	0	173480	2	IVNT	Astle-W_Blood-Cell-Traits_EUR_2016
	rs351755	rs351755	chr6:109538073	chr6:109216870	A	G	Sum neutrophil eosinophil counts	EFO_0004586	Astle W	27863252	European	2016	-0.03095	0.003606	9.164e-18	-	173480	0	173480	2	IVNT	Astle-W_Blood-Cell-Traits_EUR_2016
	rs351755	rs351755	chr6:109538073	chr6:109216870	A	G	White blood cell count	EFO_0004586	Astle W	27863252	European	2016	-0.0284	0.003606	3.365e-15	-	173480	0	173480	2	IVNT	Astle-W_Blood-Cell-Traits_EUR_2016
	rs351755	rs351755	chr6:109538073	chr6:109216870	A	G	Mean corpuscular hemoglobin concentration	EFO_0004528	van der Harst P	23222517	Mixed	2012	NA	NA	9.32e-15	NA	71861	-	-	-	-	GRASP
	rs351755	rs351755	chr6:109538073	chr6:109216870	A	G	Mean corpuscular volume	EFO_0004526	van der Harst P	23222517	Mixed	2012	NA	NA	5.63e-13	NA	71861	-	-	-	-	GRASP
	rs351755	rs351755	chr6:109538073	chr6:109216870	A	G	Red blood cell count RBC	EFO_0004305	van der Harst P	23222517	Mixed	2012	NA	NA	1.05e-13	NA	71861	-	-	-	-	GRASP
	rs4858696	rs4858696	chr3:25101270	chr3:25059779	C	T	Body mass index adjsuted for physical activity in males	EFO_0004340	GIANT	28448500	Mixed	2017	-0.035	0.0061	1.14e-08	-	61488	0	61488	52	IVNT	GIANT_BMI-adjusted-PA-M_Mixed_2017
	rs4858696	rs4858696	chr3:25101270	chr3:25059779	C	T	Weight	EFO_0004338	GIANT	23754948	European	2013	-0.02523	0.004524	2.431e-08	-	125909	0	125909	46	IVNT	GIANT_Weight_EUR_2013
	rs4858696	rs4858696	chr3:25101270	chr3:25059779	C	T	Arm fat mass right	-	Neale B	UKBB	European	2017	-0.01334	0.002407	2.963e-08	-	331226	0	331226	1	IVNT	Neale-B_UKBB_EUR_2017
	rs4858696	rs4858696	chr3:25101270	chr3:25059779	C	T	Arm fat-free mass left	-	Neale B	UKBB	European	2017	-0.009865	0.001562	2.678e-10	-	331159	0	331159	1	IVNT	Neale-B_UKBB_EUR_2017
	rs4858696	rs4858696	chr3:25101270	chr3:25059779	C	T	Arm fat-free mass right	-	Neale B	UKBB	European	2017	-0.009838	0.001531	1.296e-10	-	331221	0	331221	1	IVNT	Neale-B_UKBB_EUR_2017
	rs4858696	rs4858696	chr3:25101270	chr3:25059779	C	T	Arm predicted mass left	-	Neale B	UKBB	European	2017	-0.009799	0.001556	3.016e-10	-	331146	0	331146	1	IVNT	Neale-B_UKBB_EUR_2017
	rs4858696	rs4858696	chr3:25101270	chr3:25059779	C	T	Arm predicted mass right	-	Neale B	UKBB	European	2017	-0.009053	0.001525	2.927e-09	-	331216	0	331216	1	IVNT	Neale-B_UKBB_EUR_2017
	rs4858696	rs4858696	chr3:25101270	chr3:25059779	C	T	Basal metabolic rate	EFO_0007777	Neale B	UKBB	European	2017	-0.01203	0.001629	1.536e-13	-	331307	0	331307	1	IVNT	Neale-B_UKBB_EUR_2017
	rs4858696	rs4858696	chr3:25101270	chr3:25059779	C	T	Impedance of leg left	-	Neale B	UKBB	European	2017	0.01542	0.00224	5.703e-12	+	331296	0	331296	1	IVNT	Neale-B_UKBB_EUR_2017
	rs4858696	rs4858696	chr3:25101270	chr3:25059779	C	T	Impedance of leg right	-	Neale B	UKBB	European	2017	0.01626	0.002222	2.536e-13	+	331301	0	331301	1	IVNT	Neale-B_UKBB_EUR_2017
	rs4858696	rs4858696	chr3:25101270	chr3:25059779	C	T	Impedance of whole body	-	Neale B	UKBB	European	2017	0.01062	0.001873	1.446e-08	+	331284	0	331284	1	IVNT	Neale-B_UKBB_EUR_2017
	rs4858696	rs4858696	chr3:25101270	chr3:25059779	C	T	Leg fat-free mass left	-	Neale B	UKBB	European	2017	-0.0123	0.001617	2.896e-14	-	331258	0	331258	1	IVNT	Neale-B_UKBB_EUR_2017
	rs4858696	rs4858696	chr3:25101270	chr3:25059779	C	T	Leg fat-free mass right	-	Neale B	UKBB	European	2017	-0.01301	0.001617	8.477e-16	-	331285	0	331285	1	IVNT	Neale-B_UKBB_EUR_2017
	rs4858696	rs4858696	chr3:25101270	chr3:25059779	C	T	Leg predicted mass left	-	Neale B	UKBB	European	2017	-0.0122	0.001606	3.057e-14	-	331253	0	331253	1	IVNT	Neale-B_UKBB_EUR_2017
	rs4858696	rs4858696	chr3:25101270	chr3:25059779	C	T	Leg predicted mass right	-	Neale B	UKBB	European	2017	-0.01279	0.001606	1.651e-15	-	331285	0	331285	1	IVNT	Neale-B_UKBB_EUR_2017
	rs4858696	rs4858696	chr3:25101270	chr3:25059779	C	T	Trunk fat-free mass	-	Neale B	UKBB	European	2017	-0.01041	0.001547	1.722e-11	-	331030	0	331030	1	IVNT	Neale-B_UKBB_EUR_2017
	rs4858696	rs4858696	chr3:25101270	chr3:25059779	C	T	Trunk predicted mass	-	Neale B	UKBB	European	2017	-0.01046	0.001542	1.166e-11	-	330995	0	330995	1	IVNT	Neale-B_UKBB_EUR_2017
	rs4858696	rs4858696	chr3:25101270	chr3:25059779	C	T	Weight	EFO_0004338	Neale B	UKBB	European	2017	-0.01456	0.002146	1.171e-11	-	336227	0	336227	1	IVNT	Neale-B_UKBB_EUR_2017
	rs4858696	rs4858696	chr3:25101270	chr3:25059779	C	T	Whole body fat-free mass	-	Neale B	UKBB	European	2017	-0.01151	0.001553	1.276e-13	-	331291	0	331291	1	IVNT	Neale-B_UKBB_EUR_2017
	rs4858696	rs4858696	chr3:25101270	chr3:25059779	C	T	Whole body water mass	-	Neale B	UKBB	European	2017	-0.01161	0.001556	8.283e-14	-	331315	0	331315	1	IVNT	Neale-B_UKBB_EUR_2017
	rs9403095	rs9403095	chr6:139943747	chr6:139622610	A	C	Red cell distribution width	EFO_0004586	Astle W	27863252	European	2016	-0.02266	0.003764	1.748e-09	-	173480	0	173480	2	IVNT	Astle-W_Blood-Cell-Traits_EUR_2016
ADpSGEGDFXAEGGGVR	rs12066643	rs12066643	chr1:56240278	chr1:55774605	C	T	Low density lipoprotein	EFO_0004611	GLGC	24097068	European	2013	0.0389	0.0064	1.063e-08	+	171295	0	171295	60	IVNT	GLGC_LDL_EUR_2013
	rs601338	rs601338	chr19:49206674	chr19:48703417	A	G	Mean platelet volume	EFO_0004586	Astle W	27863252	European	2016	-0.02296	0.003615	2.163e-10	-	173480	0	173480	2	IVNT	Astle-W_Blood-Cell-Traits_EUR_2016
	rs601338	rs601338	chr19:49206674	chr19:48703417	A	G	Total cholesterol	EFO_0004574	GLGC	24097068	European	2013	0.0349	0.0056	4.126e-10	+	91559	0	91559	60	IVNT	GLGC_TC_EUR_2013
	rs601338	rs601338	chr19:49206674	chr19:48703417	A	G	Total cholesterol	EFO_0004574	GLGC	20686565	Mixed	2010	0.0328	0.0057	2.414e-10	+	100184	0	100184	46	Z-score	GLGC_TC_Mixed_2010
	rs601338	rs601338	chr19:49206674	chr19:48703417	A	G	Alkaline phosphatase ALP in plasma	HP_0003282;HP_0003155	Chambers JC	22001757	Mixed	2011	NA	NA	1.4e-14	NA	61089	-	-	-	-	GRASP
	rs601338	rs601338	chr19:49206674	chr19:48703417	A	G	Gamma glutamyl transferase	NCIT_C64847	Chambers JC	22001757	Mixed	2011	NA	NA	4.5e-08	NA	61089	-	-	-	-	GRASP
	rs601338	rs601338	chr19:49206674	chr19:48703417	A	G	Total cholesterol	NCIT_C61032;NCIT_C105586	GLGC	20686565	Mixed	2010	NA	NA	2.414e-10	NA	100184	-	-	-	-	GRASP
	rs601338	rs601338	chr19:49206674	chr19:48703417	A	G	Vitamin B12 female	EFO_0000734	Hazra A	18776911	European	2008	NA	NA	4.11e-10	NA	1658	-	-	-	-	GRASP
	rs601338	rs601338	chr19:49206674	chr19:48703417	A	G	Crohns disease	EFO_0000384	IBDGC	23128233	European	2012	NA	NA	2.1e-09	NA	14342	6299	8043	7	log OR	IBDGC_Chrons-Disease_EUR_2012
	rs601338	rs601338	chr19:49206674	chr19:48703417	A	G	Crohns disease	EFO_0000384	IBDGC	26192919	European	2015	0.1341	0.0237	1.526e-08	+	20883	5956	14927	7	log OR	IBDGC_Chrons-Disease_EUR_2015
	rs601338	rs601338	chr19:49206674	chr19:48703417	A	G	Blood metabolite levels	EFO_0005664	Shin SY	24816252	European	2014	0.041	0.006169	3e-11	+	-	-	-	-	unit increase	NHGRI-EBI_GWAS_Catalog
	rs601338	rs601338	chr19:49206674	chr19:48703417	A	G	Blood metabolite ratios	EFO_0005664	Shin SY	24816252	European	2014	0.055	0.005938	2e-20	+	-	-	-	-	unit decrease	NHGRI-EBI_GWAS_Catalog
	rs601338	rs601338	chr19:49206674	chr19:48703417	A	G	Alcohol intake frequency	EFO_0004329	Neale B	UKBB	European	2017	-0.02112	0.003564	3.078e-09	-	336965	0	336965	1	-	Neale-B_UKBB_EUR_2017
	rs601338	rs601338	chr19:49206674	chr19:48703417	A	G	Bring up phlegm or sputum/mucus on most days	-	Neale B	UKBB	European	2017	0.007527	0.001357	2.931e-08	+	83529	6998	76531	1	risk diff	Neale-B_UKBB_EUR_2017
	rs601338	rs601338	chr19:49206674	chr19:48703417	A	G	Cholelithiasis	EFO_0004799	Neale B	UKBB	European	2017	0.002156	0.0003475	5.537e-10	+	337199	6986	330213	1	risk diff	Neale-B_UKBB_EUR_2017
	rs601338	rs601338	chr19:49206674	chr19:48703417	A	G	Comparative height size at age 10	-	Neale B	UKBB	European	2017	-0.0105	0.001663	2.777e-10	-	332021	0	332021	1	-	Neale-B_UKBB_EUR_2017
	rs601338	rs601338	chr19:49206674	chr19:48703417	A	G	Self-reported high cholesterol	EFO_0008111	Neale B	UKBB	European	2017	0.006273	0.0007984	3.935e-15	+	337159	41296	295863	1	risk diff	Neale-B_UKBB_EUR_2017
	rs601338	rs601338	chr19:49206674	chr19:48703417	A	G	Self-reported hypertension	EFO_0000537	Neale B	UKBB	European	2017	0.006038	0.001069	1.615e-08	+	337159	87690	249469	1	risk diff	Neale-B_UKBB_EUR_2017
	rs601338	rs601338	chr19:49206674	chr19:48703417	A	G	Sodium in urine	EFO_0009282	Neale B	UKBB	European	2017	-0.01319	0.002372	2.717e-08	-	326831	0	326831	1	IVNT	Neale-B_UKBB_EUR_2017
	rs601338	rs601338	chr19:49206674	chr19:48703417	A	G	Alkaline phosphatase	EFO_0004533	Prins B	28887542	European	2017	-0.01	NA	2.213e-14	-	9961	0	9961	1	lu/l	Prins-B_ALKP_EUR_2017
guanosine	rs9353315	rs9353315	chr6:86149938	chr6:85440220	A	G	CD4:%Treg(39-73+); Treg (CD39-CD73+)	OBA_VT1000783	Roederer M	25772697	European	2015	0.215	0.03107	4.517e-12	+	423	0	423	1	-	Roederer-M_Immune-System_EUR_2015
	rs9353315	rs9353315	chr6:86149938	chr6:85440220	A	G	CD4:%Treg(73+); Treg (CD73+)	OBA_VT1000783	Roederer M	25772697	European	2015	0.2033	0.0311	6.195e-11	+	423	0	423	1	-	Roederer-M_Immune-System_EUR_2015
urea	rs12654812	rs12654812	chr5:176794191	chr5:177367190	A	G	Hematocrit	EFO_0004586	Astle W	27863252	European	2016	0.0216	0.003707	5.672e-09	+	173480	0	173480	2	IVNT	Astle-W_Blood-Cell-Traits_EUR_2016
	rs12654812	rs12654812	chr5:176794191	chr5:177367190	A	G	log eGFR creatinine in non diabetics	EFO_0005208	CKDGen	26831199	European	2016	-0.0073	0.001	4e-13	-	118341	0	118341	45	ml/min/1.73m2	CKDGen_eGFRcrea-NDM_EUR_2016
	rs12654812	rs12654812	chr5:176794191	chr5:177367190	A	G	log eGFR creatinine	EFO_0005208	CKDGen	26831199	European	2016	-0.0074	0.001	3.2e-14	-	133681	0	133681	48	ml/min/1.73m2	CKDGen_eGFRcrea_EUR_2016
	rs12654812	rs12654812	chr5:176794191	chr5:177367190	A	G	Activated partial thromboplastin time	EFO_0004310	Tang W	22703881	European	2012	NA	NA	1.504e-09	NA	9240	-	-	-	-	GRASP
	rs12654812	rs12654812	chr5:176794191	chr5:177367190	A	G	Factor XII antigen	NCIT_C131669	Williams FM	23381943	European	2013	NA	NA	3.002e-08	NA	2100	-	-	-	-	GRASP
	rs12654812	rs12654812	chr5:176794191	chr5:177367190	A	G	Inflammatory bowel disease	EFO_0003767	IBDGC	23128233	European	2012	NA	NA	1.68e-08	NA	34366	-	-	-	-	GRASP
	rs12654812	rs12654812	chr5:176794191	chr5:177367190	A	G	Kidney stones nephrolithiasis	EFO_0003845;EFO_0004253	Urabe Y	22396660	East Asian	2012	NA	NA	4.42e-11	NA	8375	-	-	-	-	GRASP
	rs12654812	rs12654812	chr5:176794191	chr5:177367190	A	G	Serum creatinine	EFO_0004518	Okada Y	22797727	East Asian	2012	NA	NA	3.2e-08	NA	39717	-	-	-	-	GRASP
	rs12654812	rs12654812	chr5:176794191	chr5:177367190	A	G	Serum creatinine estimated glomerular filtration rate eGFR	NCIT_C110935;HP_0012213	Okada Y	22797727	East Asian	2012	NA	NA	2.9e-08	NA	39717	-	-	-	-	GRASP
